# Supplementary material for: Four-dimensional nuclear speckle phase separation dynamics regulate proteostasis
Source: Sci Adv. 2022 Jan 5;8(1):eabl4150. doi: 10.1126/sciadv.abl4150 (PMC8730402; doi:10.1126/sciadv.abl4150)
Supplement: Supplementary file 2 — Tables S1 to S6 [file sciadv.abl4150_tables_s1_to_s6.zip]

Archive with 6 entries (6 files):
- sciadv.abl4150_table_s1.xlsx
- sciadv.abl4150_table_s2.xlsx
- sciadv.abl4150_table_s3.xlsx
- sciadv.abl4150_table_s4.xlsx
- sciadv.abl4150_table_s5.xlsx
- sciadv.abl4150_table_s6.xlsx
