# Supplementary material for: Four-dimensional nuclear speckle phase separation dynamics regulate proteostasis
Source: Sci Adv. 2022 Jan 5;8(1):eabl4150. doi: 10.1126/sciadv.abl4150 (PMC8730402; doi:10.1126/sciadv.abl4150)
Supplement: Supplementary file 2 — Tables S1 to S6 [file sciadv.abl4150_tables_s1_to_s6.zip › sciadv.abl4150_table_s1.xlsx]

## Sheet: Legend
Tab1	All oscillating nuclear proteins idenitifed by the eigenvalue/pencil method (decay rate between 0.8 and 1.2) from Wang et al., 2018, Nature Communications
Tab2	All ~12h (period between 10.5h and 13.5h) oscillating nuclear proteins idenitifed by the eigenvalue/pencil method from Wang et al., 2018, Nature Communications
Tab3	RAIN analysis on ~12h oscillating nuclear proteins from Wang et al., 2018, Nature Communications
Tab4	List and expression of 12h proteins involved in mRNA metabolism, as shown in Figure S1A. from Wang et al., 2018, Nature Communications
Tab5	All oscillating nuclear proteins idenitifed by the eigenvalue/pencil method (decay rate between 0.8 and 1.2) from Wang et al., 2017, Cell Metabolism
Tab6	All ~12h (period between 10.5h and 13.5h) oscillating nuclear proteins idenitifed by the eigenvalue/pencil method from from Wang et al., 2017, Cell Metabolism
Tab7	RAIN analysis on ~12h oscillating nuclear proteins from from Wang et al., 2017, Cell Metabolism
Tab8	List and expression of 12h proteins involved in mRNA metabolism, as shown in Figure S1A. from Wang et al., 2017, Cell Metabolism

## Sheet: Tab1
Period	Phase	Decay rate	Amplitude	GI	Gene.Symbol
24.3982	11.4928	1.00037	1.27249	gi67846103	Shmt1
9.91226	7.68274	0.935481	0.324099	gi67846103	Shmt1
6	6	1.08494	0.0556226	gi67846103	Shmt1
26.0025	7.90176	0.984457	1.34878	gi19527148	Creld1
11.1766	9.01156	1.05893	0.131794	gi19527148	Creld1
21.6065	20.475	1.03337	0.796142	gi93102413	Galk1
8.01958	5.09034	0.955424	0.757332	gi93102413	Galk1
6	3	0.925847	0.434602	gi93102413	Galk1
23.8104	18.0814	0.99999	0.622969	gi70780373	Akap8l
7.99799	1.98807	0.999871	0.698978	gi70780373	Akap8l
6	2.27629e-18	1.05465	0.246302	gi70780373	Akap8l
7.99835	1.98233	0.999924	0.699157	gi189339266	Atr
23.8344	18.0755	1.00021	0.61743	gi189339266	Atr
6	2.28927e-18	1.02243	0.240965	gi189339266	Atr
8.00004	2.0005	0.999916	0.687559	gi125661052	Cep112
23.8647	18.0632	1.00092	0.593861	gi125661052	Cep112
24.6145	0.0111132	0.973158	1.41815	gi18250288	D17Wsu104e
7.45729	1.52518	1.09854	0.0247581	gi18250288	D17Wsu104e
6.8364	0.308828	1.00527	0.457458	gi164518942	Dad1
27.4136	24.4996	1.0138	0.85708	gi164518942	Dad1
8.00025	2.00547	0.999979	0.690376	gi124487191	Otud4
23.8531	18.074	1.00111	0.583084	gi124487191	Otud4
8.00015	2.00479	0.999952	0.689069	gi124244035	Ppef1
23.8568	18.0675	1.001	0.589203	gi124244035	Ppef1
19.6667	12.391	0.945364	1.47453	gi227452236	Prkaa2
6	3	1.10052	0.067996	gi227452236	Prkaa2
8.90075	7.925	1.12688	0.0603178	gi227452236	Prkaa2
19.5672	8.29604	1.02519	0.760938	gi23346437	Sf3b4
8.45958	2.37494	0.927783	1.18774	gi23346437	Sf3b4
7.99936	1.97961	0.99994	0.691968	gi219555720	Syce1
23.8751	18.0627	1.00072	0.60366	gi219555720	Syce1
6	6	1.15683	0.284449	gi219555720	Syce1
24.8412	6.21232	1.01241	0.85888	gi22094989	Timm50
12.5165	5.77724	0.984019	0.883305	gi22094989	Timm50
6	2.06891e-19	1.10279	0.382988	gi22094989	Timm50
7.99953	1.98376	0.999913	0.689615	gi145966828	Ubap1
23.8746	18.062	1.00077	0.601766	gi145966828	Ubap1
7.99906	1.96883	1.0004	0.716636	gi225543224	Atg4c
23.8862	18.0649	1.00063	0.610997	gi225543224	Atg4c
23.3975	1.52075	1.03105	0.881482	gi7710014	Cul3
6	3	0.86434	0.89711	gi7710014	Cul3
10.7853	0.947127	1.06295	0.0734663	gi7710014	Cul3
26.1282	0.524349	1.00076	0.942675	gi11528490	Flii
11.501	1.12397	1.01123	0.416902	gi11528490	Flii
7.99905	1.96939	1.00045	0.719417	gi33469119	Fyb
23.8854	18.0656	1.0006	0.612135	gi33469119	Fyb
7.99919	1.96947	1.00055	0.72279	gi226442795	Gpr39
23.8886	18.065	1.00063	0.612249	gi226442795	Gpr39
8.00029	2.005	0.999997	0.691296	gi6680063	Gpr65
23.8486	18.0827	1.00118	0.578034	gi6680063	Gpr65
7.999	1.97072	1.00051	0.723327	gi165972313	Gtpbp6
23.8821	18.0673	1.0005	0.614394	gi165972313	Gtpbp6
23.8952	18.0646	1.00063	0.615156	gi407262761	LOC100038947
7.99991	1.97265	1.00103	0.738946	gi407262761	LOC100038947
8.00043	1.99855	1.00003	0.693113	gi407264321	LOC101055815
23.8235	18.1503	1.00132	0.559735	gi407264321	LOC101055815
7.99927	1.97017	1.00063	0.726206	gi30519921	Mrpl50
23.889	18.0653	1.00061	0.613184	gi30519921	Mrpl50
7.99897	1.96955	1.00019	0.707125	gi18087775	Pcdhga12
23.8812	18.0648	1.00063	0.609168	gi18087775	Pcdhga12
6	5.38161e-18	0.86916	0.206915	gi18087775	Pcdhga12
23.8878	18.0664	1.00054	0.615159	gi166795242	Pogk
7.99935	1.97167	1.00075	0.731211	gi166795242	Pogk
8.0004	1.99825	1.00009	0.693685	gi125858598	Pyroxd2
23.8019	18.173	1.0013	0.560239	gi125858598	Pyroxd2
21.9797	16.5079	0.938334	1.59216	gi269784644	Zfp326
6	3	1.0533	0.338383	gi269784644	Zfp326
10.8716	5.9701	1.07043	0.456316	gi269784644	Zfp326
8.00061	1.99206	1.00004	0.692689	gi158508501	sep5
23.814	18.1714	1.00133	0.558406	gi158508501	sep5
10.0549	4.53517	1.00108	0.370262	gi6671509	Actb
19.77	16.6311	0.967097	1.66595	gi6671509	Actb
6	6	0.937622	0.114534	gi6671509	Actb
24.7031	24.0826	0.98991	1.15691	gi158508460	Ahctf1
12.4153	11.3507	1.00616	0.617801	gi158508460	Ahctf1
8.00063	1.99167	1.00006	0.692566	gi283945531	BC005764
23.8091	18.1656	1.00135	0.561067	gi283945531	BC005764
23.9077	18.0624	1.00068	0.62018	gi133922578	Ccdc22
8.00289	1.98046	1.00237	0.770477	gi133922578	Ccdc22
25.6997	11.0496	0.990113	1.35682	gi170932536	Ddx19a
10.8708	10.3007	0.91211	1.02629	gi170932536	Ddx19a
6	3	0.900799	0.112072	gi170932536	Ddx19a
8.00066	1.99079	1.00004	0.692387	gi295789102	E230008N13Rik
23.8144	18.1638	1.00135	0.560322	gi295789102	E230008N13Rik
10.1324	5.96988	0.997929	0.328591	gi21703888	Eif2b2
25.5746	12.8465	1.02741	0.781001	gi21703888	Eif2b2
8.00034	2.00186	1.00004	0.693058	gi34328421	Fam212b
23.8266	18.1267	1.00129	0.565468	gi34328421	Fam212b
23.9038	18.0635	1.00062	0.619824	gi224809373	Kif2a
8.00204	1.97911	1.00203	0.764178	gi224809373	Kif2a
24.8402	11.8454	0.963327	1.26456	gi61657921	Kif5b
6	6	1.14727	0.429096	gi61657921	Kif5b
10.4787	4.26903	1.10793	0.324002	gi61657921	Kif5b
8.001	1.98418	1.00003	0.689125	gi94409900	LOC675521
23.8332	18.105	1.00136	0.576785	gi94409900	LOC675521
37.7916	33.5963	1.04081	2.05882	gi31560653	Pfkl
24.3658	1.66009	0.985077	1.00525	gi31982122	Plcb3
7.91146	0.513156	0.963093	1.01842	gi31982122	Plcb3
6	5.12897e-17	1.0498	0.313778	gi31982122	Plcb3
20.8654	15.852	0.973544	1.51515	gi269954677	Qars
8.9869	5.54546	0.94	0.699705	gi269954677	Qars
8.00064	1.99116	1.00005	0.692473	gi158937240	Timm10
23.8129	18.1653	1.00135	0.560248	gi158937240	Timm10
22.0754	20.7782	0.946804	1.11346	gi6755893	Try4
12.0418	3.82776	0.999979	0.737186	gi270265851	Usp19
24.0677	15.7991	1.00132	1.00802	gi270265851	Usp19
6	7.85885e-19	1.01395	0.417098	gi270265851	Usp19
8.00121	1.98171	1.00005	0.686562	gi31543944	Vdr
23.8388	18.0932	1.00126	0.586226	gi31543944	Vdr
8.0009	1.98762	1.00011	0.690379	gi13994146	Xlr5c
23.8141	18.1183	1.00144	0.574657	gi13994146	Xlr5c
8.06001	7.54102	0.990902	0.644876	gi21450287;gi240255574	Csde1
23.444	1.5652	1.06132	0.149856	gi21450287;gi240255574	Csde1
7.99591	0.417148	0.871793	1.40638	gi224967068;gi224967070	Plcb1
22.2493	3.01027	1.10421	0.48969	gi224967068;gi224967070	Plcb1
24.8642	12.0224	0.977734	1.15606	gi13385992	Coq5
12.0561	11.7189	1.01529	0.721026	gi13385992	Coq5
6	6	0.931386	0.0461683	gi13385992	Coq5
8.00171	1.97512	1.00005	0.680082	gi358679300	Elmod3
23.8512	18.1015	1.00091	0.597184	gi358679300	Elmod3
23.4672	14.2586	0.972644	1.1501	gi34304077	Fam25c
12.167	2.28901	1.11664	0.47828	gi34304077	Fam25c
24.9992	4.66663	0.93857	1.20175	gi149263037	LOC100046079
6	3	0.934197	0.0951008	gi149263037	LOC100046079
6	3	1.01046	0.134252	gi13384950	Nudt8
23.3472	15.5142	1.05499	0.605639	gi13384950	Nudt8
9.9663	5.4684	1.05424	0.307009	gi13384950	Nudt8
35.7858	8.28367	1.01401	0.829919	gi39930543	Nup54
22.9325	11.9662	0.995446	1.14302	gi198278441	Osbpl9
9.51961	2.1934	0.940778	0.939403	gi198278441	Osbpl9
6	6.14846e-18	0.907894	0.560508	gi198278441	Osbpl9
23.8328	18.1981	0.999805	0.595535	gi71480098	Pcnp
8.00638	1.93511	1.00032	0.643186	gi71480098	Pcnp
24.0136	17.9687	0.999036	0.724055	gi226693374	Rb1cc1
6	6	1.00428	0.780288	gi226693374	Rb1cc1
11.9599	5.91013	1.00452	0.808048	gi226693374	Rb1cc1
9.243	2.41713	1.00877	0.861303	gi6677803	Rps29
24.7209	12.5907	1.03573	0.837238	gi6677803	Rps29
6	1.14005e-16	1.04954	0.221602	gi6677803	Rps29
23.727	10.2377	0.957781	1.55032	gi13385994	Snrpg
7.07481	1.20934	1.09925	0.00933278	gi13385994	Snrpg
23.8314	18.2014	0.999771	0.594935	gi133506836	Tbx10
8.00665	1.93343	1.00034	0.641746	gi133506836	Tbx10
18.9912	5.20336	1.02021	0.595969	gi345525404	Ube2m
23.894	18.0746	0.999505	0.639188	gi159110817	Abhd12
8.00621	1.99292	1.00401	0.806022	gi159110817	Abhd12
23.8194	18.2063	1	0.593388	gi26006859	Adap2
8.00746	1.93084	1.00055	0.638421	gi26006859	Adap2
10.4254	2.29375	0.98431	1.02928	gi112363072	Arpc2
17.5906	7.21343	0.927293	1.71279	gi112363072	Arpc2
28.7179	12.9974	1.16624	0.160581	gi78214312	Atp5f1
12.5674	11.8174	0.964929	0.972852	gi19705578	Atp6v1b2
25.1178	11.5384	1.03114	0.64791	gi19705578	Atp6v1b2
21.0447	18.0239	0.992602	0.875816	gi28893281	Ccdc158
10.1376	7.39005	1.06307	0.978145	gi28893281	Ccdc158
6	3	1.11109	0.716283	gi28893281	Ccdc158
23.8253	18.2083	0.999792	0.593451	gi30410008	Cox10
8.00735	1.92994	1.00044	0.63843	gi30410008	Cox10
21.3211	14.6514	1.00919	1.07499	gi7242148	Eif2s3y
11.1222	0.558196	0.927505	0.851944	gi7242148	Eif2s3y
24.761	14.5842	0.807785	2.12091	gi6679765	Fdx1
10.729	7.15904	1.01415	0.872804	gi6679995	Ggt1
6	3	1.02128	0.574068	gi6679995	Ggt1
21.9745	17.8884	1.02291	0.834268	gi6679995	Ggt1
26.8717	0.492259	0.982131	1.31635	gi254553342	Hsd17b13
7.31289	6.67641	0.987532	0.634742	gi163954948	Khsrp
25.9388	24.6186	1.02305	0.692936	gi163954948	Khsrp
6	3	1.19119	6.30271e-06	gi163954948	Khsrp
23.9075	18.0668	1.00013	0.632088	gi148368964	Mrpl48
8.00751	1.99095	1.00432	0.806063	gi148368964	Mrpl48
22.0066	2.46222	1.08285	0.312568	gi225543482	Naa15
20.9327	18.6765	0.994641	0.970698	gi27754007	Ndufab1
7.38038	5.12534	1.17508	0.221096	gi27754007	Ndufab1
6	6	0.913674	0.618531	gi390608665	Pnpla6
10.5217	3.14979	1.0318	0.409968	gi390608665	Pnpla6
24.2737	11.0188	1.06083	0.732044	gi390608665	Pnpla6
23.8263	18.205	0.999834	0.594057	gi148368971	Sh3tc1
8.00709	1.93159	1.00042	0.639776	gi148368971	Sh3tc1
23.8234	18.2099	0.999812	0.593061	gi21313252	Spatc1l
8.00753	1.92912	1.00047	0.637613	gi21313252	Spatc1l
6	6	1.0088	0.161394	gi19526822	Sult1a1
19.177	13.9731	1.02212	0.561317	gi19526822	Sult1a1
9.54474	9.02583	1.02171	0.260365	gi19526822	Sult1a1
22.163	13.9119	1.0315	0.531598	gi22122591	Ubxn1
8.11689	3.31767	1.08695	1.02346	gi46593021	Uqcrc1
6	6	0.80727	1.01207	gi46593021	Uqcrc1
19.9477	8.44326	1.06951	0.454942	gi46593021	Uqcrc1
23.9193	18.0636	1.00005	0.63881	gi254587916	1700094D03Rik
8.01691	1.99921	1.00805	0.847603	gi254587916	1700094D03Rik
12.2001	3.52486	1.00098	0.729881	gi295293085	9930021J03Rik
24.3716	3.62087	1.01037	0.917423	gi295293085	9930021J03Rik
6	3	0.914903	0.675189	gi295293085	9930021J03Rik
8.02673	1.91345	1.00773	0.58997	gi428673539	Ano5
23.4687	18.1879	1.01236	0.554828	gi428673539	Ano5
8.01759	1.91537	1.00419	0.609132	gi27734136	BC030476
23.6482	18.2109	1.00576	0.572028	gi27734136	BC030476
23.9097	18.0691	0.999673	0.641384	gi157012009	Ccr3
8.01337	1.99819	1.00677	0.837126	gi157012009	Ccr3
23.9026	18.0756	0.997492	0.672173	gi29244056	Cdnf
8.03208	2.00529	1.01757	0.921063	gi29244056	Cdnf
23.9262	18.059	1.0004	0.635905	gi6680952	Cnn2
8.01916	1.99947	1.00881	0.852847	gi6680952	Cnn2
23.8794	6.21403	1.01348	0.98975	gi6680988	Cox6a1
6	3	0.838655	0.689164	gi6680988	Cox6a1
11.538	8.02988	1.04471	0.345341	gi6680988	Cox6a1
22.911	14.0497	1.04136	0.79569	gi225543400	Echdc2
8.34567	7.56192	0.86959	1.20522	gi225543400	Echdc2
6	3	1.07072	0.0913257	gi225543400	Echdc2
8.01953	1.92559	1.0055	0.607254	gi83745139	Fndc3a
23.5662	18.1915	1.0084	0.571246	gi83745139	Fndc3a
23.7832	18.2283	1.00072	0.585587	gi197276584	Gm9376
8.01094	1.91761	1.00129	0.624953	gi197276584	Gm9376
23.8091	18.2259	0.999895	0.589056	gi22122593	Haus1
8.00932	1.92066	1.00073	0.629917	gi22122593	Haus1
21.5179	1.60615	0.963525	1.52263	gi87162464	Hdac2
14.4619	11.8929	0.819514	1.93844	gi87162464	Hdac2
6	3	0.960078	0.0164489	gi87162464	Hdac2
23.8477	18.1169	0.992669	0.722347	gi61102728	Itpr3
8.02101	2.00411	1.01841	0.93756	gi61102728	Itpr3
23.919	18.0636	1.00008	0.638065	gi27370152	Klhl4
8.01618	1.99863	1.00774	0.844541	gi27370152	Klhl4
23.9287	18.0547	0.999674	0.650318	gi407262010	LOC101055828
8.03711	2.005	1.01776	0.916251	gi407262010	LOC101055828
20.3674	1.50086	0.993224	0.804078	gi257196228	Maob
7.02223	0.546253	0.909919	1.10987	gi257196228	Maob
23.9324	18.0542	1.00026	0.642153	gi168229259	Mycbpap
8.03086	2.00431	1.01402	0.892411	gi168229259	Mycbpap
9.15349	5.069	1.02137	0.501893	gi40254624	Pafah1b2
21.4371	7.87796	1.05824	0.81805	gi40254624	Pafah1b2
6	3.51895e-17	0.831907	0.739767	gi40254624	Pafah1b2
20.341	14.5059	0.944042	1.81317	gi20806109	Parp1
8.98508	4.53364	0.930455	1.05583	gi20806109	Parp1
23.9285	18.0578	1.00017	0.641405	gi255522964	Patl1
8.0261	2.0032	1.01189	0.878226	gi255522964	Patl1
19.4674	18.2477	1.0129	1.19599	gi87196490	Pawr
26.8876	4.96516	1.10953	0.56899	gi87196490	Pawr
23.8844	18.0913	0.996409	0.682143	gi124487309	Phf3
8.02409	2.00713	1.01421	0.905424	gi124487309	Phf3
21.7058	6.19484	0.955311	1.50977	gi58037409	Phpt1
6	3	1.02354	0.106016	gi58037409	Phpt1
8.71404	6.46826	1.02172	0.0706523	gi58037409	Phpt1
18.3566	4.84126	0.961112	1.26688	gi9790159	Pitpnb
10.4454	2.13828	0.959124	0.599385	gi9790159	Pitpnb
23.8879	18.088	0.997422	0.669334	gi21312814	Pop1
8.01816	2.00633	1.01013	0.875474	gi21312814	Pop1
8.02112	1.91448	1.00562	0.601428	gi33859660	Ppp2r5e
23.5783	18.2017	1.00837	0.56515	gi33859660	Ppp2r5e
23.9269	18.0584	1.00048	0.634618	gi483968030	Prkaca
8.01854	1.99882	1.00852	0.849886	gi483968030	Prkaca
18.9166	17.4091	0.906325	3.1973	gi6755196	Psma4
14.9468	7.46718	0.8147	3.54238	gi6755196	Psma4
26.186	25.1668	0.930541	1.50276	gi258613926	Ptp4a2
6	3	0.846625	0.0304509	gi258613926	Ptp4a2
7.36283	2.56853	0.881875	0.0118894	gi258613926	Ptp4a2
24.0333	21.5228	0.994944	1.09276	gi24418919	Pygb
6.91556	4.00789	1.06741	0.775871	gi24418919	Pygb
6	3	0.964522	0.517953	gi6677779	Rpl28
8.101	6.11001	0.956157	0.903019	gi6677779	Rpl28
28.6901	19.7954	1.04312	0.590433	gi6677779	Rpl28
23.8205	18.2188	0.999695	0.591356	gi19527422	Slc22a27
8.00826	1.92464	1.00051	0.63402	gi19527422	Slc22a27
23.9233	18.0617	0.999788	0.645419	gi34304038	Smim5
8.0255	2.00372	1.01188	0.879508	gi34304038	Smim5
23.8119	18.2181	0.99998	0.590693	gi46518499	Taf10
8.00863	1.92463	1.00068	0.633038	gi46518499	Taf10
23.929	18.0572	1.00048	0.635881	gi110349993	Tex9
8.02111	2.00033	1.00957	0.859054	gi110349993	Tex9
23.8221	18.2164	0.999702	0.591892	gi19527378	Tmem109
8.00802	1.92588	1.00048	0.635099	gi19527378	Tmem109
23.9288	18.0567	1.0007	0.63151	gi34328226	Tmprss2
8.01724	1.99725	1.00791	0.843253	gi34328226	Tmprss2
7.95364	6.3819	0.987188	0.44438	gi91932791	Trip12
20.6401	19.0145	0.949252	1.45115	gi91932791	Trip12
23.9231	18.0619	0.999741	0.646121	gi30842800	Ttc7
8.02599	2.00394	1.01213	0.881489	gi30842800	Ttc7
23.3739	2.09115	0.985433	1.22425	gi7305605	Ubp1
11.521	2.25415	1.03063	0.506178	gi7305605	Ubp1
7.67684	5.24111	1.0195	0.562553	gi145699137	Ugt1a5
15.2943	7.29181	1.06152	0.2722	gi145699137	Ugt1a5
23.9339	18.0527	1.00033	0.64193	gi21717785	Vmn1r212
8.03233	2.00449	1.01466	0.896315	gi21717785	Vmn1r212
8.00413	2.01552	1.00861	0.887395	gi451172096	Vps13d
23.8007	18.1492	0.991189	0.738671	gi451172096	Vps13d
23.934	18.052	1.00026	0.643278	gi359279942	Zmym5
8.03427	2.0048	1.01567	0.902709	gi359279942	Zmym5
23.7858	12.9178	0.944644	1.44683	gi459683847;gi6677775	Rpl22
23.4969	15	0.96801	1.20421	gi163310765	Alb
10.426	2.512	1.0123	0.346281	gi163310765	Alb
6	3	1.02065	0.118006	gi163310765	Alb
23.9305	18.0536	0.999861	0.648224	gi31980859	Arhgef7
8.03663	2.00502	1.01729	0.913186	gi31980859	Arhgef7
6	6	0.998109	0.306411	gi154091016	Atrx
10.177	1.66785	0.960959	0.914231	gi154091016	Atrx
23.6979	15.6902	1.04455	0.571463	gi154091016	Atrx
16.9822	12.0167	0.985784	1.09155	gi6753320	Cct3
10.4203	6.51773	1.03786	0.504916	gi6753320	Cct3
23.4325	5.12555	1.00057	0.990839	gi7949018	Cdc37
9.37663	7.11667	1.0903	0.00349118	gi7949018	Cdc37
20.8862	15.6412	1.01393	0.829461	gi19527144	Chchd4
21.4146	8.46885	1.02765	0.403771	gi244791124	Dpp3
7.12374	5.60097	1.13044	0.361842	gi244791124	Dpp3
21.7798	5.00224	1.02009	0.707516	gi33563256	Gnai3
10.3255	5.99471	0.959545	1.15867	gi33563256	Gnai3
6	6	0.957124	0.55721	gi33563256	Gnai3
27.6248	14.4004	0.983725	1.12067	gi21536248	Gstt3
6	4.69299e-18	0.803265	0.736127	gi21536248	Gstt3
8.19947	0.524123	1.06534	0.311788	gi21536248	Gstt3
27.2807	13.7083	0.962805	1.25544	gi7305165	Hsd17b6
6	3	1.18659	0.184241	gi7305165	Hsd17b6
8.173	7.75379	0.949526	1.39022	gi30352010	Iws1
19.7477	10.1044	1.02667	0.341498	gi30352010	Iws1
21.6906	9.03728	1.01574	1.00053	gi160333775	Ldlrap1
8.46321	0.290893	1.02467	0.638092	gi160333775	Ldlrap1
6	3	1.05383	0.175791	gi160333775	Ldlrap1
20.302	17.4274	1.05196	0.85267	gi188219589	Lmnb1
8.21669	7.38174	0.80001	1.12307	gi188219589	Lmnb1
6	3	1.10617	0.13308	gi188219589	Lmnb1
26.551	13.0911	0.97651	1.29608	gi13385728	Mfap1a
6	6	1.17963	0.00357748	gi13385728	Mfap1a
12.4589	6.59612	1.01457	1.48079	gi110625679	Mocos
7.15588	0.507747	1.03924	0.744249	gi110625679	Mocos
8.52285	1.14945	0.921341	0.802888	gi229892322	Ndufs1
6	6	0.87254	0.591928	gi229892322	Ndufs1
26.1535	19.8791	1.10634	0.335078	gi229892322	Ndufs1
18.9746	7.66455	0.986837	1.37867	gi157042772	Pcbp2
20.3492	13.8086	1.12582	0.256857	gi88758582	Pdxdc1
23.973	5.03111	0.920599	1.25219	gi13385044	Rpl35
6	3.29359e-16	0.994074	0.0368621	gi13385044	Rpl35
11.6544	3.47241	0.953633	0.254756	gi13385044	Rpl35
12.6546	8.10949	0.994114	0.758184	gi254692954	Setdb1
24.7036	19.889	1.01674	0.854774	gi254692954	Setdb1
8.8319	5.77193	0.976642	0.629382	gi294832028	Slc25a13
22.236	16.2281	1.03489	0.829614	gi294832028	Slc25a13
6	3	0.927461	0.647187	gi294832028	Slc25a13
11.9413	6.27056	0.998052	0.723432	gi91982765	Th1l
23.8987	18.3323	0.994996	0.797178	gi91982765	Th1l
26.1807	15.6377	1.0097	0.977497	gi6678349	Tial1
12.2645	3.98476	0.897681	1.24908	gi6678349	Tial1
21.4119	1.42014	0.868371	2.10765	gi254675279	Tjp1
8.26688	5.67109	0.800209	0.565564	gi254675279	Tjp1
22.7583	4.58431	1.04699	0.439922	gi188528894	Tm9sf2
6.85034	6.32748	1.10629	0.241583	gi188528894	Tm9sf2
28.3236	24.9499	1.02499	0.861282	gi30794386	Tram1
19.6006	18.0912	0.948666	0.83264	gi27597065	Upp2
7.61266	1.63897	1.03978	0.488259	gi27597065	Upp2
6	3	1.0081	0.377239	gi6755995	Wdr1
22.7864	21.7421	1.02175	0.791377	gi6755995	Wdr1
7.78974	5.4111	0.946215	0.714703	gi6755995	Wdr1
37.7754	0.982793	0.968156	1.15696	gi34368584	Zc3h15
6	6	0.92328	0.266233	gi34368584	Zc3h15
19.9146	13.4631	1.15707	0.0853513	gi34368584	Zc3h15
20.032	0.460287	1.03703	0.38937	gi161484644	AI661453
6	3	1.05903	0.276107	gi161484644	AI661453
9.36629	1.72318	1.03215	0.165713	gi161484644	AI661453
20.8683	17.7702	1.00901	0.826171	gi160707967	Alas1
10.2089	7.33595	1.04187	1.05984	gi160707967	Alas1
6	3	1.13403	0.668154	gi160707967	Alas1
18.9216	14.7357	1.01991	0.711748	gi21313679	Atp5h
7.78626	5.18936	0.893509	0.528078	gi21313679	Atp5h
7.29812	2.1186	0.962619	1.2322	gi114326449	Cfp
22.825	7.21951	1.03391	0.684338	gi114326449	Cfp
6	6	0.950161	0.224688	gi114326449	Cfp
40.2497	37.7173	0.9175	1.28004	gi6753498	Cox4i1
24.0439	8.88559	0.968803	1.21263	gi18875338	Cstf2
13.594	6.54629	0.961361	0.957601	gi18875338	Cstf2
6	3	1.01321	0.304733	gi161016795	Ddx6
27.6512	25.9674	0.943432	1.45008	gi161016795	Ddx6
7.6332	4.48592	1.02957	0.266369	gi161016795	Ddx6
22.1164	21.1369	0.987034	1.30123	gi31981269	Glrx3
11.1939	9.69168	1.1719	0.790602	gi31981269	Glrx3
6	6	1.00788	0.12749	gi52138550	Il16
8.61628	1.10561	1.00883	0.24173	gi52138550	Il16
31.0252	16.9465	1.15305	0.521378	gi52138550	Il16
6.75185	0.941005	0.903455	1.18017	gi295789090	Naa10
6	3	1.00859	0.479835	gi13385558	Ndufb8
24.2692	7.04233	0.982558	0.942881	gi13385558	Ndufb8
8.0052	1.67575	1.01298	0.630743	gi13385558	Ndufb8
9.77219	6.43504	0.859651	1.66427	gi6755000	Pdcd6
23.7023	9.6733	1.09563	0.290592	gi6755000	Pdcd6
6	3	1.06513	0.0470652	gi6755000	Pdcd6
24.1825	12.6719	0.917796	1.60064	gi70778976	Pgk1
6	3	1.09437	0.0318835	gi70778976	Pgk1
9.90883	7.30169	1.07204	0.0473099	gi70778976	Pgk1
21.7993	12.5833	1.00275	0.967291	gi74315975	Psmd1
6	3	0.98083	0.471096	gi74315975	Psmd1
8.12708	7.97166	0.920009	0.657478	gi74315975	Psmd1
24.3466	3.70224	0.987251	1.02328	gi153792534	Ranbp2
10.9009	1.85651	1.06441	0.49924	gi153792534	Ranbp2
27.1699	19.9392	0.98773	1.06285	gi164450487	Rbbp5
15.4238	5.91269	0.941195	0.652882	gi164450487	Rbbp5
6	6	1.04472	0.00735093	gi164450487	Rbbp5
12.4198	9.74642	0.955764	1.09306	gi13385652	Rps20
6	3	0.872638	0.869286	gi13385652	Rps20
28.8086	7.85168	1.05727	0.43836	gi13385652	Rps20
8.17553	7.70998	1.0024	0.438455	gi15628025	Tfcp2
26.6915	19.0713	1.02487	0.921138	gi15628025	Tfcp2
6	3.51169e-16	1.13343	0.00347517	gi15628025	Tfcp2
17.9109	4.03918	0.880009	1.72084	gi85861252	Ubxn4
10.9602	1.23839	0.993593	0.556618	gi257153392	Ufd1l
29.2189	19.2466	1.02094	0.872565	gi257153392	Ufd1l
13.3189	9.22271	0.942217	0.934307	gi27370342	Ugt2b35
23.4006	15.3907	1.04537	0.667703	gi27370342	Ugt2b35
6	3	0.880917	0.65473	gi27370342	Ugt2b35
22.0684	5.65588	0.962615	1.41131	gi110431378	Utrn
6	3	1.04191	0.392445	gi110431378	Utrn
8.47735	2.224	1.17403	0.503186	gi110431378	Utrn
10.5476	3.66667	0.975011	0.59827	gi255069795	Vars
22.3435	14.5989	1.03918	0.674378	gi255069795	Vars
6	3	1.13561	0.0590399	gi255069795	Vars
27.9956	5.26841	1.11937	0.314639	gi117606214	Xrn2
23.4116	16.933	0.9406	1.29928	gi357540869;gi357588429	Phyhd1
9.78565	1.89415	0.976029	0.421098	gi357540869;gi357588429	Phyhd1
6	6	1.08933	0.241683	gi357540869;gi357588429	Phyhd1
6	3	1.01897	0.141434	gi257096048;gi257096050	Sra1
11.1615	5.26966	1.08763	0.505652	gi257096048;gi257096050	Sra1
10.9988	9.80944	0.985036	1.05969	gi231570586;gi231570775	Zc3h14
23.6551	8.00007	1.04274	0.544931	gi231570586;gi231570775	Zc3h14
6	3	1.04971	0.09016	gi231570586;gi231570775	Zc3h14
6	6	1.076	1.48621	gi22122515	Ahsa1
18.3345	9.46094	0.937465	0.949615	gi22122515	Ahsa1
8.40276	3.53	1.00962	0.714941	gi160333440	Ccdc93
22.5194	13.6743	0.975027	1.116	gi160333440	Ccdc93
6	0	0.976335	0.490861	gi160333440	Ccdc93
20.5158	16.2364	1.00499	1.37785	gi6753324	Cct6a
7.15935	5.4932	1.08301	0.489803	gi6753324	Cct6a
20.0406	11.2095	0.990457	0.501752	gi103472025	Clptm1
8.03589	6.66219	0.920449	1.26183	gi103472025	Clptm1
6	3	0.868863	0.941768	gi103472025	Clptm1
21.3839	19.7062	1.02021	0.940804	gi237681200	Cyp2w1
11.1872	2.57109	0.861684	1.0652	gi237681200	Cyp2w1
28.6902	13.5309	0.995173	1.2847	gi122937368	Eif4ebp1
12.5486	1.44277	0.920723	1.03158	gi122937368	Eif4ebp1
28.7989	24.4158	1.06511	0.327057	gi6753960	Gda
7.8708	0.952822	0.845313	2.14626	gi31981458	Glrx
10.3656	3.29335	0.992553	1.14636	gi75677442	Grlf1
20.1632	8.21929	1.03172	1.10465	gi75677442	Grlf1
6	0	0.855252	0.923571	gi75677442	Grlf1
21.0708	13.4941	0.992541	1.11314	gi6754164	Hc
6	3	1.13535	0.0838177	gi6754164	Hc
9.10826	5.13043	1.19811	0.172724	gi6754164	Hc
18.3077	1.95222	1.03739	1.21941	gi309264022	LOC100505031
9.34615	5.87927	1.11383	0.0987635	gi309264022	LOC100505031
19.6841	5.37899	1.01255	1.15279	gi6678924	Mpp1
8.54712	1.68306	0.990449	0.588018	gi6678924	Mpp1
20.1382	5.46951	0.984624	0.883188	gi21312948	Mrpl32
10.8374	7.28854	0.953711	0.102848	gi21312948	Mrpl32
24.1099	14.9674	1.06958	0.482014	gi194440700	Nucb2
6	3	1.05731	0.100445	gi194440700	Nucb2
9.93591	5.44748	1.11817	0.191397	gi194440700	Nucb2
10.5575	7.41284	1.01584	0.963506	gi21313282	Ormdl2
6	3	1.03327	0.698461	gi21313282	Ormdl2
21.7559	18.0528	1.0377	0.742545	gi21313282	Ormdl2
22.5553	18.9165	1.0027	1.0247	gi237681204	Plekha6
7.60025	6.74394	0.95619	0.703763	gi237681204	Plekha6
6	3	1.18529	0.0199671	gi237681204	Plekha6
21.4677	12.5417	0.98485	0.855307	gi12963569	Ppp1r7
8.5113	2.93539	0.971842	0.817237	gi12963569	Ppp1r7
6	6	1.05612	0.253918	gi12963569	Ppp1r7
12.4126	8.80844	1.00125	0.224446	gi21313658	Rarres2
12.0337	9.23153	0.974589	1.51901	gi6755448	Sec22b
6	3	0.966056	0.565056	gi6755448	Sec22b
24.1503	13.7496	1.01216	1.01717	gi87252727	Skiv2l
11.7363	2.41005	0.981169	0.870809	gi87252727	Skiv2l
6	6	0.866691	0.345681	gi87252727	Skiv2l
6	3	0.975482	0.303482	gi31560433	Snx3
18.8838	2.91829	1.05703	0.602665	gi31560433	Snx3
9.36872	1.44865	1.03375	0.192029	gi31560433	Snx3
11.4076	5.6834	1.00076	0.769007	gi124358959	Taok1
22.7278	5.68466	1.03576	0.743289	gi124358959	Taok1
6	1.67687e-16	0.824909	0.79123	gi124358959	Taok1
9.73466	9.72425	0.972379	0.695	gi13384766	Tmem14c
20.4795	7.16176	1.02083	0.519055	gi13384766	Tmem14c
6	3	0.865816	0.912599	gi13384766	Tmem14c
23.9147	15.4706	1.00135	0.825028	gi117606385	Tmx3
12.0061	3.51322	0.996134	0.727043	gi117606385	Tmx3
21.1995	14.3612	1.0024	1.02867	gi6755967	Vdac3
8.99353	3.68169	0.968568	0.875989	gi6755967	Vdac3
6	3	1.18199	0.00187339	gi6755967	Vdac3
19.374	9.68147	0.953838	1.1684	gi31543974	Ywhab
6	6	0.996535	0.439295	gi6755120	sep4
8.72538	3.53216	1.00572	1.09354	gi6755120	sep4
20.5185	7.23335	1.03009	0.400594	gi6755120	sep4
7.55252	3.2049	0.995949	0.668578	gi16716395	sep15
19.4918	0.49147	1.04791	0.416865	gi16716395	sep15
11.7977	8.859	1.0144	0.676415	gi19527360	Abhd3
23.9355	8.40212	1.01807	0.755845	gi19527360	Abhd3
6	3	0.943582	0.348292	gi19527360	Abhd3
6	0	0.938273	0.416182	gi78711832	Akap2
19.5699	17.3089	0.970705	1.24139	gi49355804	Atp11c
8.25113	7.85732	0.975157	0.977731	gi49355804	Atp11c
21.1028	3.46944	0.995784	1.20009	gi112181175	Car5a
6.7723	3.58203	0.874099	0.751843	gi112181175	Car5a
6	3	0.880705	0.171958	gi112181175	Car5a
24.5682	23.782	1.03637	1.00764	gi148747331	Coro7
6	3.97016e-17	0.943421	0.614462	gi148747331	Coro7
8.40568	7.75864	1.08291	0.133436	gi148747331	Coro7
20.9527	2.81963	1.00095	0.726274	gi34538601	COX2
6.88855	0.460276	0.960774	0.811411	gi34538601	COX2
6	3	0.963903	0.523646	gi67010061	Cyp2c67
19.1284	0.79694	1.04603	0.656895	gi67010061	Cyp2c67
7.78839	5.26143	1.06108	0.503404	gi67010061	Cyp2c67
9.56684	8.61133	0.959801	0.737618	gi229577222	Eif2d
23.0414	8.44926	0.874991	1.38829	gi229577222	Eif2d
6	3.34014e-16	1.05931	0.00853906	gi229577222	Eif2d
26.587	19.0358	1.02034	0.667231	gi56699434	Eif4g1
8.47921	6.13041	0.853866	1.39628	gi56699434	Eif4g1
24.0564	6.30715	0.935658	1.60753	gi85861260	Emc1
6	3	1.18571	0.177844	gi85861260	Emc1
8.12475	2.97051	1.1737	0.214953	gi85861260	Emc1
8.22259	1.75026	0.938576	1.5385	gi120300971	Erc1
19.8	4.76109	1.04695	0.606909	gi120300971	Erc1
7.77259	4.23204	0.940445	1.41165	gi113680506	Gstm6
20.8432	12.1546	1.03456	0.703406	gi113680506	Gstm6
11.3215	3.29168	1.00063	1.09716	gi70887767	Hic2
23.9828	14.635	0.998841	0.731833	gi70887767	Hic2
6	3	1.04165	0.0314646	gi70887767	Hic2
7.47536	2.31673	0.991701	0.612536	gi9789991	Hsd17b12
26.8431	17.0765	0.969061	1.23701	gi9789991	Hsd17b12
12.0499	2.38003	0.991096	0.497652	gi14916479	M6pr
27.7972	2.67771	1.09656	0.586967	gi14916479	M6pr
6.90421	4.77982	0.977973	0.785802	gi158711702	Mgat1
25.175	14.6925	1.09791	0.536288	gi158711702	Mgat1
19.4949	8.86811	1.00438	0.839973	gi148235701	Mrps35
6	0	0.92192	0.800549	gi148235701	Mrps35
8.57405	4.00892	1.03653	0.484098	gi148235701	Mrps35
21.6537	2.56542	0.98119	0.777347	gi29336026	Myh14
9.79958	8.45431	1.01409	0.0856905	gi29336026	Myh14
6	3	1.03617	0.013913	gi29336026	Myh14
19.3006	8.05317	1.05165	0.560691	gi16716467	Nans
9.63454	9.13555	1.14732	1.23034	gi16716467	Nans
20.2493	7.99296	1.01039	0.88818	gi34538605	ND3
8.88404	5.39242	0.999578	0.495381	gi66730553	Nufip2
21.3822	14.7622	0.975998	1.05975	gi66730553	Nufip2
6	3	1.10612	0.138658	gi66730553	Nufip2
19.2499	12.5151	0.979674	1.11173	gi170650724	Pepd
6	3	0.975243	0.479663	gi170650724	Pepd
11.7622	8.53102	1.02827	0.558204	gi170650724	Pepd
11.9417	3.2772	0.99195	0.713186	gi27754044	Ppp1r14a
25.1918	15.0051	1.02612	0.654372	gi27754044	Ppp1r14a
21.1027	1.03878	1.06557	0.691295	gi229608920	Prelp
7.59389	0.801238	0.911549	0.914268	gi229608920	Prelp
6	1.51768e-17	0.808335	0.745781	gi229608920	Prelp
6	1.79936e-17	0.994745	0.1184	gi6754724	Psmd7
10.6376	1.72144	0.886837	1.39531	gi6754724	Psmd7
26.8892	5.12831	1.05174	0.587788	gi6754724	Psmd7
19.6627	8.50634	1.0748	0.363103	gi262231769	Rbmx
31.3795	21.7381	0.941895	1.06257	gi9845295	Rpl36a
11.4963	6.86039	0.96773	0.319323	gi9845295	Rpl36a
20.7376	20.2576	1.01958	0.477261	gi6755372	Rps3
6	3	1.01834	0.163815	gi6755372	Rps3
9.51767	3.00321	0.93415	0.590985	gi6755372	Rps3
26.4033	25.1122	0.99507	1.15392	gi13324684	Sec61b
9.17904	8.34122	0.977226	0.189043	gi13324684	Sec61b
25.0509	14.7096	1.02289	0.676742	gi13386038	Serpina12
11.6689	3.0844	0.969278	0.890857	gi13386038	Serpina12
6	3	1.065	0.0241358	gi13386038	Serpina12
10.1304	7.01681	1.00331	0.654191	gi31543737	Slc38a4
19.8787	16.644	0.930354	1.65948	gi31543737	Slc38a4
6	3	1.03715	0.108001	gi31543737	Slc38a4
20.7473	17.8201	0.949825	1.59456	gi118344452	Srp72
11.0861	5.66656	1.09535	0.120852	gi118344452	Srp72
24.2572	2.16543	0.917001	1.50861	gi110665722	Taf5
6	3	0.897793	0.0699315	gi110665722	Taf5
7.76404	5.8366	0.930457	0.0874455	gi110665722	Taf5
27.8892	0.0580633	0.981835	0.828065	gi62990169	Twf1
7.94436	6.43068	1.00656	0.174445	gi62990169	Twf1
6	3	0.812395	0.801481	gi62990169	Twf1
7.48869	1.3374	1.01885	0.932003	gi30725808	Txlng
22.2135	4.88241	0.960671	1.1625	gi30725808	Txlng
6	3	0.908746	1.14865	gi148223079	Wdr82
27.7671	0.98113	1.04917	0.68637	gi148223079	Wdr82
10.9876	0.520482	1.13062	0.0407812	gi148223079	Wdr82
25.1283	2.54411	1.01371	0.994655	gi254553392	Zfp512
6	3	1.02265	0.509178	gi254553392	Zfp512
9.90015	4.04442	1.14741	0.160406	gi254553392	Zfp512
21.1074	1.27623	0.998754	0.767357	gi157057174;gi157057554	Ablim1
10.231	1.31914	0.93873	0.700753	gi157057174;gi157057554	Ablim1
6	3	1.05005	0.079413	gi157057174;gi157057554	Ablim1
22.8091	11.7869	1.00952	1.11033	gi226958653;gi226958657	Rpl19
8.15202	2.03643	0.947895	1.21239	gi226958653;gi226958657	Rpl19
22.0577	12.2984	0.947322	1.49989	gi30520135	Aldh8a1
8.11799	0.707843	1.15236	0.0809472	gi30520135	Aldh8a1
6	3	1.18118	0.010808	gi30520135	Aldh8a1
18.5835	17.9364	0.99714	0.530825	gi113205073	Amfr
7.17608	3.53333	1.0228	0.768755	gi113205073	Amfr
8.40716	2.93047	0.994444	0.692218	gi157951676	Apoa2
19.3154	12.482	0.981375	1.20967	gi157951676	Apoa2
6	3	0.92523	1.47756e-05	gi157951676	Apoa2
9.43548	2.6442	0.988057	0.42191	gi9790019	Asah1
19.5072	19.2436	1.02417	0.700928	gi9790019	Asah1
6	3	1.01893	0.0911161	gi9790019	Asah1
6	6	1.02095	0.0523628	gi7304927	Bcl2l10
6	3	1.00081	0.24964	gi125987599	Cd2ap
7.52812	5.64837	0.993101	0.512655	gi125987599	Cd2ap
32.2611	24.6829	1.01648	0.444137	gi125987599	Cd2ap
6	6	0.873298	0.8086	gi31981251	Chtop
27.4427	15.0516	1.05394	0.611851	gi31981251	Chtop
7.04495	3.89248	0.874472	0.93849	gi31981251	Chtop
28.2104	16.4198	1.17722	0.256699	gi295293090	Clcc1
6	3	0.926866	0.65795	gi6753556	Ctsd
10.7362	5.44357	0.943271	0.731785	gi6753556	Ctsd
27.8482	5.06763	1.0897	0.436976	gi6753556	Ctsd
10.7131	0.986015	0.988225	1.6184	gi324120989	Cyp4f14
6	3	0.822987	0.227212	gi324120989	Cyp4f14
24.7828	7.96438	1.08106	0.112585	gi324120989	Cyp4f14
6	1.31912e-17	1.01987	0.356749	gi6753618	Ddt
19.0023	11.6283	0.968709	0.958568	gi6753618	Ddt
8.8203	3.21988	1.03546	0.769168	gi6753618	Ddt
21.4904	10.4311	0.985615	0.879421	gi311893382	Dync1i2
8.81617	6.85385	0.922807	0.975468	gi311893382	Dync1i2
6	3	1.0618	0.157717	gi311893382	Dync1i2
8.0759	6.46615	0.998275	0.752304	gi31981653	Elovl5
6	0	1.00451	0.469357	gi31981653	Elovl5
23.4462	4.39604	1.00464	0.833815	gi31981653	Elovl5
10.4359	2.41532	0.97458	0.892405	gi27369816	Engase
18.7856	5.38489	0.928842	1.66226	gi27369816	Engase
24.1686	18.6249	1.03404	0.545688	gi40789280	Faf1
11.6481	6.75157	1.06863	0.353725	gi40789280	Faf1
9.81233	3.17296	0.940157	0.868775	gi227116320	Fkbp15
22.3325	10.6323	1.04812	0.63521	gi227116320	Fkbp15
6	6.30428e-18	0.860574	0.801775	gi227116320	Fkbp15
6	1.08066e-17	1.02233	0.913609	gi6679831	Foxa3
11.5417	11.3132	1.01464	0.568913	gi6679831	Foxa3
23.444	23.1666	1.04077	0.686483	gi6679831	Foxa3
7.35775	4.73481	0.974427	0.376016	gi20982845	Fus
19.4847	4.25909	1.01342	0.667948	gi46909575	Gfer
9.2859	5.88689	0.947847	1.05321	gi46909575	Gfer
6	6	0.978259	0.105275	gi46909575	Gfer
23.8398	12.9274	0.952749	1.43433	gi6754026	Gnmt
6	3	1.11856	0.057518	gi6754026	Gnmt
8.47261	5.39781	1.18524	0.0283469	gi6754026	Gnmt
43.7717	38.4311	1.00076	0.403374	gi124001570	Gtf2i
6	3	0.957545	0.53774	gi124001570	Gtf2i
24.6467	2.71214	1.0063	0.68418	gi124001580	Hebp1
9.95146	4.52382	0.980156	0.870176	gi124001580	Hebp1
6	3	1.01049	0.0709874	gi124001580	Hebp1
10.6252	10.61	0.999278	0.852426	gi144922638	Ktn1
22.1239	10.6662	0.987466	1.23114	gi144922638	Ktn1
6	3	1.10431	0.0984001	gi144922638	Ktn1
11.7753	8.91504	0.999105	0.784829	gi87162480	Lrif1
23.5681	8.81305	1.0154	0.741465	gi87162480	Lrif1
6	3	0.968531	0.200598	gi87162480	Lrif1
9.26137	2.5987	1.0142	0.48006	gi317008616	Mup15
6	6	1.18536	0.22001	gi317008616	Mup15
22.17	6.90362	1.14277	0.125014	gi317008616	Mup15
19.802	8.63347	1.00329	0.722314	gi118150658	Ndrg1
8.2491	3.16887	1.01024	0.960369	gi118150658	Ndrg1
6	3	0.991223	0.345435	gi124249341	Ppp1r12c
25.8176	0.973267	1.02374	0.826755	gi124249341	Ppp1r12c
7.97765	3.0877	0.950302	1.04039	gi124249341	Ppp1r12c
28.2066	4.97341	0.864906	0.850795	gi197333835	Prickle2
21.9223	6.40448	1.04501	0.514471	gi19527358	Prpf19
9.26379	9.17771	0.872123	1.08795	gi19527358	Prpf19
8.51492	0.419893	0.98425	0.774998	gi31980694	Rbpms2
6	3	0.97502	0.549905	gi31980694	Rbpms2
22.3951	12.1627	1.04505	0.812563	gi31980694	Rbpms2
22.3395	19.3247	0.99369	1.09995	gi188536040	Rorc
7.17573	6.1777	1.01314	0.268318	gi188536040	Rorc
6	3	0.903116	0.213496	gi188536040	Rorc
15.6496	12.9855	0.954373	2.94534	gi20149748	Sardh
6	3	1.08468	0.0647867	gi20149748	Sardh
16.1696	14.1159	1.05224	0.483842	gi6677995	Slc16a1
6	3	1.19277	0.0311279	gi6677995	Slc16a1
25.1194	5.6462	0.952333	1.40513	gi46849708	Sucla2
6	3	1.02591	0.312446	gi46849708	Sucla2
6	0	0.931813	0.0842061	gi47059073	Thbs1
11.854	2.82902	1.02573	0.617773	gi124486949	Trrap
23.5394	3.80023	0.940861	1.16176	gi124486949	Trrap
6	3	1.04719	0.167577	gi124486949	Trrap
18.2884	5.02765	0.989028	0.666161	gi171460908	U2surp
20.2653	19.2719	1.04715	0.602805	gi113205069;gi113205071	Clpx
6	6	0.888233	0.550601	gi113205069;gi113205071	Clpx
10.9723	8.32917	0.912706	1.30419	gi190684669;gi190684673	Epb4.1
19.7065	7.93395	1.17067	0.32689	gi190684669;gi190684673	Epb4.1
21.4471	0.227766	1.05343	0.872618	gi283436178;gi283436182	Hnrnpc
8.44698	6.77937	1.03605	0.272586	gi283436178;gi283436182	Hnrnpc
18.1393	11.2026	0.960843	0.982484	gi225735655;gi225735657	Psap
6	3	1.12477	0.00739921	gi225735655;gi225735657	Psap
22.4305	10.6097	0.971241	1.19489	gi13385904	1700021F05Rik
11.4099	10.7156	0.932967	0.831552	gi13385904	1700021F05Rik
6	3.81151e-17	1.07565	0.0643954	gi13385904	1700021F05Rik
7.35161	4.45717	1.09459	0.759836	gi6754408	Aadat
7.54323	3.46208	1.04736	0.843371	gi23956084	Acadvl
24.1663	23.7234	1.16215	0.214006	gi23956084	Acadvl
6	9.06493e-17	1.02308	0.180027	gi6671519	Adssl1
21.5822	10.1025	1.06111	0.633744	gi6671519	Adssl1
25.8937	2.87947	0.991902	0.846894	gi61743961	Ahnak
6	1.45885e-17	0.97774	0.337237	gi61743961	Ahnak
8.38204	6.12058	0.971192	0.224823	gi61743961	Ahnak
21.9372	6.83259	0.942334	1.44147	gi126012517	Aimp1
7.90775	2.75575	1.01052	0.204579	gi126012517	Aimp1
6	3.17399e-17	1.03355	0.518293	gi260763917	Arfgap2
16.6501	7.15691	0.92303	1.3288	gi260763917	Arfgap2
9.88623	6.09511	0.975263	0.188808	gi260763917	Arfgap2
23.3512	8.26436	1.05047	0.928201	gi34538602	ATP8
7.35212	4.09181	1.06847	0.914512	gi34538602	ATP8
32.0246	13.1842	1.015	1.7939	gi226510520	BC089597
7.90184	1.05782	0.873962	1.55788	gi226510520	BC089597
23.8969	19.4236	0.970374	1.08353	gi6753438	Cldn3
11.4336	7.45282	0.969355	0.825073	gi6753438	Cldn3
35.3348	1.46399	0.918091	1.39572	gi30794164	Cltb
7.15987	4.38998	1.0244	0.57477	gi162287106	Cmah
29.1405	4.60219	0.910879	1.30822	gi31542409	Cml2
12.5098	11.2112	1.13414	0.164129	gi31542409	Cml2
8.16221	0.526092	0.983956	0.575026	gi31980904	Cpsf3
21.5096	13.7249	1.02968	0.49092	gi31980904	Cpsf3
6	3	0.989174	0.00888953	gi31980904	Cpsf3
17.689	15.7984	1.03805	0.853064	gi62909983	Cpsf6
9.49919	6.02073	0.815682	1.95917	gi62909983	Cpsf6
18.7163	13.386	0.944644	1.31157	gi6681123	Cyp4b1
8.74984	4.25621	1.07551	0.513076	gi6681123	Cyp4b1
6	3	1.11805	0.0639259	gi6681123	Cyp4b1
16.0925	15.8496	0.991047	0.993986	gi178057354	Dlx4
8.09621	0.00776866	1.01409	0.82869	gi178057354	Dlx4
7.49594	3.02256	1.03651	0.440026	gi229892205	Dusp27
14.9561	3.10466	1.04481	0.3908	gi229892205	Dusp27
7.4793	6.66181	0.883647	2.00092	gi6755594	Eftud2
20.5372	16.1881	1.10395	0.625956	gi6755594	Eftud2
20.0487	3.91586	0.959899	0.906939	gi6754450	Fabp5
6.82369	0.923729	1.05353	0.116952	gi6754450	Fabp5
27.3752	6.07284	1.07042	0.566723	gi13385042	Fam136a
12.1111	6.45965	0.999863	0.816928	gi167900464	Fnbp1l
24.2908	6.63986	1.01209	0.778888	gi167900464	Fnbp1l
6	6.93718e-18	1.07683	0.490821	gi167900464	Fnbp1l
18.2545	15.3086	0.847997	2.33998	gi31982353	G6pc
7.86114	6.16498	1.02955	0.262159	gi31982353	G6pc
6	3	1.00739	0.400328	gi226958601	Golgb1
20.9587	5.81553	0.977861	0.902746	gi226958601	Golgb1
8.59623	0.39051	0.974874	1.00438	gi226958601	Golgb1
19.3256	4.6985	1.02076	0.646868	gi255308928	Hip1r
22.9121	15.1846	1.00068	0.980838	gi6754222	Hnrnpab
11.3097	2.5984	1.02006	0.65521	gi6754222	Hnrnpab
6	6	0.831096	0.694165	gi6754222	Hnrnpab
22.464	15.7243	1.03524	0.787167	gi46559745	Hook3
9.59944	5.86151	1.02056	0.340557	gi46559745	Hook3
6	3	1.06435	0.124814	gi46559745	Hook3
17.6142	12.9967	0.984955	1.17423	gi6680351	Irgm1
7.17317	4.69092	1.04175	0.389869	gi6680351	Irgm1
10.9807	7.11123	1.09471	0.252226	gi21313484	Iscu
26.8966	19.9176	0.996858	1.02319	gi124487163	Kif13b
6	1.69297e-17	1.01492	0.0402033	gi124487163	Kif13b
13.6934	6.39804	1.0866	0.363989	gi124487163	Kif13b
22.441	7.37113	0.995129	1.0127	gi157823795	Kif21a
28.2251	27.0678	0.943627	1.29852	gi31543047	Kpna1
7.30607	6.94453	1.04636	0.173208	gi31543047	Kpna1
22.8809	15.0191	0.809214	2.05804	gi21703764	Lactb2
25.8347	0.123619	1.03909	0.55997	gi120537241	Lars
6	6	1.06329	0.0941854	gi120537241	Lars
31.9422	13.9332	1.09171	0.647627	gi6678682	Lgals1
7.33421	2.46764	1.061	0.251756	gi6678682	Lgals1
6	6	0.994383	0.108991	gi30841016	Lingo1
22.1516	1.90575	0.97039	1.07171	gi30841016	Lingo1
9.99891	4.37056	0.995205	0.0748404	gi30841016	Lingo1
20.2426	17.8889	0.952282	1.10987	gi159032056	Lsm4
6.56178	6.15716	1.11077	0.472406	gi159032056	Lsm4
6	3	1.07372	0.694929	gi227496223	Lyplal1
27.0319	5.32351	1.01244	0.746813	gi12963663	Mdp1
6	9.67303e-17	0.963279	0.342049	gi12963663	Mdp1
10.7923	1.14026	0.944172	0.917492	gi12963663	Mdp1
21.7467	12.3453	0.940437	1.38393	gi110625866	Mtif2
6	3	1.11027	0.257196	gi110625866	Mtif2
10.5261	0.343102	1.10401	0.160789	gi110625866	Mtif2
37.4485	7.43897	1.03067	1.65312	gi168693635	Naga
6.86312	3.98778	0.954458	1.22452	gi168693635	Naga
25.3527	12.2302	0.906919	1.52613	gi147906108	Ndufaf6
22.6344	7.45273	1.05496	1.32037	gi118026904	Nol6
9.8756	4.49166	1.12403	1.68219	gi118026904	Nol6
25.6513	2.04443	1.03732	0.688759	gi45598394	Nr2f2
12.549	2.34111	1.03229	0.562366	gi45598394	Nr2f2
6	3	0.848585	1.19217	gi45598394	Nr2f2
6.80716	3.59157	1.00838	0.559623	gi38198665	Nsfl1c
24.0236	2.2277	0.917252	1.19053	gi38198665	Nsfl1c
8.56358	0.0286591	1.02789	0.937776	gi29336032	Pak4
22.0935	16.9837	1.02561	0.660362	gi29336032	Pak4
21.5049	0.565409	0.985973	1.05345	gi7110683	Pck1
7.78555	6.24448	0.946196	1.04179	gi7110683	Pck1
20.7789	0.618979	0.970666	0.802323	gi84781781	Pdap1
11.3743	9.14793	1.05017	0.261873	gi84781781	Pdap1
24.1813	7.05537	0.995752	0.807925	gi270309161	Pdcd4
11.8252	5.8139	1.05138	0.664088	gi270309161	Pdcd4
30.0785	6.96457	0.963651	1.07527	gi34303979	Pon2
7.62853	2.78622	1.07023	0.842137	gi34303979	Pon2
8.00475	2.58095	0.995286	0.627669	gi23956234	Prkab1
18.4687	7.85886	0.981072	0.660134	gi23956234	Prkab1
6	3	0.832847	0.000741883	gi23956234	Prkab1
21.1212	9.00513	1.08331	0.328117	gi71725358	Psme2
25.3358	6.08915	1.06551	0.668993	gi86439977	Rbbp9
26.3856	5.29099	0.95011	0.915785	gi124486905	Rsf1
7.17254	2.23032	1.11134	0.297901	gi226246652	Slc9a3r2
22.0208	1.53171	1.04161	0.5354	gi6754954	Sqstm1
11.0719	2.0627	1.10569	0.721612	gi6754954	Sqstm1
7.12017	0.900683	0.833585	1.62442	gi134053922	Tefm
7.36545	3.98524	1.01016	0.404329	gi76677925	Thnsl2
29.6398	18.2419	0.975468	0.94304	gi76677925	Thnsl2
6	6	1.18756	0.0137442	gi76677925	Thnsl2
11.5179	5.68499	0.891773	1.2092	gi170295840	Trim28
27.36	6.55312	1.13434	0.273955	gi170295840	Trim28
29.5748	22.5586	0.997504	0.708843	gi13385726	Uqcrb
16.818	7.29925	0.963583	1.09873	gi13385726	Uqcrb
6	3	1.07409	0.160881	gi13385726	Uqcrb
21.4202	17.4603	0.979545	1.04801	gi33468975	Zic5
10.5952	6.86953	1.02324	0.876727	gi33468975	Zic5
6	3	1.11688	0.415749	gi33468975	Zic5
6	6	0.862814	1.09835	gi303324586;gi41054974	Nploc4
14.3708	13.1614	1.06475	0.174799	gi303324586;gi41054974	Nploc4
29.7894	26.6372	1.11851	0.0735972	gi303324586;gi41054974	Nploc4
24.9647	9.9485	1.02444	0.945167	gi254587964	Acot8
9.54886	7.69346	0.936667	0.744633	gi254587964	Acot8
6	8.32961e-17	1.18203	0.158048	gi254587964	Acot8
19.7132	2.84076	0.972521	0.705931	gi34328230	Ak2
11.3201	11.2775	0.946215	0.711426	gi34328230	Ak2
12.2064	5.67889	1.11457	0.229709	gi160707921	Anxa11
27.0531	3.86169	1.1644	0.290919	gi160707921	Anxa11
22.0431	4.56236	0.99131	1.1868	gi58037205	Bag5
11.6077	4.26229	0.953018	0.840116	gi58037205	Bag5
6	1.01749e-16	0.944951	0.0368914	gi58037205	Bag5
34.2319	20.8308	0.994336	0.708892	gi39652626	Bpnt1
6	6	1.03769	0.40975	gi39652626	Bpnt1
11.5117	0.580834	0.938975	1.04246	gi39652626	Bpnt1
11.2407	9.59786	0.990317	0.803847	gi16751835	Cpsf1
23.7524	16.0406	0.956298	1.1021	gi16751835	Cpsf1
6	3	1.18454	0.248443	gi16751835	Cpsf1
8.48819	0.20152	0.954717	1.41029	gi52426750	Cr1l
20.4871	3.7214	1.05373	0.349739	gi52426750	Cr1l
6	3	0.999348	0.368268	gi377837159	Csmd2
24.1855	15.4433	0.998514	0.817322	gi377837159	Csmd2
8.27669	6.43265	0.971112	0.638998	gi377837159	Csmd2
26.2645	22.8802	0.987525	0.830179	gi259155338	Ctage5
6	3	1.03081	0.402613	gi259155338	Ctage5
7.71791	5.37305	1.03433	0.538395	gi259155338	Ctage5
6	3	0.925147	0.427387	gi160707990	Ctsc
10.2325	2.86886	0.80219	1.84682	gi160707990	Ctsc
24.3865	12.1297	1.11069	0.168446	gi160707990	Ctsc
19.8758	10.5965	1.03186	0.550344	gi13385680	Decr1
6	3	0.830144	1.08923	gi13385680	Decr1
12.0488	0.890713	1.05892	0.412818	gi13385680	Decr1
6	3	0.999467	0.361875	gi240848573	Dhx36
24.2207	15.4073	0.998161	0.83619	gi240848573	Dhx36
8.50225	6.38485	0.966033	0.568464	gi240848573	Dhx36
20.074	19.784	1.00201	0.718643	gi6755314	Dpf2
6	3	0.819057	1.25622	gi6755314	Dpf2
7.46532	5.89823	0.885008	1.39057	gi6755314	Dpf2
21.8286	1.51987	0.951847	1.06287	gi134288917	Dync1h1
8.33783	1.6011	0.916216	1.49496	gi134288917	Dync1h1
6	3	0.852128	0.201257	gi134288917	Dync1h1
36.6486	0.703655	0.991911	0.994549	gi22203755	Eif3c
12.3136	9.09788	1.15408	0.33985	gi22203755	Eif3c
7.52148	6.37965	1.02738	0.226065	gi84043961	Eif5b
17.3554	3.19421	1.06319	0.448507	gi84043961	Eif5b
8.3065	0.58386	0.972868	0.600196	gi6679653	Enpep
26.4237	24.966	1.04983	0.719348	gi6679653	Enpep
16.8985	4.19802	1.03112	0.334628	gi33859560	Gdi1
8.10939	3.99795	1.08307	0.207057	gi33859560	Gdi1
10.8295	4.99704	0.969101	0.916966	gi225690556	Gfm2
6	1.22812e-17	0.941559	0.715647	gi225690556	Gfm2
26.7962	13.2157	1.0451	0.622544	gi225690556	Gfm2
21.8927	1.03565	0.809227	1.28942	gi149269638	Gm10349
10.0525	5.70312	1.06317	0.397074	gi149269638	Gm10349
6	3	1.05766	0.051858	gi149269638	Gm10349
8.14887	4.22982	1.03217	0.545797	gi309262778	Gm6988
6	3	0.894597	0.586732	gi309262778	Gm6988
18.4709	3.02481	1.07095	0.386891	gi309262778	Gm6988
6	3	1.022	0.372797	gi160298217	Gsta4
19.7067	19.2826	0.883866	1.30456	gi160298217	Gsta4
8.49527	4.36707	0.877263	0.873753	gi160298217	Gsta4
9.15272	5.54506	0.910172	1.49732	gi21426893	Hist1h1b
22.2889	16.0321	1.00229	1.58334	gi113680741	Hsd11b1
9.24077	5.71041	1.05439	0.150497	gi113680741	Hsd11b1
10.9328	1.75974	0.988869	0.371217	gi157951706	Hyou1
22.3292	13.199	1.06389	0.766975	gi157951706	Hyou1
23.395	12.5207	0.937918	1.46736	gi13384796	Ier3ip1
11.037	1.16613	0.963966	0.76757	gi13384796	Ier3ip1
6	0	1.18014	0.160829	gi13384796	Ier3ip1
7.56953	5.03087	1.02409	0.261012	gi31980942	Impa1
6	3	0.999681	0.377409	gi407262493	LOC101056688
24.0191	15.4363	0.999093	0.737155	gi407262493	LOC101056688
7.92295	6.7102	0.992772	0.802155	gi407262493	LOC101056688
6	3	0.997651	0.357214	gi6754616	Magoh
22.7018	0.0381221	0.969755	1.30533	gi6754616	Magoh
13.3966	10.2495	0.929238	1.46685	gi6754616	Magoh
8.85623	8.7831	1.00757	0.619768	gi113195690	Man2b1
18.6946	9.09501	0.970516	0.649827	gi113195690	Man2b1
6	3	1.15797	0.108831	gi113195690	Man2b1
22.8452	5.52026	0.901243	1.51628	gi6678768	Marcks
20.289	0.990077	0.986971	0.685133	gi224967062	Mrc1
10.4129	6.49383	1.12528	0.06232	gi224967062	Mrc1
16.6342	1.24185	0.996401	0.729213	gi254540223	Mttp
23.1585	11.8468	1.00355	0.9892	gi167234411	Nubpl
8.0132	7.71775	0.982714	0.91017	gi167234411	Nubpl
6	3	0.971831	0.453995	gi167234411	Nubpl
18.0634	1.05731	1.03765	1.04456	gi226442772	Pgrmc2
9.67788	5.87727	1.01227	0.219751	gi226442772	Pgrmc2
6	3	0.870878	0.817686	gi226442772	Pgrmc2
23.8303	12.5537	0.961415	1.13969	gi14780884	Poldip2
10.502	2.64655	1.03836	0.429999	gi14780884	Poldip2
6	3	1.16418	0.0282987	gi14780884	Poldip2
27.9025	1.42588	0.893251	1.30186	gi21704118	Polr2h
6	6	0.89123	0.107714	gi21704118	Polr2h
25.2338	2.26925	0.996761	0.912423	gi6755140	Ppef2
10.6164	8.42772	0.93423	0.737603	gi6755140	Ppef2
23.5259	8.88703	0.85862	1.89166	gi6679443	Ppm1a
11.2535	5.63419	1.17909	0.37229	gi6679443	Ppm1a
39.3817	21.2663	0.992355	1.06081	gi6755210	Psmd13
18.1876	3.47607	0.982512	1.13568	gi6755210	Psmd13
6	3	1.08476	0.347872	gi6755210	Psmd13
20.7037	5.79597	0.87893	1.77848	gi341604762	Raph1
8.82294	6.78898	1.06383	0.337692	gi341604762	Raph1
21.6463	0.12947	1.17908	0.120022	gi13385882	Rer1
9.41886	6.76621	1.01642	0.324748	gi33563274	Rnf2
6	6	0.960185	0.359268	gi33563274	Rnf2
27.6715	11.8515	1.19444	0.0350731	gi33563274	Rnf2
21.5669	14.0309	0.914862	1.25261	gi13399310	Rps10
6	6	1.03188	0.135764	gi13399310	Rps10
24.6158	7.89483	0.93721	1.18801	gi28372479	Rps25
19.4446	11.6396	0.909823	1.85478	gi31543675	Scd1
6	6	1.02456	0.22135	gi31543675	Scd1
23.1311	11.9479	0.938206	1.09144	gi61969660	Scrn3
8.48924	1.36974	1.16637	0.626266	gi61969660	Scrn3
6.84074	0.626252	1.0501	1.53004	gi20270267	Sdpr
6	5.50318e-17	0.989676	0.0702021	gi20270267	Sdpr
22.8349	18.1047	1.05452	0.266624	gi20270267	Sdpr
9.81371	2.15939	0.978512	0.604368	gi20532338	Seh1l
22.8244	12.8551	1.05046	0.757564	gi20532338	Seh1l
8.12378	3.28637	0.992352	0.681078	gi10181166	Smarce1
25.9329	0.176825	0.981077	0.983703	gi10181166	Smarce1
26.6147	21.9477	1.11369	2.33216	gi268370185	Stx5a
9.44142	4.07771	1.12188	0.104091	gi268370185	Stx5a
8.33806	3.28597	0.95501	0.799337	gi6678321	Tgfbi
18.2717	15.6704	1.04752	0.43709	gi6678321	Tgfbi
6	6	1.05795	0.222991	gi6678321	Tgfbi
6	3	0.923341	0.673753	gi67846109	Timm9
21.9333	19.7644	0.886996	1.63005	gi67846109	Timm9
12.0762	8.42028	1.00275	0.805749	gi31542095	Tm9sf4
24.2199	8.40636	0.989452	0.849066	gi31542095	Tm9sf4
8.30628	4.12115	0.964971	0.537822	gi13654268	Tsta3
17.6509	7.74115	0.929558	0.707689	gi13654268	Tsta3
29.7843	25.4896	0.995874	0.90911	gi34740335	Tuba1b
8.74644	2.97358	1.00855	0.271774	gi34740335	Tuba1b
23.1463	22.0187	0.961	0.849922	gi37574048	Uqcr10
7.781	7.27471	1.07108	0.0960018	gi37574048	Uqcr10
11.8765	6.10752	0.998712	0.628022	gi31980629	Vamp8
23.8428	6.39899	0.993875	0.838855	gi31980629	Vamp8
11.0168	9.30572	0.941164	1.25206	gi31982755	Vim
6	3	0.89527	0.779364	gi31982755	Vim
28.3123	5.86492	1.07564	0.442761	gi31982755	Vim
7.90422	7.21443	0.977071	1.01141	gi145587104	Xrcc6
22.9883	17.9346	1.02122	0.605959	gi145587104	Xrcc6
6	3	1.04807	0.195194	gi145587104	Xrcc6
41.6857	5.32025	1.05412	0.233302	gi411147387	Yars
12.0253	3.06888	0.998831	0.760269	gi47059087	Zbtb7b
6	3	1.00313	0.827813	gi47059087	Zbtb7b
24.1112	3.09081	1.00401	0.734619	gi47059087	Zbtb7b
21.8427	8.47879	0.95291	1.4746	gi146219830;gi146219849;gi146231979	Ctnnd1
7.10439	2.69658	1.03304	0.0528507	gi146219830;gi146219849;gi146231979	Ctnnd1
24.4891	2.43727	0.893106	1.53251	gi226874940;gi38348528	Ccdc58
12.976	11.2802	0.897425	0.694563	gi226874940;gi38348528	Ccdc58
6	3	1.16182	0.00304874	gi226874940;gi38348528	Ccdc58
16.0025	13.4131	1.02677	0.493865	gi85719301;gi85719313	Ceacam1
6	3	0.915356	0.61181	gi85719301;gi85719313	Ceacam1
10.9952	4.10628	1.05678	0.387374	gi85719301;gi85719313	Ceacam1
14.4354	10.2537	0.968355	1.21141	gi309265997;gi407263446	Gm8556
8.23446	5.3295	1.0038	0.814536	gi111074538;gi54312129	Mtus1
28.3903	1.2367	0.980885	0.84411	gi111074538;gi54312129	Mtus1
6	2.25914e-16	1.14637	0.026937	gi111074538;gi54312129	Mtus1
24.316	0.224236	0.986552	1.20778	gi171846259;gi6754836	Nfia
6	6	1.15833	0.138109	gi171846259;gi6754836	Nfia
8.19149	0.171283	1.12911	0.180948	gi171846259;gi6754836	Nfia
6	3	1.02762	0.173499	gi21450129	Acat1
20.116	10.9248	0.9076	1.14571	gi21450129	Acat1
8.53782	6.43213	1.06651	0.288278	gi21450129	Acat1
22.9372	11.8036	0.987362	0.695728	gi85810992	Acsm3
6	3	1.16607	0.616155	gi85810992	Acsm3
15.6397	6.01824	1.00321	0.426878	gi30520215	Acsm5
10.887	0.347175	0.948314	0.716091	gi30520215	Acsm5
37.6928	37.0846	0.961235	1.11971	gi16905111	Akr1c20
10.9274	1.95	1.07683	0.0619632	gi16905111	Akr1c20
6	1.41094e-16	1.02025	0.208361	gi93277108	Akr1e1
21.5112	12.8752	1.08354	0.270009	gi93277108	Akr1e1
8.45126	2.87516	1.15762	0.202714	gi93277108	Akr1e1
7.51669	5.29657	1.10911	0.63515	gi40254600	Anp32a
7.88932	5.50868	1.01637	0.494879	gi116268115	Auh
20.5733	19.4216	0.975922	0.722801	gi116268115	Auh
6	3	1.02599	0.434592	gi21450325	Blvrb
16.8608	11.5591	0.91015	1.41561	gi21450325	Blvrb
11.6033	1.9689	0.808098	1.30644	gi157951604	Cap1
20.1921	13.4938	1.13415	0.0347527	gi157951604	Cap1
18.0881	3.34144	1.03996	1.05339	gi6753364	Cdc42
8.7977	0.155021	1.03501	0.442586	gi6753364	Cdc42
6	3	0.99948	0.371881	gi124244037	Cdkl5
24.1413	15.443	0.99874	0.789498	gi124244037	Cdkl5
8.09466	6.51375	0.979699	0.705559	gi124244037	Cdkl5
7.1415	1.50716	0.954595	0.909937	gi120474987	Ces2f
12.0694	5.00039	1.15331	0.920646	gi120474987	Ces2f
6	3	0.999716	0.381762	gi344313157	Clcn5
23.8998	15.4415	0.999303	0.698638	gi344313157	Clcn5
7.87333	6.87989	0.998838	0.876175	gi344313157	Clcn5
10.7242	9.46921	0.874016	3.29736	gi112181182	Cox5a
29.7961	8.1094	1.01796	0.832896	gi16716343	Cox6c
6.38904	4.41189	0.812484	2.11459	gi157951727	Ctnna2
16.0948	10.1742	0.860292	1.25455	gi157951727	Ctnna2
8.32746	4.26484	0.990818	0.513083	gi9845246	Ctsf
23.7843	19.3708	1.02413	0.538059	gi9845246	Ctsf
6	3	1.08832	0.352251	gi9845246	Ctsf
11.6094	5.82373	1.00043	0.775224	gi323462203	Cwc22
23.0628	5.74699	1.03154	0.708281	gi323462203	Cwc22
6	6	0.864351	0.56055	gi323462203	Cwc22
32.1575	13.2357	0.997087	1.05508	gi160948608	Cyp2c37
6	3	0.87912	0.608104	gi160948608	Cyp2c37
11.7647	1.25183	1.06835	0.305644	gi160948608	Cyp2c37
6	3	0.999784	0.378584	gi124487097	Dpy19l4
23.9704	15.4337	0.99915	0.718981	gi124487097	Dpy19l4
7.89448	6.78827	0.996008	0.83538	gi124487097	Dpy19l4
12.856	5.05398	0.945085	1.3586	gi46048300	E430025E21Rik
24.8726	6.50044	1.04581	0.563035	gi46048300	E430025E21Rik
16.416	10.5456	1.15707	0.155236	gi31541824	Eif1ax
6	2.05224e-16	0.918841	0.699191	gi254553412	Elmsan1
21.8127	11.2839	1.04311	0.602567	gi254553412	Elmsan1
9.26913	2.61903	0.866922	1.33278	gi254553412	Elmsan1
6	3	0.999531	0.374472	gi267844902	Fam21
24.0987	15.442	0.99891	0.770126	gi267844902	Fam21
8.012	6.5806	0.98512	0.742794	gi267844902	Fam21
10.9862	1.50271	0.986407	1.04431	gi110349752	Farp1
19.0137	6.80348	0.903533	1.88651	gi110349752	Farp1
6	4.25223e-17	0.832089	0.884911	gi110349752	Farp1
11.9549	0.173009	1.01781	0.48692	gi6753882	Fkbp4
6	3	1.12341	3.21938e-06	gi6753882	Fkbp4
18.2552	3.2534	1.01017	0.734324	gi37577140	Fxyd1
35.361	20.4018	0.957821	1.18915	gi37577140	Fxyd1
6	6	1.03978	0.138935	gi37577140	Fxyd1
8.45797	5.19966	0.910286	0.661936	gi119392066	Glyr1
25.221	11.6106	1.12252	0.495597	gi6806917	Gm2a
21.8533	4.1321	0.932091	1.31041	gi268835743	Gm4952
9.14368	0.313764	1.05415	0.757245	gi268835743	Gm4952
23.9346	3.91068	0.985571	0.88859	gi226874952	Hgs
12.316	1.67496	0.975755	0.669225	gi226874952	Hgs
6	1.94696e-16	1.1622	0.00528294	gi226874952	Hgs
14.0607	12.6932	0.83714	1.66274	gi31560689	Hmgcs2
31.2764	30.9674	0.968492	1.09206	gi13384620	Hnrnpk
7.94591	4.09388	1.02996	0.554714	gi13384620	Hnrnpk
16.7602	8.76135	0.97012	1.06552	gi88014720	Kpnb1
8.87592	7.19938	0.925134	1.07997	gi27369836	Larp4b
6	3	0.901019	0.637611	gi27369836	Larp4b
21.6541	14.8818	1.09179	0.441524	gi27369836	Larp4b
10.714	5.27977	1.00306	0.65887	gi19527026	Lrrc59
27.6201	20.1873	1.00841	0.639077	gi19527026	Lrrc59
6	3	1.15271	0.203379	gi19527026	Lrrc59
6	3	1.03458	0.337421	gi134031962	Magi1
11.191	8.6481	0.886168	1.55733	gi134031962	Magi1
28.0346	6.22029	1.06517	0.548721	gi134031962	Magi1
20.6426	13.6037	0.984348	1.14991	gi31981626	Melk
9.5628	3.17181	0.948514	1.23227	gi31981626	Melk
6	6	0.832412	0.511667	gi31981626	Melk
16.3006	0.450524	1.0467	0.917727	gi27229118	Mettl7b
6.68571	2.02042	1.06407	0.834557	gi27229118	Mettl7b
12.4063	3.37786	1.01779	0.639334	gi34328263	Mlxipl
8.12427	2.13539	1.03001	0.568785	gi34328263	Mlxipl
7.01315	4.17953	0.889039	1.55154	gi161484628	Mocs1
10.7441	3.37816	0.9988	0.562394	gi317008607	Mup14
25.5363	21.5162	1.10049	1.41432	gi317008607	Mup14
10.9253	2.77917	1.02879	0.410215	gi261823961	Myo6
24.9805	20.4973	1.11268	0.2439	gi261823961	Myo6
8.68968	3.78913	0.978788	0.492664	gi7657357	Nap1l1
44.5547	3.52377	0.973304	0.325896	gi7657357	Nap1l1
13.4706	0.283539	0.984554	1.49129	gi119360354	Nub1
8.108	8.00621	1.02869	0.659995	gi119360354	Nub1
6	6	1.12136	0.233689	gi119360354	Nub1
18.8059	13.0704	0.96946	1.22626	gi38016154	Nup50
8.3327	1.94147	1.11991	1.09388	gi38016154	Nup50
6	3	1.1476	0.198687	gi38016154	Nup50
26.1226	4.99307	1.04355	0.772319	gi58219050	Ociad2
6	3	0.847904	0.938545	gi58219050	Ociad2
11.7897	7.82583	1.09674	0.235325	gi58219050	Ociad2
9.96746	7.16273	0.886279	1.48072	gi52421341	Olfr1321
6	5.49315e-16	1.08592	0.164342	gi52421341	Olfr1321
12.5474	2.98358	0.893762	1.40709	gi6755100	Pa2g4
6	3	0.831119	0.629684	gi6755100	Pa2g4
28.3445	16.8512	1.18216	0.317064	gi6755100	Pa2g4
6	3	0.999397	0.31043	gi52421794	Pcbd2
29.0428	2.40088	1.03761	0.681585	gi52421794	Pcbd2
8.99079	0.83888	0.870165	1.15569	gi52421794	Pcbd2
28.9701	21.7987	0.987111	0.769974	gi86198316	Pdia4
14.3546	7.79113	1.01335	0.286975	gi86198316	Pdia4
30.3129	26.4637	0.969001	1.90797	gi126723336	Phb2
6	4.24518e-17	0.91512	0.186225	gi126723336	Phb2
11.5581	4.57855	1.10375	0.0514938	gi126723336	Phb2
6	6	0.999439	0.0434229	gi6754564	Phyh
26.8916	12.3732	1.06914	0.250293	gi6754564	Phyh
12.0551	9.10473	1.13207	0.358726	gi6754564	Phyh
9.98467	6.79816	1.00499	0.390284	gi118601004	Prodh
17.3621	0.197692	1.10858	0.107668	gi118601004	Prodh
10.4285	0.655661	0.915141	1.24064	gi16930823	Prosc
27.2198	6.36136	1.09834	0.428556	gi16930823	Prosc
10.5331	10.245	0.942782	0.809271	gi256418956	Prps1l3
6	3	1.0138	0.0911572	gi256418956	Prps1l3
21.4911	10.9387	1.05868	0.707361	gi256418956	Prps1l3
9.35854	6.47329	0.879606	1.47361	gi227116345	Psmb2
25.6033	12.1757	1.05135	0.357449	gi227116345	Psmb2
7.35018	0.629908	0.858337	1.12854	gi86262142	Rbm14
16.3798	9.60629	1.17574	0.0635573	gi86262142	Rbm14
7.86095	4.92398	0.945968	0.848208	gi118403314	Rbm39
6	3	0.946323	0.397004	gi118403314	Rbm39
21.0543	8.32749	1.14496	0.0652791	gi118403314	Rbm39
11.4187	3.04239	1.02553	0.406134	gi238624153	Rin3
21.9528	6.11432	1.07679	0.0630918	gi238624153	Rin3
6	3	1.11984	0.0170512	gi238624153	Rin3
27.593	23.0421	1.02741	0.532386	gi6755376	Rps7
7.3658	5.27919	0.956398	0.673553	gi6755376	Rps7
11.7152	3.47656	0.999173	0.710681	gi27369788	Rufy1
23.5418	3.97362	0.98385	1.02763	gi27369788	Rufy1
6	8.6929e-18	1.18992	0.0744327	gi27369788	Rufy1
6	6	0.999884	0.54696	gi6677837	S100a9
8.29112	0.281803	0.973559	0.806481	gi6677837	S100a9
23.3539	3.82913	1.0628	0.402706	gi6677837	S100a9
24.0069	15.6521	1.01287	0.763057	gi23956110	Snrpb2
7.98368	0.65301	0.86854	1.49975	gi23956110	Snrpb2
17.3255	14.3259	0.844021	1.77315	gi312596940	Snx5
6	0	0.863813	0.439579	gi312596940	Snx5
6	3	1.19823	0.00668753	gi312596940	Snx5
23.6087	12.5805	0.946763	1.28359	gi6755600	Sod3
10.1533	1.94168	1.16245	0.622018	gi6755600	Sod3
11.806	3.36995	0.999336	0.709479	gi87044895	Srd5a1
23.6737	3.84277	0.987945	0.970664	gi87044895	Srd5a1
6	7.0824e-18	1.17238	0.113881	gi87044895	Srd5a1
6	6	1.00122	0.35487	gi19527102	Stx12
8.03973	1.98896	1.01959	0.684951	gi19527102	Stx12
17.6466	0.93252	0.98936	0.168561	gi19527102	Stx12
7.87161	6.93073	0.999904	0.895906	gi254692873	Tars2
6	3	0.999903	0.381136	gi254692873	Tars2
23.8722	15.4363	0.999232	0.687655	gi254692873	Tars2
25.3233	3.4731	1.00666	0.879478	gi19527236	Tmed4
6	3	0.983429	0.148455	gi19527236	Tmed4
30.3812	28.7118	1.0207	0.547666	gi8394460	Tmod3
9.35668	6.43778	0.816108	1.28256	gi8394460	Tmod3
6	3	1.04918	0.0472985	gi8394460	Tmod3
18.2139	4.76128	0.984096	1.19038	gi6678407	Tpd52
7.91872	2.99758	1.16661	0.777777	gi6678407	Tpd52
6	3	0.913817	0.200374	gi88501745	Triobp
9.19385	6.59462	0.855809	0.484342	gi88501745	Triobp
18.4906	0.0233544	1.02498	0.637158	gi6678469	Tuba1c
6	3	0.901771	0.780973	gi6678469	Tuba1c
7.34043	6.01376	0.910522	1.38828	gi6678469	Tuba1c
8.96517	6.36688	0.9674	0.686846	gi224809300	Tubal3
6	3	1.05105	0.302072	gi224809300	Tubal3
31.2716	20.3952	0.912123	0.639435	gi224809300	Tubal3
21.5926	7.15141	0.995306	1.03411	gi21539585	Uqcrq
10.7939	8.09269	1.00696	0.675275	gi21539585	Uqcrq
6	3	0.920029	0.352877	gi21539585	Uqcrq
9.74961	2.24234	1.02792	0.260263	gi9790285	Vps29
20.9607	1.08737	1.07195	0.426221	gi9790285	Vps29
6	5.11485e-17	1.14599	0.207555	gi9790285	Vps29
6	3	0.999576	0.375645	gi40254385	Yaf2
24.0722	15.4401	0.998986	0.758659	gi40254385	Yaf2
7.97477	6.62363	0.988028	0.763582	gi40254385	Yaf2
6	3	0.999977	0.380477	gi169234810	Zfp292
7.87251	6.93366	0.999939	0.896333	gi169234810	Zfp292
23.8739	15.4333	0.999192	0.686995	gi169234810	Zfp292
21.142	12.9372	0.955095	1.34216	gi40254321	Zhx3
9.86228	2.12202	1.03567	0.531929	gi40254321	Zhx3
6	3	1.17532	0.018264	gi40254321	Zhx3
9.08654	2.36512	0.880282	1.7972	gi110835723;gi110835726	Dhx15
18.1036	9.73459	0.925482	1.08662	gi110835723;gi110835726	Dhx15
6	3	1.0725	0.0513064	gi110835723;gi110835726	Dhx15
6	6	1.03346	0.465618	gi124487289	A1cf
12.3297	11.9387	0.810405	1.62299	gi124487289	A1cf
16.5604	5.12426	1.00008	0.501137	gi24418933	Acsf2
10.4034	0.873463	1.02525	0.433718	gi24418933	Acsf2
6	3	1.00996	0.0554127	gi24418933	Acsf2
25.733	24.5827	0.932384	1.41879	gi6996913	Anxa2
10.7601	8.09395	1.07441	0.120137	gi6996913	Anxa2
6	2.76233e-17	1.13107	0.0501932	gi6996913	Anxa2
6	9.67746e-17	0.91868	0.681784	gi160707958	Anxa7
11.3061	8.11638	0.916545	1.10428	gi160707958	Anxa7
30.1478	0.906014	1.07214	0.360916	gi160707958	Anxa7
8.16817	3.62744	0.960044	0.833463	gi6671557	Ap1m1
14.4522	10.5593	0.952119	0.858167	gi6671557	Ap1m1
12.0038	8.02368	0.972176	1.18161	gi163310776	Ap3b1
6	3	0.941483	0.518177	gi163310776	Ap3b1
26.3436	6.85502	1.11934	0.40518	gi163310776	Ap3b1
30.2851	21.2552	0.948879	1.21876	gi21553309	Apoa1bp
7.19449	6.09892	0.805794	0.472717	gi21553309	Apoa1bp
7.91306	3.6383	0.844263	1.62793	gi163644329	Apoe
20.765	9.44591	1.12485	0.151167	gi163644329	Apoe
9.92618	8.75689	0.95903	1.08967	gi124487183	Aspg
18.9126	11.3899	1.04109	0.569954	gi124487183	Aspg
6	3	0.852949	0.970536	gi124487183	Aspg
26.7101	18.7973	1.01429	0.631722	gi87298845	Aspm
7.69971	2.31999	1.01748	0.557506	gi87298845	Aspm
6	0	1.05181	0.297009	gi87298845	Aspm
6	3	0.999773	0.392752	gi110825966	Cadps
7.93142	7.30451	1.00093	1.0431	gi110825966	Cadps
23.5157	15.485	0.999088	0.610103	gi110825966	Cadps
7.99917	6.13505	0.999745	0.720902	gi118344448	Cblb
23.9898	6.02255	1.00076	0.700778	gi118344448	Cblb
21.9443	9.57698	1.00648	0.912134	gi22122445	Cdc73
6	6	0.98483	0.386386	gi22122445	Cdc73
11.2853	10.8235	0.969236	0.801761	gi22122445	Cdc73
24.0022	1.06316	0.995421	1.47083	gi268839831	Ces2g
6	3	1.10989	0.153578	gi268839831	Ces2g
9.48973	7.64214	1.15063	0.0327052	gi268839831	Ces2g
25.5944	25.3191	1.00686	0.929111	gi21728370	Cisd2
10.6678	6.17505	0.98339	0.291299	gi21728370	Cisd2
6	3	0.877373	0.849141	gi21728370	Cisd2
6	0	0.953951	0.336858	gi226423897	Cnn1
8.40591	0.727447	0.948773	0.520147	gi226423897	Cnn1
14.8754	2.29441	0.899042	0.189125	gi226423897	Cnn1
6.89293	2.43298	0.813535	1.54511	gi13385090	Cox6b1
29.4937	1.74788	1.11681	0.471783	gi13385090	Cox6b1
19.3261	8.33241	1.0651	0.581202	gi161484660	Cpox
10.2771	3.70765	1.0024	1.1606	gi162138915	Cpt2
28.7799	13.5398	0.9873	0.882862	gi162138915	Cpt2
6	6.51106e-15	1.18163	0.000749022	gi162138915	Cpt2
7.33986	3.81291	1.00309	0.301473	gi167466258	Cul4a
15.755	11.5942	0.974956	0.552723	gi167466258	Cul4a
8.20619	1.565	0.960577	1.37817	gi6681113	Cyp3a11
10.1632	4.51982	1.02191	0.238304	gi146134409	Dcxr
8.43751	2.26572	1.01193	0.281633	gi31980844	Dhrs1
6	3	0.93014	0.771988	gi31980844	Dhrs1
18.6962	14.6284	0.951674	0.649306	gi31980844	Dhrs1
7.99847	6.13651	1.00007	0.71787	gi31982701	Dnajb12
23.9813	6.03517	1.00086	0.700391	gi31982701	Dnajb12
24.1559	10.734	0.995015	1.34378	gi10946678	Drg2
11.5393	0.0828671	0.968895	0.783809	gi10946678	Drg2
6	1.15384e-17	0.981769	0.181662	gi10946678	Drg2
7.96755	7.40842	0.999448	1.07165	gi157785665	Dtymk
6	3	1.00063	0.391455	gi157785665	Dtymk
23.3896	15.477	0.998612	0.584822	gi157785665	Dtymk
19.5761	2.30591	1.02078	0.803617	gi254540041	Dynlrb1
9.40257	4.23091	1.00708	1.0194	gi54287684	Eef1d
32.5132	16.7298	0.918272	1.38082	gi54287684	Eef1d
8.14472	4.83174	0.908859	1.05213	gi71061462	Entpd5
11.0705	10.234	0.838749	0.859084	gi71061462	Entpd5
29.2471	15.8384	0.889005	1.78956	gi124286826	Etf1
15.9399	4.57097	1.11236	0.149117	gi254939685	Fam179b
12.9515	9.24551	0.945019	1.21481	gi6679767	Fdxr
6	3	0.872055	0.820584	gi6679767	Fdxr
25.244	21.4085	1.0439	0.501088	gi6679767	Fdxr
11.6537	1.30279	1.11409	0.16005	gi116517334	Fhl1
6	6	1.11918	0.0548545	gi116517334	Fhl1
20.919	4.33225	0.932173	2.02397	gi485050421	Fyco1
8.68519	3.90036	1.09973	0.0901483	gi485050421	Fyco1
6	3	1.0001	0.381525	gi30424748	Galk2
23.8131	15.4355	0.999175	0.669179	gi30424748	Galk2
7.8739	7.01757	1.00117	0.930927	gi30424748	Galk2
23.9254	14.7051	1.00474	0.851312	gi407261966	Gm9229
6.93522	0.786403	1.08504	1.41312	gi407261966	Gm9229
23.0084	15.096	0.988224	0.942494	gi29244556	Gmppb
6	6	1.0062	0.238136	gi29244556	Gmppb
7.90872	3.25191	1.02741	0.699629	gi29244556	Gmppb
8.32949	3.42402	0.942831	1.16737	gi7710032	Grb14
22.7744	11.9749	1.09717	0.00932278	gi7710032	Grb14
21.7629	13.2048	1.03699	0.639934	gi10092608	Gstp1
6	6	0.896338	0.821606	gi10092608	Gstp1
9.52991	4.11794	0.925821	1.09488	gi10092608	Gstp1
28.0641	20.9321	0.982737	0.66277	gi254588110	Hist1h1d
6.67525	4.53163	0.968431	1.00813	gi254588110	Hist1h1d
26.2972	12.0937	0.915636	1.42771	gi225007593	Hmox2
11.2553	0.0302831	1.06312	0.795987	gi225007593	Hmox2
6	3	1.02115	0.330699	gi261878607	Hnrnpf
22.7546	21.0764	1.02274	0.513639	gi261878607	Hnrnpf
7.75487	5.33725	0.843223	1.36989	gi261878607	Hnrnpf
24.0621	15.5789	0.904133	1.76419	gi112293266	Hspa4
8.00455	4.89381	1.05489	0.385607	gi112293266	Hspa4
9.06019	3.03412	1.05159	1.07568	gi459352741	Ide
17.4099	8.87799	1.06011	0.552635	gi459352741	Ide
11.5363	2.68714	1.01032	0.696114	gi122114637	Ikzf4
23.173	2.51283	1.02599	0.765631	gi122114637	Ikzf4
25.1115	6.02452	1.01053	0.81899	gi29789199	Ipo5
6	3	0.86126	0.879919	gi29789199	Ipo5
11.6427	8.92701	1.04739	0.536456	gi29789199	Ipo5
6	1.632e-16	1.03498	0.27123	gi343962614	Itch
19.8376	16.7891	1.03392	0.369484	gi343962614	Itch
8.63725	1.16763	1.03494	0.342711	gi343962614	Itch
6	6	0.968052	0.443787	gi28395018	Jup
31.751	19.4264	1.16865	0.42397	gi28395018	Jup
26.5284	22.1084	0.977011	0.777989	gi254540068	Krt18
9.87144	2.1167	0.98482	0.36004	gi254540068	Krt18
6	3	1.06269	0.234014	gi254540068	Krt18
12.2424	9.15092	1.02422	0.80793	gi114145561	Krt8
21.9129	20.9951	1.02245	0.654873	gi114145561	Krt8
6	6	1.07125	0.0269956	gi114145561	Krt8
6	3	1.00026	0.383836	gi21313074	L3hypdh
23.7024	15.4445	0.999103	0.641474	gi21313074	L3hypdh
7.8918	7.1498	1.00184	0.983756	gi21313074	L3hypdh
23.9949	5.9286	1.00031	0.69691	gi21450157	Lmcd1
7.99982	6.13625	0.999326	0.726028	gi21450157	Lmcd1
6	3	0.999577	0.354486	gi149274887	LOC100046684
24.2035	15.2521	0.998272	0.852291	gi149274887	LOC100046684
9.14115	6.25479	0.968263	0.394932	gi149274887	LOC100046684
6	3	1.0005	0.388158	gi377837104	LOC100862433
7.93777	7.32247	1.00073	1.04541	gi377837104	LOC100862433
23.5155	15.464	0.998847	0.604454	gi377837104	LOC100862433
22.7034	15.4399	1.04092	0.770732	gi377834551	LOC100862632
9.9747	5.49114	1.02272	0.281582	gi377834551	LOC100862632
6	3	1.05951	0.080663	gi377834551	LOC100862632
22.4226	17.3978	1.00503	0.956491	gi407262183	LOC675851
11.0304	6.5727	1.00819	0.789296	gi407262183	LOC675851
6	3	1.03173	0.318527	gi407262183	LOC675851
7.99948	6.13544	0.999554	0.723192	gi148271073	Myadm
23.9934	5.98415	1.00057	0.699212	gi148271073	Myadm
23.9905	5.90306	1.00023	0.69535	gi29789016	Myl1
7.9996	6.13736	0.999385	0.725969	gi29789016	Myl1
15.9939	8.30763	0.939876	0.926956	gi161016824	Nfs1
6	3	1.09866	0.202386	gi161016824	Nfs1
19.4036	9.95393	0.964428	1.41935	gi13386120	Nhp2
6	3	0.955801	0.708939	gi47523981	Npepl1
10.8598	8.87838	0.953938	0.90803	gi47523981	Npepl1
19.6744	6.36805	1.10446	0.179993	gi47523981	Npepl1
8.02508	5.09059	1.01735	0.60413	gi31560656	Pabpc1
16.4701	3.07952	1.05632	0.135449	gi31560656	Pabpc1
19.7243	3.87691	0.936557	1.56182	gi18860551	Parvb
8.79507	5.54172	1.02926	0.217304	gi18860551	Parvb
6	6	1.04432	0.15326	gi18860551	Parvb
7.9988	6.1362	0.9999	0.719673	gi255003805	Pde9a
23.9855	6.01641	1.00076	0.699876	gi255003805	Pde9a
7.99864	6.13604	0.999994	0.718524	gi110625975	Pdk1
23.9833	6.03545	1.00085	0.700675	gi110625975	Pdk1
20.6878	13.9688	0.891743	2.00051	gi164698448	Pelo
7.2804	2.06214	1.09067	0.00159621	gi164698448	Pelo
18.8001	10.3154	0.987985	0.968243	gi9910486	Pf4
9.77062	1.30004	1.1506	0.346822	gi9910486	Pf4
21.5915	11.2049	0.956531	1.05833	gi254911014	Ppp1r21
6	3	1.08829	0.360307	gi254911014	Ppp1r21
8.30633	2.77486	1.10029	0.430378	gi254911014	Ppp1r21
10.8162	1.22589	0.941855	1.11558	gi158749640	Preb
19.7711	3.63011	0.943444	1.03738	gi158749640	Preb
28.7674	7.92015	0.989978	0.762438	gi6755198	Psma6
15.4972	13.9178	0.927621	1.14053	gi6755198	Psma6
6	6	1.0676	0.232376	gi6755198	Psma6
6	4.82984e-17	1.01535	0.20712	gi6679583	Rab11b
10.3451	7.11767	0.964918	0.76239	gi6679583	Rab11b
20.4332	17.5183	1.05023	0.492071	gi6679583	Rab11b
26.5557	14.9121	1.06016	0.407557	gi13385374	Rab5a
8.23767	6.5501	1.05021	0.313473	gi312147310	Ralbp1
35.4831	18.7959	1.1629	0.396393	gi312147310	Ralbp1
16.202	5.85314	1.03089	0.937836	gi14547899	Slco1b2
6	3	0.875217	1.09008	gi291463271	Smarca4
11.7258	9.24802	0.871675	1.56156	gi291463271	Smarca4
29.7693	15.158	1.11913	0.309129	gi291463271	Smarca4
7.99934	6.13412	0.999686	0.721194	gi236461142	Smyd1
23.9917	6.03624	1.00081	0.7018	gi236461142	Smyd1
9.71226	8.33859	0.944452	1.01494	gi289191399	Sphk2
25.9355	23.7491	0.938092	1.02821	gi289191399	Sphk2
6	3	1.14806	0.167504	gi289191399	Sphk2
8.44342	0.0684275	0.957981	0.937115	gi47271535	Srp68
15.0705	13.3128	1.01261	0.237829	gi47271535	Srp68
6	3	1.00027	0.384311	gi165932368	Stat5b
23.6858	15.4466	0.999093	0.637883	gi165932368	Stat5b
7.8953	7.16704	1.00182	0.990465	gi165932368	Stat5b
8.1106	0.211119	1.00486	0.629107	gi6755714	Tagln
23.1174	22.4669	1.00501	0.648164	gi6755714	Tagln
6	7.3351e-17	1.02498	0.356842	gi6755714	Tagln
7.99842	6.13721	1.00006	0.718342	gi21746165	Tmed5
23.9812	6.01406	1.00078	0.699178	gi21746165	Tmed5
7.99945	6.13624	0.999535	0.723761	gi6678371	Tnnc2
23.9922	5.95968	1.00047	0.697899	gi6678371	Tnnc2
6.42912	4.57097	0.815497	3.06614	gi314122227	Txlna
17.9614	16.7435	1.12583	0.00920524	gi314122227	Txlna
23.9767	19.0344	1.01832	0.403898	gi306518591	Ugt2b5
6	3	1.04577	0.217719	gi306518591	Ugt2b5
9.68715	0.943735	1.05423	0.477445	gi306518591	Ugt2b5
27.7554	21.3879	0.997665	0.727877	gi110626070	Urah
14.2454	8.21716	1.04433	0.27686	gi110626070	Urah
11.1538	8.29291	0.942905	1.32242	gi134288904;gi160333276	Itsn1
6	3	0.926684	0.475244	gi134288904;gi160333276	Itsn1
22.1273	11.7956	1.07	0.36124	gi134288904;gi160333276	Itsn1
6	3	1.00068	0.393853	gi158937254	1700010I14Rik
7.98528	7.45537	0.998551	1.08447	gi158937254	1700010I14Rik
23.3053	15.485	0.998435	0.573528	gi158937254	1700010I14Rik
27.0857	16.5495	1.01634	0.675545	gi261399886	5033411D12Rik
6	3	0.961668	0.606307	gi261399886	5033411D12Rik
8.39711	7.01928	1.10104	0.684289	gi261399886	5033411D12Rik
20.4039	12.6434	0.979153	1.15003	gi31981784	9030617O03Rik
9.40983	1.58032	0.900289	1.1101	gi34610207	Aars
32.6366	4.03171	1.03464	0.353474	gi34610207	Aars
9.19219	4.30836	0.902603	0.992574	gi156255157	Acad10
23.9368	13.4465	1.08671	0.431452	gi156255157	Acad10
23.9835	5.87123	1.00016	0.693295	gi257467675	Acad12
7.99921	6.13877	0.99951	0.725537	gi257467675	Acad12
19.805	2.76337	0.971044	0.667699	gi31982520	Acadl
11.8053	11.2058	0.967196	0.56383	gi31982520	Acadl
26.0349	22.9188	0.98241	0.684373	gi257096024	Acnat1
11.289	9.93073	0.960609	0.612146	gi257096024	Acnat1
6	3	0.897501	0.434099	gi257096024	Acnat1
14.2342	9.94248	0.970723	0.578619	gi124248527	Aff1
31.3612	23.9544	1.03222	0.629682	gi23956104	Ak3
6.97327	0.632173	1.03634	0.126266	gi23956104	Ak3
27.7549	12.4332	0.936771	1.34588	gi282398141	Akr1c19
12.0484	11.2949	0.950397	0.81296	gi282398141	Akr1c19
6	3	1.0702	0.219022	gi282398141	Akr1c19
8.00068	6.12124	0.999352	0.722824	gi359807125	Akt1s1
23.9941	6.21544	1.00179	0.714724	gi359807125	Akt1s1
19.0912	1.39091	1.1389	0.12952	gi46518506	Amacr
9.53641	7.67503	1.00987	1.07756	gi116256510	Ap2a1
24.4649	15.7569	1.02036	0.366415	gi116256510	Ap2a1
24.2183	22.8244	1.00094	0.96412	gi6753074	Ap2m1
11.8518	10.7812	1.00458	0.654502	gi6753074	Ap2m1
12.2093	0.621271	0.968913	1.22778	gi6680722	Arf5
7.38303	5.7394	1.15328	0.205455	gi6680722	Arf5
6	3	1.00029	0.437365	gi9055172	Atp6ap1
8.12249	7.77532	0.988432	1.12291	gi9055172	Atp6ap1
21.8046	15.404	0.992701	0.469832	gi9055172	Atp6ap1
24.1159	5.59041	0.997547	0.70438	gi6680770	Bax
8.01481	6.11677	0.992443	0.789878	gi6680770	Bax
6	3	1.00063	0.432613	gi225579072	C87499
8.11648	7.76399	0.988873	1.12432	gi225579072	C87499
21.9395	15.4198	0.993443	0.474407	gi225579072	C87499
11.5682	3.67545	0.929449	1.19087	gi355390374	Cacna1a
6	3	0.948181	0.0096898	gi355390374	Cacna1a
23.9829	5.88877	1.00024	0.693786	gi227430322	Casq1
7.999	6.13884	0.99963	0.724254	gi227430322	Casq1
6	3	1.02754	0.39208	gi6671702	Cct5
12.3121	8.45277	0.853102	1.74726	gi6671702	Cct5
12.2843	0.0524754	0.846411	1.75764	gi162287349	Ces1g
27.7723	11.8044	1.04458	0.35585	gi162287349	Ces1g
7.92846	2.1924	1.04165	0.658576	gi110347406	Cfi
21.6324	20.8605	0.838897	1.40116	gi110347406	Cfi
6	3	0.985138	0.262103	gi226423909	Cnp
6	3	0.960184	0.750045	gi15426055	Copb1
10.7768	10.6214	0.871549	1.54516	gi15426055	Copb1
24.4702	10.3685	1.17702	0.160452	gi15426055	Copb1
23.9927	5.88034	1.00011	0.694861	gi124486652	Coq10a
7.99998	6.13711	0.99918	0.728022	gi124486652	Coq10a
7.95506	3.10932	0.992515	0.764618	gi31981830	Cox7a2
6	6	0.982196	0.487864	gi31981830	Cox7a2
18.8077	12.7323	0.94349	1.17044	gi31981830	Cox7a2
9.0375	0.111435	0.873327	1.9058	gi21313278	Creld2
20.9713	6.21733	1.18845	0.0524853	gi21313278	Creld2
11.6748	9.19169	0.926193	1.34734	gi21704042	Cstf3
6	3	0.949761	0.190795	gi21704042	Cstf3
18.1932	0.200062	1.10014	0.133011	gi21704042	Cstf3
15.7157	15.0904	0.845938	1.93096	gi6753294	Ctnna1
6	3	1.04831	0.0645575	gi6753294	Ctnna1
11.8248	11.7436	1.12352	9.42376e-05	gi6753294	Ctnna1
8.49522	0.32174	0.967845	0.876361	gi254540032	Ctnnbl1
21.0073	8.89373	1.07829	1.03241	gi254540032	Ctnnbl1
6	3	1.04608	0.200548	gi254540032	Ctnnbl1
6	0	0.871051	0.00233125	gi91982738	Cttnbp2
8.49801	3.12086	0.98018	0.689067	gi31542438	Cyb5b
16.8621	6.36295	1.11634	0.109213	gi31542438	Cyb5b
11.0806	0.861498	1.05023	0.441028	gi45504402	Cyp2c54
8.85881	2.12922	0.962416	0.588035	gi23956326	Dcaf8
16.3925	0.950107	1.18591	0.133457	gi23956326	Dcaf8
12.3627	9.27012	1.02292	0.44553	gi19527256	Ddx1
25.2551	21.3768	1.04913	0.508536	gi19527256	Ddx1
9.53086	4.17164	1.00255	0.629287	gi83816897	Deptor
20.024	15.0411	0.977527	1.11282	gi83816897	Deptor
6	3	1.12916	0.0201352	gi83816897	Deptor
41.2562	35.4326	1.00246	0.713929	gi21313536	Dlst
15.8722	2.67243	0.939488	1.25863	gi21313536	Dlst
10.0106	9.52715	0.876827	1.86003	gi257096000	Dpys
6	3	0.842302	0.36276	gi257096000	Dpys
27.6277	3.28872	1.1399	0.267398	gi257096000	Dpys
28.8673	13.2622	0.878622	2.15042	gi160333195	Eci2
20.1378	16.1355	0.967745	1.43296	gi262359900	Eif5a
9.69798	5.71369	0.908463	0.970385	gi262359900	Eif5a
6	3	0.987594	0.0479554	gi262359900	Eif5a
6	6	1.01671	0.386357	gi356995862	Epn1
9.67412	4.34669	1.14299	0.241601	gi356995862	Epn1
22.4989	10.9805	1.16363	0.193196	gi356995862	Epn1
24.8415	20.1061	1.00233	0.728565	gi261862272	F13a1
7.90893	1.49659	1.00265	0.716371	gi261862272	F13a1
6	1.00182e-17	1.00816	0.49915	gi261862272	F13a1
9.97256	8.41897	1.00974	0.438991	gi6679737	Fabp2
21.9908	11.8619	0.965322	0.88104	gi6679737	Fabp2
6	0	1.08355	0.171121	gi6679737	Fabp2
8.39939	4.2878	0.995643	0.683507	gi51921297	Fbll1
19.74	3.69777	0.881794	1.17763	gi51921297	Fbll1
6	3	1.00068	0.435318	gi295389922	Frmd4a
8.1212	7.77546	0.988379	1.12291	gi295389922	Frmd4a
21.818	15.3951	0.992852	0.468828	gi295389922	Frmd4a
30.2871	1.09639	1.04954	0.408892	gi6679863	Fxn
6	3	0.950745	0.184805	gi6679863	Fxn
23.9831	5.8702	1.00016	0.693205	gi10181206	Gabarapl1
7.99918	6.13885	0.999521	0.725465	gi10181206	Gabarapl1
6	3	0.999843	0.436505	gi126157525	Gas8
8.11871	7.76287	0.989016	1.12455	gi126157525	Gas8
21.9237	15.4406	0.993214	0.476858	gi126157525	Gas8
6	1.82871e-17	0.91217	0.127149	gi309269788	Gm10465
23.549	3.03519	1.04187	0.587133	gi6754004	Gna11
11.6373	3.73953	1.03883	0.204313	gi6754004	Gna11
18.8621	5.6491	0.974344	0.723689	gi41054806	Gnai2
8.49769	1.82313	1.06307	0.391915	gi41054806	Gnai2
7.35978	4.93505	0.979785	0.962154	gi224967109	Gorasp2
15.277	5.90315	1.04679	0.354343	gi6754090	Gsto1
7.48763	6.75338	1.051	0.229058	gi6754090	Gsto1
8.32137	6.06798	0.987931	0.0731389	gi34787412	Hdgfrp3
16.2596	13.1499	0.984335	0.0121983	gi34787412	Hdgfrp3
27.7536	23.7736	0.903664	1.28082	gi13430890	Hist1h1e
6.59112	1.47766	1.13901	0.341032	gi13430890	Hist1h1e
11.1788	5.69449	0.950842	0.982197	gi9845253	Hnrnph2
23.9461	15.3221	1.03731	0.627304	gi9845253	Hnrnph2
6	6	1.08527	0.136526	gi9845253	Hnrnph2
24.305	11.1363	1.01281	0.833928	gi21312544	Ifi35
9.75729	1.61921	1.054	0.529306	gi21312544	Ifi35
6	3	1.00055	0.393614	gi29336057	Ing1
7.97839	7.43696	0.998921	1.07997	gi29336057	Ing1
23.3371	15.4855	0.998527	0.578341	gi29336057	Ing1
8.69647	1.31906	0.962753	1.41017	gi6678281	Inmt
28.4368	4.0389	1.04535	0.0368739	gi255069715	Lap3
10.6189	6.43012	1.05786	0.648311	gi6754524	Ldha
6	3	1.07386	0.0239238	gi6754524	Ldha
11.4651	4.98216	1.0281	0.675799	gi6755973	Lin7c
23.8879	17.414	0.9113	1.27331	gi6755973	Lin7c
6	3	1.07318	0.00857229	gi6755973	Lin7c
6	3	1.00077	0.395905	gi124487223	Lmod3
8.0004	7.49397	0.997707	1.09395	gi124487223	Lmod3
23.2262	15.4901	0.998245	0.563687	gi124487223	Lmod3
9.2626	3.14275	1.04703	0.415182	gi41235733	Lyrm4
19.8108	15.1319	1.08354	0.246838	gi41235733	Lyrm4
24.4141	7.60559	0.916065	1.30392	gi21313152	Mfap4
6	3	0.999715	0.356294	gi124486682	Mll1
24.1432	15.065	0.99933	0.847318	gi124486682	Mll1
9.68162	5.96303	0.977756	0.293757	gi124486682	Mll1
6	3	0.987358	0.221492	gi244790003	Mpst
36.0415	35.4617	0.867745	1.5732	gi244790003	Mpst
25.1009	14.1751	0.881744	1.39256	gi86990450	Myo1b
6	3	1.0946	0.100104	gi86990450	Myo1b
12.0555	1.03607	1.10435	0.031703	gi86990450	Myo1b
7.19197	6.64506	0.977263	0.869517	gi13386100	Ndufa5
20.7998	12.5196	0.978258	0.919982	gi28077051	Nln
10.1412	0.320651	1.05679	0.773846	gi28077051	Nln
6	3	1.11884	0.0291717	gi28077051	Nln
8.15443	4.01626	0.929943	1.06055	gi21312664	Nudt12
18.2996	14.2589	1.076	0.708775	gi21312664	Nudt12
6	3	0.90206	0.00119434	gi21312664	Nudt12
8.29781	3.37239	1.01353	0.391281	gi6679261	Pdha1
18.596	10.4599	1.1407	0.0183069	gi6679261	Pdha1
23.9874	5.8916	1.00021	0.694512	gi166197677	Pdlim7
7.9994	6.13802	0.999457	0.725588	gi166197677	Pdlim7
7.99877	6.13346	1.00002	0.717124	gi9256624	Pgam2
23.9813	6.10225	1.00116	0.704695	gi9256624	Pgam2
26.0233	18.0313	0.935636	1.30877	gi261823995	Pon1
8.13107	7.64619	1.10106	0.115061	gi261823995	Pon1
20.4119	3.49695	1.02841	0.424783	gi22122685	Ppp1r8
10.6619	0.65676	0.92804	1.07215	gi22122685	Ppp1r8
21.2788	17.6711	0.986096	1.0376	gi199559777	Ppp5c
11.2551	4.90833	1.03298	0.575132	gi199559777	Ppp5c
6	3	0.869209	0.684357	gi199559777	Ppp5c
6	3	0.981825	0.532414	gi228008337	Psmc3
10.6873	7.93417	0.816765	2.32377	gi228008337	Psmc3
19.7641	16.0985	1.11136	0.361093	gi228008337	Psmc3
9.15647	7.93557	0.993973	0.350149	gi86355499	Pstpip2
21.7882	6.44115	0.933453	1.55129	gi86355499	Pstpip2
6	3	1.04599	0.0817772	gi86355499	Pstpip2
24.0738	5.97479	1.00021	0.707518	gi6755256	Pygm
8.00528	6.11828	0.997078	0.746872	gi6755256	Pygm
6	3	1.00018	0.437686	gi124249097	Rab11fip1
8.12246	7.77441	0.988484	1.12303	gi124249097	Rab11fip1
21.8109	15.4085	0.99271	0.47053	gi124249097	Rab11fip1
17.1282	3.19262	0.881819	1.01081	gi37718983	Rab35
11.8642	2.98765	1.00228	0.626768	gi357197131	Ranbp3
23.7564	14.7313	1.0084	0.773338	gi357197131	Ranbp3
7.20344	4.73797	0.853603	2.25632	gi161016826	Reep5
18.9651	6.26117	1.19627	0.169308	gi161016826	Reep5
6	3	1.00073	0.394578	gi257796226	Renbp
7.99148	7.47141	0.998212	1.08847	gi257796226	Renbp
23.2741	15.4867	0.998359	0.569457	gi257796226	Renbp
28.379	2.74978	0.990205	1.07191	gi40254577	Rps12
11.2073	10.7843	0.861723	0.896802	gi40254577	Rps12
6	3	1.08112	0.00844922	gi40254577	Rps12
6	3	1.01498	0.173642	gi21313476	Sar1b
20.9386	17.8924	0.898314	1.58353	gi21313476	Sar1b
8.64005	5.3285	1.05424	0.56851	gi21313476	Sar1b
19.4507	11.8213	1.02798	0.659696	gi357527458	Sec23b
6.90244	2.84947	0.801893	2.44376	gi357527458	Sec23b
18.3238	6.33546	1.02335	1.15558	gi148747546	Serpina3k
7.3536	6.02211	1.05277	0.0207737	gi148747546	Serpina3k
9.42631	2.60463	0.882911	1.66361	gi117606335	Serpinf1
18.3671	17.4004	1.08165	0.232162	gi117606335	Serpinf1
8.4222	1.90584	1.02566	1.01917	gi19527174	Sf3b3
11.3255	1.81131	0.992932	0.975177	gi270341361	Shoc2
10.9626	4.35777	1.00724	0.780684	gi294831970	Slc25a22
33.4056	16.5438	0.897248	0.988329	gi294831970	Slc25a22
11.2284	1.82554	1.00249	0.432789	gi22094075	Slc25a5
6	6	0.939628	0.676797	gi22094075	Slc25a5
24.67	17.7337	0.92749	0.938552	gi22094075	Slc25a5
8.00007	6.12516	0.99957	0.720475	gi89941468	Smok3b
23.9888	6.18949	1.00161	0.712108	gi89941468	Smok3b
24.7383	11.5416	1.00879	0.858418	gi21362303	Snap47
8.91346	8.64762	1.0565	0.967657	gi21362303	Snap47
6	3	0.902144	0.615746	gi21362303	Snap47
26.3991	9.08182	1.035	0.544691	gi160333832	Snx12
6	6	0.990487	0.0257424	gi160333832	Snx12
10.7655	0.364051	0.984258	0.643536	gi31981338	Srp54a
6	0	0.935597	0.506467	gi31981338	Srp54a
25.5513	20.4269	1.04744	0.603082	gi31981338	Srp54a
10.4924	8.76999	1.03999	0.317607	gi27229036	Srpr
6	3	1.17118	0.164368	gi27229036	Srpr
23.1266	17.0954	1.16983	0.111601	gi27229036	Srpr
6	3	0.922929	0.213786	gi6755364	Sub1
18.4222	1.42727	1.18534	0.0812394	gi6755364	Sub1
22.7607	8.9462	1.00907	0.728028	gi46430497	Tex2
6	3	0.970993	0.399769	gi46430497	Tex2
8.29397	1.40296	1.03644	0.663436	gi46430497	Tex2
6	3	0.999599	0.354306	gi30520043	Themis
24.1895	15.2097	0.998478	0.851995	gi30520043	Themis
9.27842	6.20234	0.970459	0.364492	gi30520043	Themis
9.09705	2.90085	0.994406	0.521888	gi23956332	Thoc1
6	3	1.10731	0.120055	gi23956332	Thoc1
18.1525	1.83409	1.08434	0.123755	gi23956332	Thoc1
28.0137	21.2106	1.00346	0.628181	gi7305577	Timm8a1
6	3	1.03593	0.179052	gi7305577	Timm8a1
10.1266	8.73441	1.06905	0.377271	gi7305577	Timm8a1
42.7943	37.6292	1.03141	1.87939	gi117414164	Tm7sf2
6	3	0.899475	1.98174	gi117414164	Tm7sf2
27.991	0.369166	0.966204	1.0113	gi112734855	Top1
12.4775	0.932442	1.04597	0.714143	gi112734855	Top1
6	3	0.884789	0.546022	gi112734855	Top1
13.862	4.06748	0.834118	2.5361	gi47894398	Tpm4
10.624	4.5393	0.975246	0.826627	gi7106439	Tubb5
25.7757	19.9402	0.89022	2.42201	gi7106439	Tubb5
18.7343	15.5805	0.937538	1.35926	gi13384700	Txndc12
10.2716	5.577	1.01671	0.285452	gi13384700	Txndc12
7.53859	4.46208	0.905245	1.89767	gi102468565	Txnrd2
20.361	13.2676	1.03429	0.552269	gi102468565	Txnrd2
11.3261	10.2687	0.913222	1.45819	gi145864463	Ugt1a9
22.0228	9.78414	1.09733	0.256296	gi145864463	Ugt1a9
22.6831	12.8616	0.973553	1.20085	gi227908790	Unc45a
10.8385	2.14848	1.07366	0.584659	gi227908790	Unc45a
8.02546	0.512847	0.903634	1.28276	gi22267442	Uqcrc2
21.5469	17.4193	1.09626	0.279064	gi22267442	Uqcrc2
22.4035	13.5612	0.996625	1.06822	gi89179306	Urad
15.5816	8.9507	0.912867	1.21771	gi29825827	Vps26b
8.3364	7.3523	0.971171	1.08952	gi29244484	Vps37b
11.8932	1.12606	0.893545	1.16855	gi29244484	Vps37b
11.6924	6.73671	0.983193	0.831893	gi31980617	Vti1b
8.3182	1.95543	1.03738	0.573879	gi31980617	Vti1b
40.8221	37.6806	0.992524	0.93183	gi28893421	Xpnpep3
6	3	0.801403	1.65432	gi28893421	Xpnpep3
10.5163	8.13228	1.04465	0.171223	gi28893421	Xpnpep3
20.7962	14.9333	0.939168	1.27185	gi146231985;gi194394197	Acin1
7.62886	1.34805	0.948686	1.28562	gi29789050	Abcf3
13.9588	7.4101	0.860286	0.557615	gi29789050	Abcf3
22.1273	20.5083	0.986585	0.781436	gi22122615	Actr1b
10.1089	2.39122	1.14979	0.0301405	gi22122615	Actr1b
16.4897	10.5709	1.10587	0.318614	gi329664973	Actr3
17.4154	11.1082	1.00142	0.979067	gi359279956	Anp32e
9.21756	3.3171	0.954832	0.637233	gi225637487	Anpep
7.94764	5.58692	0.878692	1.89395	gi153792526	Arl1
6	3	0.825674	0.733744	gi153792526	Arl1
23.027	22.6331	1.10535	0.369617	gi153792526	Arl1
6	3.03802e-17	1.04763	0.59528	gi115430101	C4bp
10.2739	1.88021	0.9479	1.16766	gi115430101	C4bp
15.9334	0.482661	1.11564	0.348	gi115430101	C4bp
6.8418	1.18661	1.03423	0.39937	gi162329570	Caprin1
16.3425	5.27209	1.04328	0.341487	gi162329570	Caprin1
6	3	1.10337	0.0805423	gi162329570	Caprin1
18.9549	10.7545	1.0046	0.847478	gi257743054	Ces3a
10.4456	2.9508	0.845711	1.48589	gi257743054	Ces3a
6	3	1.08052	0.167102	gi257743054	Ces3a
6	3	0.997134	0.237676	gi189458807	Cgn
32.9578	25.0956	1.00824	0.567727	gi189458807	Cgn
11.8263	10.0976	0.966831	0.491707	gi189458807	Cgn
9.84231	7.95108	1.01543	1.06637	gi34013514	Chchd10
6	6	1.04515	0.407754	gi34013514	Chchd10
18.1777	7.57547	1.15978	1.32136	gi34013514	Chchd10
14.5897	9.69298	0.825222	2.87131	gi10946574	Ckb
6	6	0.88656	0.82439	gi10946574	Ckb
8.02549	5.80835	1.01461	1.27322	gi31981273	Cndp2
6	3	0.883232	0.852164	gi12963737	Cse1l
7.99744	6.14857	0.860852	1.78033	gi12963737	Cse1l
21.1312	15.6945	1.06292	0.804793	gi12963737	Cse1l
7.13643	1.44211	1.02366	0.766093	gi13195628	Cstf1
9.8667	9.15383	1.02267	0.270842	gi13195628	Cstf1
8.90717	0.224506	0.946321	1.47603	gi258547116	Cyfip1
19.6754	1.24921	1.08193	0.0945006	gi258547116	Cyfip1
6	3	0.81606	0.0554655	gi258547116	Cyfip1
11.4672	9.471	1.0374	0.653458	gi6681115	Cyp3a13
8.33102	4.13369	1.058	0.548059	gi6681115	Cyp3a13
10.7228	10.441	1.07694	1.06976	gi19527190	Cyp4v3
9.99754	1.80372	0.804634	1.39565	gi31542445	Cyp7a1
16.6813	6.2223	0.944481	0.0343893	gi31542445	Cyp7a1
18.046	9.05662	1.01622	0.601671	gi211065507	Dars
6	3	0.942912	0.00485	gi211065507	Dars
13.2475	3.89446	1.04981	1.34495	gi226423873	Dbnl
23.0332	18.3293	1.01114	0.273139	gi226423873	Dbnl
6	3	1.04148	0.138089	gi226423873	Dbnl
20.3929	14.4069	0.942751	1.41226	gi329299050	Dcun1d1
8.71975	3.67171	1.03737	0.722984	gi329299050	Dcun1d1
10.6535	5.8365	1.01832	0.93493	gi150456419	Dhx9
6	3	0.982247	0.204658	gi150456419	Dhx9
32.3418	26.3399	1.07257	0.219559	gi150456419	Dhx9
29.3465	21.2063	1.02623	0.648977	gi170784834	Eps15l1
15.4128	6.17925	1.02043	0.462161	gi170784834	Eps15l1
11.7496	9.1876	0.99437	0.820425	gi124487127	Exosc7
23.4699	9.41204	1.01873	0.638057	gi124487127	Exosc7
6	3	0.940303	0.382252	gi124487127	Exosc7
6	3	0.998495	0.0664946	gi226823367	Fh1
8.93209	3.17383	0.971612	0.562216	gi226823367	Fh1
15.0967	7.92678	1.03442	0.418528	gi226823367	Fh1
8.06788	0.357834	0.858248	1.75645	gi6679803	Fkbp1a
6	3	1.03124	0.0617304	gi6679803	Fkbp1a
16.3966	5.70501	1.11426	0.110855	gi6679803	Fkbp1a
8.85362	3.54909	1.01286	0.439304	gi164519134	Gatad2a
6	3	1.00131	0.427041	gi407264277	Gm14517
8.11058	7.75553	0.989154	1.12488	gi407264277	Gm14517
22.0437	15.4177	0.99406	0.476606	gi407264277	Gm14517
15.6379	7.0863	1.00362	1.17846	gi21312216	Gsdmd
8.02298	2.64195	0.910674	0.96679	gi21312216	Gsdmd
32.1133	11.6197	1.12769	0.113491	gi6754084	Gstm1
20.9402	13.8092	0.879507	2.03272	gi30520195	Gulo
19.5746	18.1508	0.966505	0.675241	gi188035875	Gys2
7.97147	6.00705	1.03767	0.606258	gi188035875	Gys2
6	3	1.0791	0.0434148	gi188035875	Gys2
16.4819	10.6115	0.899361	1.35614	gi34328130	Hcfc1
6	3	1.04178	0.471171	gi6680201	Hdgfrp2
8.94172	0.107343	1.03758	0.331478	gi6680201	Hdgfrp2
7.72772	3.69872	0.97593	0.907282	gi9845257	Hist1h1c
15.3969	14.096	1.08109	0.0111784	gi9845257	Hist1h1c
7.22012	2.28748	0.996827	0.790488	gi46430493	Hist1h4i
19.9915	18.9984	0.926163	1.28609	gi46430493	Hist1h4i
12.5358	2.53683	1.00904	0.673756	gi39573709	Hn1l
25.3163	2.47363	1.03109	0.680973	gi39573709	Hn1l
6	3	0.880757	1.14221	gi39573709	Hn1l
21.0663	0.0843526	1.05443	0.348396	gi30017405	Hnrnpul1
6.5372	1.57552	0.913531	1.80693	gi40807498	Hrsp12
22.2696	15.8437	1.02468	0.571525	gi162461907	Hspa9
10.3733	4.4849	1.08261	0.292896	gi162461907	Hspa9
10.0533	2.11535	1.00929	0.792601	gi33468955	Ik
37.3058	17.8722	0.877388	1.21632	gi33468955	Ik
29.2641	24.1478	0.983666	0.809756	gi30794414	Ints4
7.51055	3.80637	0.897286	1.3381	gi30794414	Ints4
6	3	1.18711	0.0764587	gi30794414	Ints4
6	3	1.00006	0.366282	gi197304780	Iqsec1
24.0884	14.8923	1.00067	0.839064	gi197304780	Iqsec1
10.0828	5.58368	0.984548	0.251332	gi197304780	Iqsec1
14.5857	8.05868	1.01499	0.606229	gi13507666	Lactb
6	3	1.00291	0.0366089	gi13507666	Lactb
9.2839	2.49948	0.983554	0.383602	gi13507666	Lactb
31.6109	24.6704	1.02147	0.658378	gi149261435	LOC100047658
8.00148	5.32855	0.968014	0.409842	gi149261435	LOC100047658
10.5242	5.76131	0.955131	1.22239	gi13385298	Lonp2
31.1077	18.0809	1.16899	0.177252	gi13385298	Lonp2
6	6.71406e-18	1.03644	0.0188108	gi13385298	Lonp2
46.645	42.9717	1.16661	1.07177	gi63999380	Lrpap1
11.6622	7.1606	1.06949	0.352853	gi63999380	Lrpap1
24.1987	2.90611	1.0037	0.719408	gi114155153	Maz
12.0088	2.78945	0.98435	0.821176	gi114155153	Maz
6	3	0.955307	0.975423	gi114155153	Maz
14.4439	11.3789	0.985524	0.733464	gi28202007	Metap1
28.7831	13.8372	0.946005	0.960094	gi28202007	Metap1
7.97493	2.36009	1.01115	0.947515	gi7305271	Mkln1
23.9144	16.7199	1.01403	0.945566	gi7305271	Mkln1
6	7.69925e-17	0.974884	0.519297	gi7305271	Mkln1
6	3	1.00128	0.427119	gi283046753	Mndal
8.11051	7.7551	0.989176	1.12493	gi283046753	Mndal
22.0466	15.4192	0.994068	0.476881	gi283046753	Mndal
23.5137	7.36265	0.905314	1.4395	gi148540106	Mut
6	3	0.842772	0.603524	gi148540106	Mut
11.2573	0.622603	1.14238	0.43179	gi148540106	Mut
23.4256	9.54712	0.977536	0.760875	gi84871978	Mycbp
7.78767	0.888934	0.92397	0.204332	gi84871978	Mycbp
7.97694	5.93904	1.00572	0.692199	gi85701706	Naa11
23.2175	6.6462	1.00726	0.815726	gi85701706	Naa11
6	6	1.05486	0.211956	gi85701706	Naa11
10.51	0.0735965	0.924631	1.38143	gi31982089	Naprt1
6	6	0.938269	0.1188	gi31982089	Naprt1
22.3122	14.1426	1.07532	0.108599	gi31982089	Naprt1
10.8102	10.0057	1.06554	0.416626	gi12963571	Ndufa7
31.2282	0.22808	1.1096	0.592029	gi12963571	Ndufa7
9.05754	2.74044	0.880472	2.03669	gi56699423	Nedd4
19.1524	9.78401	1.12298	0.225055	gi56699423	Nedd4
33.3405	0.65469	0.977932	0.949954	gi32130521	Nemf
6	3	0.811221	0.970506	gi32130521	Nemf
6	3	0.996639	0.189695	gi13386106	Nudt21
11.7715	0.213056	1.02322	0.640637	gi13386106	Nudt21
22.7973	1.634	0.957934	0.878976	gi13386106	Nudt21
22.7709	3.17617	0.947766	1.17895	gi33468981	Nvl
7.93881	1.94856	1.10246	0.18637	gi33468981	Nvl
8.47117	6.33116	0.895428	2.00548	gi22507391	Pabpc4
29.4629	5.74398	1.05289	0.454464	gi22507391	Pabpc4
6	3	1.00981	0.45958	gi157841170	Pddc1
23.5159	11.7841	0.985491	0.945098	gi157841170	Pddc1
8.06224	0.119477	1.01717	0.541178	gi157841170	Pddc1
7.17518	0.634241	0.97897	0.54409	gi58037267	Pdia6
16.6847	0.50266	1.05036	0.682134	gi58037267	Pdia6
17.6457	12.163	1.00848	0.592576	gi66955886	Pds5b
6	6	0.910692	0.941004	gi66955886	Pds5b
8.94156	3.32341	1.09634	0.471421	gi66955886	Pds5b
8.54874	4.37438	1.02205	0.616132	gi124486895	Pgd
34.4979	22.3345	1.02038	0.491963	gi31981570	Pigr
13.2994	8.76076	1.02933	0.352697	gi31981570	Pigr
19.5745	8.44674	0.933511	0.873078	gi13385312	Plin3
6	3	1.05455	0.224157	gi13385312	Plin3
11.0038	6.95584	1.06481	0.435146	gi13385312	Plin3
11.7989	0.064552	1.12983	0.319689	gi21312784	Ppil1
6	2.44327e-17	1.14637	0.0189922	gi21312784	Ppil1
17.7622	14.6889	0.948251	1.45941	gi9506983	Ppp2ca
9.70919	4.19616	1.15376	0.324587	gi9506983	Ppp2ca
6	3	1.12073	0.00796921	gi9506983	Ppp2ca
38.0987	18.812	0.963395	0.930047	gi19527168	Psip1
6	3	1.00925	0.216108	gi6679501	Psmc1
10.8473	5.26531	0.922757	1.07471	gi6679501	Psmc1
19.5607	12.8811	1.0622	0.235826	gi6679501	Psmc1
12.5743	8.77409	1.00805	1.18768	gi145966883	Psmd14
26.4937	9.09639	0.95044	0.856955	gi145966883	Psmd14
6	4.68913e-16	1.19441	0.00475067	gi145966883	Psmd14
22.9903	16.8108	0.995232	0.889288	gi116517303	Ptbp1
7.61056	0.83758	0.820132	1.67578	gi116517303	Ptbp1
7.88321	6.05943	1.04516	0.309709	gi6678365	Ran
24.5768	14.9872	1.0945	0.501269	gi6678365	Ran
22.8612	7.54052	0.940583	1.50247	gi61676215	Rasip1
9.45316	6.25869	0.987243	0.293703	gi61676215	Rasip1
6	6.22386e-17	0.860259	0.191122	gi61676215	Rasip1
20.6748	2.05096	1.03858	0.631817	gi21311883	Rnaset2b
6	3	0.857836	0.745437	gi21311883	Rnaset2b
8.53338	3.21729	1.13457	0.609505	gi21311883	Rnaset2b
11.8662	5.8018	1.00306	0.669756	gi16945962	Rph3a
23.6725	5.56432	1.01438	0.729214	gi16945962	Rph3a
6	6	0.900507	0.464964	gi16945962	Rph3a
6	3	0.997466	0.712628	gi255308899	Rpl3
7.54387	4.65686	0.993167	0.647742	gi255308899	Rpl3
30.0857	25.585	0.980837	0.84228	gi255308899	Rpl3
6	3	0.882637	0.54978	gi6671569	Rplp0
11.5707	2.20924	0.808466	1.71399	gi6671569	Rplp0
26.957	2.67452	1.12372	0.0399292	gi6671569	Rplp0
10.3237	9.53822	1.00617	0.0938272	gi13385958	Rps27l
25.9322	4.65315	1.06084	0.330564	gi13385958	Rps27l
7.42002	4.56012	0.855954	1.93711	gi15011843	Sephs2
6	3	0.967262	0.487964	gi165932270	Sf3a1
13.2932	12.0375	0.829729	1.25902	gi165932270	Sf3a1
30.3967	1.69119	1.13186	0.527149	gi165932270	Sf3a1
7.66934	1.6431	0.995899	0.346603	gi227430367	Smu1
6	3	0.928209	1.03304	gi227430367	Smu1
23.0749	6.8828	1.15996	0.0478868	gi227430367	Smu1
6	3	1.0005	0.42991	gi148539988	Spg7
8.11082	7.7498	0.989488	1.12557	gi148539988	Spg7
22.0726	15.4466	0.994053	0.481172	gi148539988	Spg7
14.8696	11.1944	0.901704	1.06456	gi6755674	Stau1
6.70215	0.737161	0.89308	0.926318	gi6678215	Taf6
21.1071	14.5518	0.922205	1.3376	gi110625624	Tcp1
7.40424	6.86578	1.15939	0.858591	gi110625624	Tcp1
7.16285	1.83107	0.947384	1.06332	gi125656163	Thoc2
6	6	0.810685	1.75711	gi125656163	Thoc2
22.4791	1.17146	1.09587	0.549621	gi125656163	Thoc2
11.1694	1.47191	1.0301	0.590789	gi115299739	Trim12a
24.7066	12.0645	1.03596	0.700208	gi115299739	Trim12a
7.83994	2.76364	1.01234	0.8267	gi29789263	Trim23
25.6007	16.4314	1.01556	0.821944	gi29789263	Trim23
6	6	0.973306	0.610139	gi29789263	Trim23
17.1176	2.42629	1.0192	0.561944	gi113205053	Ubtf
7.47462	7.042	1.13003	0.424771	gi113205053	Ubtf
7.60072	1.24348	0.874336	1.6419	gi164450477	Ugt3a1
12.814	10.0052	0.902861	1.41522	gi160707909	Vasp
31.1168	14.8904	1.04993	0.335344	gi160707909	Vasp
24.061	8.71002	0.954349	0.972082	gi7305631	Vps45
7.95173	1.5026	0.8883	0.102803	gi7305631	Vps45
6	3	0.938272	0.909415	gi267844920	Wbp11
25.3159	5.08799	0.923258	0.948307	gi267844920	Wbp11
10.8966	2.47008	0.997781	0.324183	gi83649741	Wdr18
19.4154	0.0685417	0.85701	1.26818	gi83649741	Wdr18
6	0	1.09867	0.0358881	gi83649741	Wdr18
15.215	1.85931	0.970217	1.45583	gi256000780;gi256000782;gi256000784;gi256000786;gi256000788;gi256000790;gi256000792;gi31560030	Tpm1
8.35002	1.93615	1.05872	0.198684	gi256000780;gi256000782;gi256000784;gi256000786;gi256000788;gi256000790;gi256000792;gi31560030	Tpm1
6.83794	3.17011	1.0168	0.62826	gi407027854;gi6753262	Capzb
17.3065	0.242015	0.959978	1.41325	gi11528496;gi84662727	Fn3k
6	3	1.02961	0.169579	gi11528496;gi84662727	Fn3k
8.97195	5.5744	0.882633	1.2466	gi11528496;gi84662727	Fn3k
8.89088	2.84761	1.1142	0.432765	gi164664494;gi7305235	Lifr
24.5688	9.26722	1.10441	0.329518	gi164664494;gi7305235	Lifr
20.1726	19.2096	0.96469	1.1435	gi227499103;gi227499234	Rnpep
17.3631	1.17651	0.996358	0.228593	gi85362708	2310036O22Rik
7.4177	2.95851	1.02768	0.680427	gi85362708	2310036O22Rik
6	3	1.00701	38.9527	gi407262394	2410127L17Rik
12.1293	0.188735	0.910792	188.733	gi407262394	2410127L17Rik
14.6436	6.21619	0.948324	62.2408	gi407262394	2410127L17Rik
6	3	1.00701	38.9527	gi165905593	2610301B20Rik
12.1293	0.188735	0.910792	188.733	gi165905593	2610301B20Rik
14.6436	6.21619	0.948324	62.2408	gi165905593	2610301B20Rik
6	3	1.00701	38.9527	gi358001091	4833439L19Rik
12.1293	0.188735	0.910792	188.733	gi358001091	4833439L19Rik
14.6436	6.21619	0.948324	62.2408	gi358001091	4833439L19Rik
6	3	1.00701	38.9527	gi268370283	4930415F15Rik
12.1293	0.188735	0.910792	188.733	gi268370283	4930415F15Rik
14.6436	6.21619	0.948324	62.2408	gi268370283	4930415F15Rik
6	3	1.00701	38.9527	gi342672091	4930444P10Rik
12.1293	0.188735	0.910792	188.733	gi342672091	4930444P10Rik
14.6436	6.21619	0.948324	62.2408	gi342672091	4930444P10Rik
6	3	1.00701	38.9527	gi110626044	4930502E18Rik
12.1293	0.188735	0.910792	188.733	gi110626044	4930502E18Rik
14.6436	6.21619	0.948324	62.2408	gi110626044	4930502E18Rik
6	3	1.00701	38.9527	gi225543434	4932438A13Rik
12.1293	0.188735	0.910792	188.733	gi225543434	4932438A13Rik
14.6436	6.21619	0.948324	62.2408	gi225543434	4932438A13Rik
15.5682	3.53118	0.965799	0.663301	gi13184050	Aadac
6	3	1.00701	38.9527	gi148237133	Aadacl3
12.1293	0.188735	0.910792	188.733	gi148237133	Aadacl3
14.6436	6.21619	0.948324	62.2408	gi148237133	Aadacl3
6	3	1.00103	0.40847	gi254911033	Abca8b
8.06154	7.64075	0.99356	1.1207	gi254911033	Abca8b
22.7724	15.497	0.996929	0.520908	gi254911033	Abca8b
6	3	1.00701	38.9527	gi440918693	Abhd10
12.1293	0.188735	0.910792	188.733	gi440918693	Abhd10
14.6436	6.21619	0.948324	62.2408	gi440918693	Abhd10
25.3224	1.75138	0.913396	0.995614	gi157042798	Acacb
10.2995	1.25667	0.998525	0.807693	gi118403322	Acad8
16.3808	3.87545	1.01853	0.433359	gi118403322	Acad8
11.7483	11.1068	0.973708	1.09677	gi34328334	Acox3
24.1949	10.1588	1.02161	0.736799	gi34328334	Acox3
6	6	1.01104	0.0735834	gi34328334	Acox3
22.7828	4.63699	0.861668	1.39938	gi13384810	Acyp1
11.5161	1.78768	1.13054	0.430881	gi13384810	Acyp1
6	0	1.16444	0.0762757	gi13384810	Acyp1
6	3	1.00701	38.9527	gi134948633	Alox15
12.1293	0.188735	0.910792	188.733	gi134948633	Alox15
14.6436	6.21619	0.948324	62.2408	gi134948633	Alox15
6	3	1.00701	38.9527	gi41281852	Amph
12.1293	0.188735	0.910792	188.733	gi41281852	Amph
14.6436	6.21619	0.948324	62.2408	gi41281852	Amph
6	3	1.00701	38.9527	gi60218882	Ankrd6
12.1293	0.188735	0.910792	188.733	gi60218882	Ankrd6
14.6436	6.21619	0.948324	62.2408	gi60218882	Ankrd6
6	3	1.00701	38.9527	gi19923863	Apobr
12.1293	0.188735	0.910792	188.733	gi19923863	Apobr
14.6436	6.21619	0.948324	62.2408	gi19923863	Apobr
6	3	1.00701	38.9527	gi6680714	Aqp8
12.1293	0.188735	0.910792	188.733	gi6680714	Aqp8
14.6436	6.21619	0.948324	62.2408	gi6680714	Aqp8
6	3	1.00701	38.9527	gi260763999	Armc8
12.1293	0.188735	0.910792	188.733	gi260763999	Armc8
14.6436	6.21619	0.948324	62.2408	gi260763999	Armc8
17.5989	17.4184	0.970413	1.1994	gi254826716	Atl3
10.3233	3.92785	1.17326	0.0338224	gi254826716	Atl3
6	3	1.00701	38.9527	gi19526870	Atp6v1c2
12.1293	0.188735	0.910792	188.733	gi19526870	Atp6v1c2
14.6436	6.21619	0.948324	62.2408	gi19526870	Atp6v1c2
8.96478	2.0785	0.87019	1.59037	gi160415217	Azgp1
22.5184	0.355036	1.11898	0.313779	gi160415217	Azgp1
6	3	1.00701	38.9527	gi154937361	Barx2
12.1293	0.188735	0.910792	188.733	gi154937361	Barx2
14.6436	6.21619	0.948324	62.2408	gi154937361	Barx2
6	3	1.00701	38.9527	gi70906455	Btbd3
12.1293	0.188735	0.910792	188.733	gi70906455	Btbd3
14.6436	6.21619	0.948324	62.2408	gi70906455	Btbd3
6	3	1.00701	38.9527	gi407263515	C430049E01Rik
12.1293	0.188735	0.910792	188.733	gi407263515	C430049E01Rik
14.6436	6.21619	0.948324	62.2408	gi407263515	C430049E01Rik
20.6452	15.373	1.04325	0.727068	gi161086891	C6
6	3	0.896936	0.500966	gi161086891	C6
9.40446	5.94425	1.12077	0.659943	gi161086891	C6
6	3	1.01271	0.45549	gi75677516	C77080
15.3977	14.7234	1.03335	0.201269	gi75677516	C77080
12.0258	8.93476	0.999166	0.697514	gi255683347	Ccdc151
24.1092	20.9643	0.993465	0.740661	gi255683347	Ccdc151
6	3	1.08367	1.15978	gi255683347	Ccdc151
6	3	1.00701	38.9527	gi58037313	Ccdc18
12.1293	0.188735	0.910792	188.733	gi58037313	Ccdc18
14.6436	6.21619	0.948324	62.2408	gi58037313	Ccdc18
24.4812	14.4055	0.930107	1.36316	gi6753322	Cct4
13.8422	1.54373	0.946723	0.955154	gi6753322	Cct4
6	3	1.00701	38.9527	gi226693361	Cct6b
12.1293	0.188735	0.910792	188.733	gi226693361	Cct6b
14.6436	6.21619	0.948324	62.2408	gi226693361	Cct6b
6	6	0.984389	0.401486	gi115648101	Cenpe
25.0376	3.71585	0.946735	0.480935	gi115648101	Cenpe
7.67833	7.20774	0.808635	0.342823	gi115648101	Cenpe
6	3	1.00701	38.9527	gi109637800	Cenpm
12.1293	0.188735	0.910792	188.733	gi109637800	Cenpm
14.6436	6.21619	0.948324	62.2408	gi109637800	Cenpm
6	3	1.00701	38.9527	gi160333470	Cep85
12.1293	0.188735	0.910792	188.733	gi160333470	Cep85
14.6436	6.21619	0.948324	62.2408	gi160333470	Cep85
17.781	6.81664	0.9769	0.709113	gi21450339	Ces1f
11.3417	0.776542	0.920988	1.53856	gi21450339	Ces1f
6	1.3936e-15	0.973023	0.0820088	gi21450339	Ces1f
16.5939	4.10452	1.17834	0.274555	gi19527178	Ces2a
6	3	1.00701	38.9527	gi28076873	Chchd5
12.1293	0.188735	0.910792	188.733	gi28076873	Chchd5
14.6436	6.21619	0.948324	62.2408	gi28076873	Chchd5
6	3	1.00701	38.9527	gi31712008	Ckap2l
12.1293	0.188735	0.910792	188.733	gi31712008	Ckap2l
14.6436	6.21619	0.948324	62.2408	gi31712008	Ckap2l
6	3	1.00701	38.9527	gi329299055	Clec9a
12.1293	0.188735	0.910792	188.733	gi329299055	Clec9a
14.6436	6.21619	0.948324	62.2408	gi329299055	Clec9a
6	3	0.939968	1.07484	gi7304963	Clic4
8.1819	8.15049	0.990696	0.726188	gi62945234	Cox17
22.1695	10.0811	1.02629	0.578549	gi62945234	Cox17
6	3	0.930561	0.739388	gi62945234	Cox17
6	3	1.00701	38.9527	gi84370380	Cpeb3
12.1293	0.188735	0.910792	188.733	gi84370380	Cpeb3
14.6436	6.21619	0.948324	62.2408	gi84370380	Cpeb3
6	3	1.00701	38.9527	gi295317384	Crybg3
12.1293	0.188735	0.910792	188.733	gi295317384	Crybg3
14.6436	6.21619	0.948324	62.2408	gi295317384	Crybg3
27.3548	5.08349	0.921371	0.872085	gi31542427	Csnk2a1
26.2233	25.9667	0.999719	0.654639	gi260166642	Ctnnb1
6	3	1.00146	0.0907719	gi260166642	Ctnnb1
10.6629	2.72492	0.9727	0.92435	gi260166642	Ctnnb1
8.00003	6.12086	0.999695	0.718814	gi225735586	Ctu2
23.9719	6.2757	1.0022	0.717638	gi225735586	Ctu2
6.93152	1.55552	1.00625	0.821751	gi13385268	Cyb5
15.7152	11.1442	0.978803	0.810385	gi13385268	Cyb5
25.1269	22.3771	0.980438	1.11044	gi268607560	Cyp2c50
7.83463	4.49181	1.06015	0.073472	gi268607560	Cyp2c50
6	3	1.00701	38.9527	gi24850102	Cyp2j9
12.1293	0.188735	0.910792	188.733	gi24850102	Cyp2j9
14.6436	6.21619	0.948324	62.2408	gi24850102	Cyp2j9
6	3	1.00701	38.9527	gi29126213	D19Bwg1357e
[truncated: 6,529 more rows]

## Sheet: Tab2
Period	Phase	Decay rate	Amplitude	GI	Gene.Symbol
11.1766	9.01156	1.05893	0.131794	gi19527148	Creld1
12.5165	5.77724	0.984019	0.883305	gi22094989	Timm50
10.7853	0.947127	1.06295	0.0734663	gi7710014	Cul3
11.501	1.12397	1.01123	0.416902	gi11528490	Flii
10.8716	5.9701	1.07043	0.456316	gi269784644	Zfp326
12.4153	11.3507	1.00616	0.617801	gi158508460	Ahctf1
10.8708	10.3007	0.91211	1.02629	gi170932536	Ddx19a
12.0418	3.82776	0.999979	0.737186	gi270265851	Usp19
12.0561	11.7189	1.01529	0.721026	gi13385992	Coq5
12.167	2.28901	1.11664	0.47828	gi34304077	Fam25c
11.9599	5.91013	1.00452	0.808048	gi226693374	Rb1cc1
12.5674	11.8174	0.964929	0.972852	gi19705578	Atp6v1b2
11.1222	0.558196	0.927505	0.851944	gi7242148	Eif2s3y
10.729	7.15904	1.01415	0.872804	gi6679995	Ggt1
10.5217	3.14979	1.0318	0.409968	gi390608665	Pnpla6
12.2001	3.52486	1.00098	0.729881	gi295293085	9930021J03Rik
11.538	8.02988	1.04471	0.345341	gi6680988	Cox6a1
11.521	2.25415	1.03063	0.506178	gi7305605	Ubp1
12.4589	6.59612	1.01457	1.48079	gi110625679	Mocos
11.6544	3.47241	0.953633	0.254756	gi13385044	Rpl35
12.6546	8.10949	0.994114	0.758184	gi254692954	Setdb1
11.9413	6.27056	0.998052	0.723432	gi91982765	Th1l
12.2645	3.98476	0.897681	1.24908	gi6678349	Tial1
11.1939	9.69168	1.1719	0.790602	gi31981269	Glrx3
10.9009	1.85651	1.06441	0.49924	gi153792534	Ranbp2
12.4198	9.74642	0.955764	1.09306	gi13385652	Rps20
10.9602	1.23839	0.993593	0.556618	gi257153392	Ufd1l
13.3189	9.22271	0.942217	0.934307	gi27370342	Ugt2b35
10.5476	3.66667	0.975011	0.59827	gi255069795	Vars
11.1615	5.26966	1.08763	0.505652	gi257096048;gi257096050	Sra1
10.9988	9.80944	0.985036	1.05969	gi231570586;gi231570775	Zc3h14
11.1872	2.57109	0.861684	1.0652	gi237681200	Cyp2w1
12.5486	1.44277	0.920723	1.03158	gi122937368	Eif4ebp1
10.8374	7.28854	0.953711	0.102848	gi21312948	Mrpl32
10.5575	7.41284	1.01584	0.963506	gi21313282	Ormdl2
12.4126	8.80844	1.00125	0.224446	gi21313658	Rarres2
12.0337	9.23153	0.974589	1.51901	gi6755448	Sec22b
11.7363	2.41005	0.981169	0.870809	gi87252727	Skiv2l
11.4076	5.6834	1.00076	0.769007	gi124358959	Taok1
12.0061	3.51322	0.996134	0.727043	gi117606385	Tmx3
11.7977	8.859	1.0144	0.676415	gi19527360	Abhd3
11.3215	3.29168	1.00063	1.09716	gi70887767	Hic2
12.0499	2.38003	0.991096	0.497652	gi14916479	M6pr
11.7622	8.53102	1.02827	0.558204	gi170650724	Pepd
11.9417	3.2772	0.99195	0.713186	gi27754044	Ppp1r14a
10.6376	1.72144	0.886837	1.39531	gi6754724	Psmd7
11.4963	6.86039	0.96773	0.319323	gi9845295	Rpl36a
11.6689	3.0844	0.969278	0.890857	gi13386038	Serpina12
11.0861	5.66656	1.09535	0.120852	gi118344452	Srp72
10.9876	0.520482	1.13062	0.0407812	gi148223079	Wdr82
10.7362	5.44357	0.943271	0.731785	gi6753556	Ctsd
10.7131	0.986015	0.988225	1.6184	gi324120989	Cyp4f14
11.6481	6.75157	1.06863	0.353725	gi40789280	Faf1
11.5417	11.3132	1.01464	0.568913	gi6679831	Foxa3
10.6252	10.61	0.999278	0.852426	gi144922638	Ktn1
11.7753	8.91504	0.999105	0.784829	gi87162480	Lrif1
11.854	2.82902	1.02573	0.617773	gi124486949	Trrap
10.9723	8.32917	0.912706	1.30419	gi190684669;gi190684673	Epb4.1
11.4099	10.7156	0.932967	0.831552	gi13385904	1700021F05Rik
11.4336	7.45282	0.969355	0.825073	gi6753438	Cldn3
12.5098	11.2112	1.13414	0.164129	gi31542409	Cml2
12.1111	6.45965	0.999863	0.816928	gi167900464	Fnbp1l
11.3097	2.5984	1.02006	0.65521	gi6754222	Hnrnpab
10.9807	7.11123	1.09471	0.252226	gi21313484	Iscu
10.7923	1.14026	0.944172	0.917492	gi12963663	Mdp1
10.5261	0.343102	1.10401	0.160789	gi110625866	Mtif2
12.549	2.34111	1.03229	0.562366	gi45598394	Nr2f2
11.3743	9.14793	1.05017	0.261873	gi84781781	Pdap1
11.8252	5.8139	1.05138	0.664088	gi270309161	Pdcd4
11.0719	2.0627	1.10569	0.721612	gi6754954	Sqstm1
11.5179	5.68499	0.891773	1.2092	gi170295840	Trim28
10.5952	6.86953	1.02324	0.876727	gi33468975	Zic5
11.3201	11.2775	0.946215	0.711426	gi34328230	Ak2
12.2064	5.67889	1.11457	0.229709	gi160707921	Anxa11
11.6077	4.26229	0.953018	0.840116	gi58037205	Bag5
11.5117	0.580834	0.938975	1.04246	gi39652626	Bpnt1
11.2407	9.59786	0.990317	0.803847	gi16751835	Cpsf1
12.0488	0.890713	1.05892	0.412818	gi13385680	Decr1
12.3136	9.09788	1.15408	0.33985	gi22203755	Eif3c
10.8295	4.99704	0.969101	0.916966	gi225690556	Gfm2
10.9328	1.75974	0.988869	0.371217	gi157951706	Hyou1
11.037	1.16613	0.963966	0.76757	gi13384796	Ier3ip1
13.3966	10.2495	0.929238	1.46685	gi6754616	Magoh
10.502	2.64655	1.03836	0.429999	gi14780884	Poldip2
10.6164	8.42772	0.93423	0.737603	gi6755140	Ppef2
11.2535	5.63419	1.17909	0.37229	gi6679443	Ppm1a
12.0762	8.42028	1.00275	0.805749	gi31542095	Tm9sf4
11.8765	6.10752	0.998712	0.628022	gi31980629	Vamp8
11.0168	9.30572	0.941164	1.25206	gi31982755	Vim
12.0253	3.06888	0.998831	0.760269	gi47059087	Zbtb7b
12.976	11.2802	0.897425	0.694563	gi226874940;gi38348528	Ccdc58
10.9952	4.10628	1.05678	0.387374	gi85719301;gi85719313	Ceacam1
10.887	0.347175	0.948314	0.716091	gi30520215	Acsm5
10.9274	1.95	1.07683	0.0619632	gi16905111	Akr1c20
11.6033	1.9689	0.808098	1.30644	gi157951604	Cap1
12.0694	5.00039	1.15331	0.920646	gi120474987	Ces2f
10.7242	9.46921	0.874016	3.29736	gi112181182	Cox5a
11.6094	5.82373	1.00043	0.775224	gi323462203	Cwc22
11.7647	1.25183	1.06835	0.305644	gi160948608	Cyp2c37
12.856	5.05398	0.945085	1.3586	gi46048300	E430025E21Rik
10.9862	1.50271	0.986407	1.04431	gi110349752	Farp1
11.9549	0.173009	1.01781	0.48692	gi6753882	Fkbp4
12.316	1.67496	0.975755	0.669225	gi226874952	Hgs
10.714	5.27977	1.00306	0.65887	gi19527026	Lrrc59
11.191	8.6481	0.886168	1.55733	gi134031962	Magi1
12.4063	3.37786	1.01779	0.639334	gi34328263	Mlxipl
10.7441	3.37816	0.9988	0.562394	gi317008607	Mup14
10.9253	2.77917	1.02879	0.410215	gi261823961	Myo6
13.4706	0.283539	0.984554	1.49129	gi119360354	Nub1
11.7897	7.82583	1.09674	0.235325	gi58219050	Ociad2
12.5474	2.98358	0.893762	1.40709	gi6755100	Pa2g4
11.5581	4.57855	1.10375	0.0514938	gi126723336	Phb2
12.0551	9.10473	1.13207	0.358726	gi6754564	Phyh
10.5331	10.245	0.942782	0.809271	gi256418956	Prps1l3
11.4187	3.04239	1.02553	0.406134	gi238624153	Rin3
11.7152	3.47656	0.999173	0.710681	gi27369788	Rufy1
11.806	3.36995	0.999336	0.709479	gi87044895	Srd5a1
10.7939	8.09269	1.00696	0.675275	gi21539585	Uqcrq
12.3297	11.9387	0.810405	1.62299	gi124487289	A1cf
10.7601	8.09395	1.07441	0.120137	gi6996913	Anxa2
11.3061	8.11638	0.916545	1.10428	gi160707958	Anxa7
12.0038	8.02368	0.972176	1.18161	gi163310776	Ap3b1
11.2853	10.8235	0.969236	0.801761	gi22122445	Cdc73
10.6678	6.17505	0.98339	0.291299	gi21728370	Cisd2
11.5393	0.0828671	0.968895	0.783809	gi10946678	Drg2
11.0705	10.234	0.838749	0.859084	gi71061462	Entpd5
12.9515	9.24551	0.945019	1.21481	gi6679767	Fdxr
11.6537	1.30279	1.11409	0.16005	gi116517334	Fhl1
11.2553	0.0302831	1.06312	0.795987	gi225007593	Hmox2
11.5363	2.68714	1.01032	0.696114	gi122114637	Ikzf4
11.6427	8.92701	1.04739	0.536456	gi29789199	Ipo5
12.2424	9.15092	1.02422	0.80793	gi114145561	Krt8
11.0304	6.5727	1.00819	0.789296	gi407262183	LOC675851
10.8598	8.87838	0.953938	0.90803	gi47523981	Npepl1
10.8162	1.22589	0.941855	1.11558	gi158749640	Preb
11.7258	9.24802	0.871675	1.56156	gi291463271	Smarca4
11.1538	8.29291	0.942905	1.32242	gi134288904;gi160333276	Itsn1
11.8053	11.2058	0.967196	0.56383	gi31982520	Acadl
11.289	9.93073	0.960609	0.612146	gi257096024	Acnat1
12.0484	11.2949	0.950397	0.81296	gi282398141	Akr1c19
11.8518	10.7812	1.00458	0.654502	gi6753074	Ap2m1
12.2093	0.621271	0.968913	1.22778	gi6680722	Arf5
11.5682	3.67545	0.929449	1.19087	gi355390374	Cacna1a
12.3121	8.45277	0.853102	1.74726	gi6671702	Cct5
12.2843	0.0524754	0.846411	1.75764	gi162287349	Ces1g
10.7768	10.6214	0.871549	1.54516	gi15426055	Copb1
11.6748	9.19169	0.926193	1.34734	gi21704042	Cstf3
11.8248	11.7436	1.12352	9.42376e-05	gi6753294	Ctnna1
11.0806	0.861498	1.05023	0.441028	gi45504402	Cyp2c54
12.3627	9.27012	1.02292	0.44553	gi19527256	Ddx1
11.6373	3.73953	1.03883	0.204313	gi6754004	Gna11
11.1788	5.69449	0.950842	0.982197	gi9845253	Hnrnph2
10.6189	6.43012	1.05786	0.648311	gi6754524	Ldha
11.4651	4.98216	1.0281	0.675799	gi6755973	Lin7c
12.0555	1.03607	1.10435	0.031703	gi86990450	Myo1b
10.6619	0.65676	0.92804	1.07215	gi22122685	Ppp1r8
11.2551	4.90833	1.03298	0.575132	gi199559777	Ppp5c
10.6873	7.93417	0.816765	2.32377	gi228008337	Psmc3
11.8642	2.98765	1.00228	0.626768	gi357197131	Ranbp3
11.2073	10.7843	0.861723	0.896802	gi40254577	Rps12
11.3255	1.81131	0.992932	0.975177	gi270341361	Shoc2
10.9626	4.35777	1.00724	0.780684	gi294831970	Slc25a22
11.2284	1.82554	1.00249	0.432789	gi22094075	Slc25a5
10.7655	0.364051	0.984258	0.643536	gi31981338	Srp54a
12.4775	0.932442	1.04597	0.714143	gi112734855	Top1
10.624	4.5393	0.975246	0.826627	gi7106439	Tubb5
11.3261	10.2687	0.913222	1.45819	gi145864463	Ugt1a9
10.8385	2.14848	1.07366	0.584659	gi227908790	Unc45a
11.8932	1.12606	0.893545	1.16855	gi29244484	Vps37b
11.6924	6.73671	0.983193	0.831893	gi31980617	Vti1b
10.5163	8.13228	1.04465	0.171223	gi28893421	Xpnpep3
11.8263	10.0976	0.966831	0.491707	gi189458807	Cgn
11.4672	9.471	1.0374	0.653458	gi6681115	Cyp3a13
10.7228	10.441	1.07694	1.06976	gi19527190	Cyp4v3
13.2475	3.89446	1.04981	1.34495	gi226423873	Dbnl
10.6535	5.8365	1.01832	0.93493	gi150456419	Dhx9
11.7496	9.1876	0.99437	0.820425	gi124487127	Exosc7
12.5358	2.53683	1.00904	0.673756	gi39573709	Hn1l
10.5242	5.76131	0.955131	1.22239	gi13385298	Lonp2
11.6622	7.1606	1.06949	0.352853	gi63999380	Lrpap1
12.0088	2.78945	0.98435	0.821176	gi114155153	Maz
11.2573	0.622603	1.14238	0.43179	gi148540106	Mut
10.51	0.0735965	0.924631	1.38143	gi31982089	Naprt1
10.8102	10.0057	1.06554	0.416626	gi12963571	Ndufa7
11.7715	0.213056	1.02322	0.640637	gi13386106	Nudt21
13.2994	8.76076	1.02933	0.352697	gi31981570	Pigr
11.0038	6.95584	1.06481	0.435146	gi13385312	Plin3
11.7989	0.064552	1.12983	0.319689	gi21312784	Ppil1
10.8473	5.26531	0.922757	1.07471	gi6679501	Psmc1
12.5743	8.77409	1.00805	1.18768	gi145966883	Psmd14
11.8662	5.8018	1.00306	0.669756	gi16945962	Rph3a
11.5707	2.20924	0.808466	1.71399	gi6671569	Rplp0
13.2932	12.0375	0.829729	1.25902	gi165932270	Sf3a1
11.1694	1.47191	1.0301	0.590789	gi115299739	Trim12a
12.814	10.0052	0.902861	1.41522	gi160707909	Vasp
10.8966	2.47008	0.997781	0.324183	gi83649741	Wdr18
12.1293	0.188735	0.910792	188.733	gi407262394	2410127L17Rik
12.1293	0.188735	0.910792	188.733	gi165905593	2610301B20Rik
12.1293	0.188735	0.910792	188.733	gi358001091	4833439L19Rik
12.1293	0.188735	0.910792	188.733	gi268370283	4930415F15Rik
12.1293	0.188735	0.910792	188.733	gi342672091	4930444P10Rik
12.1293	0.188735	0.910792	188.733	gi110626044	4930502E18Rik
12.1293	0.188735	0.910792	188.733	gi225543434	4932438A13Rik
12.1293	0.188735	0.910792	188.733	gi148237133	Aadacl3
12.1293	0.188735	0.910792	188.733	gi440918693	Abhd10
11.7483	11.1068	0.973708	1.09677	gi34328334	Acox3
11.5161	1.78768	1.13054	0.430881	gi13384810	Acyp1
12.1293	0.188735	0.910792	188.733	gi134948633	Alox15
12.1293	0.188735	0.910792	188.733	gi41281852	Amph
12.1293	0.188735	0.910792	188.733	gi60218882	Ankrd6
12.1293	0.188735	0.910792	188.733	gi19923863	Apobr
12.1293	0.188735	0.910792	188.733	gi6680714	Aqp8
12.1293	0.188735	0.910792	188.733	gi260763999	Armc8
12.1293	0.188735	0.910792	188.733	gi19526870	Atp6v1c2
12.1293	0.188735	0.910792	188.733	gi154937361	Barx2
12.1293	0.188735	0.910792	188.733	gi70906455	Btbd3
12.1293	0.188735	0.910792	188.733	gi407263515	C430049E01Rik
12.0258	8.93476	0.999166	0.697514	gi255683347	Ccdc151
12.1293	0.188735	0.910792	188.733	gi58037313	Ccdc18
12.1293	0.188735	0.910792	188.733	gi226693361	Cct6b
12.1293	0.188735	0.910792	188.733	gi109637800	Cenpm
12.1293	0.188735	0.910792	188.733	gi160333470	Cep85
11.3417	0.776542	0.920988	1.53856	gi21450339	Ces1f
12.1293	0.188735	0.910792	188.733	gi28076873	Chchd5
12.1293	0.188735	0.910792	188.733	gi31712008	Ckap2l
12.1293	0.188735	0.910792	188.733	gi329299055	Clec9a
12.1293	0.188735	0.910792	188.733	gi84370380	Cpeb3
12.1293	0.188735	0.910792	188.733	gi295317384	Crybg3
10.6629	2.72492	0.9727	0.92435	gi260166642	Ctnnb1
12.1293	0.188735	0.910792	188.733	gi24850102	Cyp2j9
12.1293	0.188735	0.910792	188.733	gi29126213	D19Bwg1357e
10.7567	7.31171	1.18749	0.168813	gi299522784	Ddc
12.3512	0.381909	1.01074	0.725105	gi356995868	Ddx39b
12.1293	0.188735	0.910792	188.733	gi300863147	Dennd4c
11.6443	3.46912	1.0716	0.320742	gi145207992	Dis3
12.1293	0.188735	0.910792	188.733	gi6753670	Dpm1
12.1293	0.188735	0.910792	188.733	gi40556610	Dstyk
11.3662	9.61895	0.923034	1.10817	gi22165347	Eif1
12.1293	0.188735	0.910792	188.733	gi133778997	Enah
12.1293	0.188735	0.910792	188.733	gi37360977	Erc2
10.8352	7.70829	0.8494	1.5943	gi24418903	Fermt3
12.1293	0.188735	0.910792	188.733	gi231571677	Foxg1
12.1293	0.188735	0.910792	188.733	gi85701542	Gal3st3
12.4195	10.8642	1.08159	0.391018	gi52138536	Gbf1
12.1293	0.188735	0.910792	188.733	gi114326173	Gkn3
12.1293	0.188735	0.910792	188.733	gi169234924	Gm13125
12.1293	0.188735	0.910792	188.733	gi377835587	Gm15210
12.1293	0.188735	0.910792	188.733	gi84579823	Gm4745
12.1293	0.188735	0.910792	188.733	gi162287229	Gm514
12.1293	0.188735	0.910792	188.733	gi407263905	Gm6115
12.1293	0.188735	0.910792	188.733	gi94408240	Gm7711
12.1293	0.188735	0.910792	188.733	gi6754024	Gng4
12.1293	0.188735	0.910792	188.733	gi6754722	Grap2
12.1293	0.188735	0.910792	188.733	gi154759331	Harbi1
12.2347	0.588694	1.07985	0.382847	gi21426823	Hist1h1a
12.1293	0.188735	0.910792	188.733	gi28316750	Hist1h2ba
11.9994	0.0290603	0.999831	0.677631	gi229577420	Hopx
12.1293	0.188735	0.910792	188.733	gi21704182	Kif22
12.1293	0.188735	0.910792	188.733	gi65301467	Klhl1
12.1293	0.188735	0.910792	188.733	gi309265677	LOC100504817
12.1293	0.188735	0.910792	188.733	gi407263308	LOC101055868
11.0901	10.8265	1.0185	0.373328	gi170650601	Macrod1
12.1293	0.188735	0.910792	188.733	gi28893435	Mia2
12.1293	0.188735	0.910792	188.733	gi6678908	Mns1
11.2936	0.394624	0.994464	0.566289	gi21313208	Msrb2
11.1685	10.3735	0.854791	1.38337	gi244790095	Myef2
10.5396	2.87887	0.962748	0.744393	gi407261730	Myo1e
12.1293	0.188735	0.910792	188.733	gi29789104	Napb
12.1293	0.188735	0.910792	188.733	gi34538608	ND5
12.7428	1.07212	0.920591	1.55296	gi13195624	Ndufa10
12.1293	0.188735	0.910792	188.733	gi111154095	Nkx2-9
12.1293	0.188735	0.910792	188.733	gi6679084	Nmt2
12.1293	0.188735	0.910792	188.733	gi13384840	Nus1
12.1293	0.188735	0.910792	188.733	gi22129191	Olfr1132
11.5876	3.18845	1.01385	0.626292	gi13385128	Ormdl3
12.1293	0.188735	0.910792	188.733	gi46559412	Pacsin1
12.1293	0.188735	0.910792	188.733	gi170172572	Pcdh18
12.1293	0.188735	0.910792	188.733	gi26986609	Pced1b
12.1293	0.188735	0.910792	188.733	gi28077029	Pck2
12.1865	1.74262	1.00056	0.848988	gi6755050	Phex
12.1293	0.188735	0.910792	188.733	gi258645086	Pik3c2b
12.1293	0.188735	0.910792	188.733	gi253314504	Pkd2l2
12.1293	0.188735	0.910792	188.733	gi307775445	Pld5
12.1293	0.188735	0.910792	188.733	gi9910570	Pmfbp1
12.1293	0.188735	0.910792	188.733	gi161016786	Ppfia3
13.4115	1.11995	1.08801	0.928167	gi13385854	Ppid
12.1293	0.188735	0.910792	188.733	gi112421039	Ppl
12.1293	0.188735	0.910792	188.733	gi227497726	Proser2
12.1293	0.188735	0.910792	188.733	gi170172589	Prx
12.0002	0.0262047	1.00006	0.682183	gi124517678	Ptpn23
11.709	6.26447	0.976921	0.522672	gi254750706	Rab6a
12.1293	0.188735	0.910792	188.733	gi40804757	Ranbp10
11.8197	5.14579	0.988954	1.03614	gi226958612	Rbm27
12.1293	0.188735	0.910792	188.733	gi31543586	Rgs2
12.1293	0.188735	0.910792	188.733	gi255003678	Rnf169
13.0866	10.7169	0.869517	1.32907	gi31560385	Rpl21
12.6425	10.8255	1.09784	0.104451	gi30794450	Rpl4
12.1293	0.188735	0.910792	188.733	gi124487197	Sclt1
12.6179	1.3245	0.953637	0.607943	gi228008307	Sdhc
12.9865	11.6809	1.09976	0.304035	gi81295807	Selo
12.1293	0.188735	0.910792	188.733	gi119226253	Sema5a
12.1293	0.188735	0.910792	188.733	gi67846119	Sema6a
12.1293	0.188735	0.910792	188.733	gi162287288	Sh3rf3
12.1293	0.188735	0.910792	188.733	gi27369998	Slc25a24
13.4488	10.6264	0.920757	1.30327	gi36031035	Smc3
12.9678	10.6239	0.914273	2.19479	gi146149191	Snw1
12.1293	0.188735	0.910792	188.733	gi18017596	Snx4
12.1293	0.188735	0.910792	188.733	gi21735473	Spaca7
12.1293	0.188735	0.910792	188.733	gi145312248	Spo11
11.2655	0.283508	0.884987	1.51528	gi254028195	Srr
12.1293	0.188735	0.910792	188.733	gi70980543	St8sia1
12.1293	0.188735	0.910792	188.733	gi50053988	St8sia3
12.1293	0.188735	0.910792	188.733	gi171906580	Sult3a1
12.1293	0.188735	0.910792	188.733	gi256985123	Syn3
12.1293	0.188735	0.910792	188.733	gi62821772	Taf9
12.1293	0.188735	0.910792	188.733	gi239915963	Tap2
12.1293	0.188735	0.910792	188.733	gi226958528	Tex21
11.5631	11.0638	1.06747	0.684662	gi254553424	Thoc3
12.1293	0.188735	0.910792	188.733	gi27734184	Ticam2
12.1293	0.188735	0.910792	188.733	gi226531227	Trip11
12.1293	0.188735	0.910792	188.733	gi71480150	Trp53i11
10.849	6.0459	0.883866	1.32301	gi13385482	Tspan31
12.1293	0.188735	0.910792	188.733	gi254939708	Unc80
12.1293	0.188735	0.910792	188.733	gi224809307	Usp21
13.2901	9.57786	1.02852	0.182006	gi94721328	Vapa
12.1293	0.188735	0.910792	188.733	gi157277944	Vmn2r3
12.1293	0.188735	0.910792	188.733	gi198278486	Vwa5b1
11.8962	10.4586	1.1997	0.715181	gi283945600	Wibg
12.1293	0.188735	0.910792	188.733	gi160333605	Xrcc5
12.1293	0.188735	0.910792	188.733	gi295444874	Zfp518b
11.7844	0.85387	1.00234	0.599983	gi229577163;gi6679671	Eps15
10.8273	4.01092	1.14035	0.403018	gi117959924;gi117959928	Gnas
10.9474	9.30295	0.962505	0.549107	gi357197145;gi7305485	Sh3gl1
10.7255	9.13917	0.977608	0.902442	gi299473734	Abcf2
12.2403	9.76462	1.00299	1.06614	gi23956162	Agpat2
12.6311	9.94335	1.02547	0.313575	gi31560731	Atp6v1a
11.5026	2.77232	0.988301	0.560939	gi134053947	Bin1
11.5222	4.67868	0.96476	1.3067	gi357588502	Cars
12.0001	0.0279638	0.999931	0.691157	gi20544147	Csnk1d
10.7013	9.80975	1.12687	0.121471	gi13385006	Cyc1
12.0579	11.3607	0.997906	1.23833	gi46852276	Dhx29
11.9575	0.16864	0.999951	0.729402	gi111154076	Dst
11.9593	1.29947	0.944839	1.16477	gi31981086	Efhd2
12.2605	0.512927	0.993177	0.979483	gi7657067	Ero1l
10.7455	1.62746	0.967043	0.889131	gi257096005	Exosc1
12.2616	2.73778	0.859678	2.65381	gi82886797	H3f3c
11.1836	3.45158	0.986017	1.23867	gi110625719	Hint2
10.5579	6.60143	0.875278	1.58393	gi123173870	Hsd17b2
12.1535	8.48852	1.03174	0.735566	gi294832004	Ints1
10.8642	4.87375	1.04685	0.566477	gi124249351	Itih1
12.0002	0.0282179	0.999965	0.697262	gi14861854	Krt7
11.1856	1.10036	1.04393	0.725694	gi226442901	Larp1
10.9215	4.32134	1.04721	0.573085	gi285026450	Lman1
11.0352	6.77403	0.929726	1.30217	gi407261592	LOC100046151
11.2986	1.42374	0.9932	0.771222	gi19526994	Memo1
12.357	2.31854	1.09552	0.975582	gi270483798	Nat2
12.0288	8.06015	0.987417	1.30028	gi164519050	Ngp
10.624	5.67618	0.871297	1.9663	gi89363042	Palmd
11.4711	0.746755	0.907212	0.523226	gi13385012	Pam16
12.2786	0.766383	1.02578	0.312823	gi13385584	Pbld2
11.6436	9.69731	1.01866	0.851014	gi251823978	Pcx
12.9045	9.30964	1.02212	0.346447	gi28201978	Pdhx
12.0892	0.161534	0.976345	1.37781	gi226958643	Pdk2
12.0003	0.0284014	0.999979	0.7018	gi47058966	Pfn4
12.1498	9.50183	1.00127	0.702672	gi33563292	Phf6
11.6141	10.9389	0.914274	1.70308	gi27754065	Ppa1
11.1126	1.9137	0.967847	0.892528	gi165377241	Rdh1
10.9857	10.2635	1.03486	1.07593	gi46519156	Rps24
12.0024	0.0172271	0.99975	0.711751	gi226060640	Rtp3
10.9853	2.64577	0.890014	1.62687	gi312837073	Slc38a3
12.3379	10.5917	1.02697	0.61444	gi67846113	Snrnp70
11.8302	0.943472	1.03818	0.875082	gi71043944	Snx1
12.3322	11.5412	0.969506	0.794857	gi22122547	Soat2
13.447	7.96316	1.03666	0.240386	gi13385134	Spcs2
11.5967	2.16647	1.04954	0.236382	gi31981983	Stim1
11.8029	4.41294	0.97708	0.624923	gi13384834	Thoc7
12.3405	10.6198	0.968881	0.675394	gi9790015	Tmed2
11.7595	8.04453	0.868986	1.5037	gi229892347	Tor1aip2
10.6985	10.1371	0.807661	2.06799	gi270309140	Tpr
11.034	1.46782	0.976318	1.07604	gi124486883	Ttc37
12.6793	4.77953	1.03226	0.341798	gi6755911	Txn1
11.9999	0.0280198	0.999899	0.686383	gi7949045	H2afz
12.5985	11.0508	1.0738	0.473989	gi164698481	sep9
12.5379	7.63438	1.09453	0.381272	gi21539639	0610037L13Rik
11.644	3.02991	1.19102	0.226536	gi229577372	1110058L19Rik
10.5224	10.4959	1.14627	0.00379219	gi255003740	1200014J11Rik
11.644	2.91944	1.18721	0.233683	gi307548826	1700015G11Rik
12.0227	0.258425	0.999627	0.76211	gi270483710	1700028K03Rik
12.0155	0.000771458	1.00437	0.669247	gi254675126	2010300C02Rik
10.705	0.871476	0.95314	1.27897	gi21311825	2310057M21Rik
11.1072	9.03715	0.837023	1.97517	gi23346595	2410015M20Rik
12.0006	9.12941	0.999809	0.755117	gi198278498	2700029M09Rik
12.5737	5.97346	0.894519	0.713095	gi13386026	2700060E02Rik
11.5066	3.15948	0.921841	1.0771	gi313151233	2810007J24Rik
11.2319	3.66829	0.963355	0.533965	gi254692930	2810403A07Rik
11.57	0.207663	1.00252	1.6892	gi281371374	4921524L21Rik
12.0119	0.00161596	1.00144	0.675362	gi21313086	4930447C04Rik
10.8497	1.9042	0.963123	0.773548	gi166851844	4930506M07Rik
11.998	0.0319201	0.999583	0.743064	gi13386140	4930547C10Rik
11.7633	10.7601	0.98701	0.717083	gi29244424	4932418E24Rik
11.5699	0.207733	1.00253	1.68915	gi149271778	4932442L08Rik
12.8189	9.4586	1.04611	0.376091	gi39841033	9230110C19Rik
12.6871	10.7767	1.01251	0.562811	gi145587094	9430016H08Rik
12.5125	7.26615	1.14233	0.0243334	gi256355211	A630001G21Rik
11.6439	3.02657	1.19091	0.226757	gi157057142	Abca14
12.0043	11.9812	0.991956	0.814114	gi27753995	Abcb8
11.8194	1.24207	0.904151	1.27841	gi299473805	Abhd11
12.3202	8.37217	1.14085	0.0534258	gi38683820	Abr
10.7201	1.43674	0.979064	0.546741	gi6680618	Acadm
12.4055	9.95737	1.08733	0.181844	gi31982522	Acads
11.1859	1.68667	1.06182	0.292467	gi17647119	Acadsb
11.8834	1.97807	0.854221	1.91458	gi148747461	Acat2
12.0014	2.9973	0.985184	0.993436	gi229608928	Acbd3
11.094	6.88095	0.900007	1.00354	gi156255161	Acbd5
13.4813	12.8145	0.995188	1.32731	gi29293809	Acly
10.7038	0.872774	0.953258	1.27931	gi74315894	Acmsd
11.0915	0.815372	0.936358	0.523339	gi18079339	Aco2
12.9361	4.83951	0.982172	1.11307	gi6753550	Acot1
12.5914	11.5615	0.862856	1.4967	gi18482377	Acot12
12.4757	3.056	1.02943	0.748363	gi269308227	Acot4
13.3732	3.26563	0.848818	2.25558	gi225690614	Acot7
12.9827	2.7826	1.02139	0.641782	gi439253893	Acta1
13.1036	10.0659	1.01274	0.197609	gi30425250	Actbl2
12.8226	9.4407	1.04595	0.379162	gi7304855	Actn3
12.7373	11.3584	0.850623	1.95475	gi11230802	Actn4
12.8148	5.451	0.968523	1.04897	gi449784892	Acy1
10.5933	5.91195	1.1395	0.0488058	gi254028217	Adck3
12.5765	9.9789	1.01048	1.10999	gi121247379	Adh4
11.3465	7.70609	0.998564	0.574874	gi31982511	Adh5
11.38	6.43099	1.04308	0.254399	gi19527270	Adi1
13.107	12.115	0.986237	0.788551	gi90093349	Adnp
12.0001	0.0292089	0.999999	0.706153	gi31982370	Afap1l1
12.0046	0.0234917	0.965846	1.0146	gi357394879	Aftph
12.3091	8.41042	1.14063	0.055417	gi160420289	Agbl2
12.0152	11.4078	1.04966	0.434856	gi21704138	Agfg2
11.5951	1.54219	1.05799	0.318093	gi124487169	Agmat
12.0009	9.12353	0.999834	0.75532	gi30520301	Agpat6
12.0058	12.0007	1.00043	0.681522	gi6753010	Agr2
12.0059	9.02638	1.00045	0.756035	gi28893437	Agtr1a
12.6482	11.6003	1.14222	0.0179189	gi262263372	Ahcy
12.3121	8.40028	1.14069	0.0548769	gi37718970	AI314180
10.6293	9.8968	0.94962	1.26554	gi6755004	Aifm1
11.5704	0.206842	1.00244	1.68981	gi409168298	Aire
12.8191	9.45742	1.0461	0.376299	gi311771692	Ak1
11.8294	6.27769	1.04725	0.466379	gi110347489	Akap1
11.7453	8.99579	1.11928	0.652643	gi189181672	Akap13
10.8229	3.20434	0.976092	0.826499	gi160707894	Akr1b3
11.9917	0.0387929	0.998982	0.776313	gi6679791	Akr1b8
11.482	0.121232	1.07566	0.073655	gi13487925	Akr1c6
12.6393	8.19158	1.01954	0.945827	gi21703734	Akr1d1
12.1304	10.3538	0.964316	1.36365	gi75677435	Aldh3a2
12.4277	0.772182	0.979996	1.69778	gi188035915	Aldh7a1
11.9209	8.89214	1.12869	0.397938	gi188035915	Aldh7a1
11.4795	10.3474	0.860943	1.87056	gi254675292	Amdhd1
11.5698	0.207976	1.00255	1.68897	gi160358821	Amy1
12.8197	9.4547	1.04608	0.376775	gi312222726	Angel2
12.047	0.26448	0.998347	0.823173	gi71834683	Ankrd12
11.9976	0.0309761	0.999316	0.74979	gi241982810	Ankrd16
12.8191	9.45757	1.0461	0.376274	gi9910130	Ankrd2
12.158	1.66074	1.14446	0.679036	gi6753060	Anxa5
11.644	3.0371	1.19127	0.226057	gi110347467	Aox1
12.5046	1.61293	0.833231	1.92344	gi114205420	Aox3
12.6977	1.70327	1.01255	1.14108	gi88853578	Ap1b1
12.6761	10.5713	0.924775	1.89256	gi56744242	Ap1g1
12.3667	11.6815	1.08008	0.453624	gi6753078	Ap3s1
12.8812	11.3408	0.938278	0.905287	gi94158994	Api5
11.4685	9.15377	0.982474	1.3251	gi110347473	Apoa4
11.7109	9.35613	0.886942	1.66457	gi161702988	Apob
12.1088	9.2416	1.10438	0.313179	gi158517825	Apoc1
12.6949	10.7747	0.972883	0.601467	gi148747410	Arcn1
12.8872	0.46008	0.851429	1.32554	gi6680718	Arf3
10.8821	4.30638	0.992647	0.601292	gi6680724	Arf6
13.431	12.6952	1.07438	1.14714	gi86262151	Arhgap5
11.0986	11.0028	1.06472	0.212831	gi224809382	Arpc5
12.9085	9.24771	1.01319	2.58329	gi21312654	Arpc5l
11.915	3.9533	0.999954	0.823741	gi405778345	Arrb2
11.6439	3.02799	1.19096	0.226663	gi261244940	Arsg
12.8201	9.4525	1.04606	0.377157	gi73622271	Ash1l
11.476	6.54389	1.15445	0.442439	gi21312002	Aspdh
10.8494	5.87851	0.942253	0.871812	gi295390525	Asph
12.8189	9.45865	1.04611	0.376082	gi31560239	Asrgl1
12.8244	9.43182	1.04588	0.380623	gi31560168	Atad1
11.9891	8.69143	1.00366	0.767224	gi91199557	Atad2
12.2417	7.99793	1.17483	1.20696	gi6753136	Atox1
11.1156	2.70658	0.961976	1.55353	gi21450277	Atp1a1
11.2036	1.63078	0.906518	1.2848	gi31980648	Atp5b
11.5077	1.41807	0.952814	0.961461	gi83649709	Atxn10
12.6687	3.93543	0.90004	1.78437	gi124244104	Atxn2
12.0071	8.93279	1.00114	0.757487	gi268838809	AU021092
11.7864	1.75435	1.13496	0.661301	gi313760572	AW551984
10.5038	2.26315	0.91017	0.860949	gi115270960	Bag3
10.9882	4.751	1.03014	0.849221	gi83649713	Baiap2
13.3673	7.33001	1.0763	0.180275	gi21313234	Baiap2l1
12.8203	9.45189	1.04605	0.377262	gi84042521	Banf1
10.5735	3.5344	1.08917	0.244458	gi85701628	BC026585
11.0642	4.7654	0.923205	1.34133	gi70906453	Bcas2
11.2194	2.61664	1.16054	0.242868	gi183396774	Bckdha
12.8193	9.45666	1.04609	0.376432	gi6753164	Bckdk
12.288	9.11469	1.00658	0.789929	gi7710022	Bcl11a
12.8134	9.55933	1.14338	0.0374459	gi170014725	Bdh1
11.9932	0.0368608	0.999012	0.771371	gi395627630	Bin2
12.3099	8.4076	1.14065	0.0552658	gi29171318	Bola2
12.861	12.1473	0.973526	1.54073	gi30424938	Bola3
12.0522	11.7978	0.999777	0.709168	gi6680806	Bpgm
12.7878	9.21401	1.08776	0.672437	gi70909314	Bpifb9b
12.0065	5.9892	1.0279	0.769104	gi70608139	Brap
11.5411	3.08399	0.962448	1.48276	gi326368244	Brd2
11.791	2.456	1.00895	0.735825	gi226246640	Brd4
11.9907	3.11133	1.02907	0.668887	gi6755234	Brd7
10.687	1.12895	1.08023	0.280226	gi116014342	Bsg
12.6224	8.96259	1.10022	0.711315	gi238776835	Btbd16
10.8593	3.95132	1.00113	1.0494	gi13384648	Btd
11.8339	9.44627	0.995936	0.888773	gi225543530	C2cd2
10.6692	3.42182	0.930187	1.65089	gi22122667	C8a
12.8269	9.42011	1.04579	0.382489	gi226693339	Cacnb1
12.8263	9.42302	1.04581	0.382031	gi254692880	Cand2
12.0058	0.00815622	0.967121	1.03931	gi157951598	Capn2
13.0835	0.161454	1.11796	0.0920503	gi161086971	Capza1
10.7993	6.92957	0.994177	0.6365	gi6753264	Car14
11.995	0.0116645	1.00049	0.660742	gi161086929	Card11
11.6444	2.87949	1.18582	0.236169	gi86198305	Casp1
12.0138	0.209584	0.999618	0.751735	gi6753284	Casp3
12.8188	9.45899	1.04612	0.376023	gi157951700	Casq2
11.3915	2.42167	0.846547	2.12015	gi157951741	Cat
12.0108	0.000900793	1.00112	0.676142	gi124001554	Catsper2
12.819	9.45779	1.0461	0.376234	gi6680854	Cav1
11.6281	4.34662	0.946908	1.37364	gi113680352	Cbr1
11.9932	7.10754	0.981198	1.06902	gi108860695	Cbx3
12.6235	8.96402	1.10014	0.71111	gi110835702	Cc2d1a
12.5384	9.40867	1.07012	0.855032	gi30424613	Ccbl2
10.8788	8.97823	0.826753	2.04842	gi228008310	Ccdc101
12.0045	11.9925	1.00131	0.685904	gi126158913	Ccdc129
12.3083	8.41305	1.14062	0.0555585	gi319655563	Ccdc136
12.8189	9.45848	1.04611	0.376112	gi22779893	Ccdc137
12.0025	0.0979452	0.999914	0.73831	gi229577139	Ccdc150
12.3087	8.41166	1.14063	0.0554836	gi31541988	Ccdc38
13.1056	12.7443	0.854806	1.74022	gi118200350	Ccdc66
11.6437	2.96251	1.1887	0.230943	gi86198318	Ccnb2
10.6305	8.73248	0.865114	1.29451	gi126521835	Cct2
11.3069	1.53958	0.958135	1.27287	gi238814391	Cct7
11.3947	4.21134	0.973316	0.772402	gi161353456	Cd151
11.9844	6.45057	0.998302	0.814788	gi110665733	Cd1d2
13.3263	1.61817	1.01494	0.234356	gi27228976	Cd302
11.9417	9.56009	0.998464	0.748739	gi31542362	Cd38
11.6441	3.04184	1.19143	0.225741	gi6671712	Cd53
11.9992	9.14851	0.999703	0.75498	gi71061453	Cdc6
12.3079	8.4142	1.14061	0.0556203	gi9790073	Cdh17
13.1665	7.42566	1.00773	1.40035	gi189409171	Cdk13
11.5974	0.652775	1.03065	0.442059	gi20149726	Cds2
12.3086	8.4119	1.14063	0.0554966	gi165932341	Cela1
13.1057	12.7444	0.854969	1.73902	gi189458891	Cenpf
12.052	1.80991	0.927635	1.60095	gi117553604	Ces1d
11.9806	5.92721	0.998607	1.25862	gi37718991	Ces2b
10.746	0.333269	1.05495	0.305708	gi109627652	Cfh
11.9132	0.47701	0.877933	1.57808	gi6680924	Cfl1
11.708	10.2576	0.994845	1.14185	gi357527416	Chd3
11.7488	7.43435	0.970901	1.09392	gi254281348	Chi3l3
12.1356	3.07847	1.01043	0.911611	gi9790225	Chp1
12.8191	9.45755	1.0461	0.376276	gi124487199	Chsy1
12.0679	10.7735	0.892435	1.49021	gi168229148	Cisd3
12.6281	11.0188	0.972917	0.946087	gi260166719	Ckap5
12.3083	8.41286	1.14062	0.0555483	gi6753428	Ckmt1
12.8199	9.45382	1.04607	0.376928	gi38259206	Ckmt2
12.006	12.0011	1.00046	0.6812	gi8567336	Clca3
12.479	12.36	0.962708	1.07096	gi15617203	Clic1
11.563	1.35595	0.98129	1.18155	gi154240730	Clint1
12.63	8.97267	1.09965	0.709859	gi19527056	Clp1
12.1926	11.2259	0.978274	1.04045	gi51491845	Cltc
12.1723	2.67646	0.943709	1.21872	gi214010170	Clu
11.6438	2.95938	1.1886	0.231144	gi254692917	Cml5
12.4138	8.66068	1.17877	0.899931	gi165377065	Cmpk1
11.9987	0.0333339	0.999992	0.728911	gi21729765	Cmtm2b
10.5797	0.106742	1.03295	0.506419	gi21312564	Cnn3
11.6029	9.15714	0.803406	2.22565	gi327315389	Cnot1
11.8925	5.8094	0.981814	1.10989	gi21450299	Cnot6l
11.8335	1.79842	1.14484	0.644409	gi21311935	Cntd1
10.9489	3.84691	0.877908	1.41006	gi311771523	Coch
12.2102	12.1355	1.08271	0.334581	gi339895748	Col6a3
12.6223	8.96254	1.10022	0.711323	gi22296603	Commd3
12.0056	9.03491	1.00039	0.756006	gi21313478	Commd5
12.6284	5.89082	0.96701	1.04801	gi10946972	Cope
11.9833	8.67456	1.00393	0.769463	gi8567340	Copg2
10.7041	0.872457	0.953229	1.27923	gi6753490	Cops4
12.3106	8.40518	1.14067	0.0551369	gi114158691	Cops8
11.8668	4.46189	0.90641	3.0236	gi27369992	Coq3
12.8238	9.43501	1.0459	0.380103	gi41281700	Coro6
11.3143	10.4362	1.12863	0.580838	gi110347564	Cp
11.9998	5.85974	0.943542	1.16	gi147904569	Cpn2
12.0158	11.9627	1.00043	0.663473	gi25141332	Cpne1
12.3808	7.93671	1.04863	0.489591	gi25141335	Cpne3
10.7615	1.0492	0.963411	1.25434	gi124248512	Cps1
10.9142	9.41048	0.978322	1.11343	gi8393762	Cpsf2
12.5048	9.31556	0.986677	0.827675	gi256665245	Cpsf7
12.8193	9.45676	1.04609	0.376416	gi162287165	Cpt1b
12.819	9.45776	1.0461	0.376239	gi240848579	Crct1
10.9527	6.22718	0.949212	1.60758	gi6753520	Creg1
11.9701	9.77309	1.15794	0.103069	gi6681015	Crip1
11.9854	8.70129	1.00358	0.768633	gi88595371	Crisp4
12.3108	8.40445	1.14067	0.0550978	gi225543193	Crocc
11.0849	3.23128	0.97975	0.472893	gi13385942	Cs
10.7756	3.53667	0.979437	0.559618	gi21450351	Csad
12.623	8.96345	1.10017	0.711192	gi160707982	Csn1s2b
13.4167	11.8889	1.01777	1.28296	gi22165382	Csnk1a1
11.9765	9.34888	0.998834	0.753017	gi7106277	Csnk2b
10.8355	3.57197	1.02635	0.611478	gi288557239	Csrnp3
13.1007	0.331277	0.949294	1.04449	gi6681071	Cstb
11.9291	4.08492	0.915443	1.3454	gi148277061	Cstf2t
12.0065	8.89295	1.00148	0.758372	gi31044459	Ctcf
12.5732	11.581	1.03297	0.0271025	gi154090953	Ctr9
10.7152	2.81402	0.878953	0.742178	gi6681079	Ctsb
11.5184	7.68249	1.19062	0.00671451	gi166235890	Ctsh
11.644	3.03487	1.19119	0.226206	gi9931986	Ctsr
12.6708	7.28937	1.0136	0.604748	gi6857775	Cxadr
11.8315	1.79651	1.14444	0.645073	gi19526854	Cxxc5
12.4685	0.059933	0.952329	1.29753	gi19745150	Cyb5r3
10.5479	1.63564	1.03756	0.511419	gi6681095	Cycs
12.9849	10.662	0.965918	1.41347	gi6753566	Cyp1a2
12.819	9.45794	1.04611	0.376208	gi74271886	Cyp20a1
12.411	6.3816	1.07627	0.562047	gi407261476	Cyp2a5
11.4964	5.47539	0.860679	2.90316	gi254939516	Cyp2d22
13.473	10.4198	0.969462	1.3179	gi160948612	Cyp2d9
11.8893	1.27268	0.992434	0.905764	gi11276065	Cyp2e1
11.3129	11.2853	0.936148	1.38973	gi6753586	Cyp2j5
12.0258	11.302	1.05097	0.978795	gi170295838	Cyp3a41a
10.5028	2.86621	0.960362	0.733485	gi20373165	Cyp4f15
12.5643	9.82196	0.83921	2.30238	gi71061451	Cyp51
11.8197	1.78543	1.14206	0.64904	gi254750658	Cyth3
12.7143	9.9321	0.960824	1.01457	gi20070420	D10Jhu81e
11.4471	0.612594	0.964129	1.00981	gi305682577	D2Wsu81e
13.1056	12.7444	0.854922	1.73937	gi30425010	D330045A20Rik
11.4456	0.613806	0.964035	1.01018	gi56090602	D8Ertd738e
11.9155	0.312201	0.995443	0.74121	gi161333828	D8Ertd82e
11.99	8.68588	1.00371	0.766929	gi10181162	D930014E17Rik
13.2791	8.79241	0.968094	0.591282	gi170172520	Dbt
12.8204	9.45131	1.04605	0.377363	gi27754054	Dcakd
11.57	0.207519	1.0025	1.68931	gi21312256	Dcps
11.8327	1.79769	1.14469	0.644661	gi238859575	Dctd
11.6219	2.34852	1.15614	0.0128278	gi28076935	Dctn2
13.4842	10.3636	1.04015	1.06223	gi38371755	Ddah1
11.9189	0.432191	0.911318	1.61574	gi93587673	Ddx17
11.9606	1.3288	0.966666	0.556758	gi299890779	Ddx19b
12.1153	2.22725	0.993145	0.699321	gi157838001	Ddx42
12.0146	12.0145	1.0054	0.666481	gi67972435	Ddx49
11.9888	8.70117	1.00354	0.767318	gi40538825	Ddx51
12.214	5.90419	1.03573	0.960236	gi27777677	Dera
11.5701	0.207415	1.00249	1.68939	gi247269607	Dguok
13.2514	5.90517	0.994278	0.752838	gi7106289	Dhfr
10.5847	4.36556	1.02413	0.582987	gi6681183	Diap1
11.9547	10.24	1.12987	0.176245	gi9789931	Diap3
10.7041	0.872407	0.953225	1.27922	gi51556456	Dido1
11.9981	3.30207	1.05269	0.767362	gi91064867	Dkc1
11.1386	1.20937	0.940585	1.09609	gi31982856	Dld
12.5152	3.72682	0.866669	2.01194	gi6681203	Dmd
11.9927	0.0310092	0.997897	0.784797	gi66793421	Dnaaf2
12.0036	11.9628	0.997223	0.739143	gi254692843	Dnahc10
11.8329	1.79783	1.14472	0.644613	gi377834821	Dnahc14
11.7954	1.76271	1.13694	0.657822	gi124486773	Dnahc2
10.893	9.3772	1.06617	0.768678	gi9789937	Dnaja2
12.8188	9.459	1.04612	0.376021	gi11496255	Dnaja4
11.9947	0.039203	0.999761	0.756184	gi9055242	Dnajb1
11.6946	0.197108	0.901769	1.51948	gi299890784	Dnajb11
13.1076	12.7462	0.859441	1.70673	gi247494234	Dnajc13
10.7661	8.08215	0.90285	1.72021	gi27369922	Dnm3
12.7791	10.1074	0.955446	1.34306	gi88853584	Dock1
11.6438	3.00415	1.19014	0.228237	gi190194397	Dock9
11.9996	0.00915647	0.987496	0.856721	gi226246660	Dpy30
12.0694	9.44981	0.957084	1.14663	gi40254595	Dpysl2
10.5919	0.844767	1.03657	0.56961	gi6681225	Drg1
10.7114	0.864715	0.952516	1.27721	gi190194418	Dsp
12.8189	9.45828	1.04611	0.376147	gi46519164	Dtna
11.851	3.19502	0.976819	0.914588	gi247269547	Dtnb
10.6106	1.0906	0.990025	1.18124	gi47933344	Dvl1
10.9391	2.69642	0.966924	1.33822	gi281182477	Dynll2
12.1438	8.96092	1.04484	0.961682	gi170650679	E130309D02Rik
12.0051	9.04293	1.00033	0.756104	gi6753714	Edar
11.8513	3.30772	0.983282	0.696119	gi10946942	Edf1
11.3897	9.41159	0.997169	2.41402	gi12746442	Eefsec
11.3428	5.70399	1.00403	1.10267	gi54020676	Eif2a
11.9026	10.4711	1.01016	0.889554	gi6755160	Eif2ak2
11.0586	0.879931	0.997285	0.52985	gi14149756	Eif2s2
12.9326	10.498	0.965488	1.37465	gi29789343	Eif3b
12.2419	11.8457	1.08883	0.0628062	gi21312044	Eif3k
12.3717	3.3515	0.833428	2.11303	gi83627717	Eif4e
12.012	0.00211431	1.00112	0.676042	gi6753742	Eif4ebp2
11.6439	2.92868	1.18753	0.233101	gi225690579	Emr4
12.9417	6.89791	1.03134	0.565022	gi6679647	Endog
12.2548	7.29467	1.07285	0.644716	gi312922373	Epb4.1l2
12.0396	3.07284	0.956392	1.09571	gi282165729	Epdr1
13.3235	10.3821	0.974968	0.72566	gi13507656	Erap1
11.061	5.35036	1.01147	0.507721	gi13385678	Ergic1
11.4446	0.614607	0.963973	1.01042	gi124487057	Ermp1
11.0057	2.39644	0.98883	1.13379	gi38348230	Ero1lb
12.4518	3.36978	1.00592	2.65649	gi19072792	Erp44
10.6623	0.465175	1.00237	0.990737	gi13937355	Esd
11.8697	7.28276	1.02586	0.883715	gi112293262	Esrra
11.7912	2.69007	0.92065	1.14831	gi111185905	Evi5
11.8318	2.43667	1.02497	0.870577	gi254281245	Evl
11.8057	10.7147	0.972223	0.566643	gi46402177	Exoc5
11.9251	9.66064	0.99842	0.747845	gi21450259	Exosc2
12.3497	7.90589	1.02387	0.565709	gi29611663	Exosc4
10.8743	8.96923	0.824179	2.07288	gi20070392	Exosc5
11.8156	10.7239	0.970653	0.545104	gi30794378	Exosc6
12.6843	4.10805	0.921806	1.12818	gi9506981	Exosc9
11.2659	6.84774	0.997852	0.723099	gi27734847	F11r
13.107	12.7439	0.857383	1.72301	gi6679731	F5
12.6803	0.0659503	0.954908	1.01358	gi226443015	Faah
12.8192	9.45691	1.0461	0.376389	gi6753810	Fabp3
12.1944	2.96869	1.17896	0.693872	gi22164784	Fads1
12.2472	2.69872	1.01879	0.935153	gi267844885	Fads6
11.1621	0.928879	1.04266	0.813463	gi158533976	Faf2
11.7174	9.33514	1.00395	0.97919	gi12963697	Fahd1
10.5214	10.5184	0.882857	1.26602	gi126090857	Fam120a
12.0472	0.351068	0.999986	0.787923	gi241982745	Fam129a
12.3095	8.40896	1.14064	0.0553387	gi229577388	Fam135a
11.57	0.207539	1.00251	1.68929	gi23956368	Fam13a
13.2361	7.66309	1.01565	0.616598	gi21312546	Fam162a
11.8331	1.79806	1.14477	0.644533	gi307611998	Fam181a
12.0451	8.74425	1.01414	1.17178	gi224967102	Fam210b
12.31	8.40728	1.14065	0.0552487	gi58037475	Fam81a
11.9324	9.79129	0.932103	1.22335	gi139948818	Fam98a
10.8757	3.21919	0.959933	1.32556	gi61098124	Fam98b
12.251	11.532	1.12951	0.123873	gi124249105	Fat3
11.9946	0.0211634	0.996656	0.792108	gi29244158	Fbxw19
12.313	8.39713	1.14071	0.0547114	gi169790797	Fcgbp
12.2775	9.07326	1.00246	1.26649	gi144226209	Fetub
12.8197	9.45468	1.04608	0.376778	gi130488506	Fhl3
11.8499	10.5242	1.15218	0.0711874	gi227330598	Fip1l1
10.7994	2.78627	1.12648	0.189627	gi253735731	Fis1
11.7387	9.60178	0.994905	0.494256	gi261824055	Fkbp2
11.711	4.13314	0.992878	0.651708	gi7305061	Fkbp3
12.03	2.5433	0.919019	1.89013	gi161484656	Fkbp8
12.915	10.9761	1.11193	0.431135	gi145966915	Flnb
12.8195	9.45575	1.04609	0.376593	gi124487139	Flnc
12.8537	6.87773	1.18942	0.206049	gi6753890	Fmo1
12.8188	9.45894	1.04612	0.376031	gi10946680	Fmod
11.8045	3.27949	1.13083	1.14689	gi51036613	Fmr1
12.8189	9.45865	1.04611	0.376082	gi113680348	Fscn1
11.3767	2.15517	0.952143	0.854131	gi18252784	Ftcd
11.2829	0.162116	1.06059	0.158428	gi84662730	Fubp1
11.9852	8.70561	1.00353	0.768719	gi9789961	Gabarap
12.8189	9.45848	1.04611	0.376112	gi407892474	Gabpb1
11.9442	5.30559	0.992187	1.08644	gi269315840	Gadd45gip1
10.9003	8.78694	0.950436	0.817023	gi30409988	Gale
12.0265	0.275108	0.999646	0.766562	gi120952695	Galt
11.8432	0.269793	0.963219	0.720524	gi6679937	Gapdh
12.0326	4.36353	1.0169	0.770845	gi93102417	Gars
11.4952	10.307	0.945841	1.4763	gi17975508	Gbe1
10.7736	7.0624	1.19466	0.058291	gi33468897	Gclc
11.4459	10.252	0.906959	2.11531	gi112807186	Gcn1l1
11.6914	10.1579	1.18089	0.0193414	gi116089273	Gdi2
11.6441	3.04623	1.19158	0.225447	gi9790009	Ggcx
11.8246	1.79002	1.14305	0.647374	gi116686118	Gimap8
12.3081	8.41358	1.14062	0.0555869	gi13384882	Gkn1
12.3085	8.41234	1.14062	0.0555201	gi13384884	Gkn2
13.1381	1.70036	0.976173	1.53843	gi20070408	Gldc
11.9856	9.3901	0.961253	1.31226	gi6677905	Glg1
11.8995	1.97394	0.923854	1.09828	gi407263363	Gm10166
11.6441	3.04493	1.19154	0.225534	gi377836044	Gm10340
10.6914	1.03438	1.02969	0.52993	gi309270764	Gm10913
12.3085	8.4123	1.14062	0.0555178	gi149252780	Gm12693
12.2455	2.02801	1.08889	1.54064	gi377837182	Gm13202
12.1586	0.640373	1.00436	0.860936	gi309264633	Gm14217
11.4443	0.614881	0.963952	1.0105	gi148233986	Gm14393
12.0202	3.16412	1.00154	0.824729	gi359718915	Gm15800
12.635	8.97929	1.09928	0.708889	gi309268500	Gm19618
12.8188	9.45878	1.04611	0.37606	gi307548930	Gm221
11.9566	10.4505	0.965306	0.561126	gi309272927	Gm2260
12.8191	9.45736	1.0461	0.376309	gi377836168	Gm3552
11.644	3.03841	1.19131	0.22597	gi309265658	Gm4604
10.8531	2.04028	1.05775	0.350432	gi85702067	Gm4951
11.435	1.50328	1.11865	0.340407	gi82994207	Gm5093
11.9986	0.0336127	0.999994	0.729885	gi407264363	Gm5396
11.8943	3.47103	0.98962	1.0629	gi82879797	Gm5528
11.6441	3.04411	1.19151	0.225589	gi85702300	Gm6377
12.8194	9.45608	1.04609	0.376535	gi85702318	Gm6531
12.1266	2.164	0.99451	0.727952	gi309269987	Gm6917
11.4504	10.7426	0.922395	1.31035	gi94408110	Gm7429
11.5723	0.203112	1.00206	1.69258	gi377836234	Gm9763
11.8625	2.40841	1.03572	0.867831	gi309265531	Gm9835
11.9626	6.1259	1.03602	0.580871	gi188528613	Gmfb
11.6191	9.90852	0.984434	1.30036	gi85861222	Gmfg
13.1077	12.7463	0.859768	1.7044	gi17975500	Gmpr
11.2712	1.97229	0.977417	0.919926	gi6754022	Gng3
10.8808	2.25762	0.909024	1.6305	gi6754036	Got2
12.1338	11.7863	0.998278	0.761433	gi257467604	Gpd1l
13.482	0.457923	0.964224	0.629256	gi224922806	Gpd2
12.8222	9.44257	1.04597	0.378849	gi117606339	Gpr182
12.1655	0.657815	1.00467	0.863286	gi6754060	Gpr50
10.6713	4.87537	1.03856	1.05966	gi84871986	Gpx1
10.8997	7.61886	1.03509	0.587032	gi224967126	Grn
10.9783	4.28689	0.876905	2.79657	gi13277394	Grpel1
12.0304	10.0868	1.06247	0.554606	gi9790077	Gsk3b
12.2531	8.92657	0.844776	1.64308	gi329755243	Gsn
11.9218	9.04903	0.976732	1.24609	gi28076911	Gstm4
10.7037	9.75796	1.13549	0.189945	gi6754092	Gstz1
12.8189	9.45846	1.04611	0.376117	gi39930425	Gtf2f2
12.5379	7.8109	1.0356	0.426901	gi85861229	Gtf3c2
11.5775	0.192853	1.00104	1.70006	gi226693391	Gtpbp8
11.546	8.23457	0.952072	1.31148	gi133922588	H2-K1
11.8205	10.7192	0.96834	0.525702	gi392357527	H2-L
10.8153	2.00938	0.971926	1.41556	gi6754152	Hal
11.3514	3.4759	1.11371	0.332143	gi6754156	Hao1
11.8223	1.78783	1.14258	0.648163	gi6754160	Hax1
11.6253	2.74679	1.06919	0.44974	gi194353999	Hdac6
13.0952	4.65935	0.98501	0.6435	gi188497724	Hdgf
13.1684	8.61191	1.06632	0.305522	gi46519149	Heatr1
12.0004	11.9772	1.01879	0.647275	gi124487157	Heatr5b
12.2606	8.22363	1.14747	0.0499523	gi32451488	Herc4
11.4443	0.61491	0.963949	1.01051	gi6754182	Hes5
12.499	11.1146	0.891742	1.6448	gi6754186	Hexb
11.584	11.0665	1.13607	0.118344	gi9789977	Higd1a
12.313	8.90875	1.0974	0.335025	gi225007582	Hip1
11.3518	7.50408	1.17831	0.0548612	gi68226433	Hist2h2bb
12.8189	9.45841	1.04611	0.376126	gi7305143	Hk2
12.608	0.720901	0.968673	0.930269	gi46575916	Hnf4a
11.9878	11.855	1.04692	0.537182	gi10946928	Hnrnph1
13.4377	9.34089	1.07216	0.271797	gi183980004	Hnrnpl
10.5279	1.91691	0.956358	1.14969	gi158186704	Hnrnpm
11.0528	3.88335	0.896186	1.47655	gi110347535	Hnrpll
12.6044	0.0611566	0.86165	1.14472	gi8850219	Hp
12.0395	0.325231	0.999828	0.780302	gi7949055	Hpcal1
12.2899	9.08072	0.828984	1.4441	gi124486706	Hpgd
12.8188	9.4589	1.04611	0.376039	gi133778931	Hrc
12.0717	8.79135	1.05063	0.705517	gi116284406	Hs6st2
12.6257	8.96692	1.09998	0.710693	gi6754248	Hsd17b1
12.8709	3.69231	0.835	1.9278	gi61888838	Hsd17b10
11.6713	2.33391	0.987039	0.716895	gi16716597	Hsd17b11
11.3839	6.10054	0.993541	0.435979	gi113680667	Hsd3b5
12.8183	0.0635584	0.850906	1.68147	gi6755863	Hsp90b1
11.9747	4.73299	1.03153	0.22863	gi124339829	Hspa1a
11.5703	0.206895	1.00244	1.68977	gi158937312	Hspb1
12.8188	9.45883	1.04611	0.376051	gi59958370	Hspb6
12.8202	9.45223	1.04605	0.377204	gi31542970	Hspb7
12.3375	2.23479	0.995294	1.06296	gi183396771	Hspd1
11.9708	10.4783	0.860654	1.963	gi183979966	Hspg2
11.6396	4.80044	0.849435	0.385112	gi114145505	Hsph1
12.0059	8.98173	1.00074	0.75749	gi321267528	Htatsf1
11.6469	2.76482	1.1818	0.243	gi45439304	Htt
13.298	0.829185	1.00625	0.488906	gi30424663	Iba57
11.9927	0.0400897	0.999436	0.767804	gi19387848	Ict1
11.7742	3.40101	1.11794	0.101741	gi162417977	Idh1
12.5796	0.556377	1.03116	0.940448	gi18700024	Idh3b
11.7514	1.84879	0.94103	1.17479	gi6680345	Idh3g
11.7733	0.565013	0.986517	0.977505	gi281604088	Idi1
11.0894	2.69794	1.01182	0.808611	gi347582671	Ido2
11.7944	10.7135	0.974889	0.597721	gi163659896	Igf1
12.2204	0.68809	0.996059	0.942835	gi133778978	Igf2r
12.0277	11.9493	1.00027	0.657752	gi31982260	Igfbp2
12.0054	11.9958	1.0014	0.683313	gi310923113	Igfn1
11.1475	2.47139	1.04368	0.703051	gi205360918	Igtp
10.7252	3.03447	1.0336	0.856145	gi157057178	Insr
12.0093	12.0088	1.00085	0.677222	gi21313674	Ints12
10.7102	0.86601	0.952637	1.27755	gi86476084	Ints2
11.9856	8.67855	1.00385	0.768622	gi153791768	Ints7
11.8283	10.1762	1.00074	0.795922	gi242332572	Iqgap1
12.0303	2.46902	0.997707	0.762837	gi226874851	Isg15
10.6204	3.39875	0.961133	0.81622	gi31541909	Isoc1
11.7544	6.66074	0.977856	1.19297	gi153791389	Itga1
10.7038	0.872732	0.953254	1.2793	gi225903442	Itga5
11.0933	9.86102	1.08466	0.862599	gi45504394	Itgb1
11.5757	0.196358	1.00139	1.69752	gi7305191	Itgb1bp2
12.3088	8.41142	1.14063	0.0554709	gi6754388	Itln1
12.6359	8.98058	1.09921	0.708699	gi6680502	Itm2b
11.4566	8.76675	0.919864	1.27514	gi9789985	Ivd
10.8511	9.71454	1.0146	0.736717	gi75677563	Kank1
11.444	0.615125	0.963933	1.01058	gi41281737	Kcnip2
12.8188	9.45895	1.04612	0.37603	gi13385318	Kdelr2
11.9811	8.99162	1.07114	0.413339	gi224994233	Kdm1a
11.3031	11.089	0.953649	1.07175	gi110626031	Khdrbs1
12.7043	0.209652	1.15121	0.00910689	gi7305571	Klf10
11.5699	0.207764	1.00253	1.68912	gi30424645	Klf8
12.8232	9.43794	1.04593	0.37962	gi124487329	Klhl41
12.1573	3.98633	1.00062	0.745025	gi236465805	Klkb1
11.992	0.0380544	0.998926	0.776041	gi21592285	Krt20
11.7907	10.8537	1.01954	1.25595	gi51092293	Krt77
12.6339	8.97782	1.09937	0.709106	gi7305215	Ksr1
12.9114	4.97227	1.00999	0.519718	gi13399318	l7Rn6
12.3001	8.16712	0.958253	1.36438	gi31981555	Lad1
12.8194	9.45586	1.04609	0.376572	gi117647249	Lama2
12.819	9.45792	1.04611	0.376211	gi114326497	Lamb1
12.3113	8.40282	1.14068	0.0550115	gi237820655	Lamtor5
10.7054	0.871019	0.953099	1.27885	gi300795920	Lancl1
11.3788	4.38633	0.899572	1.36659	gi124358932	Larp4
10.8587	1.22624	0.863202	1.76708	gi6754508	Lasp1
11.8245	1.78989	1.14303	0.647421	gi161484646	Lats1
12.8191	9.45743	1.0461	0.376298	gi6678674	Ldhb
12.0041	11.9956	1.00033	0.685309	gi269914146	Lgals2
12.3226	8.36367	1.14089	0.0529995	gi225543163	Lgals3
12.3101	8.40691	1.14066	0.055229	gi46849705	Lgals4
12.1304	9.80215	1.04471	0.513509	gi7242187	Lgmn
10.7049	0.871598	0.953151	1.279	gi13277380	Lias
13.4934	12.1007	0.958389	1.34433	gi71061470	Lig3
11.9748	0.623008	1.10904	0.0869265	gi84794647	Lims1
12.0228	11.9582	1.00098	0.654888	gi22003878	Lin28a
10.569	4.87902	0.905744	1.03565	gi86991442	Lin7a
11.5851	11.0902	1.03954	0.0709909	gi162287343	Lipa
11.5711	0.2054	1.00229	1.69088	gi30725786	Lmf2
12.6071	8.31642	0.945875	1.31639	gi162287370	Lmna
11.9134	2.19448	1.03884	0.58594	gi113195686	Lmnb2
12.7326	1.80661	0.999886	0.88044	gi309263511	LOC100504872
13.1063	12.745	0.856355	1.72893	gi377835091	LOC100862019
11.4734	2.51675	1.01794	1.43247	gi407264603	LOC100862446
12.4214	11.1282	0.898588	1.73358	gi377834153	LOC100862595
11.6441	3.04501	1.19154	0.225529	gi407264125	LOC101055692
13.1058	12.7445	0.855178	1.7375	gi407262843	LOC101055725
10.7087	0.867617	0.952786	1.27796	gi407264340	LOC101055925
11.9664	8.71289	1.00366	0.775766	gi407263809	LOC101056054
12.3097	8.4083	1.14065	0.0553035	gi407264514	LOC101056060
11.9862	9.27655	0.99904	0.754755	gi407262041	LOC101056342
11.1878	9.11464	0.829035	2.02602	gi407261888	LOC101056386
12.8141	9.71609	1.00185	0.355868	gi407260973	LOC101056616
11.7252	8.70739	0.996967	0.525746	gi82916992	LOC631033
11.6441	3.04566	1.19156	0.225486	gi82916356	LOC634555
12.2949	1.52199	1.14307	0.041832	gi82931574	LOC635999
11.4999	9.64447	1.02944	0.760629	gi83014391	LOC637733
11.7529	1.4292	1.05499	0.418215	gi82898755	LOC638399
12.6231	8.96355	1.10017	0.711178	gi309266666	LOC671650
13.3175	12.3646	0.956875	1.36508	gi21699058	Lpcat3
11.9978	0.0348543	0.999952	0.736368	gi16418335	Lrg1
10.728	3.67095	0.908554	1.5806	gi134031976	Lrpprc
11.9986	5.98421	0.992539	1.03151	gi31982634	Lrrc46
13.0294	3.86673	1.11331	0.291208	gi41152116	Lrrc47
12.4714	3.52842	0.973262	1.06759	gi158533995	Lsm2
13.0836	0.324649	0.803557	2.08047	gi116734870	Lta4h
12.9985	5.6156	0.961719	1.48816	gi21536228	Luc7l
12.3944	11.667	0.896166	0.736663	gi283806685	Luc7l2
12.3653	1.38056	0.976979	0.494389	gi188219567	Lyar
10.7208	0.85491	0.951576	1.27474	gi161760634	Lyn
12.0254	11.9553	1.00095	0.653736	gi194473731	Lzts2
12.0163	12.0158	1.00619	0.664791	gi124486624	Maats1
12.3097	8.40841	1.14065	0.0553092	gi254826797	Mad2l1bp
12.0003	0.0282039	0.999952	0.709657	gi205277330	Maml3
13.1984	2.87242	0.866735	2.00834	gi226246610	Man2a1
11.5888	11.4782	1.02396	1.03064	gi158533990	Manba
11.9573	0.323281	0.858632	2.54906	gi22094081	Map2k3
10.7048	0.871729	0.953163	1.27904	gi21489933	Mapk3
12.0094	4.763	0.944185	0.737053	gi7106301	Mapre1
12.6016	11.5495	0.952089	1.24469	gi6754706	Marcksl1
11.0211	6.57176	1.09829	0.200846	gi251823812	Mark3
10.7046	0.871909	0.95318	1.27909	gi6754642	Masp2
12.8189	9.45866	1.04611	0.37608	gi255708425	Mb
11.1249	9.04739	0.83411	1.99768	gi7305261	Mbd3
12.1052	5.09897	0.987306	1.05812	gi31542014	Mboat7
13.3744	12.5581	1.03357	0.341841	gi28827786	Mcfd2
12.2309	12.0693	1.00899	0.632026	gi132626693	Mdc1
12.3081	8.41372	1.14062	0.0555946	gi448261609	Mdfi
11.8329	1.7978	1.14471	0.644623	gi251823820	Mdm1
10.7046	0.871895	0.953178	1.27908	gi27754138	Med11
11.7059	4.10657	1.0247	0.821322	gi27754101	Med29
13.0591	0.81691	0.940064	1.37488	gi228480219	Mesdc2
11.6441	3.04732	1.19162	0.225375	gi6754682	Mettl1
12.0136	0.00265607	1.00142	0.675789	gi77627973	Mettl3
11.644	3.0299	1.19102	0.226537	gi120407048	Mfn2
12.3813	9.26458	1.00183	0.751781	gi22122521	Mgat2
11.9363	0.732693	1.03142	0.712028	gi6678878	Mgmt
13.3373	8.85807	0.903951	1.29825	gi124001582	Mia3
12.318	8.37977	1.14081	0.0538115	gi406035336	Milr1
12.0018	11.9783	1.0006	0.686575	gi224809384	Mki67ip
10.7038	0.87276	0.953257	1.27931	gi89363038	Mnat1
11.1093	9.03154	0.834996	1.99343	gi13385560	Mnf1
10.886	5.66645	1.03278	0.599591	gi19526848	Mosc2
11.918	8.7635	1.00369	0.793454	gi254540183	Mov10
11.9978	9.15714	0.999578	0.756335	gi124053457	Mpdz
11.8334	1.79836	1.14483	0.644431	gi21312048	Mphosph6
11.4829	2.54903	1.13122	0.128753	gi226874922	Mprip
12.8743	1.063	0.840365	1.64058	gi84875532	Mrpl1
10.7917	6.96684	0.816204	2.24688	gi19424352	Mrpl16
12.6935	3.24831	0.91363	1.16775	gi13384660	Mrpl2
12.9703	2.41818	0.972696	1.07032	gi262263310	Mrpl22
10.9464	3.64232	0.931441	0.423673	gi153792729	Mrpl24
11.1108	9.0328	0.834981	1.99329	gi31981470	Mrpl3
12.2065	4.80967	0.965656	0.731534	gi269784741	Mrpl33
12.3364	8.31295	1.14113	0.0505699	gi119508437	Mrpl4
11.2184	5.9525	1.04687	0.407472	gi124487075	Mrpl44
11.1003	9.03868	0.836921	1.97598	gi13385418	Mrpl45
13.4593	0.559568	1.15364	0.193108	gi170650663	Mrps11
11.3436	1.12397	1.00522	0.321196	gi50980303	Mrps27
11.9261	8.78909	1.08422	0.54252	gi10181116	Mrps31
12.1985	11.6517	0.959414	0.863759	gi17157985	Mrps5
11.8637	2.68716	0.945531	0.988366	gi51491880	Mta2
10.8029	5.26931	1.037	0.951203	gi328927075	Mtap4
11.817	10.7212	0.969824	0.538514	gi114520592	Mtap6
11.6759	2.05979	0.95823	1.43658	gi31982233	Mtdh
11.5722	0.203143	1.00206	1.69256	gi255958304	Mtm1
11.3833	3.04465	0.947662	0.890994	gi6679961	Mtpn
12	6.0003	1.00019	1.06121	gi241982742	Mtx1
12.3093	8.40979	1.14064	0.0553834	gi114431224	Muc5ac
13.381	7.84822	1.12129	0.102218	gi31982171	Mug1
10.9153	9.31453	1.13818	0.38673	gi59858561	Mup20
11.9879	0.344252	1.07503	0.359192	gi88196796	Mup3
12.6716	3.57092	1.1193	2.07759	gi239052674	Mvp
11.644	3.03887	1.19133	0.225939	gi11096332	Myg1
12.8196	9.45488	1.04608	0.376743	gi205830428	Myh2
12.8189	9.45858	1.04611	0.376095	gi67189167	Myh4
12.8192	9.45706	1.0461	0.376362	gi18859641	Myh7
11.9755	0.245285	1.1219	0.133991	gi145864471	Myh7b
12.8189	9.45848	1.04611	0.376112	gi71143152	Myh8
11.7311	2.81296	0.954498	0.746214	gi71037403	Myl12a
12.8245	9.43137	1.04587	0.380696	gi153791853	Myl2
10.7834	6.11965	0.836671	1.42052	gi118026911	Myo1d
12.8191	9.45765	1.0461	0.376259	gi147906795	Myom3
12.8189	9.45834	1.04611	0.376137	gi10946924	Myoz1
12.3137	8.39462	1.14072	0.0545797	gi21312988	Mzt2
11.7157	0.351859	0.981711	0.976787	gi254588079	Naa40
11.4672	0.595969	0.965417	1.0049	gi309272444	Naaladl2
12.0763	6.87654	0.998748	0.975741	gi227495699	Nadk
11.1153	0.393212	0.974592	0.474419	gi146134519	Nadkd1
12.1353	0.935624	0.961733	1.27451	gi254910995	Naglu
13.009	11.0594	1.06745	0.568352	gi13385392	Napa
12.6242	8.96497	1.10009	0.710973	gi34594671	Narg2
12.1104	2.76539	1.04515	0.809319	gi23346561	Nat10
11.6438	2.95369	1.1884	0.231509	gi153791557	Nbeal1
11.5369	0.629532	0.964047	1.13129	gi144922627	Ncbp1
12.0292	11.9327	0.997451	0.678344	gi217035142	Ndc80
12.819	9.45802	1.04611	0.376193	gi226437665	Ndufa11
12.2225	3.71324	1.04195	0.769742	gi12963633	Ndufa13
11.8329	5.25697	1.00167	0.716999	gi21539587	Ndufa3
12.8287	11.1113	1.00543	0.455699	gi33563266	Ndufa4
10.7179	8.30645	0.840862	1.69365	gi21624617	Ndufaf4
12.1627	7.10142	0.94399	1.77847	gi158631246	Ndufb11
12.7754	5.79522	1.01944	0.666462	gi21314826	Ndufb4
12.8212	9.44754	1.04601	0.378008	gi13385322	Ndufb7
12.2198	6.95798	0.968115	0.750331	gi21312950	Ndufs7
12.8192	9.45693	1.0461	0.376386	gi148222065	Neb
10.7272	2.65431	1.04897	0.618251	gi27229051	Necap1
11.7945	0.630091	0.983865	0.94923	gi282154801	Nfu1
10.9563	0.74779	0.804918	1.9684	gi6754848	Nfya
11.788	8.86497	1.12635	0.631128	gi459352765	Nfyc
12.8189	9.45826	1.04611	0.376151	gi171543883	Nid1
12.3228	8.3628	1.14089	0.0529559	gi41056093	Nif3l1
13.3693	0.68189	1.14883	0.191051	gi6679066	Nipsnap1
11.644	3.03748	1.19128	0.226032	gi255522958	Nkd1
11.6438	3.01079	1.19037	0.227801	gi19526940	Nmd3
11.387	3.12214	1.00115	0.993753	gi255308888	Nme3
11.4444	0.614824	0.963956	1.01048	gi9055290	Nme6
13.1105	12.7507	0.872467	1.61698	gi57527870	Nmnat1
12.8231	9.43812	1.04593	0.379591	gi31543330	Nnt
11.7986	11.4679	1.06952	0.281628	gi357394934	Nono
13.4161	7.12453	1.02331	0.771635	gi68226731	Npepps
12.2757	11.8798	1.08628	0.293036	gi253795455	Nqo2
11.6439	3.02879	1.19099	0.22661	gi254911039	Nr1h4
10.7055	0.870979	0.953095	1.27884	gi225637535	Nrcam
12.3196	8.3743	1.14083	0.0535334	gi118918400	Nsd1
10.7039	0.872655	0.953247	1.27928	gi24528555	Ntmt1
12.6226	8.96285	1.10021	0.711278	gi112363094	Ntn1
10.7943	0.571937	0.962677	0.903562	gi6754910	Nudc
11.6441	3.043	1.19147	0.225664	gi8393853	Nudt5
12.3087	8.41169	1.14063	0.0554851	gi87042277	Numbl
11.1484	0.997847	0.958161	0.216015	gi29789351	Nup107
11.6441	3.04313	1.19148	0.225655	gi283806543	Nup133
11.6439	3.02932	1.191	0.226575	gi10946932	Nup160
10.7058	0.870672	0.953067	1.27876	gi39930413	Nup98
11.3731	0.614377	0.983227	1.27623	gi24497431	Nupl1
13.2323	10.4676	0.928908	1.34371	gi8393866	Oat
12.0063	8.89221	1.00148	0.758494	gi22129141	Olfr1008
12.8194	9.45623	1.04609	0.376508	gi22129711	Olfr113
12.8206	9.45042	1.04604	0.377516	gi58801498	Olfr1178
11.4452	0.614164	0.964007	1.01028	gi112983594	Olfr1218
11.644	3.03168	1.19108	0.226418	gi284004906	Olfr1246
11.4448	0.614464	0.963984	1.01037	gi33239020	Olfr1424
11.447	0.612692	0.964121	1.00984	gi340139464	Olfr250
11.4452	0.614172	0.964007	1.01029	gi125719163	Olfr574
12.0071	8.956	1.00096	0.757106	gi22128847	Olfr584
11.5748	0.198158	1.00156	1.69621	gi134948615	Olfr64
11.4447	0.614595	0.963974	1.01041	gi22129129	Olfr900
12.6224	8.96261	1.10022	0.711313	gi226874869	Omg
12.0308	0.304666	0.99826	0.884872	gi23346557	Oplah
11.6282	3.73331	0.959116	1.15856	gi283837907	Os9
11.9971	8.78405	1.00254	0.763736	gi257196261	Osbpl11
10.6787	7.30935	0.913298	0.632792	gi312839843	Osbpl5
11.8736	9.94559	0.999695	0.752136	gi51243036	Osbpl8
13.2755	1.23032	0.949039	1.02925	gi22267440	Ostf1
11.601	1.2845	0.943104	1.58993	gi6679184	Otc
12.1762	4.0957	0.999024	0.825955	gi170932556	Oxnad1
11.8742	11.8371	0.957605	1.10362	gi365777424	Oxsr1
11.8278	1.79306	1.14371	0.646287	gi258679509	P2rx2
11.1603	10.5074	1.14458	0.0627624	gi226958422	Pacsin2
12.262	9.42069	0.905281	1.1463	gi7305363	Pafah1b1
12.5134	1.44949	1.09777	0.206856	gi13385434	Paics
11.9853	2.18447	0.99417	0.938661	gi46559406	Pak2
12.0374	2.97418	0.955717	1.35199	gi116089314	Paqr9
11.6183	2.06523	1.00334	1.28766	gi55741460	Park7
11.8321	1.79711	1.14457	0.644865	gi171543897	Parp12
12.0281	3.21006	1.01377	1.32879	gi226437608	Paxbp1
12.3479	7.53359	1.04225	0.609847	gi31560132	Pbld1
11.4297	0.430035	1.01809	0.526585	gi6754994	Pcbp1
13.3436	3.10578	1.195	0.811333	gi226530884	Pcmt1
12.769	0.587582	1.01258	1.00006	gi13385294	Pcyox1
11.0261	9.99185	1.02477	0.167924	gi31980842	Pcyt2
12.0137	0.00266526	1.00143	0.675831	gi31560391	Pdcd10
11.7245	9.21751	0.805524	1.88908	gi54607128	Pdcd11
11.0012	10.503	1.03748	0.86815	gi18152793	Pdhb
11.7256	0.43784	0.899796	1.92471	gi112293264	Pdia3
12.8189	9.45841	1.04611	0.376126	gi7305375	Pdk4
12.023	0.25896	0.999611	0.762709	gi21426847	Pea15a
11.7631	10.7513	0.985861	0.710725	gi31980937	Pef1
10.7151	4.95544	0.925978	1.48617	gi33667036	Pemt
11.8961	11.3282	0.986961	0.862042	gi12584984	Pes1
11.8335	1.79839	1.14484	0.644421	gi21735445	Pex11g
12.164	2.36372	0.929371	1.75479	gi9790153	Pex14
11.6582	9.5691	1.09733	0.460056	gi226958490	Pex19
12.6239	8.96459	1.10011	0.711028	gi6679283	Pex7
11.9667	6.31699	1.09543	0.347124	gi31981577	Pfdn2
12.1369	8.29649	1.03943	0.464555	gi74315988	Pfkfb1
11.7271	9.0137	0.913143	1.39712	gi114326546	Pgam1
12.3192	8.37559	1.14083	0.0535986	gi33859686	Pgm1
12.8188	9.45874	1.04611	0.376067	gi54144635	Phactr1
10.8285	2.66683	1.059	0.702892	gi6679299	Phb
11.6438	2.99031	1.18966	0.229142	gi256223290	Phf11c
11.8998	1.86763	0.939971	1.21698	gi24415990	Phf5a
12.8732	8.48738	1.04409	0.507318	gi226442929	Phlda1
12.6249	8.96593	1.10003	0.710835	gi260099691	Pias3
12.394	7.77138	1.13441	0.132109	gi270309107	Pid1
12.165	3.21336	1.02914	0.719556	gi124486789	Pik3r4
11.0038	0.681839	0.966672	0.833556	gi153792772	Pklr
11.709	8.44862	1.04473	0.937621	gi21312960	Pkp2
11.6441	3.04415	1.19151	0.225587	gi52317152	Pla2g4c
11.6746	10.1465	0.991468	1.22656	gi67972423	Pla2g4f
10.5706	3.39739	0.907787	1.63392	gi11464971	Plek
12.3164	8.38541	1.14078	0.054101	gi110835706	Plekha5
13.0673	2.5498	0.867732	0.908034	gi257471003	Plg
11.3182	1.21397	0.946875	1.18778	gi8393988	Pmm2
11.5174	10.039	0.967495	1.01984	gi112420990	Pnn
12.0316	0.831524	0.966408	1.19647	gi226958589	Polr2b
11.6441	3.0465	1.19159	0.225429	gi21312246	Polr2d
11.8316	1.79657	1.14445	0.645051	gi255759883	Polr3e
11.8321	1.79705	1.14455	0.644885	gi49274606	Ppfibp1
11.1553	3.4286	0.993878	0.901923	gi19527310	Ppif
10.7039	0.872679	0.953249	1.27929	gi166706913	Ppip5k2
12.5064	11.0512	0.989747	0.405352	gi13994195	Ppp1ca
12.3601	9.30883	1.06653	0.826608	gi95772123	Ppp1r12a
11.5712	0.205221	1.00227	1.69102	gi227558999	Ppp1r16b
11.9878	6.04224	1.02451	0.775107	gi47059051	Ppp2r5a
11.9808	9.15504	0.901909	1.49118	gi21312758	Ppp6c
11.8755	10.6659	1.00339	0.363391	gi20162548	Pppde2
11.6441	3.04389	1.1915	0.225604	gi9506985	Ppt2
11.0128	3.60744	1.0508	0.623246	gi6680690	Prdx3
11.1487	11.113	1.07572	0.673689	gi6671549	Prdx6
11.4097	2.36936	0.993237	1.25075	gi6755152	Prep
13.1056	12.7443	0.854757	1.74058	gi62177131	Prkg1
12.0025	9.00615	1.00047	0.759683	gi227497256	Prpf38a
11.4016	6.83006	0.999011	0.758109	gi30794464	Prpf38b
11.111	9.03404	0.834663	1.99579	gi158854005	Prpf4b
12.6226	8.96283	1.10021	0.711281	gi254540089	Prpsap1
11.4442	0.615002	0.963942	1.01054	gi158966676	Prss35
12.4527	0.102654	0.951996	1.03002	gi261824000	Psma3
11.8699	3.3144	1.03038	0.391726	gi6755202	Psmb3
13.1157	10.8715	1.06305	0.285224	gi6755206	Psmb7
11.9259	11.3504	0.879974	0.940834	gi7110703	Psmc5
10.5673	5.34202	0.978022	0.592871	gi27754103	Psmc6
11.858	10.8405	0.991094	0.69731	gi19882201	Psmd2
11.5087	3.50226	0.945928	1.22147	gi6679505	Psmd4
12.3085	8.41231	1.14062	0.0555186	gi33469980	Ptcd3
11.4394	1.94588	0.973222	1.19216	gi260763900	Ptges2
10.9945	10.6672	0.880384	1.862	gi7110705	Ptma
13.1058	12.7445	0.855215	1.73723	gi84872191	Ptplb
11.234	3.354	0.945578	0.427936	gi23956130	Ptpmt1
12.0778	7.63062	1.16463	0.00557383	gi158508568	Ptpn11
11.6863	9.6138	1.07053	0.34733	gi6679573	Pura
11.6946	2.10056	1.15967	0.271956	gi268370173	Pxdn
11.5566	5.07707	1.00528	0.79851	gi112421058	Pxmp2
12.3118	8.40114	1.14069	0.0549225	gi165377185	Pycard
12.3387	2.74915	0.927281	1.05442	gi110347469	Pzp
12.8188	9.45881	1.04611	0.376055	gi269973927	R3hdm2
10.7888	3.79724	1.02312	0.616009	gi21313162	Rab1b
11.9935	8.7317	1.00315	0.765361	gi255003810	Rab3gap2
11.7068	10.2921	0.995887	1.1161	gi9790227	Rab9
11.4441	0.615066	0.963937	1.01056	gi312261269	Rabgef1
12.0033	11.9914	1.00038	0.687072	gi34447211	Rad23a
11.7101	2.5207	1.17329	0.385939	gi171906578	Rad23b
11.8273	1.79256	1.1436	0.646465	gi153945822	Rad50
11.444	0.615137	0.963932	1.01058	gi11612509	Ralb
11.2515	10.5637	1.06302	0.733518	gi21704066	Rap1a
12.0112	0.187652	0.999533	0.750042	gi157278453	Rapgef2
11.9542	8.71915	1.00375	0.78018	gi22779924	Rbm17
11.739	0.737368	0.994638	1.11523	gi161353449	Rbm25
11.6692	9.99533	0.987881	1.25672	gi166235127	Rbm28
11.1735	1.88225	0.895403	1.90831	gi261862342	Rbm3
12.2047	5.4054	1.00451	0.955105	gi22507333	Rbm5
12.0827	8.77716	0.983279	1.11342	gi111185961	Rbpms
11.5585	2.91496	1.02826	0.595254	gi39930559	Rcor1
12.3294	12.2838	0.993628	0.935371	gi114052414	Rdbp
12.5113	5.07841	1.11226	0.716834	gi19482172	Rdh11
10.8717	4.5626	1.05783	0.316552	gi226510365	Rdh7
10.7925	3.76299	1.02164	0.84291	gi52627143	Retsat
11.887	10.8449	0.956579	0.400114	gi18875392	Rfxap
11.5698	0.2079	1.00254	1.68902	gi512749770	Rgag4
11.2783	5.74441	0.929621	0.723962	gi6677739	Rgn
10.6883	0.955832	1.03779	0.538589	gi31542143	Rhoa
12.2986	8.06988	1.19254	0.259577	gi9625037	Rhog
10.7041	0.872415	0.953225	1.27922	gi19923060	Rhou
11.6876	2.16634	1.16169	0.270003	gi16716607	Rims2
11.6438	2.94911	1.18824	0.231802	gi34328467	Ripk1
11.3802	2.62412	1.04592	0.55863	gi85701644	Rmdn3
11.8271	10.1803	1.00076	0.797267	gi242397460	Rmi2
12.1383	7.77665	1.03754	0.75657	gi27229275	Rnf114
10.7845	2.78579	0.968319	1.28343	gi309272601	Rnf213
11.0777	1.51267	0.895104	2.123	gi84662758	Rnpc3
12.4539	1.0526	1.18624	0.0027533	gi255958215	Romo1
12.0224	11.9584	1.00095	0.655371	gi27532955	Rpe
13.4929	12.6983	1.10173	0.192493	gi16418339	Rpl10
11.1644	9.91545	1.14137	0.0696044	gi255003735	Rpl10a
11.5213	2.68184	0.894748	1.24647	gi160333553	Rpl12
11.7966	1.0718	0.978393	1.18626	gi13385036	Rpl15
11.022	6.33941	0.914492	1.59601	gi83699424	Rpl18
11.8737	9.5584	1.19393	0.158268	gi13386010	Rpl22l1
10.7076	10.508	0.924469	1.31428	gi6677777	Rpl26
12.2222	4.95304	0.949067	0.95251	gi8567400	Rpl27
12.4139	11.3812	0.924169	1.15882	gi160333837	Rpl36
11.0538	9.56474	0.94786	1.56617	gi13385552	Rpl39
12.4429	9.28867	0.989232	1.2112	gi23956082	Rpl5
12.8192	10.5389	0.925692	1.15858	gi31981515	Rpl7
12.0001	0.0293764	1	0.707262	gi27754134	Rpl7l1
11.07	1.01225	1.02432	0.773455	gi9256519	Rplp1
10.9603	0.771171	1.01196	1.1896	gi83745120	Rplp2
13.4826	12.4837	1.00625	0.994476	gi6677799	Rps15
11.9607	1.16606	1.07606	0.464003	gi24762230	Rps15a
10.7858	1.9146	0.929729	1.639	gi6677801	Rps17
11.146	1.75767	1.0194	0.961035	gi21536222	Rps21
11.1271	8.76668	0.8795	1.82408	gi255003793	Rps26
11.812	4.78817	1.08601	0.622533	gi76443694	Rps27a
11.9776	9.14685	0.903462	1.49277	gi6677813	Rps8
13.4976	5.65013	1.00644	0.326873	gi124486712	Rrbp1
12	5.99914	0.999899	1.06317	gi40789092	Rrp12
12.8191	9.45734	1.0461	0.376313	gi70778920	Rtn2
12.1925	10.8885	1.11577	0.336498	gi6755384	Rxra
11.0199	2.4761	0.911267	1.05627	gi6755386	S100a1
11.8718	9.01743	0.818343	1.85969	gi6677833	S100a10
11.0413	0.0656116	0.986034	0.895241	gi7305453	S100a8
12.328	8.34406	1.14099	0.0520375	gi7106263	S100g
10.6399	0.817819	1.02952	0.817885	gi6755394	Saa2
11.4707	2.10527	0.958666	1.33005	gi254028159	Safb
11.8686	0.606168	1.0195	0.832962	gi153945866	Safb2
11.5391	3.56547	1.10727	0.165478	gi13384730	Sarnp
11.2705	1.50351	0.887744	1.6322	gi124244096	Sart1
13.0754	8.84983	0.983854	0.891111	gi58037395	Scamp1
11.0969	0.36514	1.00906	0.610047	gi118601011	Scamp3
11.5119	0.683653	0.912154	0.546271	gi6680878	Scarb2
10.7055	0.870946	0.953092	1.27883	gi20373163	Scrib
11.9455	9.53754	0.99849	0.749041	gi407228381	Scube1
12.593	7.35078	1.01169	0.623583	gi9910550	Sec11a
12.025	11.9446	0.998941	0.669655	gi254692911	Sec23ip
13.3971	11.2606	0.864259	1.85817	gi116174774	Sec24a
11.19	10.2429	1.01091	0.914969	gi269954700	Sec24c
10.8961	10.1137	1.04878	0.888107	gi46560565	Sec24d
11.5702	0.207099	1.00246	1.68962	gi158517832	Sec61g
11.2808	9.11906	1.03636	0.488452	gi13443008	Serhl
12.8444	11.4619	1.05627	0.530056	gi6678087	Serpina1e
13.3324	9.50073	1.04591	0.552405	gi18252782	Serpinc1
10.685	0.600133	1.14575	0.247721	gi6679383	Serpinf2
11.8746	11.3966	0.95248	0.488716	gi134023662	Sfn
11.6585	1.13811	1.00967	0.574302	gi23956214	Sfpq
10.5105	9.91998	1.02405	0.800741	gi21313588	Sgta
12.8189	9.45836	1.04611	0.376134	gi7657558	Sh3bgr
10.6496	1.35691	1.04702	1.02614	gi18017602	Sh3bgrl3
12.0445	0.33725	0.99987	0.78722	gi170671710	Sh3d19
13.2391	11.5009	1.15594	0.466285	gi22095001	Shpk
12.5102	9.32009	1.00494	0.558028	gi31560532	Siae
10.9971	3.19115	1.174	0.0267456	gi6754942	Sigmar1
11.8942	11.058	1.00037	0.756862	gi170650634	Sirt2
13.1357	0.0728338	0.95469	0.540147	gi30578432	Sirt5
13.3355	2.97208	0.917843	1.367	gi21312352	Skiv2l2
11.7597	4.65228	1.0364	0.384359	gi294774569	Slc10a1
12.0543	11.0761	0.9993	0.745278	gi19527112	Slc15a4
12.0715	4.05054	0.893402	1.50907	gi112363088	Slc22a18
11.2872	3.03919	1.02388	0.437697	gi31044465	Slc25a15
12.2425	9.9922	1.08623	0.757871	gi168480117	Slc25a32
10.9835	6.73456	0.941253	1.47561	gi56090652	Slc25a42
13.0323	3.51181	1.00726	0.75274	gi170650677	Slc26a1
11.4445	0.614758	0.963961	1.01046	gi312283715	Slc29a1
11.2424	0.432919	0.977911	0.614557	gi21450281	Slc35a3
11.9358	9.59111	0.998513	0.747535	gi47059049	Slc39a14
11.444	0.615135	0.963932	1.01058	gi21312508	Slc39a4
11.9911	9.03771	1.00955	0.876745	gi6755560	Slc4a1
11.8386	2.4514	1.00312	0.973117	gi308210768	Slc4a4
11.9969	0.02698	0.998425	0.765672	gi117320529	Slc4a7
12.8188	9.459	1.04612	0.37602	gi347582656	Slc9c1
11.0292	6.20787	1.10513	0.0313689	gi7305497	Slco1a1
10.7444	0.830976	0.949114	1.2691	gi238637283	Slfn5
12.1169	10.023	1.0034	1.11117	gi268370030	Slfn8
11.7576	2.65777	1.00503	0.632193	gi257467554	Slk
10.5366	6.83379	1.1582	0.132847	gi56605992	Slmap
10.671	4.87681	1.03537	0.484337	gi240255565	Smarcb1
12.0045	11.9895	1.00172	0.687076	gi112421097	Smarcc1
12.7481	9.40471	1.09737	0.1687	gi37718972	Smarcc2
11.3048	10.9451	0.936692	1.45242	gi258613892	Smc1a
12.8194	9.45599	1.04609	0.376551	gi357588496	Smpx
10.6279	3.06157	0.901027	1.68326	gi40018610	Snrnp200
12.9712	12.5703	1.01945	1.18753	gi115298670	Snrnp40
12.2863	11.6535	0.981124	1.20911	gi228480232	Snrpa1
13.2776	0.852985	1.04786	0.494411	gi6755596	Snrpc
10.6028	2.79578	0.974757	1.44284	gi6678055	Snrpd1
11.447	0.612676	0.964123	1.00983	gi110625874	Snx21
10.8623	9.4557	0.934997	1.64769	gi126722910	Snx27
13.1012	8.1758	1.0366	0.221973	gi31980762	Sod2
11.0349	9.35309	1.01045	0.452648	gi124378037	Son
12.1731	6.4189	0.877747	1.55512	gi148536867	Sp3
11.9027	3.8994	1.09556	0.944034	gi264681518	Spag7
11.9901	9.24346	0.99923	0.75434	gi257096028	Spats2l
12.0113	0.00130647	1.00118	0.675955	gi193788663	Spcs1
12.8196	9.45513	1.04608	0.376701	gi6755640	Sprr2h
11.7754	0.963025	0.829675	1.78301	gi117938332	Sptbn1
11.862	3.00038	1.0154	1.20232	gi55926127	Sptbn2
11.9533	9.03514	1.1356	0.149468	gi124430543	Sri
12.8195	9.45533	1.04608	0.376665	gi34328417	Srl
13.0577	11.8837	1.08479	0.577068	gi6678131	Srm
10.9502	2.14117	1.16976	1.06104	gi6678133	Srp14
11.1125	0.322844	1.06135	0.576302	gi160333840	Srp19
11.1747	6.51076	1.05358	0.459753	gi126157504	Srrm2
11.3066	4.04389	1.00022	1.09245	gi8567402	Srsf3
12.1715	11.4945	0.851329	3.1881	gi224967104	Srsf6
10.7038	0.872766	0.953257	1.27931	gi13385016	Srsf9
11.1539	10.5238	1.00906	0.449156	gi158636012	Ssb
12.4319	5.3257	1.00544	0.911145	gi209862973	Ssrp1
13.0593	9.45656	0.998347	0.819482	gi19526912	St13
12.5379	2.47442	0.90278	1.00775	gi328887938	Stat1
11.9364	5.64893	1.05307	0.650157	gi30424697	Stbd1
12.3372	9.16494	1.00491	0.729202	gi156938248	Steap2
11.8332	1.79811	1.14478	0.644516	gi487439482	Stk16
12.0142	0.00217713	1.00223	0.674099	gi9789995	Stmn1
12.053	8.54095	0.999492	1.11873	gi6678175	Sts
11.4823	3.99559	0.999893	0.738006	gi61651673	Stt3b
11.7709	10.7398	0.982915	0.682062	gi84579893	Stx17
11.8036	0.400836	1.02577	1.34219	gi6755688	Stxbp2
12.7453	5.64717	0.997938	0.844606	gi6755690	Stxbp3a
12.5256	8.49031	0.873196	1.51931	gi165972309	Suclg2
13.1057	12.7445	0.855131	1.73784	gi254692970	Suco
11.7251	10.7322	0.991747	0.784022	gi9845263	Sult1b1
12.8225	9.30131	0.929621	1.19537	gi188219649	Sult1d1
12.0742	10.0945	0.937447	1.61034	gi144094256	Sumf1
11.8316	2.82302	0.933485	1.41604	gi19111164	Sumo2
10.5879	3.89086	1.13445	0.235768	gi154350222	Supt16h
12.9875	11.1553	1.00923	1.04719	gi29788787	Syncrip
11.415	5.73539	0.984831	0.982821	gi7106429	Syngr2
13.285	0.969622	1.01865	0.791544	gi39930435	Taco1
11.8335	1.79843	1.14484	0.644407	gi124486849	Taf2
11.9298	9.15649	0.866263	1.7505	gi124487354	Taf4a
11.5711	0.205462	1.0023	1.69084	gi30424744	Tatdn1
12.0923	0.477183	1.0014	0.824262	gi241982721	Tbc1d30
12.164	8.91245	1.12443	0.300089	gi6678225	Tbca
12.1003	3.52086	1.00881	0.626765	gi31543001	Tbl1xr1
12.879	3.24657	0.857531	2.12025	gi31543845	Tbl2
12.8315	9.19987	0.904249	1.22345	gi229094709	Tcea1
10.8721	0.818206	0.940299	1.42246	gi13385800	Tceb2
11.57	0.207661	1.00252	1.6892	gi124249220	Tex35
12.6231	8.9636	1.10016	0.711171	gi228008347	Tfap2c
12.3316	8.33103	1.14105	0.0514142	gi6678307	Tff1
11.8894	7.49419	1.04214	0.511623	gi10190660	Tfip11
12.1433	0.253837	1.05362	0.255201	gi6678329	Tgm2
11.9887	3.09637	0.990154	1.21563	gi6678459	Tgoln1
13.3584	2.37079	0.804545	2.36851	gi56605680	Thoc6
11.16	6.77988	1.07333	0.352608	gi21362343	Thyn1
12.8161	9.5123	1.06461	0.0962317	gi7305581	Timm13
10.7039	0.872674	0.953249	1.27929	gi225543444	Timmdc1
11.9116	0.597986	1.02422	0.73122	gi6678359	Tkt
11.2258	8.08834	0.92705	1.41063	gi227116327	Tln1
13.3419	9.40932	0.871469	1.92801	gi19111162	Tm9sf3
12.9258	12.5024	1.00784	1.00387	gi145966911	Tmed9
10.8468	9.43827	1.0945	0.179108	gi145966911	Tmed9
11.4445	0.614726	0.963964	1.01045	gi13385928	Tmem100
11.535	9.13521	0.989426	1.19948	gi19526846	Tmem19
12.7156	12.4314	1.07265	0.501012	gi31559970	Tmem214
12.571	7.9885	1.02924	0.848707	gi19526900	Tmem30a
12.0001	0.0276891	0.999925	0.689483	gi21312532	Tmem38b
11.6437	2.97906	1.18928	0.229874	gi19526880	Tmem97
11.444	0.615115	0.963933	1.01057	gi11230778	Tmod1
12.26	0.531673	1.08223	0.547243	gi10946578	Tmsb4x
11.6438	3.00537	1.19018	0.228157	gi58037339	Tmtc4
12.0011	5.92684	0.967469	0.968415	gi33859722	Tmx1
12.8364	9.37665	1.04549	0.388869	gi6678369	Tnnc1
12.8189	9.45828	1.04611	0.376148	gi162951867	Tnni1
12.819	9.45814	1.04611	0.376173	gi6678391	Tnni2
12.8189	9.45867	1.04611	0.37608	gi483968103	Tnnt1
12.32	8.37263	1.14084	0.0534488	gi115385966	Tnpo1
13.0884	0.760185	1.01147	0.288861	gi34328148	Top2b
11.8248	8.44973	1.09682	0.312194	gi166706895	Tox4
11.311	1.98558	1.00169	1.15528	gi31560247	Tpd52l2
11.7334	10.4728	0.878837	1.76131	gi226958349	Tpi1
12.8236	9.87396	1.03855	0.477965	gi6753448	Tpp1
12.8205	9.45064	1.04604	0.377477	gi13385968	Tppp3
12.6266	8.96813	1.09991	0.710518	gi111160869	Tra2a
11.2843	2.47009	1.03958	0.538554	gi6677975	Tra2b
13.1987	1.23308	1.03368	1.55298	gi20330802	Trf
12.3081	8.41376	1.14062	0.0555966	gi16716455	Trim11
12.3466	1.90596	0.886036	1.21677	gi145207948	Trim25
12.0235	11.948	0.999279	0.667951	gi125347379	Trim30a
12.4158	7.90089	1.12583	0.141533	gi10946824	Trim54
12.0001	0.02734	0.999931	0.68892	gi160333353	Trim69
11.5699	0.20769	1.00252	1.68918	gi334724453	Trip10
11.7744	4.21708	1.03946	0.550375	gi189083811	Trp63
11.5704	0.206745	1.00243	1.68988	gi266458389	Trpv3
11.6439	3.02522	1.19086	0.226847	gi56090239	Trpv5
11.3855	6.16577	0.922887	1.12606	gi84781771	Try10
11.4443	0.614904	0.96395	1.01051	gi39841065	Tsen2
13.2643	6.25987	0.919406	1.29973	gi21313468	Tsfm
12.6238	8.96451	1.10011	0.711039	gi11230780	Tsg101
13.3122	10.4721	0.997437	0.993288	gi158517895	Ttc38
12.2031	11.1779	1.05904	0.153808	gi33468963	Ttpa
11.6441	3.0462	1.19158	0.22545	gi6755901	Tuba1a
13.0335	9.58265	1.01729	0.787181	gi22165384	Tubb4b
11.6437	2.97802	1.18924	0.229941	gi19527246	Tubg2
12.8008	2.02518	1.06242	2.00444	gi31543902	Txnl1
11.3499	0.41926	1.14255	0.207875	gi13384656	Txnl4a
11.2573	8.47722	0.916061	1.08467	gi110224445	Txnrd1
13.298	10.3734	1.00032	0.587965	gi164565377	U2af2
11.8129	6.48815	0.999852	1.05164	gi21703716	Ubald1
12.0987	2.68287	0.993654	0.836878	gi9910600	Ube2d2a
11.5698	0.207945	1.00255	1.68899	gi281332142	Ube2h
11.1276	10.3362	0.986304	0.966424	gi6678481	Ube2l3
12.2041	11.8746	0.995153	0.817561	gi13385778	Ube2r2
12.8197	9.45474	1.04608	0.376768	gi46575895	Ublcp1
11.4442	0.614967	0.963945	1.01053	gi188219614	Uchl1
13.0645	12.0295	0.990809	1.03458	gi139948802	Uchl3
12.9913	0.73787	0.950314	0.640152	gi13384768	Ufc1
12.6222	8.9624	1.10023	0.711342	gi20149754	Ufsp2
11.9023	9.8907	0.96967	0.948625	gi254587896	Ugt2a3
12.8148	2.19249	0.915099	1.24754	gi23956406	Ugt2b34
11.4443	0.614879	0.963952	1.0105	gi124487233	Unc13b
13.4368	9.51421	0.902929	1.30096	gi77404294	Usmg5
11.1565	9.46256	0.89884	0.964645	gi6678493	Usp10
12.1576	4.28675	1.10626	0.126077	gi251823802	Usp16
11.9967	0.0352467	0.999678	0.7484	gi260064007	Usp24
11.6439	3.02581	1.19088	0.226808	gi48928014	Usp47
12.6229	8.96323	1.10018	0.711223	gi154146209	Usp7
11.4056	1.87407	1.01461	0.83351	gi31981044	Usp8
12.1077	5.23647	1.02181	0.789009	gi115511018	Usp9x
10.7209	3.78279	1.0129	0.676183	gi6678553	Vamp3
11.5019	0.978732	0.926705	1.63883	gi33859662	Vat1
10.984	1.53503	0.991215	0.932202	gi124248572	Vbp1
13.3024	0.271603	0.983354	1.20907	gi6755965	Vdac2
11.9882	9.03028	1.03396	0.554407	gi117414176	Vezf1
12.0087	12.0069	1.00098	0.677552	gi190684696	Vil1
12.1265	4.48851	1.10671	0.259297	gi30519915	Vkorc1
13.1079	12.7466	0.860332	1.70038	gi285400829	Vmn1r115
11.6441	3.04392	1.1915	0.225602	gi21717715	Vmn1r231
11.9852	8.69917	1.00361	0.768705	gi21717771	Vmn1r87
11.9992	9.14697	0.999701	0.755174	gi58037259	Vps11
10.7641	1.39191	0.805657	1.69442	gi124486662	Vps51
11.4671	11.4502	0.934388	0.487883	gi226958579	Vwa8
10.7041	0.872414	0.953225	1.27922	gi100815493	Wapal
10.7162	0.430001	0.990001	1.24059	gi256818806	Wars
10.7362	0.866805	0.90232	1.34319	gi23510313	Wasf2
11.8334	1.79834	1.14483	0.644436	gi83649762	Wash
10.7039	0.872624	0.953244	1.27927	gi8394539	Wbp2
12.9433	1.39584	1.1044	0.269977	gi21362285	Wdr33
10.5876	2.81775	0.965148	0.706214	gi86476061	Wdr37
11.9154	9.01018	1.00396	0.576321	gi18252790	Wdr5
11.9957	0.0337544	0.999175	0.760252	gi267844918	Wfikkn2
10.7038	0.872739	0.953255	1.2793	gi46575912	Wwc2
12.2699	7.83492	1.00326	0.728179	gi13385660	Xab2
11.8323	1.79726	1.1446	0.644811	gi59676597	Xkr9
11.8333	1.79824	1.1448	0.644471	gi115495455	Xrn1
12.7462	3.13048	1.0295	0.10757	gi84794607	Xylb
11.644	3.0364	1.19125	0.226104	gi6678615	Yap1
13.1088	12.7476	0.863174	1.68036	gi326806988	Yes1
11.7181	10.7313	0.993969	0.79734	gi247269773	Yipf3
10.6285	0.886996	1.03699	0.457975	gi226874906	Ywhae
12.863	6.92751	1.00338	0.788183	gi6756037	Ywhah
10.6366	10.2151	0.968883	1.07102	gi359385698	Ywhaz
12.7642	9.30952	0.9963	1.95076	gi31982421	Yy1
11.4437	0.345881	0.812553	1.28848	gi257196203	Zbtb20
12.33	8.33662	1.14102	0.0516798	gi124486616	Zc3h7b
12.8189	9.45862	1.04611	0.376087	gi85719326	Zc3h8
10.8926	1.34519	1.0126	0.662516	gi27370072	Zc3hc1
11.9984	0.0332078	0.999722	0.667366	gi51491858	Zc4h2
12.6612	2.42867	1.01592	0.642665	gi21450253	Zdhhc5
11.1053	0.860312	0.97856	1.31699	gi28076891	Zfp422
11.8333	1.79825	1.14481	0.64447	gi133892738	Zfp708
10.7531	0.822543	0.948193	1.26729	gi121247376	Zfy2
11.8333	1.79821	1.1448	0.644484	gi62632713	Zfyve28
11.7277	1.80684	1.13829	0.668061	gi109627663	Zhx1
11.7853	2.76934	0.909687	1.40662	gi13385046	Zmat2
10.704	0.872537	0.953237	1.27925	gi357588477	Zmynd8
11.4444	0.614779	0.96396	1.01047	gi21312606	Zswim1
13.1064	12.745	0.85653	1.72766	gi210147530	Zswim6
11.5861	3.63008	0.973283	0.853397	gi22165349	Zw10
12.1679	5.34112	1.02961	0.649605	gi359279904;gi359279908;gi40254525;gi418203916	Tpm3
10.895	2.41309	1.08682	0.116752	gi261878509;gi261878516;gi6754690	Mgll
11.7312	7.35627	0.898506	1.32305	gi126517474;gi126517487;gi6754838	Nfix
12.0321	8.93703	1.02334	1.02853	gi228480253;gi228480255	42615
12.494	2.80216	1.06329	0.94888	gi197313683;gi197313685	Cdv3
13.0071	7.7013	1.00347	1.41622	gi459447369;gi7304971	Cops5
11.8875	8.79344	1.02961	0.585255	gi268834986;gi268835091	Cyp2c44
12.2791	10.0171	1.01798	0.735541	gi448261637;gi71061455	Dnm1l
12.5329	2.04994	1.03629	0.345193	gi28416440;gi342307111	Gimap4
10.7729	9.50238	0.990631	0.772036	gi227499238;gi227499240	Hagh
12.5262	9.81097	1.0042	0.948407	gi459683864;gi459683868	Hnrnpr
10.6918	2.89582	0.998671	0.992569	gi13385862;gi344179114	Jagn1
13.1531	1.84093	0.950498	1.45247	gi12963497;gi156231021	Kng1
11.3672	4.15294	1.09839	1.08123	gi407261714;gi407261716	LOC101056619
12.1313	10.0743	0.920692	1.56793	gi358679359;gi358679363	Msra
12.322	11.1777	0.995573	1.07375	gi124494242;gi124494244	Myo1c
12.7692	8.79455	0.871093	1.56371	gi356582401;gi356582403	Nf2
13.2654	12.4132	0.984043	0.888698	gi14389423;gi326537322	Scarb1
11.6111	1.10793	0.99633	0.685202	gi188219522;gi295317388	Sirt3
10.5019	8.65657	1.18005	0.0306936	gi147898671;gi33469007	Srsf11
11.2877	9.54662	1.11173	0.359668	gi121949760;gi121949765	Tmpo
10.5448	0.687384	0.877414	1.78449	gi22726191;gi295054230	Ubqln1
12.4635	7.38712	0.928298	1.52607	gi268370040;gi268370042	Wasl

## Sheet: Tab3
	pVal	phase	peak.shape	period	adjP
Akr1d1	5.56044e-08	12	6	12	0.000224531
Afap1l1	1.05648e-06	3	6	12	0.000735961
Maml3	1.05648e-06	3	6	12	0.000735961
Rpl7l1	1.05648e-06	3	6	12	0.000735961
Hopx	3.28066e-06	3	6	12	0.000735961
Ptpn23	3.28066e-06	3	6	12	0.000735961
Csnk1d	3.28066e-06	3	6	12	0.000735961
Krt7	3.28066e-06	3	6	12	0.000735961
Pfn4	3.28066e-06	3	6	12	0.000735961
Rtp3	3.28066e-06	3	6	12	0.000735961
H2afz	3.28066e-06	3	6	12	0.000735961
4930547C10Rik	3.28066e-06	3	6	12	0.000735961
Cmtm2b	3.28066e-06	3	6	12	0.000735961
Gm5396	3.28066e-06	3	6	12	0.000735961
Lrg1	3.28066e-06	3	6	12	0.000735961
Pcyt1b	3.28066e-06	3	6	12	0.000735961
Tmem38b	3.28066e-06	3	6	12	0.000735961
Trim69	3.28066e-06	3	6	12	0.000735961
2010300C02Rik	9.11912e-06	3	6	12	0.00073646
4930447C04Rik	9.11912e-06	3	6	12	0.00073646
Abcb8	9.11912e-06	3	6	12	0.00073646
Agr2	9.11912e-06	3	6	12	0.00073646
Akr1b8	9.11912e-06	3	6	12	0.00073646
Ankrd16	9.11912e-06	3	6	12	0.00073646
Bin2	9.11912e-06	3	6	12	0.00073646
Card11	9.11912e-06	3	6	12	0.00073646
Catsper2	9.11912e-06	3	6	12	0.00073646
Ccdc129	9.11912e-06	3	6	12	0.00073646
Clca3	9.11912e-06	3	6	12	0.00073646
Ddx49	9.11912e-06	3	6	12	0.00073646
Dnajb1	9.11912e-06	3	6	12	0.00073646
Eif4ebp2	9.11912e-06	3	6	12	0.00073646
Ict1	9.11912e-06	3	6	12	0.00073646
Igfn1	9.11912e-06	3	6	12	0.00073646
Ints12	9.11912e-06	3	6	12	0.00073646
Krt20	9.11912e-06	3	6	12	0.00073646
Lgals2	9.11912e-06	3	6	12	0.00073646
Mettl3	9.11912e-06	3	6	12	0.00073646
Mki67ip	9.11912e-06	3	6	12	0.00073646
Pdcd10	9.11912e-06	3	6	12	0.00073646
Rad23a	9.11912e-06	3	6	12	0.00073646
Slc4a7	9.11912e-06	3	6	12	0.00073646
Smarcc1	9.11912e-06	3	6	12	0.00073646
Spcs1	9.11912e-06	3	6	12	0.00073646
Stmn1	9.11912e-06	3	6	12	0.00073646
Stxbp2	9.11912e-06	3	6	12	0.00073646
Usp24	9.11912e-06	3	6	12	0.00073646
Vil1	9.11912e-06	3	6	12	0.00073646
Wfikkn2	9.11912e-06	3	6	12	0.00073646
Zc4h2	9.11912e-06	3	6	12	0.00073646
Slc4a4	1.80593e-05	6	3	12	0.00142987
Krt77	2.27422e-05	3	6	12	0.00163988
Maats1	2.27422e-05	3	6	12	0.00163988
Myh7b	2.27422e-05	3	6	12	0.00163988
Naa40	2.27422e-05	3	6	12	0.00163988
Oxsr1	2.27422e-05	3	6	12	0.00163988
Adh4	3.73863e-05	12	9	12	0.00241881
Slc4a1	3.73863e-05	12	9	12	0.00241881
D2Wsu81e	5.2713e-05	3	6	12	0.00241881
D8Ertd738e	5.2713e-05	3	6	12	0.00241881
Dnaaf2	5.2713e-05	3	6	12	0.00241881
Ermp1	5.2713e-05	3	6	12	0.00241881
Faf2	5.2713e-05	3	6	12	0.00241881
Fbxw19	5.2713e-05	3	6	12	0.00241881
Fetub	5.2713e-05	12	6	12	0.00241881
Gm14393	5.2713e-05	3	6	12	0.00241881
Hes5	5.2713e-05	3	6	12	0.00241881
Kcnip2	5.2713e-05	3	6	12	0.00241881
Naaladl2	5.2713e-05	3	6	12	0.00241881
Nme6	5.2713e-05	3	6	12	0.00241881
Olfr1218	5.2713e-05	3	6	12	0.00241881
Olfr1424	5.2713e-05	3	6	12	0.00241881
Olfr250	5.2713e-05	3	6	12	0.00241881
Olfr574	5.2713e-05	3	6	12	0.00241881
Olfr900	5.2713e-05	3	6	12	0.00241881
Prss35	5.2713e-05	3	6	12	0.00241881
Rabgef1	5.2713e-05	3	6	12	0.00241881
Ralb	5.2713e-05	3	6	12	0.00241881
Slc29a1	5.2713e-05	3	6	12	0.00241881
Slc39a4	5.2713e-05	3	6	12	0.00241881
Snx21	5.2713e-05	3	6	12	0.00241881
Tkt	5.2713e-05	3	6	12	0.00241881
Tmem100	5.2713e-05	3	6	12	0.00241881
Tmod1	5.2713e-05	3	6	12	0.00241881
Tsen2	5.2713e-05	3	6	12	0.00241881
Uchl1	5.2713e-05	3	6	12	0.00241881
Unc13b	5.2713e-05	3	6	12	0.00241881
Zswim1	5.2713e-05	3	6	12	0.00241881
Agtr1a	8.11992e-05	12	9	12	0.00341544
AU021092	8.11992e-05	12	9	12	0.00341544
Htatsf1	8.11992e-05	12	9	12	0.00341544
Iqgap1	8.11992e-05	12	9	12	0.00341544
Olfr584	8.11992e-05	12	9	12	0.00341544
Prpf38a	8.11992e-05	12	9	12	0.00341544
Rmi2	8.11992e-05	12	9	12	0.00341544
Rpl15	8.11992e-05	3	9	12	0.00341544
Baiap2	0.000114267	6	6	12	0.00443664
Clic1	0.000114267	3	6	12	0.00443664
D8Ertd82e	0.000114267	3	6	12	0.00443664
Marcksl1	0.000114267	3	6	12	0.00443664
Mif4gd	0.000114267	3	6	12	0.00443664
Rdbp	0.000114267	3	6	12	0.00443664
Txnl4a	0.000114267	3	6	12	0.00443664
Zc3hc1	0.000114267	3	6	12	0.00443664
2700029M09Rik	0.000140038	12	9	12	0.00471227
Agpat6	0.000140038	12	9	12	0.00471227
Cd38	0.000140038	12	9	12	0.00471227
Cdc6	0.000140038	12	9	12	0.00471227
Commd5	0.000140038	12	9	12	0.00471227
Ctcf	0.000140038	12	9	12	0.00471227
Edar	0.000140038	12	9	12	0.00471227
Exosc2	0.000140038	12	9	12	0.00471227
Mpdz	0.000140038	12	9	12	0.00471227
Olfr1008	0.000140038	12	9	12	0.00471227
Osbpl8	0.000140038	12	9	12	0.00471227
Prpf4b	0.000140038	12	9	12	0.00471227
Rpl5	0.000140038	12	9	12	0.00471227
Scube1	0.000140038	12	9	12	0.00471227
Slc39a14	0.000140038	12	9	12	0.00471227
Vps11	0.000140038	12	9	12	0.00471227
Chd3	0.000154042	12	9	12	0.00478477
Dapk1	0.000154042	12	9	12	0.00478477
Gmfg	0.000154042	12	9	12	0.00478477
Klc1	0.000154042	12	9	12	0.00478477
Pde3a	0.000154042	12	9	12	0.00478477
Pla2g4f	0.000154042	12	9	12	0.00478477
Rab9	0.000154042	12	9	12	0.00478477
Rbm28	0.000154042	12	9	12	0.00478477
Rpl39	0.000154042	12	9	12	0.00478477
Snx27	0.000154042	12	9	12	0.00478477
Lig3	0.000226657	3	6	12	0.00631979
Aff1	0.000234762	3	6	12	0.00631979
Aftph	0.000234762	3	6	12	0.00631979
C2	0.000234762	3	6	12	0.00631979
Ccdc150	0.000234762	3	6	12	0.00631979
Cpne1	0.000234762	3	6	12	0.00631979
Ctr9	0.000234762	3	6	12	0.00631979
Dnahc10	0.000234762	3	6	12	0.00631979
Herc4	0.000234762	3	6	12	0.00631979
Hnrnph1	0.000234762	3	6	12	0.00631979
Lin28a	0.000234762	3	6	12	0.00631979
Lzts2	0.000234762	3	6	12	0.00631979
Ncbp1	0.000234762	3	6	12	0.00631979
Nupl1	0.000234762	3	6	12	0.00631979
Rnpc3	0.000234762	3	6	12	0.00631979
Rpe	0.000234762	3	6	12	0.00631979
Safb2	0.000234762	3	6	12	0.00631979
Sec23ip	0.000234762	3	6	12	0.00631979
Trim30a	0.000234762	3	6	12	0.00631979
Wdr37	0.000234762	3	6	12	0.00631979
A230046K03Rik	0.000256069	9	9	12	0.0064224
Abhd6	0.000256069	6	3	12	0.0064224
Csnk2b	0.000256069	12	9	12	0.0064224
Cyp3a41a	0.000256069	12	9	12	0.0064224
Gars	0.000256069	6	9	12	0.0064224
LOC101056342	0.000256069	12	9	12	0.0064224
Mrpl3	0.000256069	12	9	12	0.0064224
Ndufb11	0.000256069	9	9	12	0.0064224
Nme3	0.000256069	6	3	12	0.0064224
Osbpl11	0.000256069	12	9	12	0.0064224
Spats2l	0.000256069	12	9	12	0.0064224
Slc25a32	0.000260846	3	6	12	0.00650184
Mnf1	0.000281676	12	9	12	0.00681516
Ube2z	0.000281676	12	9	12	0.00681516
Pex19	0.000286931	12	6	12	0.00681516
Atad2	0.000453315	12	9	12	0.00681516
Brd2	0.000453315	6	3	12	0.00681516
Copg2	0.000453315	12	9	12	0.00681516
Crisp4	0.000453315	12	9	12	0.00681516
D930014E17Rik	0.000453315	12	9	12	0.00681516
Ddx51	0.000453315	12	9	12	0.00681516
Eif2ak2	0.000453315	12	9	12	0.00681516
Fam98b	0.000453315	3	9	12	0.00681516
Gabarap	0.000453315	12	9	12	0.00681516
Gsk3b	0.000453315	12	9	12	0.00681516
Ints7	0.000453315	12	9	12	0.00681516
LOC101056054	0.000453315	12	9	12	0.00681516
LOC101056386	0.000453315	12	9	12	0.00681516
Mbd3	0.000453315	12	9	12	0.00681516
Med15	0.000453315	12	9	12	0.00681516
Mov10	0.000453315	12	9	12	0.00681516
Naglu	0.000453315	6	3	12	0.00681516
Rab3gap2	0.000453315	12	9	12	0.00681516
Rbm17	0.000453315	12	9	12	0.00681516
Scamp1	0.000453315	12	9	12	0.00681516
Sumo2	0.000453315	6	3	12	0.00681516
Vmn1r87	0.000453315	12	9	12	0.00681516
Wdr13	0.000453315	12	9	12	0.00681516
Xpc	0.000453315	12	9	12	0.00681516
Cops5	0.000453315	12	9	12	0.00681516
Ormdl3	0.00045907	6	6	12	0.00681516
Dhx29	0.00045907	3	6	12	0.00681516
Ero1l	0.00045907	3	6	12	0.00681516
1700028K03Rik	0.00045907	3	6	12	0.00681516
4921524L21Rik	0.00045907	3	6	12	0.00681516
4932442L08Rik	0.00045907	3	6	12	0.00681516
A630001G21Rik	0.00045907	3	6	12	0.00681516
Abr	0.00045907	3	6	12	0.00681516
Agbl2	0.00045907	3	6	12	0.00681516
AI314180	0.00045907	3	6	12	0.00681516
Aire	0.00045907	3	6	12	0.00681516
Amy1	0.00045907	3	6	12	0.00681516
Ankrd12	0.00045907	3	6	12	0.00681516
Bola2	0.00045907	3	6	12	0.00681516
Casp3	0.00045907	3	6	12	0.00681516
Ccdc136	0.00045907	3	6	12	0.00681516
Ccdc38	0.00045907	3	6	12	0.00681516
Cdh17	0.00045907	3	6	12	0.00681516
Cela1	0.00045907	3	6	12	0.00681516
Ckmt1	0.00045907	3	6	12	0.00681516
Cops8	0.00045907	3	6	12	0.00681516
Crocc	0.00045907	3	6	12	0.00681516
Dcps	0.00045907	3	6	12	0.00681516
Dguok	0.00045907	3	6	12	0.00681516
F10	0.00045907	3	6	12	0.00681516
Fam135a	0.00045907	3	6	12	0.00681516
Fam13a	0.00045907	3	6	12	0.00681516
Fam81a	0.00045907	3	6	12	0.00681516
Fcgbp	0.00045907	3	6	12	0.00681516
Galt	0.00045907	3	6	12	0.00681516
Gkn1	0.00045907	3	6	12	0.00681516
Gkn2	0.00045907	3	6	12	0.00681516
Gm12693	0.00045907	3	6	12	0.00681516
Gm9763	0.00045907	3	6	12	0.00681516
Gtpbp8	0.00045907	3	6	12	0.00681516
Heatr5b	0.00045907	3	6	12	0.00681516
Hpcal1	0.00045907	3	6	12	0.00681516
Hspb1	0.00045907	3	6	12	0.00681516
Igfbp2	0.00045907	3	6	12	0.00681516
Itgb1bp2	0.00045907	3	6	12	0.00681516
Itln1	0.00045907	3	6	12	0.00681516
Klf8	0.00045907	3	6	12	0.00681516
Lamtor5	0.00045907	3	6	12	0.00681516
Lgals3	0.00045907	3	6	12	0.00681516
Lgals4	0.00045907	3	6	12	0.00681516
Lmf2	0.00045907	3	6	12	0.00681516
LOC101056060	0.00045907	3	6	12	0.00681516
Mad2l1bp	0.00045907	3	6	12	0.00681516
Mdfi	0.00045907	3	6	12	0.00681516
Milr1	0.00045907	3	6	12	0.00681516
Mrpl4	0.00045907	3	6	12	0.00681516
Mtm1	0.00045907	3	6	12	0.00681516
Muc5ac	0.00045907	3	6	12	0.00681516
Mzt2	0.00045907	3	6	12	0.00681516
Nfya	0.00045907	3	6	12	0.00681516
Nif3l1	0.00045907	3	6	12	0.00681516
Nsd1	0.00045907	3	6	12	0.00681516
Numbl	0.00045907	3	6	12	0.00681516
Olfr64	0.00045907	3	6	12	0.00681516
Pea15a	0.00045907	3	6	12	0.00681516
Pgm1	0.00045907	3	6	12	0.00681516
Plekha5	0.00045907	3	6	12	0.00681516
Ppp1r16b	0.00045907	3	6	12	0.00681516
Ptcd3	0.00045907	3	6	12	0.00681516
Pycard	0.00045907	3	6	12	0.00681516
Rapgef2	0.00045907	3	6	12	0.00681516
Rbpms	0.00045907	12	6	12	0.00681516
Rgag4	0.00045907	3	6	12	0.00681516
S100g	0.00045907	3	6	12	0.00681516
Sec61g	0.00045907	3	6	12	0.00681516
Serpinf2	0.00045907	3	6	12	0.00681516
Sult1b1	0.00045907	3	6	12	0.00681516
Tatdn1	0.00045907	3	6	12	0.00681516
Tex35	0.00045907	3	6	12	0.00681516
Tff1	0.00045907	3	6	12	0.00681516
Tnpo1	0.00045907	3	6	12	0.00681516
Trim11	0.00045907	3	6	12	0.00681516
Trip10	0.00045907	3	6	12	0.00681516
Trpv3	0.00045907	3	6	12	0.00681516
Ube2h	0.00045907	3	6	12	0.00681516
Yipf3	0.00045907	3	6	12	0.00681516
Zc3h7b	0.00045907	3	6	12	0.00681516
Ptges2	0.000510078	3	6	12	0.00754467
Cyp2e1	0.000778747	6	3	12	0.0109666
Eif3b	0.000778747	3	3	12	0.0109666
Hdac6	0.000778747	6	3	12	0.0109666
Tubb4b	0.000778747	3	3	12	0.0109666
Tpm3	0.000778747	9	3	12	0.0109666
Arfip1	0.000856622	12	9	12	0.0109666
Nudt16	0.000856622	12	9	12	0.0109666
Pde4dip	0.000856622	12	9	12	0.0109666
Prmt1	0.000856622	12	9	12	0.0109666
Vmp1	0.000856622	12	9	12	0.0109666
Acadl	0.000860923	3	6	12	0.0109666
Ints1	0.000860923	12	6	12	0.0109666
LOC100046151	0.000860923	9	6	12	0.0109666
Snx1	0.000860923	3	6	12	0.0109666
4932418E24Rik	0.000860923	3	6	12	0.0109666
Ap1b1	0.000860923	6	6	12	0.0109666
Ccdc66	0.000860923	3	6	12	0.0109666
Cct7	0.000860923	3	6	12	0.0109666
Cenpf	0.000860923	3	6	12	0.0109666
Csnk1a1	0.000860923	3	6	12	0.0109666
D330045A20Rik	0.000860923	3	6	12	0.0109666
Dnajc13	0.000860923	3	6	12	0.0109666
Exoc5	0.000860923	3	6	12	0.0109666
Exosc6	0.000860923	3	6	12	0.0109666
Gmpr	0.000860923	3	6	12	0.0109666
H2-L	0.000860923	3	6	12	0.0109666
Hal	0.000860923	3	6	12	0.0109666
Igf1	0.000860923	3	6	12	0.0109666
LOC100862019	0.000860923	3	6	12	0.0109666
LOC101055725	0.000860923	3	6	12	0.0109666
Mtap6	0.000860923	3	6	12	0.0109666
Nmnat1	0.000860923	3	6	12	0.0109666
Pef1	0.000860923	3	6	12	0.0109666
Pex14	0.000860923	6	6	12	0.0109666
Prkg1	0.000860923	3	6	12	0.0109666
Ptplb	0.000860923	3	6	12	0.0109666
Rfxap	0.000860923	3	6	12	0.0109666
Saa2	0.000860923	3	6	12	0.0109666
Stx17	0.000860923	3	6	12	0.0109666
Suco	0.000860923	3	6	12	0.0109666
Vbp1	0.000860923	3	6	12	0.0109666
Vmn1r115	0.000860923	3	6	12	0.0109666
Yes1	0.000860923	3	6	12	0.0109666
Zswim6	0.000860923	3	6	12	0.0109666
Aim2	0.000934497	6	3	12	0.0116827
Gm8267	0.000934497	6	3	12	0.0116827
Lsm3	0.000934497	6	3	12	0.0116827
Pde6b	0.000934497	6	3	12	0.0116827
Vcpip1	0.000934497	6	3	12	0.0116827
Zfyve26	0.000934497	6	3	12	0.0116827
Creg1	0.000956581	9	6	12	0.0117764
Ndc80	0.000956581	3	6	12	0.0117764
Polr2b	0.000956581	3	6	12	0.0117764
Sh3d19	0.000956581	3	6	12	0.0117764
Srsf3	0.000956581	6	6	12	0.0117764
Flad1	0.00105224	3	6	12	0.0129147
Acp1	0.00130198	12	9	12	0.0140572
Akap13	0.00130198	12	9	12	0.0140572
Atp2b2	0.00130198	6	3	12	0.0140572
BC055324	0.00130198	6	3	12	0.0140572
Bpifb9b	0.00130198	12	9	12	0.0140572
Btbd16	0.00130198	12	9	12	0.0140572
Capn11	0.00130198	6	3	12	0.0140572
Cc2d1a	0.00130198	12	9	12	0.0140572
Cdk12	0.00130198	6	3	12	0.0140572
Cherp	0.00130198	12	9	12	0.0140572
Clp1	0.00130198	12	9	12	0.0140572
Cnot1	0.00130198	12	9	12	0.0140572
Commd3	0.00130198	12	9	12	0.0140572
Csn1s2b	0.00130198	12	9	12	0.0140572
Cyp2j5	0.00130198	3	3	12	0.0140572
Endog	0.00130198	12	9	12	0.0140572
Exosc5	0.00130198	12	9	12	0.0140572
Gm19618	0.00130198	12	9	12	0.0140572
Gxylt1	0.00130198	6	3	12	0.0140572
Hs6st2	0.00130198	12	9	12	0.0140572
Hsd17b1	0.00130198	12	9	12	0.0140572
Hspb8	0.00130198	6	3	12	0.0140572
Igf2r	0.00130198	6	3	12	0.0140572
Itm2b	0.00130198	12	9	12	0.0140572
Ksr1	0.00130198	12	9	12	0.0140572
LOC671650	0.00130198	12	9	12	0.0140572
Mal2	0.00130198	12	9	12	0.0140572
Narg2	0.00130198	12	9	12	0.0140572
Nfyc	0.00130198	12	9	12	0.0140572
Ntn1	0.00130198	12	9	12	0.0140572
Omg	0.00130198	12	9	12	0.0140572
Pex7	0.00130198	12	9	12	0.0140572
Pias3	0.00130198	12	9	12	0.0140572
Prep	0.00130198	3	9	12	0.0140572
Prpsap1	0.00130198	12	9	12	0.0140572
Reep3	0.00130198	6	3	12	0.0140572
Rps8	0.00130198	12	9	12	0.0140572
Slc25a42	0.00130198	6	9	12	0.0140572
Slco2b1	0.00130198	6	3	12	0.0140572
Srbd1	0.00130198	12	9	12	0.0140572
Tfap2c	0.00130198	12	9	12	0.0140572
Tra2a	0.00130198	12	9	12	0.0140572
Tsg101	0.00130198	12	9	12	0.0140572
Ufsp2	0.00130198	12	9	12	0.0140572
Usp7	0.00130198	12	9	12	0.0140572
Ufc1	0.00143218	6	3	12	0.0154217
Fahd1	0.00150419	12	9	12	0.0161112
Gcn1l1	0.00150419	12	9	12	0.0161112
Thoc3	0.00155314	3	6	12	0.0164609
Acbd5	0.00155314	6	6	12	0.0164609
Vat1	0.00155314	3	6	12	0.0164609
Vdac2	0.00155314	6	6	12	0.0164609
Cbr1	0.00156238	6	9	12	0.0165154
Sel1l	0.00168982	3	6	12	0.0175527
Dnajb11	0.00172571	3	6	12	0.0175527
F5	0.00172571	3	6	12	0.0175527
Fads6	0.00172571	6	6	12	0.0175527
Fam129a	0.00172571	3	6	12	0.0175527
Gm14217	0.00172571	3	6	12	0.0175527
Gpr50	0.00172571	3	6	12	0.0175527
Lmna	0.00172571	12	6	12	0.0175527
Lyar	0.00172571	3	6	12	0.0175527
Mrps11	0.00172571	3	6	12	0.0175527
Phlda1	0.00172571	12	6	12	0.0175527
Ptpn11	0.00172571	3	6	12	0.0175527
Tbc1d30	0.00172571	3	6	12	0.0175527
Tmem19	0.00172571	12	6	12	0.0175527
Usp8	0.00172571	3	6	12	0.0175527
Hao1	0.00189828	3	6	12	0.0192112
Ndufv2	0.00189828	9	6	12	0.0192112
Abca8b	0.00212227	6	3	12	0.0203074
Hspa1l	0.00212227	6	3	12	0.0203074
Lct	0.00212227	6	3	12	0.0203074
Pcdhga6	0.00212227	6	3	12	0.0203074
Pygo2	0.00212227	6	3	12	0.0203074
Rai2	0.00212227	6	3	12	0.0203074
Slc43a2	0.00212227	6	3	12	0.0203074
Sorl1	0.00212227	6	3	12	0.0203074
Sptbn4	0.00212227	6	3	12	0.0203074
Stab1	0.00212227	6	3	12	0.0203074
Vkorc1l1	0.00212227	6	3	12	0.0203074
Wdr72	0.00212227	6	3	12	0.0203074
4930563E22Rik	0.00212227	6	3	12	0.0203074
Ablim3	0.00212227	6	3	12	0.0203074
Ankhd1	0.00212227	6	3	12	0.0203074
Apob	0.00212227	12	9	12	0.0203074
Dok4	0.00212227	6	3	12	0.0203074
Esrra	0.00212227	9	9	12	0.0203074
Fam134c	0.00212227	6	3	12	0.0203074
Fkbp2	0.00212227	12	9	12	0.0203074
Gm5907	0.00212227	6	3	12	0.0203074
Srrm2	0.00212227	6	9	12	0.0203074
Trim36	0.00212227	6	3	12	0.0203074
Cftr	0.0023345	6	3	12	0.0217707
Elof1	0.0023345	12	9	12	0.0217707
Fxr2	0.0023345	6	3	12	0.0217707
Gm5662	0.0023345	12	9	12	0.0217707
Hmmr	0.0023345	6	3	12	0.0217707
LOC100862557	0.0023345	6	3	12	0.0217707
Lrrfip1	0.0023345	6	3	12	0.0217707
Lsp1	0.0023345	12	9	12	0.0217707
Mesdc2	0.0023345	6	3	12	0.0217707
Nop14	0.0023345	6	3	12	0.0217707
Sec31b	0.0023345	12	9	12	0.0217707
Efhd2	0.00253976	3	9	12	0.0220113
Tmed9	0.00263258	3	6	12	0.0220113
1200014J11Rik	0.00270755	12	6	12	0.0220113
Mgmt	0.00270755	3	6	12	0.0220113
Setd3	0.00270755	3	6	12	0.0220113
Syncrip	0.00270755	3	6	12	0.0220113
Sirt3	0.00270755	3	6	12	0.0220113
E430025E21Rik	0.00300838	9	6	12	0.0220113
Acox3	0.00300838	3	6	12	0.0220113
Mrps18b	0.00300838	3	6	12	0.0220113
Rab32	0.00300838	3	6	12	0.0220113
Ttc37	0.00300838	3	6	12	0.0220113
Acy1	0.00300838	9	6	12	0.0220113
Fam210b	0.00300838	12	6	12	0.0220113
Oplah	0.00300838	3	6	12	0.0220113
Pkp2	0.00300838	12	6	12	0.0220113
Snrpa1	0.00300838	3	6	12	0.0220113
Sts	0.00300838	12	6	12	0.0220113
Zfp422	0.00300838	3	6	12	0.0220113
42615	0.00300838	12	6	12	0.0220113
2410127L17Rik	0.00330922	3	6	12	0.0220113
2610301B20Rik	0.00330922	3	6	12	0.0220113
4833439L19Rik	0.00330922	3	6	12	0.0220113
4930415F15Rik	0.00330922	3	6	12	0.0220113
4930444P10Rik	0.00330922	3	6	12	0.0220113
4930502E18Rik	0.00330922	3	6	12	0.0220113
4932438A13Rik	0.00330922	3	6	12	0.0220113
Aadacl3	0.00330922	3	6	12	0.0220113
Abhd10	0.00330922	3	6	12	0.0220113
Alox15	0.00330922	3	6	12	0.0220113
Amph	0.00330922	3	6	12	0.0220113
Ankrd6	0.00330922	3	6	12	0.0220113
Apobr	0.00330922	3	6	12	0.0220113
Aqp8	0.00330922	3	6	12	0.0220113
Armc8	0.00330922	3	6	12	0.0220113
Atp6v1c2	0.00330922	3	6	12	0.0220113
Barx2	0.00330922	3	6	12	0.0220113
Btbd3	0.00330922	3	6	12	0.0220113
C430049E01Rik	0.00330922	3	6	12	0.0220113
Ccdc18	0.00330922	3	6	12	0.0220113
Cct6b	0.00330922	3	6	12	0.0220113
Cenpm	0.00330922	3	6	12	0.0220113
Cep85	0.00330922	3	6	12	0.0220113
Chchd5	0.00330922	3	6	12	0.0220113
Ckap2l	0.00330922	3	6	12	0.0220113
Clec9a	0.00330922	3	6	12	0.0220113
Cpeb3	0.00330922	3	6	12	0.0220113
Crybg3	0.00330922	3	6	12	0.0220113
Cyp2j9	0.00330922	3	6	12	0.0220113
D19Bwg1357e	0.00330922	3	6	12	0.0220113
Dennd4c	0.00330922	3	6	12	0.0220113
Dpm1	0.00330922	3	6	12	0.0220113
Dstyk	0.00330922	3	6	12	0.0220113
Enah	0.00330922	3	6	12	0.0220113
Erc2	0.00330922	3	6	12	0.0220113
Foxg1	0.00330922	3	6	12	0.0220113
Gal3st3	0.00330922	3	6	12	0.0220113
Gkn3	0.00330922	3	6	12	0.0220113
Gm13125	0.00330922	3	6	12	0.0220113
Gm15210	0.00330922	3	6	12	0.0220113
Gm4745	0.00330922	3	6	12	0.0220113
Gm514	0.00330922	3	6	12	0.0220113
Gm6115	0.00330922	3	6	12	0.0220113
Gm7711	0.00330922	3	6	12	0.0220113
Gng4	0.00330922	3	6	12	0.0220113
Grap2	0.00330922	3	6	12	0.0220113
Harbi1	0.00330922	3	6	12	0.0220113
Hist1h2ba	0.00330922	3	6	12	0.0220113
Kif22	0.00330922	3	6	12	0.0220113
Klhl1	0.00330922	3	6	12	0.0220113
LOC100504817	0.00330922	3	6	12	0.0220113
LOC101055868	0.00330922	3	6	12	0.0220113
Mia2	0.00330922	3	6	12	0.0220113
Mns1	0.00330922	3	6	12	0.0220113
Napb	0.00330922	3	6	12	0.0220113
ND5	0.00330922	3	6	12	0.0220113
Nkx2-9	0.00330922	3	6	12	0.0220113
Nmt2	0.00330922	3	6	12	0.0220113
Nus1	0.00330922	3	6	12	0.0220113
Olfr1132	0.00330922	3	6	12	0.0220113
Pacsin1	0.00330922	3	6	12	0.0220113
Pcdh18	0.00330922	3	6	12	0.0220113
Pced1b	0.00330922	3	6	12	0.0220113
Pck2	0.00330922	3	6	12	0.0220113
Pik3c2b	0.00330922	3	6	12	0.0220113
Pkd2l2	0.00330922	3	6	12	0.0220113
Pld5	0.00330922	3	6	12	0.0220113
Pmfbp1	0.00330922	3	6	12	0.0220113
Ppfia3	0.00330922	3	6	12	0.0220113
Ppl	0.00330922	3	6	12	0.0220113
Proser2	0.00330922	3	6	12	0.0220113
Prx	0.00330922	3	6	12	0.0220113
Ranbp10	0.00330922	3	6	12	0.0220113
Rgs2	0.00330922	3	6	12	0.0220113
Rnf169	0.00330922	3	6	12	0.0220113
Sclt1	0.00330922	3	6	12	0.0220113
Sema5a	0.00330922	3	6	12	0.0220113
Sema6a	0.00330922	3	6	12	0.0220113
Sh3rf3	0.00330922	3	6	12	0.0220113
Slc25a24	0.00330922	3	6	12	0.0220113
Snx4	0.00330922	3	6	12	0.0220113
Spaca7	0.00330922	3	6	12	0.0220113
Spo11	0.00330922	3	6	12	0.0220113
St8sia1	0.00330922	3	6	12	0.0220113
St8sia3	0.00330922	3	6	12	0.0220113
Sult3a1	0.00330922	3	6	12	0.0220113
Syn3	0.00330922	3	6	12	0.0220113
Taf9	0.00330922	3	6	12	0.0220113
Tap2	0.00330922	3	6	12	0.0220113
Tex21	0.00330922	3	6	12	0.0220113
Ticam2	0.00330922	3	6	12	0.0220113
Trip11	0.00330922	3	6	12	0.0220113
Trp53i11	0.00330922	3	6	12	0.0220113
Unc80	0.00330922	3	6	12	0.0220113
Usp21	0.00330922	3	6	12	0.0220113
Vmn2r3	0.00330922	3	6	12	0.0220113
Vwa5b1	0.00330922	3	6	12	0.0220113
Xrcc5	0.00330922	3	6	12	0.0220113
Zfp518b	0.00330922	3	6	12	0.0220113
Upf2	0.00330922	3	6	12	0.0220113
Clcn5	0.00337965	6	3	12	0.0220113
Dpy19l4	0.00337965	6	3	12	0.0220113
Tars2	0.00337965	6	3	12	0.0220113
Zfp292	0.00337965	6	3	12	0.0220113
Cadps	0.00337965	6	3	12	0.0220113
Dtymk	0.00337965	6	3	12	0.0220113
Galk2	0.00337965	6	3	12	0.0220113
L3hypdh	0.00337965	6	3	12	0.0220113
LOC100862433	0.00337965	6	3	12	0.0220113
Stat5b	0.00337965	6	3	12	0.0220113
1700010I14Rik	0.00337965	6	3	12	0.0220113
Ing1	0.00337965	6	3	12	0.0220113
Lmod3	0.00337965	6	3	12	0.0220113
Renbp	0.00337965	6	3	12	0.0220113
Gm14517	0.00337965	6	3	12	0.0220113
Mndal	0.00337965	6	3	12	0.0220113
Spg7	0.00337965	6	3	12	0.0220113
Bola3	0.00337965	3	9	12	0.0220113
Denr	0.00337965	3	9	12	0.0220113
Dhcr7	0.00337965	3	3	12	0.0220113
Donson	0.00337965	12	9	12	0.0220113
Eif2a	0.00337965	6	9	12	0.0220113
Fam98a	0.00337965	12	9	12	0.0220113
Gm10913	0.00337965	12	9	12	0.0220113
Itga1	0.00337965	12	3	12	0.0220113
Manba	0.00337965	12	9	12	0.0220113
Nmi	0.00337965	6	9	12	0.0220113
Pdcd11	0.00337965	12	9	12	0.0220113
Pfkfb1	0.00337965	12	3	12	0.0220113
Psmd2	0.00337965	12	9	12	0.0220113
Rap1gap	0.00337965	6	3	12	0.0220113
Rps15a	0.00337965	3	9	12	0.0220113
Rps21	0.00337965	3	9	12	0.0220113
Slc22a18	0.00337965	6	9	12	0.0220113
Slc6a12	0.00337965	12	9	12	0.0220113
Tfip11	0.00337965	9	9	12	0.0220113
Wdfy4	0.00337965	12	9	12	0.0220113
2310057M21Rik	0.00371761	12	9	12	0.0220113
Acbd3	0.00371761	6	3	12	0.0220113
Acmsd	0.00371761	12	9	12	0.0220113
Ahsa2	0.00371761	12	9	12	0.0220113
Arntl	0.00371761	6	3	12	0.0220113
Bpifb6	0.00371761	12	9	12	0.0220113
Brd7	0.00371761	6	3	12	0.0220113
C1s	0.00371761	12	9	12	0.0220113
Cacna1d	0.00371761	12	9	12	0.0220113
Cd55	0.00371761	12	9	12	0.0220113
Chmp1a	0.00371761	12	9	12	0.0220113
Ciapin1	0.00371761	12	9	12	0.0220113
Cops4	0.00371761	12	9	12	0.0220113
Cryzl1	0.00371761	12	9	12	0.0220113
Csmd1	0.00371761	12	9	12	0.0220113
Csnk2a2	0.00371761	6	3	12	0.0220113
Ctss	0.00371761	12	9	12	0.0220113
D14Abb1e	0.00371761	6	3	12	0.0220113
Dido1	0.00371761	12	9	12	0.0220113
Dsp	0.00371761	12	9	12	0.0220113
Dtnb	0.00371761	6	3	12	0.0220113
E130309D02Rik	0.00371761	12	9	12	0.0220113
Eif2c1	0.00371761	12	9	12	0.0220113
Eml2	0.00371761	6	3	12	0.0220113
Ercc2	0.00371761	12	9	12	0.0220113
Fam150b	0.00371761	12	9	12	0.0220113
Fbrsl1	0.00371761	12	9	12	0.0220113
Fgl1	0.00371761	12	9	12	0.0220113
Fig4	0.00371761	12	9	12	0.0220113
Gem	0.00371761	12	9	12	0.0220113
Gm3141	0.00371761	12	9	12	0.0220113
Gm4557	0.00371761	12	9	12	0.0220113
Ints2	0.00371761	12	9	12	0.0220113
Irf2bp2	0.00371761	6	3	12	0.0220113
Isca2	0.00371761	12	9	12	0.0220113
Itga5	0.00371761	12	9	12	0.0220113
Lancl1	0.00371761	12	9	12	0.0220113
Lias	0.00371761	12	9	12	0.0220113
Lipe	0.00371761	12	9	12	0.0220113
LOC100504872	0.00371761	6	3	12	0.0220113
LOC101055855	0.00371761	12	9	12	0.0220113
LOC101055922	0.00371761	12	9	12	0.0220113
LOC101055925	0.00371761	12	9	12	0.0220113
Ltf	0.00371761	12	9	12	0.0220113
Lyn	0.00371761	12	9	12	0.0220113
Mapk3	0.00371761	12	9	12	0.0220113
Masp2	0.00371761	12	9	12	0.0220113
Med11	0.00371761	12	9	12	0.0220113
Mnat1	0.00371761	12	9	12	0.0220113
Msh2	0.00371761	12	9	12	0.0220113
Nedd8	0.00371761	12	9	12	0.0220113
Nrcam	0.00371761	12	9	12	0.0220113
Ntmt1	0.00371761	12	9	12	0.0220113
Nup98	0.00371761	12	9	12	0.0220113
Nxf3	0.00371761	12	9	12	0.0220113
Olfr1312	0.00371761	12	9	12	0.0220113
Orm1	0.00371761	12	9	12	0.0220113
Papd7	0.00371761	12	9	12	0.0220113
Paqr9	0.00371761	6	3	12	0.0220113
Pdgfra	0.00371761	12	9	12	0.0220113
Pex11a	0.00371761	6	3	12	0.0220113
Pou2f1	0.00371761	12	9	12	0.0220113
Pou2f3	0.00371761	12	9	12	0.0220113
Ppara	0.00371761	12	9	12	0.0220113
Ppip5k2	0.00371761	12	9	12	0.0220113
Ppp6c	0.00371761	12	9	12	0.0220113
Prm3	0.00371761	12	9	12	0.0220113
Rhou	0.00371761	12	9	12	0.0220113
Ros1	0.00371761	12	9	12	0.0220113
Rps2	0.00371761	12	9	12	0.0220113
Scrib	0.00371761	12	9	12	0.0220113
Serf2	0.00371761	12	9	12	0.0220113
Slc25a2	0.00371761	12	9	12	0.0220113
Slc30a2	0.00371761	6	3	12	0.0220113
Slfn5	0.00371761	12	9	12	0.0220113
Smco2	0.00371761	12	9	12	0.0220113
Srsf9	0.00371761	12	9	12	0.0220113
Swap70	0.00371761	12	9	12	0.0220113
Syt11	0.00371761	12	9	12	0.0220113
Timmdc1	0.00371761	12	9	12	0.0220113
Trim3	0.00371761	12	9	12	0.0220113
Tsc22d1	0.00371761	6	3	12	0.0220113
Vps16	0.00371761	12	9	12	0.0220113
Wapal	0.00371761	12	9	12	0.0220113
Wbp2	0.00371761	12	9	12	0.0220113
Wwc2	0.00371761	12	9	12	0.0220113
Zc3hav1	0.00371761	12	9	12	0.0220113
Zfc3h1	0.00371761	12	9	12	0.0220113
Zfp318	0.00371761	12	9	12	0.0220113
Zfy2	0.00371761	12	9	12	0.0220113
Zfyve21	0.00371761	12	9	12	0.0220113
Zmynd8	0.00371761	12	9	12	0.0220113
Gstm2	0.00374927	3	9	12	0.0221662
1700008F21Rik	0.00405557	6	3	12	0.0239072
Taf4a	0.00405557	12	9	12	0.0239072
Arf5	0.00416585	3	9	12	0.0244502
Park7	0.00416585	3	9	12	0.0244502
Uchl3	0.00416585	3	9	12	0.0244502
Tiam2	0.00457157	3	6	12	0.0265479
Aldh3a2	0.00457157	3	6	12	0.0265479
Cnpy3	0.00457157	3	6	12	0.0265479
Etfdh	0.00457157	3	6	12	0.0265479
Safb	0.00457157	3	6	12	0.0265479
Scyl1	0.00457157	3	6	12	0.0265479
Sfn	0.00457157	3	6	12	0.0265479
Gm17296	0.00458244	6	3	12	0.0265479
Csrnp3	0.00458244	6	3	12	0.0265479
Dlg1	0.00507952	3	6	12	0.0290938
Acly	0.00507952	3	6	12	0.0290938
Akr1b3	0.00507952	3	6	12	0.0290938
Clint1	0.00507952	3	6	12	0.0290938
Dock1	0.00507952	3	6	12	0.0290938
Fkbp8	0.00507952	6	6	12	0.0290938
Pdhb	0.00507952	12	6	12	0.0290938
Rbm5	0.00507952	9	6	12	0.0290938
Apoc3	0.00526516	3	3	12	0.0297769
Golph3	0.00526516	12	9	12	0.0297769
Hsp90b1	0.00526516	6	3	12	0.0297769
Pdia3	0.00526516	3	9	12	0.0297769
Rrp9	0.00526516	12	9	12	0.0297769
Sec24c	0.00526516	12	9	12	0.0297769
Snrnp40	0.00526516	3	9	12	0.0297769
Sumf1	0.00526516	3	3	12	0.0297769
Ywhaz	0.00526516	12	9	12	0.0297769
Dpy30	0.00558748	3	6	12	0.0307317
Gclc	0.00558748	6	6	12	0.0307317
Ndufaf3	0.00558748	3	6	12	0.0307317
Nono	0.00558748	3	6	12	0.0307317
Slc27a5	0.00558748	12	6	12	0.0307317
LOC101056688	0.00579168	6	3	12	0.0307317
Ccdc101	0.00579168	12	9	12	0.0307317
Cetn2	0.00579168	6	3	12	0.0307317
Chga	0.00579168	6	3	12	0.0307317
Chmp1b	0.00579168	12	9	12	0.0307317
Chmp5	0.00579168	12	9	12	0.0307317
Dcaf11	0.00579168	6	3	12	0.0307317
Dctn4	0.00579168	6	3	12	0.0307317
Dnalc1	0.00579168	12	9	12	0.0307317
Foxp1	0.00579168	6	3	12	0.0307317
Gle1	0.00579168	6	3	12	0.0307317
Gm7361	0.00579168	6	3	12	0.0307317
Gpr112	0.00579168	6	3	12	0.0307317
Gramd1b	0.00579168	6	3	12	0.0307317
Igsf10	0.00579168	6	3	12	0.0307317
Ilkap	0.00579168	12	9	12	0.0307317
Ilvbl	0.00579168	6	3	12	0.0307317
Ivns1abp	0.00579168	6	3	12	0.0307317
Kdm1a	0.00579168	12	9	12	0.0307317
LOC101056241	0.00579168	6	3	12	0.0307317
Lrrc9	0.00579168	6	3	12	0.0307317
Magix	0.00579168	12	9	12	0.0307317
Men1	0.00579168	12	9	12	0.0307317
Mrpl39	0.00579168	6	3	12	0.0307317
Mrps21	0.00579168	6	3	12	0.0307317
Necab2	0.00579168	6	3	12	0.0307317
Nt5c	0.00579168	12	9	12	0.0307317
Pcmtd1	0.00579168	6	3	12	0.0307317
Pdp1	0.00579168	6	3	12	0.0307317
Ptp4a3	0.00579168	6	3	12	0.0307317
Pvrl2	0.00579168	6	3	12	0.0307317
Pxn	0.00579168	6	3	12	0.0307317
Rxra	0.00579168	12	9	12	0.0307317
Serpinb6a	0.00579168	12	9	12	0.0307317
Slc35b2	0.00579168	6	3	12	0.0307317
Smurf2	0.00579168	6	3	12	0.0307317
Srcap	0.00579168	6	3	12	0.0307317
Supt7l	0.00579168	6	3	12	0.0307317
Tanc2	0.00579168	12	9	12	0.0307317
Tmem56	0.00579168	6	3	12	0.0307317
Tpbg	0.00579168	6	3	12	0.0307317
Wdr35	0.00579168	6	3	12	0.0307317
Isg15	0.006016	3	6	12	0.0318383
Ostf1	0.006016	6	6	12	0.0318383
Atp6ap1	0.00631819	6	3	12	0.0331336
C87499	0.00631819	6	3	12	0.0331336
Frmd4a	0.00631819	6	3	12	0.0331336
Gas8	0.00631819	6	3	12	0.0331336
Rab11fip1	0.00631819	6	3	12	0.0331336
Gm5093	0.00631819	6	3	12	0.0331336
S100a8	0.00631819	3	3	12	0.0331336
Apoa4	0.00664982	12	3	12	0.0346925
Apoh	0.00664982	12	9	12	0.0346925
H2-K1	0.00664982	9	9	12	0.0346925
Tmem214	0.00664982	3	9	12	0.0346925
Atxn2	0.00690145	9	3	12	0.0359125
C2cd2	0.00690145	9	9	12	0.0359125
Ces2g	0.00731481	12	9	12	0.0380144
Larp1	0.00749853	3	6	12	0.0386213
Atxn10	0.00749853	3	6	12	0.0386213
Cds2	0.00749853	3	6	12	0.0386213
Edf1	0.00749853	6	6	12	0.0386213
Ero1lb	0.00749853	3	6	12	0.0386213
Oat	0.00749853	3	6	12	0.0386213
Shpk	0.00749853	3	6	12	0.0386213
Top1	0.00803666	6	3	12	0.0408716
Echs1	0.00803666	6	3	12	0.0408716
Gstt1	0.00803666	12	9	12	0.0408716
Khdrbs1	0.00803666	12	9	12	0.0408716
Mgat2	0.00803666	12	9	12	0.0408716
Ndufb4	0.00803666	9	9	12	0.0408716
Rnase4	0.00803666	12	9	12	0.0408716
Steap2	0.00803666	12	9	12	0.0408716
Vezf1	0.00803666	12	9	12	0.0408716
Immt	0.00803666	9	3	12	0.0408716
Ppp5c	0.0083317	6	6	12	0.0416379
Acss2	0.0083317	6	6	12	0.0416379
Arpc1b	0.0083317	12	6	12	0.0416379
Ergic1	0.0083317	6	6	12	0.0416379
Gm6747	0.0083317	12	6	12	0.0416379
Ifih1	0.0083317	3	6	12	0.0416379
Lmnb2	0.0083317	6	6	12	0.0416379
Osbp	0.0083317	3	6	12	0.0416379
Oxnad1	0.0083317	6	6	12	0.0416379
Rbm25	0.0083317	3	6	12	0.0416379
Serpina1e	0.0083317	3	6	12	0.0416379
Stbd1	0.0083317	9	6	12	0.0416379
Uggt1	0.0083317	3	6	12	0.0416379
Usp9x	0.0083317	9	6	12	0.0416379
Sdhc	0.00884032	6	9	12	0.0428221
9430038I01Rik	0.00884032	12	9	12	0.0428221
A230050P20Rik	0.00884032	12	9	12	0.0428221
Atp6v0d2	0.00884032	12	9	12	0.0428221
Ccdc147	0.00884032	12	9	12	0.0428221
Chd5	0.00884032	12	9	12	0.0428221
Cmya5	0.00884032	12	9	12	0.0428221
Crk	0.00884032	6	3	12	0.0428221
Dab2ip	0.00884032	6	3	12	0.0428221
Dvl1	0.00884032	12	9	12	0.0428221
Fam58b	0.00884032	12	9	12	0.0428221
Galntl2	0.00884032	12	9	12	0.0428221
Isoc2b	0.00884032	12	9	12	0.0428221
Luc7l2	0.00884032	12	9	12	0.0428221
Nup88	0.00884032	12	9	12	0.0428221
Olfr125	0.00884032	12	9	12	0.0428221
Olfr348	0.00884032	12	9	12	0.0428221
Paics	0.00884032	6	3	12	0.0428221
Plin2	0.00884032	6	3	12	0.0428221
Psmb7	0.00884032	3	9	12	0.0428221
Rap1a	0.00884032	12	9	12	0.0428221
Skint6	0.00884032	12	9	12	0.0428221
Zkscan2	0.00884032	6	3	12	0.0428221
Eml4	0.00884032	6	3	12	0.0428221
Adprhl2	0.00884439	3	6	12	0.0428221
Cnot6l	0.00884439	9	6	12	0.0428221
Gch1	0.00916487	3	6	12	0.044162
Hexb	0.00916487	3	6	12	0.044162
Os9	0.00916487	6	6	12	0.044162
Rae1	0.00916487	6	6	12	0.044162
Actc1	0.00964399	9	9	12	0.0461951
Gm8210	0.00964399	3	9	12	0.0461951
Ndufaf4	0.00964399	12	3	12	0.0461951
Ppp1ca	0.00964399	12	9	12	0.0461951
Yy1	0.00964399	12	3	12	0.0461951
Ngp	0.0103522	12	3	12	0.0491789
Atp1a1	0.0103522	3	3	12	0.0491789
Chchd1	0.0103522	6	3	12	0.0491789
Ndufa13	0.0103522	6	9	12	0.0491789
Pcyox1	0.0103522	3	9	12	0.0491789
Wars	0.0103522	3	3	12	0.0491789
LOC101056619	0.0103522	6	9	12	0.0491789
Igtp	0.0104925	6	3	12	0.0497287
Syngr2	0.0104925	9	3	12	0.0497287
Gpld1	0.0113874	6	3	12	0.0527026
Ces1e	0.0119697	12	6	12	0.0527026
Clta	0.0119697	6	6	12	0.0527026
Cps1	0.0119697	3	6	12	0.0527026
Wdr18	0.012032	3	9	12	0.0527026
Acyp1	0.012032	3	9	12	0.0527026
Acads	0.012032	12	9	12	0.0527026
Capza2	0.012032	6	3	12	0.0527026
Eftud1	0.012032	12	9	12	0.0527026
Gbe1	0.012032	3	3	12	0.0527026
Lhpp	0.012032	12	9	12	0.0527026
Mark3	0.012032	9	3	12	0.0527026
Mrps5	0.012032	12	9	12	0.0527026
Ncln	0.012032	6	9	12	0.0527026
Srek1	0.012032	6	9	12	0.0527026
Dnm1l	0.012032	12	9	12	0.0527026
Serpina1d	0.012032	12	9	12	0.0527026
Gm15501	0.0127793	6	6	12	0.0527026
Csmd2	0.0132352	6	3	12	0.0527026
Dhx36	0.0132352	6	3	12	0.0527026
Sh3gl1	0.0132352	12	9	12	0.0527026
Atp6v1a	0.0132352	12	9	12	0.0527026
Sars2	0.0132352	3	9	12	0.0527026
2021-09-07	0.0132352	12	9	12	0.0527026
1110058L19Rik	0.0132352	6	3	12	0.0527026
1700015G11Rik	0.0132352	6	3	12	0.0527026
Abca14	0.0132352	6	3	12	0.0527026
Adsl	0.0132352	6	3	12	0.0527026
Afmid	0.0132352	6	3	12	0.0527026
Akd1	0.0132352	6	3	12	0.0527026
Aox1	0.0132352	6	3	12	0.0527026
Ap1s1	0.0132352	6	3	12	0.0527026
Arsg	0.0132352	6	3	12	0.0527026
Asna1	0.0132352	6	3	12	0.0527026
Atg7	0.0132352	6	3	12	0.0527026
AU022252	0.0132352	6	3	12	0.0527026
AW551984	0.0132352	6	3	12	0.0527026
Cant1	0.0132352	6	3	12	0.0527026
Casp1	0.0132352	6	3	12	0.0527026
Ccnb2	0.0132352	6	3	12	0.0527026
Cd53	0.0132352	6	3	12	0.0527026
Chmp3	0.0132352	6	3	12	0.0527026
Cml5	0.0132352	6	3	12	0.0527026
Cntd1	0.0132352	6	3	12	0.0527026
Ctsr	0.0132352	6	3	12	0.0527026
Cxxc5	0.0132352	6	3	12	0.0527026
Cyth3	0.0132352	6	3	12	0.0527026
Dctd	0.0132352	6	3	12	0.0527026
Diap2	0.0132352	6	3	12	0.0527026
Dnahc14	0.0132352	6	3	12	0.0527026
Dnahc2	0.0132352	6	3	12	0.0527026
Dnajc19	0.0132352	6	3	12	0.0527026
Dock9	0.0132352	6	3	12	0.0527026
Emr4	0.0132352	6	3	12	0.0527026
Exoc3	0.0132352	6	3	12	0.0527026
Exosc4	0.0132352	12	9	12	0.0527026
Fam181a	0.0132352	6	3	12	0.0527026
Fat3	0.0132352	6	3	12	0.0527026
Gba	0.0132352	6	3	12	0.0527026
Ggcx	0.0132352	6	3	12	0.0527026
Gimap8	0.0132352	6	3	12	0.0527026
Gm10340	0.0132352	6	3	12	0.0527026
Gm12770	0.0132352	6	3	12	0.0527026
Gm4604	0.0132352	6	3	12	0.0527026
Gm5155	0.0132352	6	3	12	0.0527026
Gm6377	0.0132352	6	3	12	0.0527026
Gpt2	0.0132352	6	3	12	0.0527026
Gstm5	0.0132352	6	3	12	0.0527026
Hax1	0.0132352	6	3	12	0.0527026
Herpud1	0.0132352	12	9	12	0.0527026
Hes1	0.0132352	6	3	12	0.0527026
Htra1	0.0132352	6	3	12	0.0527026
Htt	0.0132352	6	3	12	0.0527026
Isl1	0.0132352	6	3	12	0.0527026
Kcnb1	0.0132352	6	3	12	0.0527026
Klf10	0.0132352	6	3	12	0.0527026
Lats1	0.0132352	6	3	12	0.0527026
Lgals12	0.0132352	6	3	12	0.0527026
LOC101055692	0.0132352	6	3	12	0.0527026
LOC101056480	0.0132352	6	3	12	0.0527026
LOC634555	0.0132352	6	3	12	0.0527026
Lrrc40	0.0132352	6	3	12	0.0527026
Mapkapk5	0.0132352	6	3	12	0.0527026
Mdm1	0.0132352	6	3	12	0.0527026
Mettl1	0.0132352	6	3	12	0.0527026
Mfn2	0.0132352	6	3	12	0.0527026
Mphosph6	0.0132352	6	3	12	0.0527026
Myg1	0.0132352	6	3	12	0.0527026
Nbeal1	0.0132352	6	3	12	0.0527026
Neil3	0.0132352	6	3	12	0.0527026
Nkd1	0.0132352	6	3	12	0.0527026
Nmd3	0.0132352	6	3	12	0.0527026
Nr1h4	0.0132352	6	3	12	0.0527026
Nudt5	0.0132352	6	3	12	0.0527026
Nup133	0.0132352	6	3	12	0.0527026
Nup160	0.0132352	6	3	12	0.0527026
Olfr1209	0.0132352	6	3	12	0.0527026
Olfr1246	0.0132352	6	3	12	0.0527026
Olfr582	0.0132352	6	3	12	0.0527026
P2rx2	0.0132352	6	3	12	0.0527026
Parp12	0.0132352	6	3	12	0.0527026
Paxbp1	0.0132352	6	9	12	0.0527026
Pcid2	0.0132352	6	3	12	0.0527026
Pex11g	0.0132352	6	3	12	0.0527026
Phf11c	0.0132352	6	3	12	0.0527026
Pla2g4c	0.0132352	6	3	12	0.0527026
Polr2d	0.0132352	6	3	12	0.0527026
Polr3e	0.0132352	6	3	12	0.0527026
Ppard	0.0132352	6	3	12	0.0527026
Ppfibp1	0.0132352	6	3	12	0.0527026
Ppt2	0.0132352	6	3	12	0.0527026
Prss2	0.0132352	6	3	12	0.0527026
Pxdn	0.0132352	6	3	12	0.0527026
Qsox1	0.0132352	6	3	12	0.0527026
Rac2	0.0132352	6	3	12	0.0527026
Rad50	0.0132352	6	3	12	0.0527026
Rims2	0.0132352	6	3	12	0.0527026
Ripk1	0.0132352	6	3	12	0.0527026
Saa4	0.0132352	6	3	12	0.0527026
Sarnp	0.0132352	6	9	12	0.0527026
Sepp1	0.0132352	6	3	12	0.0527026
Slc27a4	0.0132352	6	3	12	0.0527026
Slc2a1	0.0132352	6	3	12	0.0527026
Slc5a1	0.0132352	6	3	12	0.0527026
Spast	0.0132352	6	3	12	0.0527026
Stk16	0.0132352	6	3	12	0.0527026
Syne2	0.0132352	6	3	12	0.0527026
Taf2	0.0132352	6	3	12	0.0527026
Tcof1	0.0132352	6	3	12	0.0527026
Tex10	0.0132352	6	3	12	0.0527026
Tmem14a	0.0132352	6	3	12	0.0527026
Tmem97	0.0132352	6	3	12	0.0527026
Tmtc4	0.0132352	6	3	12	0.0527026
Trpv5	0.0132352	6	3	12	0.0527026
Tuba1a	0.0132352	6	3	12	0.0527026
Tubg2	0.0132352	6	3	12	0.0527026
Ube2j1	0.0132352	6	3	12	0.0527026
Ubr2	0.0132352	6	3	12	0.0527026
Usp16	0.0132352	6	3	12	0.0527026
Usp47	0.0132352	6	3	12	0.0527026
Vmn1r231	0.0132352	6	3	12	0.0527026
Wash	0.0132352	6	3	12	0.0527026
Xkr9	0.0132352	6	3	12	0.0527026
Xrn1	0.0132352	6	3	12	0.0527026
Yap1	0.0132352	6	3	12	0.0527026
Yme1l1	0.0132352	6	3	12	0.0527026
Zfp708	0.0132352	6	3	12	0.0527026
Zfyve28	0.0132352	6	3	12	0.0527026
Zmpste24	0.0132352	9	3	12	0.0527026
Srsf11	0.0132352	9	9	12	0.0527026
Ap1m1	0.0132996	3	6	12	0.0527026
Nln	0.0132996	3	6	12	0.0527026
Unc45a	0.0132996	3	6	12	0.0527026
Pdk2	0.0132996	3	6	12	0.0527026
Ap1g1	0.0132996	3	6	12	0.0527026
Atp5b	0.0132996	3	6	12	0.0527026
ATP6	0.0132996	9	6	12	0.0527026
Bckdha	0.0132996	3	6	12	0.0527026
Fip1l1	0.0132996	3	6	12	0.0527026
Gsn	0.0132996	12	6	12	0.0527026
Lsm2	0.0132996	6	6	12	0.0527026
Pitrm1	0.0132996	3	6	12	0.0527026
Ppp1r12a	0.0132996	12	6	12	0.0527026
Ssr3	0.0132996	12	6	12	0.0527026
Synpo2	0.0132996	3	6	12	0.0527026
Myo1c	0.0132996	3	6	12	0.0527026
Scarb1	0.0132996	3	6	12	0.0527026
Hint2	0.0140572	6	6	12	0.0554869
Atp5l	0.0140572	9	6	12	0.0554869
Pik3r4	0.0140572	6	6	12	0.0554869
Sec63	0.0140572	6	6	12	0.0554869
Acsm1	0.0144384	12	9	12	0.0566592
Atp5o	0.0144384	12	3	12	0.0566592
Cmas	0.0144384	3	9	12	0.0566592
Cul2	0.0144384	3	9	12	0.0566592
Prox1	0.0144384	9	9	12	0.0566592
Ptplad1	0.0144384	6	9	12	0.0566592
Sbds	0.0146296	6	6	12	0.0570767
Bpgm	0.0146296	3	6	12	0.0570767
Cpsf2	0.0146296	12	6	12	0.0570767
Mdc1	0.0146296	3	6	12	0.0570767
Slc15a4	0.0146296	3	6	12	0.0570767
Tmem30a	0.0146296	12	6	12	0.0570767
Cfl1	0.0157388	6	3	12	0.0612857
Zbtb20	0.0157388	3	9	12	0.0612857
Adk	0.0169444	6	6	12	0.0654575
2210016L21Rik	0.0173127	6	3	12	0.0654575
A930009A15Rik	0.0173127	6	3	12	0.0654575
Aagab	0.0173127	6	3	12	0.0654575
Aes	0.0173127	6	3	12	0.0654575
Arrb1	0.0173127	6	3	12	0.0654575
Aspn	0.0173127	6	3	12	0.0654575
Atad3a	0.0173127	6	3	12	0.0654575
Bnip1	0.0173127	6	3	12	0.0654575
Cdk2ap1	0.0173127	6	3	12	0.0654575
Cep192	0.0173127	6	3	12	0.0654575
Clec4d	0.0173127	6	3	12	0.0654575
Cnot3	0.0173127	6	3	12	0.0654575
Cyp2c69	0.0173127	6	3	12	0.0654575
Dnase1l3	0.0173127	6	3	12	0.0654575
Dusp4	0.0173127	6	3	12	0.0654575
Fam195a	0.0173127	6	3	12	0.0654575
Gm5849	0.0173127	6	3	12	0.0654575
Hdac9	0.0173127	6	3	12	0.0654575
Ibsp	0.0173127	6	3	12	0.0654575
Lemd3	0.0173127	6	3	12	0.0654575
Med31	0.0173127	6	3	12	0.0654575
Msi2	0.0173127	6	3	12	0.0654575
Nox1	0.0173127	6	3	12	0.0654575
Olfr1053	0.0173127	6	3	12	0.0654575
Olfr1391	0.0173127	6	3	12	0.0654575
Pdilt	0.0173127	6	3	12	0.0654575
Rbm33	0.0173127	6	3	12	0.0654575
Tulp3	0.0173127	6	3	12	0.0654575
Ubr5	0.0173127	6	3	12	0.0654575
Utp14a	0.0173127	6	3	12	0.0654575
Acsm5	0.0176888	12	9	12	0.065771
Cbx3	0.0176888	9	9	12	0.065771
Ces1d	0.0176888	6	3	12	0.065771
Cpne3	0.0176888	12	3	12	0.065771
Derl2	0.0176888	12	9	12	0.065771
Fkbp5	0.0176888	12	9	12	0.065771
Gls2	0.0176888	3	9	12	0.065771
Huwe1	0.0176888	12	9	12	0.065771
Iars	0.0176888	6	3	12	0.065771
Pes1	0.0176888	12	9	12	0.065771
Plekhg5	0.0176888	12	9	12	0.065771
Rpl22l1	0.0176888	12	9	12	0.065771
Slc10a1	0.0176888	6	9	12	0.065771
Slc25a15	0.0176888	6	3	12	0.065771
Uaca	0.0176888	6	3	12	0.065771
Hnrnpr	0.0176888	3	3	12	0.065771
Tmpo	0.0176888	3	9	12	0.065771
Wasl	0.0176888	9	9	12	0.065771
Acat2	0.0181643	6	6	12	0.0671066
Ahcy	0.0181643	12	6	12	0.0671066
Atp1b3	0.0181643	6	6	12	0.0671066
Eif3k	0.0181643	3	6	12	0.0671066
Mboat7	0.0181643	9	6	12	0.0671066
Rpl36	0.0181643	3	6	12	0.0671066
Zdhhc5	0.0181643	6	6	12	0.0671066
Tefm	0.0186339	6	6	12	0.0687158
Atp6v1g1	0.0186339	3	6	12	0.0687158
Cdkl5	0.0194577	6	3	12	0.0708476
Fam21	0.0194577	6	3	12	0.0708476
Yaf2	0.0194577	6	3	12	0.0708476
LOC100046684	0.0194577	6	3	12	0.0708476
Akr1c19	0.0194577	12	9	12	0.0708476
Dpysl2	0.0194577	12	9	12	0.0708476
Dtd2	0.0194577	6	3	12	0.0708476
Gm6583	0.0194577	6	3	12	0.0708476
Idi1	0.0194577	3	9	12	0.0708476
Myo1d	0.0194577	9	3	12	0.0708476
Nfu1	0.0194577	3	9	12	0.0708476
Ppp2r5a	0.0194577	9	9	12	0.0708476
Rdh16	0.0194577	12	9	12	0.0708476
Tra2b	0.0194577	3	9	12	0.0708476
Cap1	0.0199807	3	6	12	0.0724908
Homer2	0.0199807	3	6	12	0.0724908
Nipsnap1	0.0199807	6	6	12	0.0724908
Cdv3	0.0199807	6	6	12	0.0724908
Dcaf8	0.0207044	3	6	12	0.0744472
Nudt21	0.0207044	3	6	12	0.0744472
Acsl4	0.0207044	3	6	12	0.0744472
Dbt	0.0207044	12	6	12	0.0744472
Dld	0.0207044	3	6	12	0.0744472
Gm5506	0.0207044	3	6	12	0.0744472
Iars2	0.0207044	3	6	12	0.0744472
Lypla1	0.0207044	3	6	12	0.0744472
Mrpl22	0.0207044	6	6	12	0.0744472
Nudc	0.0207044	3	6	12	0.0744472
Fubp3	0.0212265	3	9	12	0.075718
Blzf1	0.0212265	3	3	12	0.075718
Dnttip2	0.0212265	12	9	12	0.075718
Fads1	0.0212265	6	3	12	0.075718
Gtf2e1	0.0212265	3	3	12	0.075718
Rgn	0.0212265	6	9	12	0.075718
Strap	0.0212265	12	9	12	0.075718
Tox4	0.0212265	12	9	12	0.075718
Usp3	0.0212265	12	9	12	0.075718
Acadm	0.0227748	3	6	12	0.0803185
Bag6	0.0227748	9	6	12	0.0803185
Bet1	0.0227748	3	6	12	0.0803185
Capn2	0.0227748	3	6	12	0.0803185
Cyp4f15	0.0227748	3	6	12	0.0803185
Esd	0.0227748	12	6	12	0.0803185
Gm4951	0.0227748	3	6	12	0.0803185
Gng3	0.0227748	3	6	12	0.0803185
Hspa1b	0.0227748	3	6	12	0.0803185
Insr	0.0227748	3	6	12	0.0803185
Lrrc47	0.0227748	6	6	12	0.0803185
Pfdn1	0.0227748	3	6	12	0.0803185
Pppde2	0.0227748	3	6	12	0.0803185
Cars	0.0234052	9	3	12	0.0822542
Cdkn2aip	0.0234052	12	9	12	0.0822542
Slc26a1	0.0234052	9	3	12	0.0822542
Smc1a	0.0234052	3	3	12	0.0822542
Cd151	0.0254166	6	6	12	0.087583
Chp1	0.0254166	6	6	12	0.087583
Hsp90aa1	0.0254166	6	6	12	0.087583
Prdx6	0.0254166	3	6	12	0.087583
Rnf114	0.0254166	9	6	12	0.087583
Serpina1c	0.0254166	6	6	12	0.087583
Tubb5	0.0255586	3	9	12	0.087583
Acot1	0.0255586	12	3	12	0.087583
Aldh7a1	0.0255586	3	9	12	0.087583
Dab2	0.0255586	6	3	12	0.087583
Ddx19b	0.0255586	6	3	12	0.087583
Ehhadh	0.0255586	12	9	12	0.087583
Gm4070	0.0255586	12	9	12	0.087583
Hsd17b11	0.0255586	6	3	12	0.087583
Idnk	0.0255586	12	9	12	0.087583
Igfals	0.0255586	12	9	12	0.087583
Kank1	0.0255586	12	9	12	0.087583
Psma7	0.0255586	6	3	12	0.087583
Scarb2	0.0255586	6	3	12	0.087583
Sgta	0.0255586	12	9	12	0.087583
Ube3a	0.0256935	3	6	12	0.087583
Dync1i1	0.0256935	3	6	12	0.087583
Eed	0.0256935	3	6	12	0.087583
Emilin1	0.0256935	3	6	12	0.087583
Actr8	0.0257457	6	3	12	0.087583
Brap	0.0257457	9	9	12	0.087583
Ces2b	0.0257457	9	9	12	0.087583
Cpn2	0.0257457	9	9	12	0.087583
Epdr1	0.0257457	6	9	12	0.087583
Gmfb	0.0257457	9	9	12	0.087583
Lrrc46	0.0257457	9	9	12	0.087583
Luc7l	0.0257457	9	9	12	0.087583
Mtx1	0.0257457	9	9	12	0.087583
Ociad1	0.0257457	9	9	12	0.087583
Rps17	0.0257457	3	9	12	0.087583
Tgoln1	0.0257457	6	9	12	0.087583
Uhrf1bp1l	0.0257457	9	9	12	0.087583
Zhx1	0.0257457	6	3	12	0.087583
Clu	0.0279583	6	6	12	0.0936684
Dera	0.0279583	9	6	12	0.0936684
Gm2260	0.0279583	3	6	12	0.0936684
Psma5	0.0279583	3	6	12	0.0936684
Psmd4	0.0279583	6	6	12	0.0936684
Ces1g	0.0280862	6	3	12	0.0936684
Mll1	0.0281145	6	3	12	0.0936684
Shoc2	0.0281145	3	9	12	0.0936684
Themis	0.0281145	6	3	12	0.0936684
Iqsec1	0.0281145	6	3	12	0.0936684
Ryk	0.0281145	6	3	12	0.0936684
Rreb1	0.0281145	6	3	12	0.0936684
Cyp2d26	0.0281145	3	3	12	0.0936684
Dync1li1	0.0281145	12	9	12	0.0936684
Eci1	0.0281145	12	9	12	0.0936684
Lrrc36	0.0281145	6	3	12	0.0936684
Msr1	0.0281145	6	3	12	0.0936684
Mta2	0.0281145	6	9	12	0.0936684
Nop16	0.0281145	6	3	12	0.0936684
Pdcd6ip	0.0281145	3	9	12	0.0936684
Psmb3	0.0281145	9	9	12	0.0936684
Rps26	0.0281145	12	3	12	0.0936684
Uba5	0.0281145	6	3	12	0.0936684
Zw10	0.0281145	6	3	12	0.0936684
Nfix	0.0281145	12	3	12	0.0936684
Gnb1	0.0305	9	6	12	0.100525
Ndufb3	0.0305	9	6	12	0.100525
Timm9	0.0306703	6	3	12	0.100525
Ywhaq	0.0306703	12	9	12	0.100525
Adi1	0.0306703	6	9	12	0.100525
Arhgap42	0.0306703	12	9	12	0.100525
Cdipt	0.0306703	6	3	12	0.100525
Cyp1a2	0.0306703	3	3	12	0.100525
Dkc1	0.0306703	6	3	12	0.100525
Dusp3	0.0306703	6	3	12	0.100525
Fubp1	0.0306703	3	3	12	0.100525
Gldc	0.0306703	6	9	12	0.100525
Gsta1	0.0306703	12	9	12	0.100525
Mrpl28	0.0306703	12	9	12	0.100525
Mrps31	0.0306703	12	9	12	0.100525
Ppfibp2	0.0306703	12	9	12	0.100525
Psma2	0.0306703	12	9	12	0.100525
Psmc4	0.0306703	6	9	12	0.100525
Rab11a	0.0306703	12	9	12	0.100525
Twf2	0.0306703	3	3	12	0.100525
Ugt1a9	0.0314776	12	6	12	0.10193
Cyp7a1	0.0314776	3	6	12	0.10193
Srr	0.0314776	3	6	12	0.10193
Lman1	0.0314776	6	6	12	0.10193
Pcx	0.0314776	12	6	12	0.10193
Aif1	0.0314776	12	6	12	0.10193
Ckap5	0.0314776	3	6	12	0.10193
Crip1	0.0314776	3	6	12	0.10193
Dtx3l	0.0314776	6	6	12	0.10193
Eif2s2	0.0314776	3	6	12	0.10193
Grb7	0.0314776	9	6	12	0.10193
Hprt	0.0314776	3	6	12	0.10193
Hspd1	0.0314776	6	6	12	0.10193
Iba57	0.0314776	6	6	12	0.10193
Otc	0.0314776	3	6	12	0.10193
Tpd52l2	0.0317395	3	9	12	0.102695
Gm2382	0.0324404	6	3	12	0.104879
Phf6	0.0340831	12	9	12	0.109663
Anxa1	0.0340831	3	3	12	0.109663
Atp1b1	0.0340831	9	3	12	0.109663
Gpt	0.0340831	12	9	12	0.109663
Lims1	0.0340831	3	3	12	0.109663
Cyp2c44	0.0340831	12	9	12	0.109663
Adck3	0.0346253	3	6	12	0.110527
Ccbl2	0.0346253	3	6	12	0.110527
Hmgb3	0.0346253	3	6	12	0.110527
Pura	0.0346253	12	6	12	0.110527
Rpl18	0.0346253	9	6	12	0.110527
Rpl27	0.0346253	9	6	12	0.110527
Snrnp200	0.0346253	6	6	12	0.110527
Snrpd1	0.0346253	3	6	12	0.110527
Taco1	0.0346253	6	6	12	0.110527
Try10	0.0346253	9	6	12	0.110527
Hmgcs2	0.0350366	3	6	12	0.111225
Abhd11	0.0350366	3	6	12	0.111225
Acox2	0.0350366	12	6	12	0.111225
Aox3	0.0350366	3	6	12	0.111225
Gm5528	0.0350366	6	6	12	0.111225
Hrg	0.0350366	3	6	12	0.111225
Tmem199	0.0350366	3	6	12	0.111225
Vps51	0.0356845	12	9	12	0.113192
Kif13b	0.0363286	12	9	12	0.11416
Rpl21	0.0363286	3	3	12	0.11416
Hmgcs1	0.0363286	12	9	12	0.11416
Msn	0.0363286	6	3	12	0.11416
Comt	0.0363286	12	3	12	0.11416
Cpsf7	0.0363286	12	9	12	0.11416
Mosc2	0.0363286	6	9	12	0.11416
Npepps	0.0363286	9	9	12	0.11416
Nup107	0.0363286	6	3	12	0.11416
Ssb	0.0363286	3	3	12	0.11416
Tbca	0.0363286	9	9	12	0.11416
Wasf2	0.0363286	12	9	12	0.11416
Ddx39b	0.0374914	3	9	12	0.117539
Ccdc47	0.0374914	3	9	12	0.117539
Rrp12	0.0374914	9	9	12	0.117539
Btd	0.0385402	6	6	12	0.120174
Dpyd	0.0385402	6	9	12	0.120174
Ecm1	0.0385402	6	3	12	0.120174
Ggact	0.0385402	12	6	12	0.120174
Mrpl2	0.0385402	6	6	12	0.120174
Muc2	0.0385402	6	3	12	0.120174
Sirt2	0.0385402	3	6	12	0.120174
Gsta4	0.0399615	6	3	12	0.123085
2810007J24Rik	0.0399615	6	3	12	0.123085
Casp7	0.0399615	6	3	12	0.123085
Epb4.1l2	0.0399615	12	9	12	0.123085
Hnrpll	0.0399615	6	9	12	0.123085
Idh3a	0.0399615	12	9	12	0.123085
Ipo7	0.0399615	12	3	12	0.123085
LOC100862595	0.0399615	3	3	12	0.123085
Mcfd2	0.0399615	6	3	12	0.123085
Mrpl45	0.0399615	12	9	12	0.123085
Nop2	0.0399615	12	9	12	0.123085
Prkcsh	0.0399615	12	9	12	0.123085
Ptpn12	0.0399615	12	9	12	0.123085
Sumo3	0.0399615	9	9	12	0.123085
Tcea1	0.0399615	12	9	12	0.123085
Ugt2b34	0.0399615	6	9	12	0.123085
Actn4	0.0408997	12	9	12	0.125879
Gm11964	0.0421293	12	6	12	0.129466
Jagn1	0.0421293	3	6	12	0.129466
Agpat2	0.04254	3	6	12	0.13043
Eea1	0.04254	12	6	12	0.13043
Hnrnpl	0.04254	3	6	12	0.13043
Etnppl	0.0435944	6	3	12	0.132556
Urah	0.0435944	3	9	12	0.132556
Myef2	0.0435944	12	9	12	0.132556
Tspan31	0.0435944	9	3	12	0.132556
0610037L13Rik	0.0435944	12	3	12	0.132556
Hsd17b10	0.0435944	6	9	12	0.132556
Rps11	0.0435944	6	3	12	0.132556
Ssr4	0.0435944	6	9	12	0.132556
Tceb2	0.0435944	12	9	12	0.132556
Tgm1	0.0435944	12	3	12	0.132556
Ttc38	0.0435944	3	3	12	0.132556
Rbm27	0.04545	6	9	12	0.13799
Stat3	0.04545	3	3	12	0.13799
Sra1	0.0468103	6	6	12	0.140955
Ndufa10	0.0468103	6	6	12	0.140955
Clybl	0.0468103	6	6	12	0.140955
Fis1	0.0468103	3	6	12	0.140955
Gadd45gip1	0.0468103	9	6	12	0.140955
Hspa14	0.0468103	12	6	12	0.140955
Ivd	0.0468103	12	6	12	0.140955
LOC100862446	0.0468103	6	6	12	0.140955
Rps3a1	0.0468103	6	6	12	0.140955
Slc35a3	0.0468103	3	6	12	0.140955
Sri	0.0468103	3	6	12	0.140955
Gar1	0.0476092	12	6	12	0.14304
Pxmp2	0.0476092	6	6	12	0.14304
Rab2a	0.0476092	6	6	12	0.14304
Mup14	0.0486606	3	9	12	0.145334
Vasp	0.0486606	12	9	12	0.145334
Ctnnb1	0.0486606	6	3	12	0.145334
Snrnp70	0.0486606	12	9	12	0.145334
Ndufb9	0.0486606	6	9	12	0.145334
Sdf2l1	0.0486606	12	9	12	0.145334
Thyn1	0.0486606	9	3	12	0.145334
Tpi1	0.0486606	3	3	12	0.145334
Cdc73	0.0508333	3	3	12	0.151041
Urad	0.0508333	12	9	12	0.151041
Rpl23a	0.0508333	3	9	12	0.151041
Adh5	0.0508333	9	9	12	0.151041
Mbl1	0.0508333	12	9	12	0.151041
Tbl2	0.0508333	6	9	12	0.151041
Trf	0.0508333	3	9	12	0.151041
Snw1	0.0514913	3	6	12	0.151216
Zbtb10	0.0514913	3	6	12	0.151216
Prrc2c	0.0514913	3	6	12	0.151216
4930506M07Rik	0.0514913	3	6	12	0.151216
Arl8a	0.0514913	3	6	12	0.151216
Cecr5	0.0514913	9	6	12	0.151216
Ddah1	0.0514913	3	6	12	0.151216
Gpd1l	0.0514913	3	6	12	0.151216
Gpx1	0.0514913	6	6	12	0.151216
Mtap4	0.0514913	6	6	12	0.151216
Pabpn1	0.0514913	3	6	12	0.151216
Pcbp1	0.0514913	3	6	12	0.151216
Pfn1	0.0514913	3	6	12	0.151216
Pmm2	0.0514913	3	6	12	0.151216
Purb	0.0514913	12	6	12	0.151216
Ube2r2	0.0514913	3	6	12	0.151216
Ipo5	0.0523701	12	6	12	0.153351
Dis3	0.0523701	6	6	12	0.153351
Fabp4	0.0523701	12	6	12	0.153351
Hacl1	0.0523701	3	6	12	0.153351
Ctsd	0.0535267	6	9	12	0.155385
Cpsf1	0.0535267	12	9	12	0.155385
Hspa9	0.0535267	3	9	12	0.155385
Tdrd3	0.0535267	12	9	12	0.155385
Ddx42	0.0535267	6	3	12	0.155385
Diap1	0.0535267	6	3	12	0.155385
Gm6917	0.0535267	6	3	12	0.155385
Hip1	0.0535267	3	3	12	0.155385
Nup62	0.0535267	3	9	12	0.155385
Pemt	0.0535267	9	3	12	0.155385
Pnkp	0.0535267	6	3	12	0.155385
Rcor1	0.0535267	6	3	12	0.155385
Eppk1	0.0559166	6	9	12	0.160705
Asgr1	0.0559166	6	9	12	0.160705
Coq3	0.0559166	6	9	12	0.160705
Cp	0.0559166	3	9	12	0.160705
Evl	0.0559166	6	3	12	0.160705
Gm9835	0.0559166	6	3	12	0.160705
Gtf3c4	0.0559166	12	9	12	0.160705
Ndufa8	0.0559166	12	3	12	0.160705
Psma3	0.0559166	3	9	12	0.160705
Rnf213	0.0559166	12	9	12	0.160705
Sdf2	0.0559166	12	9	12	0.160705
Slfn8	0.0559166	12	9	12	0.160705
Tspan9	0.0559166	6	3	12	0.160705
Wdr5	0.0559166	12	9	12	0.160705
Gm2001	0.0561724	6	6	12	0.161326
Vtn	0.0562657	12	9	12	0.161479
Trrap	0.0583928	6	3	12	0.167227
Dpf2	0.0583928	6	3	12	0.167227
Ikzf4	0.0583928	6	3	12	0.167227
Acot12	0.0609999	3	3	12	0.172371
Ambp	0.0609999	12	9	12	0.172371
BC094916	0.0609999	12	9	12	0.172371
Bub3	0.0609999	6	3	12	0.172371
Cast	0.0609999	6	3	12	0.172371
Evi5	0.0609999	6	9	12	0.172371
Gabpa	0.0609999	12	3	12	0.172371
Lin7a	0.0609999	6	3	12	0.172371
Prdx5	0.0609999	12	3	12	0.172371
Prrc1	0.0609999	6	3	12	0.172371
Rbp4	0.0609999	6	9	12	0.172371
Rps15	0.0609999	6	3	12	0.172371
Scp2	0.0609999	3	9	12	0.172371
Slc25a1	0.0609999	6	3	12	0.172371
Tnxb	0.0609999	3	3	12	0.172371
Zhx2	0.0609999	6	3	12	0.172371
Tpm2	0.0609999	9	3	12	0.172371
Hnrnpa3	0.0609999	12	9	12	0.172371
Zfml	0.0609999	12	9	12	0.172371
Mlxipl	0.0618923	6	6	12	0.174648
Rad23b	0.0618923	6	6	12	0.174648
Hnrnph2	0.0625471	9	3	12	0.176372
Clptm1	0.0638099	9	6	12	0.179557
Ugp2	0.0638099	3	6	12	0.179557
Tpp1	0.0638099	3	6	12	0.179557
Psme2	0.0681661	3	6	12	0.189463
Uqcrq	0.0681661	9	6	12	0.189463
Gltpd2	0.0681661	6	6	12	0.189463
Spcs2	0.0681661	12	6	12	0.189463
Abat	0.0681661	3	6	12	0.189463
Dynlt3	0.0681661	3	6	12	0.189463
Nudt19	0.0681661	12	6	12	0.189463
P4hb	0.0681661	3	6	12	0.189463
Pbld1	0.0681661	12	6	12	0.189463
Rad21	0.0681661	3	6	12	0.189463
Rdh7	0.0681661	3	6	12	0.189463
Tubb2a	0.0681661	3	6	12	0.189463
Mdp1	0.0681749	6	3	12	0.189463
Ppm1a	0.0681749	9	9	12	0.189463
Hspa1a	0.0681749	6	9	12	0.189463
Ptma	0.0681749	3	3	12	0.189463
Rmdn2	0.0681749	6	3	12	0.189463
St13	0.0681749	12	9	12	0.189463
Ube2l3	0.0688018	12	3	12	0.191074
Itsn1	0.0700731	12	3	12	0.191637
Ctnna1	0.0700731	6	3	12	0.191637
Naprt1	0.0700731	3	3	12	0.191637
Thoc7	0.0700731	9	3	12	0.191637
Tor1aip2	0.0700731	9	3	12	0.191637
Coro1c	0.0700731	12	9	12	0.191637
Faah	0.0700731	6	3	12	0.191637
Gcdh	0.0700731	3	3	12	0.191637
Lgmn	0.0700731	12	9	12	0.191637
Srsf5	0.0700731	12	9	12	0.191637
Synj2bp	0.0700731	9	9	12	0.191637
Srp72	0.0701909	6	6	12	0.191637
Magoh	0.0701909	3	6	12	0.191637
Lin7c	0.0701909	6	6	12	0.191637
Pigr	0.0701909	3	6	12	0.191637
Hoga1	0.0701909	3	6	12	0.191637
Hsdl2	0.0701909	6	6	12	0.191637
Adnp	0.0701909	3	6	12	0.191637
Cstb	0.0701909	6	6	12	0.191637
LOC637733	0.0701909	12	9	12	0.191637
Nat10	0.0701909	6	9	12	0.191637
Nipbl	0.0701909	3	6	12	0.191637
Pak2	0.0701909	3	6	12	0.191637
Psd3	0.0701909	3	6	12	0.191637
Rras2	0.0701909	3	6	12	0.191637
Kpna1	0.0734785	6	3	12	0.200277
Hgs	0.0749827	6	6	12	0.200277
Slc25a22	0.0749827	6	6	12	0.200277
Trim12a	0.0749827	3	6	12	0.200277
Dst	0.0749827	3	6	12	0.200277
Adss	0.0749827	3	6	12	0.200277
Arpc5	0.0749827	12	6	12	0.200277
Eif3g	0.0749827	3	6	12	0.200277
G3bp1	0.0749827	12	6	12	0.200277
Gck	0.0749827	3	6	12	0.200277
Mad1l1	0.0749827	9	6	12	0.200277
Mettl7a1	0.0749827	3	6	12	0.200277
Mtpn	0.0749827	6	6	12	0.200277
Nadkd1	0.0749827	3	6	12	0.200277
Pacsin2	0.0749827	3	6	12	0.200277
Snrpc	0.0749827	6	6	12	0.200277
Srp19	0.0749827	12	6	12	0.200277
Psmd7	0.0749924	3	9	12	0.200277
Lifr	0.0749924	6	3	12	0.200277
Rbp1	0.0749924	6	9	12	0.200277
Chordc1	0.0749924	12	9	12	0.200277
Stim1	0.0749924	6	3	12	0.200277
BC026585	0.0749924	6	9	12	0.200277
Chchd3	0.0749924	6	9	12	0.200277
Cnn3	0.0749924	12	9	12	0.200277
Ifi204	0.0749924	12	9	12	0.200277
Mpi	0.0749924	3	3	12	0.200277
Mri1	0.0749924	6	9	12	0.200277
Nucks1	0.0749924	3	9	12	0.200277
Ppif	0.0749924	6	3	12	0.200277
Rdh11	0.0749924	12	9	12	0.200277
Tmsb4x	0.0749924	6	3	12	0.200277
Tsfm	0.0749924	6	9	12	0.200277
Rbm14	0.0770804	9	9	12	0.204501
Mut	0.0770804	12	9	12	0.204501
Rplp0	0.0770804	6	3	12	0.204501
A430005L14Rik	0.0770804	12	3	12	0.204501
Bclaf1	0.0770804	12	9	12	0.204501
Fabp1	0.0770804	12	9	12	0.204501
Kpna3	0.0770804	9	9	12	0.204501
Map2k3	0.0770804	3	9	12	0.204501
Psme1	0.0770804	12	9	12	0.204501
Sntb2	0.0770804	12	3	12	0.204501
Eif1	0.0808263	12	6	12	0.214018
Memo1	0.0808263	3	6	12	0.214018
Cyp8b1	0.0808263	6	6	12	0.214018
Cisd2	0.0818099	9	3	12	0.216338
Pccb	0.0818099	3	9	12	0.216338
Lars	0.0840877	3	9	12	0.21878
Triobp	0.0840877	6	3	12	0.21878
Ranbp3	0.0840877	6	3	12	0.21878
Tex2	0.0840877	12	9	12	0.21878
Phex	0.0840877	6	3	12	0.21878
2200002D01Rik	0.0840877	12	9	12	0.21878
Abracl	0.0840877	12	9	12	0.21878
Akr1b10	0.0840877	12	3	12	0.21878
Cstf2t	0.0840877	6	9	12	0.21878
Ddx17	0.0840877	3	9	12	0.21878
Golga3	0.0840877	9	3	12	0.21878
Gusb	0.0840877	12	9	12	0.21878
Hibch	0.0840877	3	9	12	0.21878
Man1a	0.0840877	12	9	12	0.21878
Osbpl5	0.0840877	6	3	12	0.21878
Pklr	0.0840877	12	9	12	0.21878
Pnn	0.0840877	3	3	12	0.21878
Psmc6	0.0840877	9	3	12	0.21878
Pycrl	0.0840877	12	3	12	0.21878
Rbm3	0.0840877	3	3	12	0.21878
Sars	0.0840877	6	3	12	0.21878
Slc22a30	0.0840877	6	3	12	0.21878
Smarcc2	0.0840877	6	3	12	0.21878
Suclg2	0.0840877	12	3	12	0.21878
Zfp148	0.0840877	12	9	12	0.21878
Gimap4	0.0843986	6	6	12	0.219447
Farp1	0.084613	3	3	12	0.219722
Cdh1	0.084613	3	3	12	0.219722
Ak2	0.0928384	3	6	12	0.238474
Etf1	0.0928384	3	6	12	0.238474
Nfs1	0.0928384	12	6	12	0.238474
0610007P14Rik	0.0928384	6	6	12	0.238474
Gyg	0.0928384	3	6	12	0.238474
Kpna2	0.0928384	3	6	12	0.238474
Ncbp2	0.0928384	3	6	12	0.238474
Rufy3	0.0928384	3	6	12	0.238474
Smap1	0.0928384	12	9	12	0.238474
Usp5	0.0928384	12	6	12	0.238474
Acad11	0.0928384	6	9	12	0.238474
Lss	0.0928384	6	6	12	0.238474
Parp14	0.0928384	6	3	12	0.238474
Sh3pxd2a	0.0928384	3	6	12	0.238474
Tlr6	0.0928384	3	6	12	0.238474
Trp63	0.0928384	6	6	12	0.238474
Chid1	0.0928384	3	6	12	0.238474
Cisd3	0.0930743	3	3	12	0.238776
Smarcb1	0.0930743	6	9	12	0.238776
Abcf2	0.0938207	12	3	12	0.239929
Acad9	0.0938207	3	3	12	0.239929
Dmgdh	0.0938207	12	9	12	0.239929
Erap1	0.0938207	3	3	12	0.239929
Sec24d	0.0938207	12	3	12	0.239929
Krt8	0.0947842	3	3	12	0.241628
C8a	0.0947842	6	6	12	0.241628
Gaa	0.0947842	12	9	12	0.241628
Gdi2	0.0947842	3	9	12	0.241628
Rpl12	0.0947842	6	3	12	0.241628
Azgp1	0.0952184	6	3	12	0.242429
Itih1	0.0952184	6	3	12	0.242429
Ahsa1	0.0973213	3	6	12	0.246076
LOC675851	0.0973213	9	6	12	0.246076
Pabpc1	0.0973213	3	6	12	0.246076
Cyb5b	0.0973213	3	6	12	0.246076
Ap2s1	0.0973213	3	6	12	0.246076
Hint1	0.0973213	6	6	12	0.246076
Krt19	0.0973213	12	6	12	0.246076
Mup3	0.0973213	3	6	12	0.246076
Ptgs1	0.0973213	3	6	12	0.246076
Scpep1	0.0973213	3	6	12	0.246076
Srm	0.0973213	3	6	12	0.246076
Ces1f	0.101278	3	6	12	0.255441
B2m	0.101278	9	6	12	0.255441
St18	0.101278	6	9	12	0.255441
Zc3h11a	0.101278	12	3	12	0.255441
Rpl35	0.103203	9	3	12	0.25884
Mtif2	0.103203	12	3	12	0.25884
Sec23a	0.103203	6	3	12	0.25884
Gm8841	0.103203	9	3	12	0.25884
Lass2	0.103203	12	9	12	0.25884
Mars	0.103203	12	9	12	0.25884
Ndufs5	0.103203	3	3	12	0.25884
Prodh2	0.103203	6	3	12	0.25884
Pdlim5	0.103203	3	9	12	0.25884
Slc38a3	0.104263	6	6	12	0.260592
Atp5j2	0.104263	6	6	12	0.260592
Grhpr	0.104263	6	6	12	0.260592
Nop56	0.104263	3	6	12	0.260592
Ctage5	0.10474	6	3	12	0.260592
Rab11b	0.10474	9	3	12	0.260592
Psmc1	0.10474	6	9	12	0.260592
C77080	0.10474	6	9	12	0.260592
LOC100044900	0.10474	3	9	12	0.260592
Dnajc8	0.10474	9	9	12	0.260592
Hgd	0.10474	12	9	12	0.260592
Sec14l4	0.10474	6	3	12	0.260592
Vps36	0.10474	3	3	12	0.260592
Sardh	0.107053	3	6	12	0.261989
U2surp	0.107053	12	6	12	0.261989
Melk	0.107053	3	6	12	0.261989
Rin3	0.107053	6	6	12	0.261989
Psmd14	0.107053	12	6	12	0.261989
Got1	0.107053	3	6	12	0.261989
Myo1e	0.107053	3	6	12	0.261989
Anxa5	0.107053	3	6	12	0.261989
Ces3b	0.107053	3	6	12	0.261989
Cml1	0.107053	9	6	12	0.261989
Dctn2	0.107053	12	6	12	0.261989
Fermt2	0.107053	3	6	12	0.261989
Fmo2	0.107053	6	6	12	0.261989
Glg1	0.107053	12	6	12	0.261989
Hist2h2bb	0.107053	6	6	12	0.261989
Hp	0.107053	3	6	12	0.261989
LOC100862604	0.107053	3	6	12	0.261989
LOC631033	0.107053	12	6	12	0.261989
LOC635999	0.107053	9	6	12	0.261989
Nop10	0.107053	3	6	12	0.261989
Rbm15	0.107053	9	6	12	0.261989
Ruvbl2	0.107053	12	6	12	0.261989
Srrm1	0.107053	3	6	12	0.261989
Tmbim6	0.107053	3	6	12	0.261989
Upf1	0.107053	3	6	12	0.261989
Vamp3	0.107053	6	6	12	0.261989
Zfpl1	0.107053	3	6	12	0.261989
Dpys	0.110218	3	6	12	0.26908
Armc1	0.110218	12	6	12	0.26908
Hnrnpul2	0.110218	3	9	12	0.26908
Hspg2	0.110218	3	6	12	0.26908
Dstn	0.110645	6	3	12	0.269471
Lpcat3	0.110645	3	9	12	0.269471
Rpl38	0.110645	12	3	12	0.269471
Sptbn2	0.110645	3	9	12	0.269471
Cgn	0.112585	12	9	12	0.269504
2610002M06Rik	0.112585	3	9	12	0.269504
Akap1	0.112585	9	3	12	0.269504
Flnb	0.112585	6	3	12	0.269504
Got2	0.112585	3	9	12	0.269504
Hnf1a	0.112585	3	3	12	0.269504
Itgb1	0.112585	3	3	12	0.269504
Khk	0.112585	6	3	12	0.269504
Mapre1	0.112585	6	3	12	0.269504
Paf1	0.112585	12	3	12	0.269504
Ptgr2	0.112585	6	9	12	0.269504
Ssr1	0.112607	6	3	12	0.269504
Oard1	0.112607	3	9	12	0.269504
Glrx3	0.114262	3	9	12	0.269504
Hnrnpab	0.114262	3	9	12	0.269504
Decr1	0.114262	6	3	12	0.269504
Man2b1	0.114262	12	9	12	0.269504
Scd1	0.114262	3	3	12	0.269504
LOC100862632	0.114262	6	3	12	0.269504
Zc3h18	0.114262	12	9	12	0.269504
Exosc1	0.114262	3	3	12	0.269504
Ythdf3	0.114262	6	9	12	0.269504
2021-09-11	0.114262	12	9	12	0.269504
C4b	0.114262	12	9	12	0.269504
Cd82	0.114262	6	3	12	0.269504
Cdc5l	0.114262	12	3	12	0.269504
Cisd1	0.114262	6	9	12	0.269504
Col1a1	0.114262	6	3	12	0.269504
Col6a3	0.114262	3	9	12	0.269504
Csad	0.114262	6	3	12	0.269504
Ctsb	0.114262	6	9	12	0.269504
Ddx3y	0.114262	6	3	12	0.269504
Dr1	0.114262	12	9	12	0.269504
Ebp	0.114262	12	9	12	0.269504
Fam213a	0.114262	6	3	12	0.269504
G3bp2	0.114262	3	3	12	0.269504
Galm	0.114262	12	9	12	0.269504
Gchfr	0.114262	12	3	12	0.269504
Gpc5	0.114262	12	9	12	0.269504
Hdhd3	0.114262	12	9	12	0.269504
Higd1a	0.114262	12	9	12	0.269504
Mrpl43	0.114262	12	9	12	0.269504
Mrps30	0.114262	3	3	12	0.269504
Por	0.114262	6	3	12	0.269504
Romo1	0.114262	6	9	12	0.269504
S100a1	0.114262	3	3	12	0.269504
Scamp3	0.114262	12	3	12	0.269504
Sgpl1	0.114262	6	9	12	0.269504
Txnrd1	0.114262	12	9	12	0.269504
Ube2d2a	0.114262	6	3	12	0.269504
Yipf5	0.114262	6	3	12	0.269504
Zfp598	0.114262	12	9	12	0.269504
Pml	0.114262	6	9	12	0.269504
Ptk2	0.114262	12	9	12	0.269504
Bcl2l13	0.116786	3	6	12	0.275295
Gulo	0.120826	3	3	12	0.282659
Rgs19	0.120826	6	3	12	0.282659
Fam120a	0.120826	3	3	12	0.282659
LOC638399	0.120826	6	3	12	0.282659
Sord	0.120826	12	6	12	0.282659
Ktn1	0.121239	12	6	12	0.282659
Ctnna2	0.121239	3	6	12	0.282659
Gm2a	0.121239	3	6	12	0.282659
Hmha1	0.121239	3	6	12	0.282659
Gnas	0.121239	3	6	12	0.282659
Tpr	0.121239	3	6	12	0.282659
Dak	0.121239	3	6	12	0.282659
Hypk	0.121239	3	6	12	0.282659
Pex5	0.121239	12	6	12	0.282659
Ppox	0.121239	12	6	12	0.282659
Pzp	0.121239	6	6	12	0.282659
Sc4mol	0.121239	12	9	12	0.282659
Timm8b	0.121239	3	6	12	0.282659
Wdr33	0.121239	9	6	12	0.282659
Aars	0.12692	12	9	12	0.295148
Macrod1	0.12692	12	9	12	0.295148
Abcc2	0.12692	9	3	12	0.295148
Nup155	0.12692	9	3	12	0.295148
Gfm2	0.12762	9	3	12	0.295148
Hrsp12	0.12762	6	3	12	0.295148
Pam16	0.12762	6	3	12	0.295148
Dnm3	0.12762	12	3	12	0.295148
Lgals8	0.12762	3	9	12	0.295148
Luc7l3	0.12762	6	3	12	0.295148
Mcat	0.12762	6	3	12	0.295148
Psmb5	0.12762	12	9	12	0.295148
Sugt1	0.12762	12	9	12	0.295148
Top2b	0.12762	6	3	12	0.295148
Pon1	0.132261	6	6	12	0.304835
Ddx3x	0.132261	12	9	12	0.304835
Gm3776	0.132261	9	9	12	0.304835
Ilf2	0.132261	3	3	12	0.304835
Son	0.132261	12	9	12	0.304835
Them4	0.132261	3	3	12	0.304835
Iscu	0.132909	3	9	12	0.304935
Gc	0.132909	3	6	12	0.304935
Stip1	0.132909	12	6	12	0.304935
Arhgdib	0.132909	6	6	12	0.304935
Lmf1	0.132909	6	3	12	0.304935
Parp9	0.132909	3	6	12	0.304935
Rpl14	0.132909	12	6	12	0.304935
Tln1	0.132909	12	3	12	0.304935
Fkbp4	0.13635	3	6	12	0.311767
Pxk	0.13635	12	6	12	0.311767
Aldoa	0.13635	3	6	12	0.311767
Mybbp1a	0.13635	3	6	12	0.311767
Palld	0.13635	9	6	12	0.311767
Ppa2	0.13635	12	6	12	0.311767
Acot8	0.139611	9	3	12	0.317392
Dhrs1	0.139611	6	3	12	0.317392
Sf3a1	0.139611	12	9	12	0.317392
Nr3c1	0.139611	12	3	12	0.317392
Cyp2a12	0.139611	3	3	12	0.317392
Dnaja2	0.139611	12	3	12	0.317392
Hnrnpa1	0.139611	12	9	12	0.317392
Yif1a	0.139611	12	9	12	0.317392
Pddc1	0.140382	12	9	12	0.317392
Hist1h1a	0.140382	3	9	12	0.317392
9430016H08Rik	0.140382	3	3	12	0.317392
Arhgdia	0.140382	12	9	12	0.317392
Asun	0.140382	12	9	12	0.317392
Commd9	0.140382	12	9	12	0.317392
Drg1	0.140382	12	3	12	0.317392
Exosc9	0.140382	6	9	12	0.317392
Lonp1	0.140382	6	9	12	0.317392
Rab14	0.140382	6	3	12	0.317392
Sds	0.140382	12	9	12	0.317392
Wdr61	0.140382	12	3	12	0.317392
Zc3h14	0.142176	12	6	12	0.32091
Ddb1	0.142176	12	9	12	0.32091
Serbp1	0.142176	3	3	12	0.32091
Rbm26	0.142323	3	9	12	0.321062
Mmaa	0.14279	3	9	12	0.321935
Flii	0.149985	3	6	12	0.333007
Hyou1	0.149985	3	6	12	0.333007
Preb	0.149985	3	6	12	0.333007
Tpm4	0.149985	9	6	12	0.333007
Mtch2	0.149985	3	6	12	0.333007
Mup16	0.149985	3	6	12	0.333007
Pelp1	0.149985	9	6	12	0.333007
Abhd14b	0.149985	3	6	12	0.333007
Cyc1	0.149985	12	6	12	0.333007
Ak4	0.149985	3	6	12	0.333007
Apex1	0.149985	3	6	12	0.333007
Ctsz	0.149985	3	6	12	0.333007
Dnaja3	0.149985	3	6	12	0.333007
Hsd3b3	0.149985	6	6	12	0.333007
Ppp1r2	0.149985	12	6	12	0.333007
Ranbp1	0.149985	3	6	12	0.333007
Sp3	0.149985	9	6	12	0.333007
Usp14	0.149985	12	6	12	0.333007
Whsc1l1	0.149985	3	6	12	0.333007
Hnrnpk	0.152264	3	9	12	0.333007
Cgnl1	0.152303	6	9	12	0.333007
Myh9	0.152303	6	3	12	0.333007
Slmap	0.152303	3	9	12	0.333007
Stt3a	0.152303	6	9	12	0.333007
Ugt1a1	0.152303	6	3	12	0.333007
1700021F05Rik	0.153144	3	3	12	0.333007
Plin3	0.153144	6	9	12	0.333007
Stau1	0.153144	3	3	12	0.333007
Wbp11	0.153144	12	3	12	0.333007
Aadac	0.153144	12	9	12	0.333007
Clic4	0.153144	6	3	12	0.333007
Ddc	0.153144	3	9	12	0.333007
Coasy	0.153144	12	9	12	0.333007
Palmd	0.153144	6	9	12	0.333007
Rdh1	0.153144	3	9	12	0.333007
2410015M20Rik	0.153144	12	9	12	0.333007
Agmat	0.153144	6	3	12	0.333007
Arpc1a	0.153144	3	3	12	0.333007
Ccs	0.153144	6	3	12	0.333007
Cyp2c70	0.153144	6	9	12	0.333007
Fcgrt	0.153144	12	9	12	0.333007
Flna	0.153144	6	3	12	0.333007
Gas2	0.153144	6	3	12	0.333007
Gm12854	0.153144	12	9	12	0.333007
Gorasp1	0.153144	6	3	12	0.333007
H1f0	0.153144	12	9	12	0.333007
Htra2	0.153144	9	3	12	0.333007
Igfbp7	0.153144	6	9	12	0.333007
Kank2	0.153144	6	3	12	0.333007
Kdelr1	0.153144	12	9	12	0.333007
Map2k1	0.153144	12	3	12	0.333007
Mtap7d2	0.153144	12	9	12	0.333007
Myl12b	0.153144	3	9	12	0.333007
Ncl	0.153144	12	3	12	0.333007
Pdlim1	0.153144	9	9	12	0.333007
Rpl10	0.153144	3	9	12	0.333007
Scaf11	0.153144	6	3	12	0.333007
Serpina3n	0.153144	12	9	12	0.333007
Sf1	0.153144	12	3	12	0.333007
Sf3a3	0.153144	3	3	12	0.333007
Sod1	0.153144	6	3	12	0.333007
Tjp3	0.153144	12	9	12	0.333007
Tsr2	0.153144	12	9	12	0.333007
Vps4b	0.153144	12	9	12	0.333007
Vwa8	0.153144	12	3	12	0.333007
Fga	0.153144	12	9	12	0.333007
Ranbp2	0.156394	6	6	12	0.338072
Gm8556	0.156394	3	6	12	0.338072
Creb1	0.156394	12	9	12	0.338072
Crem	0.156394	3	9	12	0.338072
Eif3l	0.156394	12	6	12	0.338072
Pfdn2	0.156394	9	9	12	0.338072
Rps16	0.156394	3	6	12	0.338072
Selenbp2	0.156394	12	9	12	0.338072
Tars	0.156394	6	6	12	0.338072
Msra	0.156394	3	6	12	0.338072
Nf2	0.156394	12	6	12	0.338072
Api5	0.162279	6	3	12	0.350606
Psma6	0.16362	3	6	12	0.353314
Bpnt1	0.167491	3	9	12	0.359176
Hmox2	0.167491	6	3	12	0.359176
Snap47	0.167491	6	3	12	0.359176
Eif2b5	0.167491	6	3	12	0.359176
Pdhx	0.167491	3	6	12	0.359176
Arcn1	0.167491	3	6	12	0.359176
Ethe1	0.167491	9	6	12	0.359176
Mrpl10	0.167491	3	3	12	0.359176
Smarca2	0.167491	6	3	12	0.359176
Sptbn1	0.167491	3	6	12	0.359176
Sult1d1	0.167491	12	9	12	0.359176
Vps25	0.167491	3	6	12	0.359176
Naca	0.167491	12	6	12	0.359176
Cltb	0.168797	3	9	12	0.361593
Hsd17b4	0.168797	6	3	12	0.361593
Cnpy2	0.16891	6	3	12	0.361644
Dhx9	0.170612	9	6	12	0.36432
Wibg	0.170612	3	6	12	0.36432
Dctn1	0.170612	6	6	12	0.36432
Mrps27	0.170612	3	6	12	0.36432
Ykt6	0.170612	9	6	12	0.36432
Sec13	0.175475	6	9	12	0.374508
Ehd4	0.181239	9	9	12	0.386605
Arfgap2	0.181622	3	3	12	0.387218
Cyp3a11	0.185677	6	3	12	0.391579
Fam179b	0.185677	9	3	12	0.391579
Npepl1	0.185677	12	3	12	0.391579
Srp54a	0.185677	3	3	12	0.391579
Eps15	0.185677	6	9	12	0.391579
Aimp2	0.185677	6	9	12	0.391579
Ezr	0.185677	9	3	12	0.391579
Grn	0.185677	3	9	12	0.391579
Gss	0.185677	3	3	12	0.391579
Hdgf	0.185677	6	9	12	0.391579
Hnrnpm	0.185677	12	9	12	0.391579
Noc2l	0.185677	3	3	12	0.391579
Smchd1	0.185677	6	3	12	0.391579
Blvrb	0.185801	6	3	12	0.391579
Smc3	0.185801	6	3	12	0.391579
Eif3h	0.185801	3	3	12	0.391579
Adck4	0.185801	9	9	12	0.391579
Gnb2l1	0.185801	6	3	12	0.391579
Psmc5	0.185801	3	3	12	0.391579
Thrap3	0.185801	6	3	12	0.391579
Tmx1	0.185801	9	9	12	0.391579
Rbm8a	0.185801	3	3	12	0.391579
Ywhab	0.187641	12	6	12	0.394839
Phb	0.187641	3	6	12	0.394839
Snrpf	0.187641	6	6	12	0.394839
Cml2	0.189764	6	3	12	0.39889
Drap1	0.189764	3	3	12	0.39889
Amdhd1	0.190387	3	3	12	0.399783
Dynll2	0.190387	3	9	12	0.399783
Setdb1	0.199363	12	6	12	0.410467
Enpep	0.199363	6	6	12	0.410467
Drg2	0.199363	3	6	12	0.410467
Cstf3	0.199363	12	6	12	0.410467
Cox17	0.199363	3	6	12	0.410467
Gbf1	0.199363	3	6	12	0.410467
Letm1	0.199363	6	9	12	0.410467
Atp6v1e1	0.199363	12	6	12	0.410467
Brd3	0.199363	9	6	12	0.410467
Abi3	0.199363	9	6	12	0.410467
Acadsb	0.199363	3	6	12	0.410467
Cltc	0.199363	3	6	12	0.410467
Gripap1	0.199363	9	6	12	0.410467
Gstm4	0.199363	12	6	12	0.410467
Hadhb	0.199363	3	6	12	0.410467
Lta4h	0.199363	3	6	12	0.410467
Mug1	0.199363	12	6	12	0.410467
Pin1	0.199363	6	6	12	0.410467
Pls3	0.199363	3	6	12	0.410467
Ppib	0.199363	3	6	12	0.410467
Ppil3	0.199363	6	3	12	0.410467
Prpf8	0.199363	3	6	12	0.410467
Rdh9	0.199363	9	6	12	0.410467
Slk	0.199363	6	6	12	0.410467
Wdr89	0.199363	3	6	12	0.410467
Cpsf3	0.202557	12	3	12	0.410467
Cyp2c37	0.202557	6	3	12	0.410467
Pdia4	0.202557	3	9	12	0.410467
Ap3b1	0.202557	12	3	12	0.410467
Copb1	0.202557	12	9	12	0.410467
Slc25a5	0.202557	3	9	12	0.410467
Rab7	0.202557	12	9	12	0.410467
Set	0.202557	6	3	12	0.410467
Mup17	0.202557	6	3	12	0.410467
Txn1	0.202557	9	9	12	0.410467
0610009D07Rik	0.202557	6	9	12	0.410467
1110004F10Rik	0.202557	12	9	12	0.410467
Acaca	0.202557	12	9	12	0.410467
Aifm1	0.202557	3	3	12	0.410467
Aqr	0.202557	12	9	12	0.410467
Arf3	0.202557	3	9	12	0.410467
Elovl2	0.202557	12	9	12	0.410467
Ewsr1	0.202557	3	9	12	0.410467
Ido2	0.202557	3	9	12	0.410467
Ints5	0.202557	12	9	12	0.410467
Kmo	0.202557	3	3	12	0.410467
Krt76	0.202557	6	3	12	0.410467
LOC101056616	0.202557	3	3	12	0.410467
Lypla2	0.202557	3	3	12	0.410467
Mpc2	0.202557	12	9	12	0.410467
Mrpl41	0.202557	12	9	12	0.410467
Mrpl53	0.202557	6	9	12	0.410467
Mrps36	0.202557	6	3	12	0.410467
Nomo1	0.202557	12	3	12	0.410467
Otub1	0.202557	9	9	12	0.410467
Pik3ap1	0.202557	6	3	12	0.410467
Rbm10	0.202557	12	9	12	0.410467
Rdh13	0.202557	6	3	12	0.410467
Sec16a	0.202557	12	9	12	0.410467
Slc6a13	0.202557	9	3	12	0.410467
Srp14	0.202557	3	9	12	0.410467
Stab2	0.202557	12	9	12	0.410467
Tns3	0.202557	12	9	12	0.410467
Ugdh	0.202557	6	3	12	0.410467
Zmat2	0.202557	6	9	12	0.410467
Iws1	0.202692	12	3	12	0.410467
Ppid	0.202692	6	3	12	0.410467
Bphl	0.202692	3	9	12	0.410467
Luzp1	0.202692	12	9	12	0.410467
Mrrf	0.202692	12	9	12	0.410467
Prpf31	0.202692	6	3	12	0.410467
Eif5a	0.206406	6	6	12	0.414866
Hist1h1c	0.206406	6	6	12	0.414866
Nedd4	0.206406	3	6	12	0.414866
Arpp19	0.206406	12	6	12	0.414866
Atp5c1	0.206406	3	6	12	0.414866
[truncated: 2,039 more rows]

## Sheet: Tab4
gene	0	3	6	9	12	15	18	21	24	27	30	33	36	39	42	45
Cnot6l	-0.482122	-0.482181	2.36968	-0.482358	-0.482179	-0.312173	0.353279	-0.481943	-0.568612	-0.56859	2.1243	-0.568473	-0.568282	0.912968	-0.194832	-0.568477
Clp1	-0.351428	-0.352075	-0.359345	2.47486	-0.352051	-0.352981	-0.357503	-0.349477	-0.0709292	0.0155654	-1.69477	0.466837	1.20756	0.854123	-1.22998	0.451595
Cwc22	-0.371078	-0.24296	2.47237	-0.37193	-0.371284	-0.371592	-0.373091	-0.370431	-0.505329	0.852442	2.17782	-0.504893	-0.504293	-0.504579	-0.506268	-0.504905
Ddx1	-0.540467	-0.252376	-0.531673	-0.323934	-0.161051	-0.18708	-0.451277	2.44786	0.669833	-0.318164	-0.591447	-0.668761	-0.267352	-0.669996	-0.386449	2.23234
Ddx39b	1.09798	0.972694	-0.0513153	-0.984267	1.14047	-1.2011	-1.06116	0.0866963	0.907042	1.12357	0.180939	-0.986929	1.31455	-0.968204	-0.851376	-0.719588
Khdrbs1	-0.707784	-0.28238	-0.728253	-0.350603	1.20223	-0.331293	-0.72255	1.92064	1.85981	-0.84379	-0.804981	0.76411	-0.590463	0.0576848	-0.97863	0.536256
Lsm2	-0.785456	0.824344	-0.905661	-0.901504	-0.0356644	1.2668	1.34567	-0.808525	-0.680135	2.30746	0.486258	-0.663808	-0.294077	-0.396529	-0.334542	-0.42463
Phf5a	0.82243	0.891977	-0.663516	-1.31955	0.831435	0.835516	-1.39898	0.000690245	1.80776	-0.832136	0.119637	-0.363685	-0.785615	-0.39109	1.22848	-0.783356
Prpf38a	-0.349565	-0.350778	-0.364413	2.47483	-0.350733	-0.352477	-0.360957	-0.345904	-0.353564	-0.35332	-0.358147	2.47486	-0.349956	-0.350953	-0.356835	-0.352089
Prpf38b	-0.35309	-0.353275	-0.35535	-0.353824	-0.353268	-0.353533	2.47487	-0.352533	-0.535892	1.37486	-0.536045	-0.535841	-0.535772	-0.535805	1.84034	-0.535843
Rbm17	-0.335513	-0.340967	-0.402283	2.47393	-0.340766	-0.348607	-0.386743	-0.319051	-0.353556	-0.353495	-0.354703	2.47487	-0.352653	-0.352903	-0.354375	-0.353187
Rbm25	1.22659	1.33387	-0.231017	-1.01237	0.720995	-1.01522	-1.04264	0.0197913	1.60938	-0.692457	-0.635881	-0.471202	1.61786	-0.468389	-0.538779	-0.420541
Rbm27	-0.715406	-0.715517	0.884507	-0.715848	-0.715513	1.47378	1.21907	-0.715071	-0.67436	-0.67433	0.496856	-0.674174	-0.673917	1.85552	1.01859	-0.674179
Rbm28	-0.345787	-0.348145	-0.374653	2.4747	-0.348058	-0.351448	-0.367935	-0.33867	-0.353574	-0.351982	-0.383452	2.47447	-0.33005	-0.336553	-0.3749	-0.343959
Rbm5	-0.586682	0.408002	0.282389	-0.586955	-0.586748	-0.586847	2.24332	-0.586474	-0.524237	-0.352771	0.718527	-0.50688	-0.523734	-0.523873	2.237	-0.524032
Snw1	-1.18471	0.0233423	-1.24325	1.4678	1.337	-0.2194	-0.238318	0.0575369	0.927754	0.384191	-0.373303	0.473588	0.421279	1.07449	-1.63812	-1.26988
Son	0.0523583	0.958182	-0.881682	1.66633	-0.890225	-0.692275	-0.890806	0.678115	-0.699598	-0.613541	0.957947	1.58623	-1.06195	0.296904	-1.06242	0.596429
Thoc3	1.9162	-0.518863	-0.0786521	0.824234	0.418905	-0.895298	-0.895412	-0.771113	1.04174	1.24688	-1.00703	0.274037	0.982019	-1.0091	-1.00924	-0.519307
Thoc7	-0.512304	2.24754	-0.384663	-0.512389	-0.512324	-0.512355	0.698733	-0.512239	0.034322	2.31744	-0.417913	-0.574645	-0.574555	-0.574598	0.364594	-0.574646
U2af2	-1.2435	0.557071	-0.313316	1.20449	0.739922	0.882445	-1.46085	-0.366266	-0.323335	0.409749	-0.981209	-1.55165	0.197582	0.968944	-0.243263	1.52319
Xab2	-0.534484	-0.534531	-0.535052	1.86942	-0.534529	-0.534596	1.33812	-0.534345	-0.501693	-0.501682	-0.5019	2.19779	-0.50153	-0.501575	0.812215	-0.501626
Bcas2	1.15661	-0.81764	0.92166	-0.819256	-0.865079	1.42496	-0.190003	-0.811246	-0.829919	-0.0333002	-0.357725	-0.855051	-0.0069464	0.872929	-0.801573	2.01159
Cpsf1	-0.254504	-1.42842	-1.5306	0.867363	0.221618	0.496004	0.515449	1.11309	-1.04355	-1.07827	-0.544139	0.360339	-0.0187514	0.53494	-0.208648	1.99809
Cpsf2	0.835332	-0.578824	0.153741	2.08771	-0.614478	-0.538667	-0.753053	-0.591761	-0.273644	-0.900506	-0.485064	1.27595	0.684915	-0.772101	-1.00473	1.47518
Cpsf7	-0.352859	-0.35307	-0.355449	2.47487	-0.353062	-0.353367	-0.354846	-0.35222	1.22376	-0.538021	-0.487603	1.95383	-0.537907	-0.537941	-0.53814	-0.537979
Cstf2t	-0.698392	0.436089	-0.698642	-0.68175	-0.698411	1.68443	1.2845	-0.627826	-0.487205	-0.601392	-0.618283	0.137119	-0.618069	2.33412	-0.355158	0.20887
Cstf3	0.385761	-0.824012	-0.824573	1.20394	-0.82401	-0.540504	-0.302854	1.72625	1.26867	-0.963172	-0.963415	-0.050173	-0.963002	0.349271	1.55788	-0.236064
Cdk13	-0.375514	-0.375539	-0.375823	-0.217669	-0.375538	-0.375574	2.47109	-0.375437	-0.356095	-0.356084	-0.356301	-0.338408	-0.355932	-0.355977	2.47483	-0.356028
Dcps	-0.353335	-0.353394	-0.354054	-0.353569	2.47487	-0.353476	-0.353887	-0.353158	-0.0709292	0.0155654	-1.69477	0.466837	1.20756	0.854123	-1.22998	0.451595
Hnrnph1	2.23067	-0.401076	-0.822255	0.570901	-0.334509	-0.0199307	-0.60467	-0.619127	2.11628	-0.548521	-0.527203	-0.356493	0.955888	-0.489194	-0.563075	-0.587683
Hnrnpl	0.824599	1.39862	-0.0414384	-0.980255	0.82234	-1.04642	-1.24778	0.27034	0.908155	-0.610369	-0.755551	-0.852136	1.35288	1.30596	-0.847771	-0.501172
Hnrnpm	-0.679954	0.331631	-0.411583	-0.0265198	2.31409	-0.680519	-0.624339	-0.222811	0.337306	-1.34452	-1.4446	0.591552	-0.274458	0.405372	0.191347	1.538
Magoh	1.04017	-0.111762	-0.707571	0.149854	-0.582849	-0.472101	-1.17209	1.85636	1.23598	0.720356	-1.37541	-1.12828	-0.551866	0.70341	-0.477003	0.872816
Mettl3	2.47487	-0.353501	-0.353707	-0.353556	-0.353501	-0.353527	-0.353655	-0.353428	2.47487	-0.353544	-0.356491	-0.352766	-0.351489	-0.352098	-0.35569	-0.352792
Nono	0.315958	-1.46652	-0.310958	0.911028	0.382798	0.986289	-1.49752	0.678929	1.45867	-0.408155	-0.772072	-0.455021	1.73256	-0.726177	-0.535666	-0.29414
Ncbp1	1.89886	0.0739507	-0.643359	-0.581519	1.18149	-0.643127	-0.643292	-0.643	2.42577	-0.427444	-0.427699	0.138963	-0.427266	-0.427319	-0.42763	-0.427379
Nudt21	1.80874	1.01882	-0.92433	0.372596	-0.349883	-1.04701	-0.224603	-0.65433	2.00372	0.665124	-0.68501	-0.668913	0.506289	-0.92421	-0.686453	-0.210544
Pnn	1.85019	-0.647217	-0.385178	-0.0714363	-0.647371	-0.695736	-0.682252	1.279	1.81371	-0.538725	-0.548187	0.113754	-0.3073	-0.885214	1.21684	-0.864885
Pcbp1	-0.432058	-0.451609	-0.602593	-0.708754	1.89383	-0.467052	-0.522553	1.29079	2.42594	-0.75922	-0.498356	-0.180825	-0.210237	-0.176147	-0.327079	-0.274079
Ppp1r8	-0.140755	1.66471	-1.33252	0.585697	-0.251407	-0.605119	-0.870726	0.950124	1.72794	-0.417416	-0.35539	-0.827967	-0.86936	-0.864126	1.14633	0.459988
Srrm2	-0.908274	0.764192	0.231649	1.78707	-1.09698	0.29655	-0.0495159	-1.02469	-1.07193	0.821282	0.844695	-0.00582751	-1.03108	1.53949	-0.0854681	-1.01116
Srsf3	-0.92291	0.772279	-0.22587	-0.489341	-0.330292	2.02465	0.181495	-1.01001	-0.150326	1.27667	-1.0057	-0.302561	0.215865	1.65471	-0.974874	-0.713782
Srsf9	0.664708	0.467445	-1.75034	-0.119454	0.474691	0.191097	-1.18826	1.26011	-0.353554	-0.353546	-0.353702	-0.353505	-0.353438	-0.35347	-0.353659	2.47487
Snrnp200	-0.90039	1.36415	-1.05769	-1.16161	1.13562	0.740832	0.0248997	-0.145818	1.57488	-0.563386	-0.684634	-0.759385	-0.652359	1.35589	0.518801	-0.789808
Snrnp40	1.10966	-0.543423	-0.745863	-0.766558	1.64611	0.749181	-0.659257	-0.789848	1.25461	1.3322	-0.975382	-1.12191	0.263482	-0.808194	0.626355	-0.571161
Snrpd1	1.38261	0.58479	-0.520162	-1.22479	0.427044	0.923981	-1.37907	-0.194393	0.106463	0.205302	-1.82	0.944099	0.168566	-0.177289	-0.835814	1.40867
Snrpa1	-1.09801	0.668337	-1.28787	0.622686	1.13352	0.524127	-1.17118	0.608385	1.3439	-0.516836	-0.620217	-0.800434	1.82939	-0.452128	-0.538922	-0.244759
Sfpq	-0.828069	-0.465526	-0.672183	-0.79582	1.47679	1.10254	-0.803102	0.985372	-0.534387	-0.130205	-0.541491	-0.237604	2.4386	-0.530189	-0.309595	-0.155134
Skiv2l2	-0.346485	2.3877	-0.567816	-0.0929062	-0.417355	-0.567559	0.17184	-0.567417	-0.808287	2.03088	-0.808585	-0.307732	0.674358	-0.808117	0.441245	-0.413759
Syncrip	-0.396308	-0.623815	-0.595789	-0.50296	2.12598	-0.298543	-0.627091	0.918523	0.816447	1.31466	-0.920768	-0.687325	1.41986	-0.69294	-0.686371	-0.563557
Tsen2	0.664708	0.467445	-1.75034	-0.119454	0.474691	0.191097	-1.18826	1.26011	2.47487	-0.353552	-0.354123	-0.353401	-0.353153	-0.353271	-0.353968	-0.353406
Tra2a	-0.352325	-0.352699	-0.356902	2.47487	-0.352685	-0.353223	-0.355837	-0.351197	-0.0709292	0.0155654	-1.69477	0.466837	1.20756	0.854123	-1.22998	0.451595
Tra2b	0.54418	-0.441743	-0.642925	-0.0904961	-0.0559636	2.19904	-0.52682	-0.98527	2.35262	-0.659277	-0.136357	-0.652399	-0.102872	0.010439	-0.0555033	-0.756654
Tfip11	-0.652917	-0.653023	1.96363	0.938698	-0.653019	-0.653172	0.362403	-0.652596	-0.617081	-0.616849	1.98692	-0.615639	-0.613653	-0.614601	0.0151153	1.07579
Zfp326	-0.626064	-0.681109	-1.17934	-0.448467	-0.256099	1.78265	1.10228	0.306145	-0.765242	0.0257999	-0.794652	0.0841952	0.206922	2.27559	-0.618571	-0.414039

## Sheet: Tab5
Period	Phase	Decay rate	Amplitude	Gene.Symbol
21.5055	10.3222	0.898303	0.391123	0610010K14Rik
32.4801	9.85733	0.914018	0.198728	0610010K14Rik;Bap18
7.22083	1.28226	0.944932	0.113505	0610010K14Rik;Bap18
11.8868	0.116375	1.06871	0.0701107	0610010K14Rik;Bap18
27.1241	22.1204	0.986687	0.877146	0610011F06Rik
6.63503	0.8968	0.950563	0.665217	0610011F06Rik
8.39003	3.41729	0.948109	0.48469	0610011F06Rik
23.8763	13.6169	1.02916	0.0316989	1110037F02Rik;Kiaa1429
6	0	0.844382	0.0130704	1110037F02Rik;Kiaa1429
10.6364	4.02333	1.14939	0.0130108	1110037F02Rik;Kiaa1429
23.854	9.42674	0.98427	0.0672421	1600027N09Rik;Mrgbp
11.0651	9.2066	1.00041	0.110181	1700009N14Rik
28.5719	0.410345	0.991543	0.114412	1700009N14Rik
6	3	1.12383	0.0266667	1700009N14Rik
14.9222	7.14258	1.02782	0.0789001	1700081L11Rik
25.9676	23.2888	0.946861	0.359122	1810009A15Rik
6	3	1.0487	0.0470922	1810009A15Rik
10.3696	6.67679	1.13722	0.0079834	1810009A15Rik
22.4147	21.1414	1.0966	0.0433813	2310008H09Rik;Tsg118
11.6345	3.78088	1.18374	0.00413707	2310008H09Rik;Tsg118
6.53084	1.39888	1.14571	0.00204755	2310008H09Rik;Tsg118
13.2101	11.3413	1.02551	0.0971024	2310022A10Rik
6	6	1.06638	0.0349738	2310022A10Rik
8.67791	5.96913	1.15779	0.0106221	2310022A10Rik
6	3	0.984897	0.189978	2700078E11Rik
11.2094	4.67231	1.09221	0.0557293	2700078E11Rik
11.7863	8.39568	0.912119	0.788605	2810007J24Rik
7.52632	4.8666	0.901071	0.754661	2810007J24Rik
24.1725	21.186	0.967742	0.154224	5730469M10Rik;Fam213a
7.45314	6.26351	1.04474	0.0855039	5730469M10Rik;Fam213a
10.5015	0.252608	0.823422	0.310911	5730469M10Rik;Fam213a
9.25926	1.93202	0.850488	0.458599	8030462N17Rik
36.2693	25.8594	1.07409	0.22555	8030462N17Rik
7.4082	5.43311	0.970038	0.426173	9030617O03Rik
30.6279	20.856	0.924125	0.571107	9030617O03Rik
10.3125	0.360087	1.10217	0.111385	9030617O03Rik
7.62209	0.449293	1.10528	0.0164245	A1cf
27.9369	12.5128	0.879088	0.297179	A530054K11Rik;AA987161
7.2618	5.48869	1.03802	0.0943542	Aadac
29.8254	23.5741	0.918701	0.17591	Aadac
21.5528	17.526	0.918298	1.0769	Aadat
8.01697	5.27309	0.927703	0.42579	Aadat
6	3	1.14432	0.118049	Aadat
8.64337	7.84229	0.985069	0.235572	Aamp
26.1718	19.2943	0.903417	0.682894	Aamp
6	3	1.08998	0.094052	Aamp
25.2479	21.0191	1.03543	0.237704	Aars
13.1747	2.07651	1.03365	0.128638	Aars
6	3	1.10178	0.0896419	Aars
7.44202	4.81353	1.01045	0.123383	Aasdhppt
13.2517	10.3388	0.907876	0.114198	Aasdhppt
25.0337	20.5633	0.804483	2.07731	Aass
7.91593	4.18829	0.889146	0.764964	Aass
13.4163	8.88165	0.82566	1.05105	Aass
25.3149	1.04341	0.973242	0.239045	Aatf
7.17292	1.25726	1.01622	0.0623801	Aatf
13.1158	2.37819	1.12736	0.0196351	Aatf
13.0377	9.10484	0.965685	0.319782	Abat
27.7394	20.9761	0.841673	1.22225	Abat
7.64908	4.73635	0.923251	0.405522	Abat
8.1663	3.70419	0.986162	0.448104	Abca6
25.0867	20.7074	1.03676	0.275932	Abca6
11.8011	9.84038	0.922253	0.411549	Abca6
6	6	0.980284	0.215197	Abcc9
29.0283	5.34732	0.966669	0.1699	Abcc9
14.8247	11.1277	1.07999	0.0796768	Abcc9
28.3279	23.338	0.985237	0.269034	Abce1
16.7645	3.92908	0.952084	0.191211	Abce1
8.33699	5.11973	0.959724	0.153019	Abce1
6	3	0.961369	0.0583863	Abce1
6.40902	4.06184	1.01105	0.0785626	Abcf1
11.6779	11.4415	0.848345	0.250112	Abcf1
22.6138	17.9765	0.923784	0.174103	Abcf2
6	3	0.871672	0.0996808	Abcf2
29.8493	22.3569	0.983893	0.768032	Abhd14b
6.63691	1.04873	0.977666	0.65955	Abhd14b
8.63846	2.84928	0.919399	0.806536	Abhd14b
8.66023	3.95363	0.854836	0.950283	Abhd6
11.0195	9.13381	0.86271	0.856944	Abhd6
23.6573	22.7858	0.896532	0.541555	Abhd6
14.003	13.423	1.019	0.144833	Abt1
23.3477	21.7187	0.929365	0.432965	Abt1
8.12204	6.61938	0.919658	0.210813	Abt1
7.72547	4.48522	0.992389	0.267262	Acaa1a
27.5945	24.2623	0.81229	2.45843	Acaa1a
36.6343	23.9265	0.833507	2.97533	Acaa1b
7.89545	4.01939	0.919328	0.754498	Acaa1b
12.7469	9.11208	0.961627	0.383983	Acaa2
7.78329	4.09494	0.885799	0.699656	Acaa2
26.7383	22.7497	0.940753	0.968704	Acaca
12.9972	8.97626	0.929613	0.540001	Acaca
7.92101	4.68954	0.884354	0.619394	Acaca
12.8836	9.38718	1.02737	0.132617	Acad11
22.4204	18.1151	0.91123	0.533555	Acad8
9.48819	1.60434	0.871607	0.46775	Acad8
6	0	1.17569	0.0432023	Acad8
12.8184	9.57803	0.985424	0.290121	Acadl
32.0023	21.1048	0.87579	1.13259	Acadl
7.73359	4.46383	0.867182	0.671329	Acadl
31.0532	22.8054	0.818884	1.58726	Acadm
7.63979	4.5468	0.9367	0.451856	Acadm
12.864	9.13241	0.926046	0.476014	Acadm
7.91415	4.34551	0.905896	0.593522	Acads
13.5305	8.61296	0.886342	0.697372	Acads
7.87351	4.05725	0.946575	0.411164	Acadsb
12.8488	8.53515	0.84186	0.515129	Acadsb
25.3461	19.7916	0.964252	0.30167	Acadvl
7.9526	4.07474	0.952692	0.251491	Acadvl
12.3801	11.0216	0.909536	0.234545	Acadvl
12.1426	10.4191	0.980401	0.289306	Acat1
24.254	20.2769	0.861411	0.663	Acat1
7.74395	3.88831	0.886948	0.418231	Acat1
26.6645	22.737	1.04025	0.523159	Acat3
6.58154	1.36226	1.04877	0.375005	Acat3
9.23605	2.27395	1.03272	0.228569	Acat3
24.8079	12.508	1.00229	0.0292143	Acin1
6	3.6124e-17	1.13526	0.0213397	Acin1
11.4473	6.14216	1.00475	0.227803	Acly
26.6763	23.3336	0.953221	0.596143	Acly
6.13986	3.07346	1.13218	0.0495884	Acly
27.3732	22.0309	1.00215	0.873102	Aco1
6.57421	1.1104	0.937679	0.856775	Aco1
8.74216	2.70937	0.914911	0.664038	Aco1
11.1995	1.02549	1.04353	0.211114	Aco2
7.76266	5.35625	1.07469	0.11186	Aco2
22.918	22.1928	1.11523	0.0348896	Aco2
27.3252	21.5448	0.949188	0.513282	Acot13
11.8008	9.23526	0.955887	0.395487	Acot13
8.11648	4.59183	0.914929	0.282538	Acot13
23.9818	23.109	0.941468	0.789865	Acot7
10.5308	7.45505	0.929354	0.359481	Acot7
7.3639	6.1518	1.04286	0.136818	Acox1
6.86499	1.20532	0.98737	0.207945	Acox2
31.6515	23.2914	0.930778	0.76059	Acox2
11.3414	10.2006	1.11402	0.128667	Acox2
14.1401	6.13833	1.02212	0.217556	Acp6
31.951	21.2298	1.04712	0.4488	Acp6
9.65391	1.43461	0.920426	0.699791	Acp6
13.6482	7.68637	0.844404	1.06012	Acsf2
7.96649	3.87766	0.826112	0.953909	Acsf2
26.3216	21.8902	0.911278	0.427051	Acsl1
7.76714	5.30038	0.882051	0.287892	Acsl1
10.6266	0.272051	0.880039	0.26613	Acsl1
28.5102	24.2032	1.0068	0.17816	Acsl5
7.92288	5.28774	0.97672	0.14656	Acsl5
14.73	9.87939	1.14624	0.0497021	Acsl5
24.8787	20.1126	0.826784	1.15272	Acsm1
13.0033	9.01059	0.934973	0.398864	Acsm1
7.7619	4.63576	0.910201	0.507641	Acsm1
19.9999	17.8686	0.940735	0.412552	Acsm3
8.06067	4.04285	0.93642	0.355216	Acsm3
6	3	1.00993	0.165761	Acss2
25.4568	23.4716	1.02652	0.264619	Acss2
7.59039	5.29599	0.913042	0.384071	Acss2
9.17274	2.37044	0.966853	0.186789	Actbl2
30.1758	28.1805	1.08064	0.144572	Actbl2
26.9981	26.6086	1.01704	0.221176	Actc1;Acta1
6	2.97605e-17	1.01876	0.0987633	Actc1;Acta1
12.002	11.1801	0.975769	0.147723	Actc1;Acta1
9.05313	7.70832	0.975474	0.0348906	Actl6a
7.59042	2.05198	0.936986	0.0555638	Actl6a
23.1412	10.5284	0.909758	0.0623161	Actl6a
25.1618	23.2704	0.902473	0.896706	Actn1
25.5506	23.9967	0.921937	0.581564	Actn4
11.6671	9.8153	0.828041	0.556881	Actn4
6	2.18963e-16	1.11904	0.0153072	Actn4
15.4821	7.97916	0.897842	1.32365	Actr1a
7.95796	2.51914	0.864496	0.970755	Actr1a
8.95452	2.43281	0.993279	0.137923	Actr2
28.7391	24.7305	0.917643	0.608441	Actr2
6	3	0.923747	0.115098	Actr2
25.0536	23.9343	0.950453	0.349747	Actr3
6	3	0.944074	0.120712	Actr3
7.73947	4.6707	0.95233	0.147233	Actr3
8.86152	7.07142	0.964274	0.174255	Actr5
19.2974	4.43273	0.967666	0.101516	Actr5
6.50491	4.82505	1.15824	0.0656457	Actr5
10.4328	3.06213	0.964173	0.0954945	Adar
6.6612	4.58721	1.09791	0.159223	Adar
24.7625	18.3212	0.933834	0.244039	Adarb1
12.5314	4.18583	1.14176	0.0175396	Adarb1
16.8157	7.41049	0.859063	0.452611	Adck3
6	3	0.914977	0.0865673	Adck3
22.9913	4.50676	1.01349	0.217433	Add1
6	3.3255e-17	1.03548	0.0606628	Add1
6.57713	5.18007	1.08592	0.155437	Add3
21.1741	5.70011	0.843122	0.283457	Add3
8.91268	1.24025	1.12424	0.210611	Add3
28.2021	22.2142	0.979874	0.961552	Adh1
6.54102	1.09413	0.958568	0.664277	Adh1
8.77178	2.9752	0.916538	0.615181	Adh1
6.59434	1.09194	1.01254	0.48852	Adh5
28.5255	22.3008	1.02167	0.835631	Adh5
8.71893	2.9907	0.945512	0.590871	Adh5
13.2169	8.49457	0.962196	0.469705	Adhfe1
7.71338	4.34527	0.93014	0.598864	Adhfe1
27.7537	22.2709	1.02166	0.575488	Adk
8.76948	2.95645	0.972998	0.440141	Adk
6.64405	0.849909	1.04463	0.27144	Adk
16.6984	11.3483	0.925228	0.22803	Adnp
13.9814	5.95828	1.08111	0.0618294	Adnp
7.63865	2.89164	1.15785	0.0208427	Adnp
6.72724	3.45523	1.05545	0.113372	Adrbk1
10.4339	6.14394	1.05263	0.0645667	Adrbk1
8.38791	8.35292	1.00408	0.0741451	Adrm1
19.3242	3.18837	1.08745	0.0713381	Adrm1
6	3	1.14866	0.00701317	Adrm1
23.9968	18.4285	0.855803	1.93221	Aen
23.5195	3.15077	0.989062	0.150343	Aes
10.3793	10.2896	0.874946	0.355544	Aff1
6.81053	2.70624	1.14197	0.0444062	Aff1
23.4439	15.4541	0.995631	0.163568	Aff4
8.112	8.01236	0.94749	0.140547	Aff4
27.1325	3.6998	0.914237	0.20938	Agfg2
12.6206	4.8261	1.06714	0.101412	Agfg2
7.01094	0.0901005	1.018	0.0125861	Agfg2
11.0923	7.43019	0.981171	0.192542	Aggf1
24.8436	24.0794	0.863651	0.232934	Aggf1
6	3	0.920135	0.0537307	Aggf1
6	3	1.13387	0.027873	Aggf1
26.6024	21.912	0.975162	1.27403	Agl
9.21013	1.55038	0.977911	0.286719	Agl
6.4436	2.55959	1.05184	0.134134	Agl
30.0278	22.858	0.804771	1.34638	Agmat
7.85221	3.67825	0.919168	0.513277	Agmat
13.1212	10.0237	0.874314	0.563837	Agmat
16.2091	7.45073	0.909847	0.256941	Agpat2
16.3643	8.60635	0.957137	0.130693	Agpat3
10.9981	9.39214	0.930127	0.164404	Agpat3
6.92058	1.45223	1.08945	0.0374839	Agpat3
32.5407	23.558	0.804651	2.49925	Agxt
7.67753	4.74373	0.976198	0.268863	Agxt
14.6844	7.44651	0.955317	0.389576	Agxt
7.78324	4.41429	1.00662	0.227041	Agxt2
13.7194	8.5077	0.968292	0.322029	Agxt2
27.124	19.5703	0.845898	1.16625	Agxt2
26.3938	22.201	0.928804	0.989424	Agxt2l1
10.0758	7.25255	1.02537	0.154485	Agxt2l1
6.26817	1.81073	1.04609	0.0913544	Agxt2l1
19.9927	6.21858	1.05897	0.0598571	Ahctf1
7.01173	2.12283	1.0723	0.0253624	Ahctf1
27.0327	22.628	0.98329	0.989102	Ahcy
9.02522	3.95376	1.07068	0.0945814	Ahcy
6.46872	2.65898	1.14109	0.0497459	Ahcy
7.99983	2.51887	0.896217	0.634661	Ahcyl2
11.0108	0.452204	0.953835	0.12743	Ahdc1
6.67962	1.47001	0.896208	0.208295	Ahdc1
22.828	9.06539	1.12349	0.118533	Ahdc1
10.8959	0.685761	0.998568	0.209054	Ahnak
6.69015	3.39324	1.00223	0.107086	Ahnak
24.3369	3.00184	1.07055	0.174018	Ahnak
25.5391	22.5122	0.96701	0.51182	Ahsa1
11.0414	6.73781	1.04091	0.179577	Ahsa1
6	3	0.861035	0.160419	Ahsa1
24.7666	21.5488	0.867973	1.22925	Ahsg
6.4293	2.11116	0.964866	0.107922	Ahsg
15.3537	12.4714	0.914796	0.276985	AI607873
8.1527	7.75886	1.0951	0.071389	AI607873
7.80503	4.54245	0.950638	0.345485	Aifm1
12.3599	11.0337	1.06099	0.0813863	Aifm1
7.84533	0.198037	1.03062	0.101824	Aim1
6	3	1.15486	0.0139615	Aim1
6	3	0.929499	0.292741	Aimp1
6	6	1.02981	0.115687	Aimp1
19.5235	5.30658	0.844149	0.599984	Aimp1
6	2.00341e-16	0.807584	0.132366	Aimp2
22.6264	19.8775	0.903992	0.57777	Aip
11.195	5.25681	1.07286	0.313508	Aip
29.4831	21.228	0.960931	0.540656	Ak2
8.99256	2.50173	1.03891	0.177927	Ak2
28.4857	20.9517	0.905691	0.560347	Ak3
7.99822	5.06752	0.878622	0.677316	Ak3
11.0648	10.6811	0.922179	0.419954	Ak3
23.3827	8.35484	0.957013	0.173423	Akap13
6	1.29038e-16	0.854189	0.179862	Akap13
13.5331	2.50317	0.851082	0.354419	Akap13
6	9.33683e-17	0.973027	0.00175899	Akap13
6.09681	2.98506	0.939673	0.485492	Akap17b
11.8917	7.77682	1.02139	0.0591889	Akap8
8.42755	3.44894	1.15631	0.0107899	Akap8
14.3084	14.1701	0.994189	0.0795528	Akap8l
8.87316	2.42763	0.991104	0.525209	Akr1a1
27.6516	22.5817	1.03316	0.786867	Akr1a1
6.62505	0.866763	1.09637	0.326544	Akr1a1
6	3	1.03736	0.25309	Akr1b1;Akr1b3
7.47278	7.25462	1.0768	0.161012	Akr1b1;Akr1b3
8.59061	3.59232	0.926034	0.608387	Akr1c12
6.56322	1.60976	1.10333	0.239002	Akr1c12
33.626	23.6156	1.14256	0.182306	Akr1c12
8.73778	3.29027	1.00106	0.282139	Akr1c13
26.5314	22.8746	1.00596	0.810476	Akr1c13
6.59665	1.6402	1.08159	0.13673	Akr1c13
6	3	1.00392	0.362238	Akr1c14
7.81138	5.01584	1.00356	0.271973	Akr1c14
26.2216	21.1652	0.947799	1.14488	Akr1c14
9.45178	1.64499	0.997753	0.921694	Akr1c6
6.65607	0.732332	1.14183	0.382886	Akr1c6
30.446	21.8467	1.1684	0.166752	Akr1c6
6	3	0.992742	0.266776	Akr1d1
7.80588	4.87596	1.00677	0.43345	Akr1d1
26.0908	22.1715	0.976645	0.759069	Akr1d1
27.3441	22.3307	0.968621	0.815833	Akr7a2
6.63494	0.839553	0.948442	0.382568	Akr7a2
8.57388	3.14033	0.910213	0.529333	Akr7a2
6	3	1.02028	1.06598	Akt1s1
17.7969	16.8031	1.03996	0.387613	Akt1s1
8.87591	6.61391	1.09201	0.292858	Akt1s1
26.7398	23.0822	0.956536	0.897928	Alad
10.598	6.60573	1.06099	0.0321856	Alad
6.2288	3.13115	1.11131	0.0523163	Alad
27.0244	21.4591	0.941812	1.14767	Alb
7.8439	4.81126	1.05668	0.113983	Alb
6	3	1.09087	0.049178	Alb
6.36415	6.18635	1.06368	0.171231	Aldh16a1
18.774	18.5345	0.913688	0.141931	Aldh16a1
26.6114	23.2615	1.08361	0.474738	Aldh1a1
8.86824	2.32208	1.0804	0.203081	Aldh1a1
6.57058	1.09235	1.14734	0.179923	Aldh1a1
25.2163	22.4169	1.03047	0.715065	Aldh1a7
6.51969	1.21635	1.04391	0.288039	Aldh1a7
8.80015	2.71451	1.0403	0.210254	Aldh1a7
11.6044	9.67483	0.976481	0.364694	Aldh1b1
28.4709	21.6215	0.879385	1.61994	Aldh1b1
7.58588	4.95915	0.93383	0.474256	Aldh1b1
24.5728	21.3636	0.975011	0.769408	Aldh1l1
6	3	1.09077	0.132738	Aldh1l1
7.613	5.49695	1.05944	0.16321	Aldh1l1
28.4953	21.3082	0.802078	1.66771	Aldh2
13.2187	8.7727	0.941427	0.404873	Aldh2
7.77526	4.54075	0.900458	0.618219	Aldh2
8.51638	3.52004	1.01014	0.105555	Aldh3a2
13.4248	8.47156	0.964827	0.374444	Aldh4a1
7.84369	4.48845	0.911028	0.460693	Aldh4a1
7.7779	4.3567	0.965309	0.532188	Aldh5a1
13.141	7.6395	0.908099	0.583722	Aldh5a1
7.8216	4.32871	0.905232	0.662808	Aldh6a1
13.1536	8.8239	0.894649	0.631124	Aldh6a1
28.0882	21.6121	0.925586	0.866808	Aldh7a1
6	3	1.01449	0.0654625	Aldh7a1
7.80595	4.88165	0.95654	0.317559	Aldh7a1
27.6421	22.5937	0.979703	1.03435	Aldh8a1
6.42519	1.45978	1.02117	0.297988	Aldh8a1
8.9812	3.02142	0.979105	0.250309	Aldh8a1
28.5614	22.4334	0.964389	0.810509	Aldh9a1
6.53607	0.912409	0.934219	0.571992	Aldh9a1
8.51775	3.26274	0.938944	0.490182	Aldh9a1
28.4343	25.2068	0.938186	0.87814	Aldoa;Aldoart1
7.90421	4.58586	0.961343	0.395447	Aldoa;Aldoart1
12.3331	10.0013	0.931189	0.349991	Aldoa;Aldoart1
27.8466	22.4466	0.953525	1.36337	Aldob
6.46454	1.17366	0.927073	0.970832	Aldob
8.5526	3.44965	0.928944	0.596888	Aldob
7.30184	4.24394	0.970694	0.133908	Alkbh5
26.6549	22.2614	1.11326	0.145632	Alkbh5
10.0007	6.20586	1.12165	0.0132126	Alkbh5
9.82323	2.03266	0.972254	0.0398821	Alyref
6	9.74417e-17	0.901583	0.0277962	Alyref
30.2008	10.6573	0.826489	1.06499	Alyref2
8.73173	1.80034	0.893726	0.526564	Alyref2
6	2.16968e-16	1.11554	0.00843834	Alyref2
30.1614	22.5808	0.878326	1.37889	Amacr
7.67669	4.62377	0.9212	0.533423	Amacr
12.8318	8.84577	0.937341	0.398733	Amacr
6.6851	3.14209	1.04829	0.173569	Ambp
15.3648	4.5257	1.08787	0.162569	Ambp
8.96131	1.12497	1.13503	0.0538304	Ambp
6.433	0.290822	1.02897	0.100901	Ambra1
25.5923	0.540945	1.01921	0.0597189	Ambra1
11.2592	7.20419	0.998371	0.250308	Ammecr1l
24.0903	21.617	0.971705	0.365639	Ammecr1l
7.9979	5.27841	0.946528	0.280565	Ammecr1l
24.1543	9.8413	0.885204	0.274939	Anapc1
8.28562	7.78287	0.870583	0.217112	Anapc1
15.6301	14.9132	1.01842	0.258553	Anapc10
45.3562	9.54118	1.05532	0.119455	Anapc10
9.86007	5.79844	1.15608	0.0340055	Anapc10
17.6165	9.36335	0.945142	0.107599	Anapc2
15.9208	4.85991	1.12001	0.223357	Anapc2
6.32295	3.32179	1.1665	0.0281638	Anapc2
23.4801	9.20565	0.936949	0.273737	Anapc4
7.35536	3.20362	1.01153	0.0320355	Anapc4
11.401	0.910146	0.866743	0.202133	Anapc4
20.8384	11.8886	0.964793	0.0982931	Anapc5
10.5095	2.95033	0.87409	0.192992	Anapc5
7.44918	2.3863	1.08495	0.0494655	Anapc5
8.79395	4.62023	0.959879	0.0482948	Anapc7
20.0168	10.7402	1.07063	0.0535702	Anapc7
8.649	6.99695	0.889382	0.145596	Ankrd11
11.0853	7.96908	1.0595	0.0313682	Ankrd11
11.3167	7.60937	0.983505	0.181727	Anp32a
28.4445	23.247	0.893859	0.459555	Anp32a
12.1555	4.12584	0.984601	0.148424	Anp32b
26.7838	20.1515	0.960993	0.293967	Anp32b
24.4049	20.7243	0.931657	0.328601	Anp32e
6.8578	4.86264	0.947289	0.164196	Anp32e
10.0014	8.64182	1.07358	0.0241698	Anp32e
26.1767	24.9958	1.03221	0.281896	Anxa2
14.2605	9.85857	0.954917	0.260804	Anxa2
6.77309	3.50065	0.953364	0.226068	Anxa2
29.3287	23.1174	0.936377	1.19802	Anxa5
6.54875	0.994598	0.88862	1.05587	Anxa5
8.47378	3.33433	0.899683	0.863146	Anxa5
28.5352	23.7191	0.933235	0.967177	Anxa6
8.10585	4.29809	1.03539	0.272358	Anxa6
23.6438	21.6294	0.816657	1.65848	Anxa7
9.45295	7.95338	0.881953	1.05736	Anxa7
28.9488	22.3263	0.9303	1.22648	Aox3
6	3	1.05675	0.218078	Aox3
7.98836	5.16035	1.07361	0.18829	Aox3
25.0317	22.6785	0.876695	0.899701	Ap1b1
13.0574	8.61456	0.86125	0.538863	Ap1b1
7.2307	4.04309	0.900578	0.359187	Ap1b1
10.7802	9.66085	0.996319	0.113586	Ap2a1
29.8422	25.7892	0.986943	0.339481	Ap2a1
6.81594	2.80959	1.05077	0.212709	Ap2a1
26.7886	23.3994	1.00028	0.329234	Ap2a2
13.06	9.04802	1.03238	0.131786	Ap2a2
26.6218	23.5526	0.929267	0.555019	Ap2b1
7.31728	2.81924	0.951098	0.228391	Ap2b1
13.7811	8.5955	0.892475	0.296823	Ap2b1
12.5903	9.48054	0.982709	0.253019	Ap2m1
25.8555	23.4812	0.943319	0.486448	Ap2m1
19.6439	1.28528	1.00478	0.181286	Ap3b1
8.54894	0.933302	1.08248	0.0691081	Ap3b1
24.648	15.5382	1.04512	0.127604	Ap3m1
7.07065	1.24748	0.820562	0.222177	Ap3m1
26.5233	21.8062	0.964956	0.715987	Apeh
6.21048	1.46018	0.924948	0.724921	Apeh
8.90353	2.46074	0.951905	0.247945	Apeh
24.9652	21.0723	0.982679	0.328561	Apex1
11.7461	6.51642	0.971766	0.257874	Apex1
8.0565	5.7555	1.03572	0.17034	Apex1
27.9645	1.6132	0.855805	0.177029	Api5
11.0839	8.70526	1.03967	0.0481893	Api5
8.11636	4.91931	0.99073	0.0359112	Aplf
6	3	1.09047	0.000721451	Aplf
6.55865	4.00453	1.09406	0.0944788	Apmap
10.5292	1.55485	0.952203	0.939334	Apoa1
6.72046	1.057	0.935121	0.611304	Apoa1
27.8075	21.8867	1.13865	0.0358748	Apoa1
7.50013	6.00028	0.936121	0.657987	Apoa1bp
30.3331	23.2725	0.818427	1.05832	Apoa1bp
20.2007	2.3363	0.977994	0.314199	Apob
8.59026	2.72914	0.922362	0.309521	Apob
24.3007	20.0545	0.857075	1.12149	Apoh
14.2078	8.00351	0.892504	0.424779	Apoh
11.2888	1.24742	0.819141	0.537773	Apol9b
6	9.14815e-17	0.892343	0.0920221	Apol9b
14.9433	3.46384	0.970852	0.126631	Aptx
31.6531	13.2595	0.884633	0.337196	Aptx
8.94316	5.65644	1.11339	0.0281903	Aqr
36.4728	35.2108	1.12022	0.0260541	Aqr
23.6037	20.2662	0.966283	0.16385	Arcn1
11.0744	10.7225	0.921886	0.210602	Arcn1
22.2056	1.85067	0.892703	0.88887	Arf3;Arf1;Arf2
6	3	0.837891	0.150375	Arf3;Arf1;Arf2
11.4495	9.72304	0.840084	0.238544	Arf3;Arf1;Arf2
6.97534	2.42021	1.04558	0.118945	Arf6
12.6176	7.01694	0.885767	0.214499	Arf6
7.8397	5.72807	0.970231	0.135258	Arfgap2
6.56085	1.26295	0.993232	0.347223	Arg1
27.06	22.2205	0.960978	1.26406	Arg1
8.80717	2.9854	0.983556	0.287133	Arg1
6.51271	1.5412	0.994451	0.268395	Arhgdia
30.7329	25.8839	0.984515	0.408226	Arhgdia
8.90932	2.62022	0.975685	0.231452	Arhgdia
23.6654	5.50944	1.05184	0.391334	Arhgdib
8.6246	2.69277	0.848927	0.576549	Arhgdib
6.83863	0.890002	0.810592	0.4917	Arhgdib
21.2607	11.2608	0.988452	0.050206	Arid1a
7.64061	1.55995	0.929728	0.0721404	Arid1a
10.1448	3.3178	1.01954	0.0198995	Arid1a
8.11453	0.404993	1.0027	0.0304832	Arid1b
18.8476	14.9453	0.957557	0.0408854	Arid1b
11.8689	11.7617	0.991778	0.0448406	Arid2
28.2668	11.5564	0.901463	0.157958	Arid2
33.0456	14.4768	1.01368	0.0949633	Arid4a
13.1038	11.6005	0.903815	0.0950635	Arid4a
8.17895	0.466026	0.929393	0.0969422	Arid4b
12.371	10.169	1.11969	0.0470602	Arid4b
26.305	9.89009	0.882324	0.75709	Arid5b
11.728	10.556	0.958918	0.235077	Arid5b
7.22965	1.95374	1.1289	0.0811449	Arid5b
8.07224	8.04203	0.998722	0.0620278	Armc8
6	3	1.04522	0.0378158	Armc8
10.3782	2.99036	1.1027	0.0236121	Armc8
11.5751	8.47709	0.998877	0.0382541	Arntl
24.0292	5.72695	1.01667	0.212281	Arntl
24.8468	22.5543	0.98682	0.328275	Arpc1a
6	3	0.956261	0.106591	Arpc1a
7.92912	4.99982	1.18178	0.0492552	Arpc1a
29.5664	25.178	0.902115	0.587769	Arpc1b
8.78426	3.21908	0.959251	0.205316	Arpc1b
7.06843	1.88876	1.16015	0.0131456	Arpc1b
7.91035	4.70231	0.989397	0.172167	Arpc2
6	3	0.983803	0.0686436	Arpc2
27.9386	24.672	0.933777	0.49751	Arpc2
35.0253	27.1588	0.888905	0.974786	Arpc3
6	3	1.14218	0.0125729	Arpc3
25.1469	23.7699	0.889155	0.451908	Arpc4
9.44582	1.18977	0.910762	0.234659	Arpc4
10.3335	8.51712	0.824333	2.05257	Arpc5
20.649	20.2507	0.844086	1.59032	Arpc5
25.0895	22.3832	1.02416	0.214801	Arrb1
10.4945	10.1212	0.955573	0.215594	Arrb1
6	3	0.920897	0.133944	Arrb1
27.6208	19.5137	0.970861	0.220598	Arrb2
11.3104	10.7945	0.818709	0.251836	Arrb2
7.79196	0.836457	1.14602	0.0355387	Arrb2
9.06933	1.97992	1.00847	0.207169	Asah1
32.151	1.79349	1.02931	0.0807242	Asf1a
24.4847	10.0164	0.954717	0.302405	Ash1l
13.933	10.9519	1.04771	0.0838941	Ash1l
7.22098	4.72398	1.13354	0.0321439	Ash1l
21.0229	9.37522	0.942716	0.0948693	Ash2l
6	3	1.04519	0.0214396	Ash2l
26.9316	22.4955	0.998154	1.0301	Asl
8.92363	2.85075	1.03398	0.259144	Asl
6.54577	1.15367	1.04567	0.274236	Asl
20.7808	5.04774	0.97651	0.198468	Asna1
6	3	0.892876	0.183187	Asna1
9.15504	3.22239	1.05387	0.0656408	Asna1
6.64455	0.941741	0.985975	0.481779	Aspdh
27.4809	22.0758	1.03555	0.486305	Aspdh
8.90158	2.40174	0.93499	0.527389	Aspdh
27.5257	20.3597	0.973161	0.298726	Aspscr1
6.30747	0.226169	1.00986	0.089125	Aspscr1
11.5669	5.14153	0.965943	0.121934	Aspscr1
23.8345	22.8797	1.00102	0.642844	Ass1
8.94894	2.45781	1.02991	0.167672	Ass1
6.53137	1.27441	1.07338	0.162665	Ass1
35.8272	6.85206	0.999032	0.0529499	Asun;4933424B01Rik
6	3	0.829797	0.0424664	Asun;4933424B01Rik
18.674	15.4097	0.913115	0.042798	Asun;4933424B01Rik
7.12364	3.59814	1.08861	0.0189642	Asun;4933424B01Rik
10.2359	2.25493	1.01022	0.0612428	Asxl2
23.711	10.7232	1.0421	0.110568	Asxl2
7.03546	1.02472	0.899863	0.069136	Asxl2
13.7332	11.7708	0.999502	0.361074	Atad2b
8.15137	5.36463	1.01484	0.24943	Atad2b
12.7599	3.21905	1.06023	0.184921	Ate1
6	3	1.1062	0.0988803	Ate1
27.2891	4.90089	0.897602	0.148475	Atf1
17.8359	14.5506	1.13397	0.0211397	Atf1
7.69513	3.9565	1.13367	0.00471006	Atf1
10.4878	4.04751	0.982424	0.133826	Atf2
27.1018	12.5682	0.900134	0.301573	Atf2
7.02163	4.11705	0.82546	0.259881	Atf7
24.4152	12.5467	0.863751	0.155162	Atf7
12.3263	11.8065	1.07075	0.0405167	Atf7
12.1261	9.07039	0.971442	0.139811	Atf7ip
25.5456	7.25558	1.0675	0.0772769	Atf7ip
6.7646	2.19465	0.89221	0.104128	Atf7ip
7.27663	6.65756	0.964614	0.175025	Atg7
18.5353	0.560474	0.947925	0.179876	Atg7
6	3	1.1119	0.0379502	Atg7
6	3	1.0027	0.169418	Atic
23.2603	0.637359	0.808055	2.20393	Atic
7.63703	5.94692	0.952839	0.341815	Atic
29.5454	25.8449	1.01218	0.25716	Atl2
9.96704	1.22263	1.00759	0.103909	Atl2
7.4369	6.43992	1.09339	0.071532	Atl2
22.2343	20.2739	0.97569	0.180478	Atl3
6	6	0.972854	0.0936034	Atl3
6.29359	0.210034	0.983217	0.145343	Atm
21.2032	17.967	0.962483	0.193011	Atm
8.69242	8.05253	0.902023	0.245754	Atn1
6.85376	0.410587	0.953053	0.871307	Atox1
8.63805	2.53951	0.831952	1.28176	Atox1
29.9409	23.2834	1.13694	0.15662	Atox1
11.5225	1.39888	0.940397	0.534438	Atp1a1;Atp1a3
6	6	1.03388	0.101523	Atp1a1;Atp1a3
8.09678	2.61676	1.12559	0.10292	Atp1a1;Atp1a3
10.4702	0.374945	0.914264	0.25246	Atp2a2
23.2643	20.7138	0.923685	0.171545	Atp2a2
27.0709	20.6359	0.848448	1.11421	Atp5a1
7.91748	4.40644	0.912971	0.428013	Atp5a1
13.1704	9.30391	0.915878	0.340707	Atp5a1
26.6381	20.5018	0.819711	1.29094	Atp5b
7.84867	4.41416	0.904184	0.46209	Atp5b
13.5272	9.36386	0.916065	0.337174	Atp5b
26.4176	20.4629	0.889663	0.751147	Atp5c1
7.67962	4.72674	0.859684	0.609072	Atp5c1
12.051	10.6184	0.807581	0.617138	Atp5c1
8.07016	3.8138	0.992711	0.395576	Atp5f1
6	3	0.895822	0.300873	Atp5f1
7.91308	4.198	0.940914	0.679243	Atp5h;Gm10250
39.9643	22.5617	0.87427	0.795131	Atp5h;Gm10250
8.0677	3.98929	0.897797	0.498455	Atp5o
13.9508	9.90506	1.09658	0.0496641	Atp5o
7.86254	4.59529	0.987261	0.286099	Atp6v1a
30.3152	24.1797	0.840508	0.500055	Atp6v1a
15.5517	4.65696	1.0598	0.0446467	Atr
6	3	1.1309	0.0420607	Atrip
8.16267	6.4661	1.07961	0.0485476	Atrip
12.618	11.4066	0.964416	0.0989617	Atrx
27.8006	13.2321	0.904915	0.206815	Atrx
6.42427	5.35915	0.868581	0.0531906	Atrx
6	3	0.9787	0.0643109	Atxn1
9.82411	4.65705	1.0625	0.0236734	Atxn1
21.019	2.23991	1.01872	0.267188	Atxn10
10.2891	0.118751	1.02026	0.10826	Atxn10
6.76065	6.54305	1.1742	0.0910105	Atxn10
11.744	8.68265	1.02097	0.175023	Atxn2
7.28253	5.94749	1.05887	0.0737004	Atxn2
6	6	0.961835	0.336406	Atxn2l
20.5687	20.0144	0.963902	0.40345	Atxn2l
12.9723	6.0683	0.810999	0.839549	Atxn2l
6	3	1.07758	0.0177991	Atxn2l
10.4598	7.51874	1.02878	0.190758	Atxn7
9.93427	8.7487	0.817023	4.66848	Atxn7l1
34.0337	30.5301	1.0273	0.61585	Atxn7l1
6.4663	1.73827	1.01975	0.085038	AU019823
12.774	11.4331	0.888456	0.444177	AU019823
25.8269	21.291	1.17314	0.0487797	Aup1
8.14404	3.42629	0.993174	0.209686	Baat
29.4985	24.8318	0.931184	1.07793	Baat
13.206	8.92347	0.88664	0.466114	Baat
6	3	1.03432	0.0465721	Baat
6	3	0.911166	0.166834	Babam1
11.2956	8.49211	0.85781	0.237916	Babam1
11.365	0.464169	0.879448	0.440215	Bach1
8.68416	6.88848	0.810032	0.63008	Bach1
24.6749	1.48638	1.09036	0.0649357	Bag1
11.383	8.33813	1.12624	0.0243361	Bag1
28.1604	22.7764	0.866163	0.492596	Bag3
8.57241	1.07141	1.0272	0.0535909	Bag3
13.3448	5.07877	1.00595	0.142763	Bag4
6	6	0.925281	0.106517	Bag4
7.95223	2.05482	0.866732	0.287511	Bag4
6.51696	6.27994	0.99225	0.0396515	Bag5
10.2516	1.89135	0.865583	0.242594	Bag5
26.0364	18.8038	0.90071	0.147958	Bag5
6	3	1.11138	0.0616429	Bag6
8.38434	4.4217	1.05918	0.0538401	Bag6
11.4301	0.634024	0.974411	0.292448	Bahcc1
19.7748	9.77817	1.12282	0.0645071	Bahcc1
18.5675	5.98514	0.935216	0.428714	Baiap2
9.29135	0.294505	1.08915	0.106351	Baiap2
6.93857	0.817614	1.11375	0.0771037	Baiap2
12.9225	1.77422	0.947764	0.284949	Banf1
8.90041	0.860052	0.920331	0.423544	Banf1
7.03377	6.57349	1.12708	0.143458	Banp
9.28651	5.31086	0.992575	0.0343452	Bap1
23.7782	12.7166	1.02226	0.0489625	Bap1
7.03589	3.97576	0.912335	0.0940409	Baz1a
23.64	16.7596	0.864693	0.126729	Baz1a
12.0372	3.36431	1.08763	0.0444564	Baz1a
23.5981	21.529	1.11676	0.111747	Baz1b
20.8367	11.604	0.961861	0.139559	Baz2a
9.75547	3.71398	0.839138	0.098776	Baz2a
6	6	0.89944	0.0116824	Baz2a
7.20176	1.35923	0.993027	0.066925	Baz2b
23.6405	12.2523	1.05007	0.119924	Baz2b
14.5715	5.28524	0.81401	0.125432	Baz2b
8.36412	2.62622	1.00469	0.198903	Bbx
23.6026	11.5873	1.08436	0.0794236	Bbx
11.4517	7.72583	1.12383	0.018585	Bbx
7.34931	4.30904	0.931865	0.324438	BC006779
12.813	11.5932	1.07329	0.155778	BC006779
6	6	1.17544	0.0416317	BC006779
21.866	17.4627	1.01784	0.0940868	BC027231
11.121	4.15537	1.01456	0.0292695	BC027231
6.80082	1.27194	1.16674	0.0557693	BC027231
13.9122	10.7547	0.982835	0.113602	Bcap31
23.0179	22.9508	0.9579	0.260365	Bcap31
7.68357	4.38964	0.926009	0.207761	Bcap31
28.9873	9.75743	0.967484	0.0447687	Bcas2
6.63793	4.85262	1.03052	0.0100794	Bcas2
11.3094	2.93172	1.06782	0.0100914	Bcas2
24.7466	21.986	0.990751	0.361966	Bccip
11.1327	5.49697	1.0376	0.0184121	Bccip
6.85337	2.55048	1.06797	0.0115751	Bccip
19.1775	0.680122	0.98431	0.209809	Bche
6	6	0.952642	0.262846	Bche
8.39836	2.50429	1.03816	0.281478	Bche
11.4121	3.27943	0.971315	0.590798	Bcl6
20.925	5.23366	0.878381	0.78691	Bcl6
7.1586	0.956558	1.07466	0.288701	Bcl6
11.0918	7.96095	1.03501	0.0599357	Bcl7a
23.1132	12.6545	1.08059	0.08141	Bcl7a
7.39529	0.864757	1.18748	0.0230544	Bcl7a
14.1776	4.66831	1.04509	0.156766	Bcl7c
7.91774	0.63619	1.01747	0.0365853	Bcl7c
45.1173	42.8647	0.945548	0.0743866	Bcl7c
26.1128	23.0829	0.985051	0.227819	Bcl9l
7.74196	4.13541	1.08664	0.0477045	Bcl9l
11.7419	5.51517	1.11962	0.0605914	Bcl9l
24.0013	12.929	0.991663	0.0726473	Bclaf1
8.17983	0.289067	0.943695	0.030059	Bclaf1
20.1569	16.7778	0.988463	0.0739079	Bclaf1
23.0982	3.07826	0.885244	0.312466	Bcor
8.96613	3.59815	1.09633	0.0231853	Bcor
7.84973	6.45803	0.993153	0.167928	Bcorl1
9.03991	3.72191	1.06963	0.0464874	Bend3
6.50888	3.6139	1.14039	0.010833	Bend3
8.66202	5.20347	0.917742	0.353391	Bend7
6	3	0.910853	0.0859003	Bend7
22.9478	14.9541	0.994306	0.916064	Bhlhe40
8.01813	7.20136	0.993227	0.392243	Bhlhe40
12.1215	9.34868	0.948639	0.487963	Bhlhe40
27.4387	22.1277	0.955175	0.7932	Bhmt;Bhmt-ps1
8.50543	3.33056	1.05193	0.132773	Bhmt;Bhmt-ps1
6.50363	1.36611	1.07125	0.157012	Bhmt;Bhmt-ps1
12.3521	5.5078	1.03514	0.13045	Birc6
27.9744	21.9617	0.907594	0.946932	Blmh
6.45247	0.999966	1.07955	0.0310734	Blmh
9.19484	5.11555	1.05848	0.0194094	Blmh
7.88829	0.854756	0.994043	0.138625	Bmi1
10.2938	3.05791	0.857938	0.426679	Bmi1
29.2065	8.47554	0.915535	0.249631	Bmi1
6	6.88667e-17	0.925745	0.106572	Bmi1
25.2241	6.024	0.983878	0.390034	Bms1
11.9693	1.16683	0.840574	0.281523	Bms1
6	3.81115e-17	1.0459	0.0293732	Bms1
6	6.1699e-18	0.841008	0.072293	Bms1
10.7366	2.09279	0.970921	0.0650744	Bod1l
22.2876	12.1031	1.0496	0.0639391	Bod1l
7.10436	2.91494	0.963607	0.0229156	Bod1l
22.5313	3.27671	1.01107	0.264268	Bop1
6	3	0.915765	0.094903	Bop1
7.78184	3.65215	1.08544	0.0255209	Bop1
13.796	8.18175	0.936517	0.553206	Bphl
7.83225	4.36227	0.907584	0.545583	Bphl
22.3472	9.17432	0.958807	0.13113	Bptf
12.7937	12.5534	1.05213	0.0355526	Bptf
6.41116	4.75947	1.07108	0.0113516	Bptf
10.1357	3.70902	1.01274	0.340587	Brap
6.34433	3.91257	0.815994	1.94951	Brap
8.31172	1.01095	0.951163	0.188804	Brcc3
6	3	1.1883	0.0101683	Brcc3
14.6309	10.9004	0.903849	0.277624	Brd1
6	2.62586e-17	1.04072	0.029129	Brd1
12.3558	3.96395	0.994287	0.0672106	Brd2
24.9582	21.354	1.02603	0.164384	Brd2
7.74525	1.00078	0.898775	0.154621	Brd2
11.4203	0.954194	0.927554	0.0521418	Brd3
27.1045	12.112	1.10816	0.0160709	Brd3
23.6131	4.10949	1.01016	0.0264029	Brd4
6.26487	4.14738	0.952433	0.0573485	Brd4
11.0253	1.21601	0.884608	0.0738141	Brd4
27.3013	8.00339	1.00008	0.0794734	Brd7
7.36979	1.71	0.939794	0.103396	Brd7
8.23385	7.49762	0.973847	0.062087	Brd8
11.2023	1.0049	0.963895	0.0716007	Brd8
25.316	8.73653	0.857235	0.150895	Brd8
10.3366	2.92551	0.985311	0.067701	Brd9
23.4151	16.9152	0.822819	0.126358	Brd9
29.2692	1.52164	1.03717	0.0676637	Bre
16.6467	10.0254	1.00078	0.0612992	Brix1
8.50538	4.30005	1.0386	0.125847	Brix1
13.4746	10.6939	0.829749	0.404923	Brms1
6	0	1.01864	0.139409	Brms1l
7.74937	4.78559	0.896252	0.288599	Brms1l
23.6258	10.0707	1.11839	0.0489525	Brms1l
7.79426	3.52534	1.18592	0.277562	Brp44
14.1055	11.9521	0.807421	0.55667	Brpf1
6	3	0.991517	0.0026172	Brpf1
9.02774	2.99652	0.81236	0.241955	Brpf3
25.3841	21.7947	1.12917	0.0827817	Brpf3
11.398	6.59534	1.01982	0.214273	Btaf1
25.3601	23.3126	0.969951	0.206678	Btaf1
20.0982	19.6962	1.14896	0.0687143	Btd
12.3797	7.51143	1.02723	0.0137713	Bub3
7.12425	3.74545	0.824921	0.0781276	Bub3
14.5286	12.6843	0.936165	0.130042	Bud13
6	6	1.01863	0.0907885	Bud31
10.4707	0.272672	1.0648	0.0450056	Bud31
30.078	28.5917	0.951924	0.226613	Bysl
7.70288	6.29534	1.01494	0.0665923	Bysl
12.3223	4.65122	1.16512	0.0279708	Bysl
6	3	0.980207	0.0695208	Bzw1
23.6369	17.6905	1.09219	0.0980273	Bzw1
9.54985	6.76164	1.16322	0.00100148	Bzw1
11.1699	4.26619	1.00543	0.0295247	C130039O16Rik
18.5517	10.9735	1.0174	0.0570583	C130039O16Rik
6.5117	4.18897	1.03645	0.0465328	C130039O16Rik
11.7266	0.568952	0.975261	0.235689	C1qc
23.2487	19.6664	0.967813	0.286615	C1qc
7.66746	1.24111	0.965019	0.273153	C1qc
30.0489	22.4395	0.988313	0.336071	C3
14.6646	7.16959	0.873108	0.428272	C3
6.35042	1.77888	1.07248	0.0381266	C330019G07Rik
19.6449	0.840324	0.835981	0.406252	C4b
7.78638	4.66972	0.853223	0.268887	C4b
9.80415	0.364039	0.947837	0.0944862	C4b
21.0903	19.6141	0.91818	0.379954	C8b
8.08972	3.7704	1.06737	0.0780062	C8b
27.1978	21.8842	0.896736	1.36127	Ca1
11.619	10.1814	1.03098	0.176666	Ca1
29.988	23.6731	0.871511	2.35963	Ca2
6	3	1.06424	0.188139	Ca2
11.0332	9.54219	1.07902	0.391939	Ca2
9.20843	1.58764	1.10328	0.535837	Ca3
6.63718	0.890182	1.15933	0.392673	Ca3
29.8712	23.0857	1.18348	0.274919	Ca3
6	6	0.908929	0.0676414	Caap1
8.84221	1.71636	0.950838	0.072073	Caap1
25.4361	22.5419	1.05601	0.0162922	Caap1
26.4858	6.34781	0.936282	0.409814	Cabin1
24.3298	23.9261	0.998843	0.349094	Cacybp
6	3	0.955733	0.093888	Cacybp
11.677	7.74591	0.90995	0.330545	Cacybp
6	1.77338e-17	1.00703	0.128948	Cald1
28.4199	25.2527	0.929974	0.321767	Cald1
12.5851	10.0052	1.04753	0.117624	Cald1
18.6669	2.38773	0.919686	0.329959	Calm1;Calml3
6	3	1.05497	0.0508202	Calm1;Calml3
7.74977	7.52199	1.16751	0.045131	Calm1;Calml3
26.1775	21.3333	0.808561	0.356569	Calr
7.54666	5.25789	0.914398	0.105531	Calr
10.6379	5.50772	1.09154	0.0413214	Calr
11.2503	0.54042	1.01401	0.2231	Calu
20.4201	17.314	1.05718	0.0684717	Calu
10.7072	0.155408	1.01801	0.103413	Camk2d
25.534	22.332	0.981663	0.317401	Cand1
11.4825	6.26648	1.02532	0.274116	Cand1
6	3	1.11367	0.0521459	Cand1
7.11091	0.377071	0.985091	0.143918	Canx
15.8974	10.6119	0.954629	0.0774193	Canx
32.1546	27.7135	0.8461	0.904874	Cap1
6	3	0.912834	0.1712	Cap1
11.9617	9.87248	0.888127	0.40835	Cap1
25.6286	22.4684	0.940379	0.529372	Capn1
11.7243	1.21262	1.14717	0.0124696	Capn1
6	3	1.10052	0.00144416	Capn1
26.0339	24.4686	0.936115	0.268776	Caprin1
7.16186	4.22697	0.913207	0.359222	Caprin1
12.1569	9.34875	0.83382	0.245835	Caprin1
6	6	0.840539	1.94452	Capza1
27.7121	26.4396	0.975957	0.351697	Capza1
11.8093	10.9445	0.949158	0.215364	Capza1
26.0683	23.6523	0.898149	0.763763	Capza2
27.1793	23.6064	1.02137	0.201795	Capzb
8.2785	3.3355	0.903636	0.147408	Capzb
12.6245	10.5239	1.19349	0.0260838	Capzb
28.8783	20.4565	0.94106	0.50582	Carhsp1
11.9595	3.44987	1.03146	0.0429973	Carhsp1
7.00628	2.27402	1.15683	0.0575037	Carhsp1
11.7469	5.50658	0.990725	0.279313	Carm1
24.0716	20.7088	0.965542	0.489099	Carm1
6	3	1.07247	0.148516	Carm1
34.8232	21.2791	0.928257	0.487271	Cars
16.6525	3.22371	0.885327	0.709757	Cars
11.3905	10.8079	0.950896	0.290709	Cars
6	3	0.948339	0.0447877	Cars
26.0675	22.6192	1.00863	0.21651	Cast
6	3	0.970283	0.0545434	Cast
8.32811	5.56365	1.09399	0.0320496	Cast
7.71458	5.00415	0.977689	0.454273	Cat
24.2217	5.35069	1.01116	0.290048	Cbfa2t2
9.48298	1.28663	1.04219	0.0591424	Cbfa2t2
8.25487	2.38254	0.844285	0.190337	Cbll1
6	3.28606e-17	0.89665	0.0451181	Cbll1
15.9184	6.77643	1.10356	0.0187234	Cbll1
28.0946	22.0486	0.949505	0.58467	Cbr1
8.09628	3.48751	1.05399	0.236431	Cbr1
6.87646	0.1583	1.19685	0.0283944	Cbr1
24.6877	21.5423	0.978145	0.487277	Cbs
6.32128	2.00837	1.05935	0.10795	Cbs
10.2164	7.2634	1.08345	0.0234207	Cbs
7.1211	5.88534	1.13528	0.0679983	Cbx1
24.7577	4.3452	1.01102	0.319561	Cbx2
8.42157	4.36431	0.895374	0.141918	Cbx2
12.1033	7.485	1.10977	0.0682099	Cbx2
7.03555	5.69091	1.05385	0.0606669	Cbx3
7.14203	1.29435	0.993215	0.211578	Cbx4
9.90872	7.54834	0.886319	0.549824	Cbx4
18.4423	15.5598	1.14347	0.099062	Cbx4
13.7711	10.7642	0.829479	0.305526	Cbx5
7.09266	6.52683	1.03803	0.0159836	Cbx5
20.2116	11.0286	0.834946	0.911307	Cbx6
6	2.55066e-17	0.844448	0.26619	Cbx6
33.6259	30.1217	0.96592	0.165687	Cbx8
6	3	0.933091	0.0642114	Cbx8
8.77323	6.56681	0.847224	0.226166	Cbx8
16.6054	7.56066	1.12021	0.0409827	Cbx8
22.2823	12.6798	0.866688	0.0729909	Ccar1
10.4621	4.82241	1.04617	0.00791701	Ccar1
9.17615	1.49993	0.998012	0.253285	Ccbl1
6.72995	0.34564	0.950162	0.963889	Ccbl1
31.4459	22.0427	0.890028	1.75454	Ccbl1
27.9	22.7581	0.957146	1.26627	Ccbl2
6.62499	0.849939	0.933944	0.733733	Ccbl2
8.47856	3.36514	0.905892	0.776064	Ccbl2
6	4.8254e-18	0.957439	0.0544619	Ccdc101
14.5046	9.70447	1.12448	0.0128977	Ccdc101
24.2732	6.0909	1.18845	0.0332724	Ccdc12
6	2.92492e-17	1.14572	0.0106601	Ccdc12
8.6541	4.65731	1.11377	0.0128379	Ccdc12
10.6038	7.27295	1.05936	0.0868613	Ccdc130
17.1407	8.25027	1.12781	0.0253727	Ccdc130
6	3	1.01733	0.000373335	Ccdc130
6	6	0.991749	0.0367428	Ccdc137
8.84485	3.64036	1.04749	0.0756052	Ccdc137
29.2258	20.9616	1.06044	0.0795147	Ccdc137
8.79467	6.01691	0.996167	0.122745	Ccdc6
28.4413	0.208977	0.956563	0.433919	Ccdc6
6	3	0.921398	0.275291	Ccdc6
29.2031	20.152	1.06318	0.225488	Ccdc75
6	3	1.14808	0.00146114	Ccdc75
7.99884	5.71776	0.864999	0.378581	Ccdc86
21.5701	20.4879	0.879515	0.232509	Ccdc86
6	3	0.808992	3.85693e-05	Ccdc86
6	3	0.955073	0.0495403	Ccdc94
8.41061	7.61406	0.950179	0.0228525	Ccdc94
12.9998	7.94127	1.03356	0.0116629	Ccdc94
24.0256	11.8153	0.982776	0.252393	Ccdc97
10.3969	2.70981	0.992951	0.0662819	Ccdc97
25.9569	9.71489	1.01924	0.0596135	Ccnc
6	6	0.915656	0.0445147	Ccnc
13.2154	3.90766	0.943706	0.215314	Ccnh
27.7129	26.9105	0.885037	0.0671968	Ccnk
9.5794	7.73746	1.1125	0.0102928	Ccnk
9.57723	4.92313	0.963859	0.061601	Ccnl1
12.2499	0.627647	0.931179	0.10712	Ccnl2
7.28407	3.87715	1.07196	0.0217739	Ccnl2
19.8292	2.12656	0.943753	0.0948234	Ccnt1
7.92964	7.65392	0.918826	0.082571	Ccnt1
6	3	1.08329	0.0182159	Ccnt1
23.3224	15.0936	0.982723	0.0666015	Ccnt2
11.8192	4.61463	1.03784	0.0418005	Ccnt2
7.47164	0.392606	1.16626	0.0278566	Ccnt2
26.8058	23.5782	0.976377	0.192431	Cct2
10.1917	6.44824	1.11206	0.0662557	Cct2
26.1819	23.5901	0.926071	0.343762	Cct3
10.399	8.42499	0.966179	0.142829	Cct3
6	3	1.19684	0.00116954	Cct3
26.5642	23.5885	1.01059	0.172665	Cct4
11.5515	7.25886	0.948379	0.10655	Cct4
6	3	1.105	0.00031485	Cct4
26.9882	22.9587	0.942227	0.235314	Cct5
12.0622	6.56383	0.909394	0.181638	Cct5
6	3	1.07328	0.00614273	Cct5
26.4885	23.1648	0.993577	0.190226	Cct6a
6	3	0.837065	0.106151	Cct6a
7.42181	2.72499	1.15099	0.0141124	Cct6a
26.4248	23.4137	0.968629	0.202287	Cct7
11.4359	7.16806	0.919601	0.100656	Cct7
6	3	1.08112	0.0109277	Cct7
26.1979	23.4194	0.960867	0.214343	Cct8
11.1152	7.82695	0.943607	0.089113	Cct8
6	3	1.14706	0.00340544	Cct8
34.7865	27.628	0.86021	0.835382	Cd2ap
6	1.1697e-18	1.0998	0.0621218	Cd2ap
15.2351	0.732941	0.845877	0.187484	Cd2bp2
12.7947	1.56033	1.05192	0.029538	Cd2bp2
28.1434	27.1226	0.992071	0.135207	Cd3eap
9.02237	2.94618	0.864035	0.171072	Cd3eap
6	2.47446e-17	0.863303	0.0424584	Cd3eap
6	3.49152e-17	1.09932	0.00669639	Cd3eap
8.08571	3.11936	1.0273	0.139941	Cdadc1
12.2582	8.36817	1.13021	0.0467028	Cdadc1
24.7474	8.6398	0.898843	0.190965	Cdc16
11.6787	1.1575	0.949589	0.0621172	Cdc16
7.47533	3.07144	1.08852	0.01713	Cdc16
8.92859	5.05458	0.883458	0.110757	Cdc23
30.7917	6.28236	1.15425	0.0502477	Cdc23
7.34682	1.79372	0.999781	0.0327975	Cdc27
22.2593	15.1924	0.9	0.0901699	Cdc27
9.64801	7.04074	1.04782	0.00546369	Cdc27
11.904	6.19094	0.994998	0.107415	Cdc37
27.3749	23.2572	1.02185	0.153774	Cdc37
6	3	1.07074	0.0580022	Cdc37
6.65301	3.92592	0.893535	0.143747	Cdc40
22.0443	12.3302	1.05243	0.0219144	Cdc40
10.2688	7.8646	1.10727	0.00527235	Cdc40
22.8407	1.55849	0.971172	0.263083	Cdc42bpb
6	1.82946e-17	1.03055	0.0829794	Cdc42bpb
11.2297	10.2957	0.906651	0.272984	Cdc42bpb
6	5.32159e-17	1.08738	0.0135709	Cdc5l
23.0314	13.19	1.0892	0.0163862	Cdc5l
10.4123	7.97473	1.12378	0.00393633	Cdc5l
6	3	0.978673	0.0346796	Cdc73
8.04708	0.566589	0.866963	0.0844665	Cdc73
22.2534	22.0838	1.05868	0.0263921	Cdc73
18.004	0.745677	0.941314	0.175683	Cdk10
6.65437	1.14137	0.889851	0.179692	Cdk10
10.1142	7.21585	0.931299	0.0975422	Cdk12
22.2038	17.2854	1.10565	0.0207365	Cdk12
7.23805	0.998248	1.03113	0.0309773	Cdk13
11.3993	3.5356	0.909593	0.0474877	Cdk13
21.7863	18.6967	1.15508	0.00949994	Cdk13
6	6	0.937137	0.163208	Cdk5rap3
28.8859	22.8538	0.960451	0.184713	Cdk5rap3
8.20497	4.23718	0.908771	0.262165	Cdk5rap3
7.51301	1.70701	1.1412	0.206423	Cdk6
7.34635	1.69051	1.00544	0.0648607	Cdk7
14.2203	1.55173	0.975041	0.0654455	Cdk7
7.91356	1.4484	0.973553	0.0384619	Cdk8
6	6	0.896074	0.0708222	Cdk8
6	3	1.0029	0.033288	Cdk9
12.2232	5.81831	0.890428	0.116736	Cdk9
6.75832	4.52127	1.09256	0.00794399	Cdkn2aip
29.3381	21.9646	1.0053	0.384677	Cdv3
6	4.3321e-18	0.93653	0.271323	Cdv3
14.6469	5.44851	0.969465	0.178651	Cdv3
6	3	0.807989	0.221066	Cdv3
20.3619	11.8759	0.913016	0.178662	Cdyl
11.052	1.52149	0.921527	0.150429	Cdyl
21.5211	15.8229	1.02339	0.319209	Cebpb
11.6948	0.880178	1.03586	0.120324	Cebpb
6	0	1.13387	0.0414407	Cebpb
8.3574	2.7415	1.0899	0.051381	Cebpb
7.95995	4.66956	0.923233	0.13819	Cebpz
6	3	0.804717	0.0790757	Cebpz
20.0785	6.35416	1.08222	0.0340921	Cebpz
26.1875	9.06551	1.00511	0.207639	Cecr2
6	6	1.12997	0.0241627	Cecr2
8.11403	7.14295	0.940861	0.0838092	Celf1
24.6923	17.689	1.05694	0.0617497	Celf1
12.6216	11.9848	0.850659	0.152764	Celf1
14.2693	13.6725	1.00407	0.0813496	Celf2
7.16248	0.798008	0.889922	0.0804994	Celf2
9.81566	3.90242	1.15954	0.0054399	Celf2
8.00166	6.13579	0.957941	0.580044	Cenpv
14.0057	11.2434	0.912629	0.961807	Cenpv
6	2.03741e-17	0.960659	0.134851	Cenpv
7.72543	6.19192	0.964733	0.160981	Ces1
6	4.63347e-17	0.888815	0.133143	Ces1
19.5151	4.65071	1.06876	0.0392732	Ces1
7.91288	4.67084	0.966898	0.222094	Ces1c
25.7837	21.0497	0.829285	0.776862	Ces1c
15.2886	7.43891	0.950551	0.178886	Ces1c
26.8589	22.916	1.05732	0.138283	Ces1d
6	1.57409e-16	0.992922	0.0320446	Ces1e
7.68033	5.92974	0.865781	0.452926	Ces1e
13.6951	8.06435	1.10011	0.11973	Ces1e
27.3512	22.6906	0.986278	0.237564	Ces1f
11.2622	7.59656	1.01243	0.0586051	Ces1f
7.64176	5.29662	0.877524	0.299955	Ces1f
11.3318	9.98139	1.01805	0.103343	Ces2a
7.55604	6.15892	0.931362	0.201215	Ces2a
30.9138	22.8469	1.04789	0.134421	Ces2a
9.77096	5.04474	0.923244	0.337052	Ces2c;Ces2d-ps
7.30532	6.76252	0.952055	0.20183	Ces2c;Ces2d-ps
8.09123	5.77949	0.824476	0.47954	Ces2e
28.0318	23.7377	1.05757	0.0720367	Ces2e
11.0633	9.42973	0.910889	0.0775474	Ces2e
7.68038	5.84564	0.911439	0.121912	Ces2g
6	6	1.09551	0.0366297	Ces2g
11.5051	11.1908	1.08621	0.0359984	Ces2g
14.0923	10.9512	0.977984	0.0537827	Cetn2
27.2377	6.73841	1.11814	0.0295592	Cetn2
8.53632	6.39629	1.01497	0.0558218	Cfdp1
12.8281	5.73825	1.02881	0.0483188	Cfdp1
28.8665	22.2157	0.838491	1.24598	Cfh
11.3121	11.0996	0.881942	0.476385	Cfh
6.36617	3.25164	0.850397	0.468917	Cfh
8.27026	3.38278	0.988713	0.310654	Cfl1
32.0616	27.3328	0.981276	0.419463	Cfl1
6.51986	1.92421	1.0466	0.141856	Cfl1
10.4068	7.63654	1.04163	0.0330228	Cggbp1
20.7907	1.88633	1.16161	0.0946599	Cggbp1
6	6	1.07441	0.000570309	Cggbp1
25.3881	0.310481	1.01343	0.468295	Cgn
12.9307	9.28064	0.958352	0.35183	Cgn
6	6	1.18801	0.0416717	Cgn
19.8165	8.791	1.0491	0.0626303	Champ1
10.9614	1.54624	1.09361	0.0399494	Champ1
30.7533	20.3764	0.997654	0.204958	Chd1
8.60913	0.377301	0.985989	0.069455	Chd1
6	3	1.11431	1.92291e-07	Chd1
6.74671	4.23686	0.988724	0.0587783	Chd2
16.4164	13.0302	0.919393	0.136944	Chd2
11.3528	11.18	0.93686	0.140545	Chd3
18.3642	8.41567	0.908239	0.0665167	Chd3
21.6113	9.42502	1.02552	0.0351657	Chd4
6	3	0.846145	0.0242788	Chd4
9.47217	3.94171	1.17765	0.000259252	Chd4
11.1788	2.95229	0.991323	0.189476	Chd6
21.387	10.5116	0.96867	0.340018	Chd6
6.62829	1.43937	1.04019	0.133013	Chd6
6	3	0.956817	0.0387996	Chd7
7.89949	5.18073	1.13102	0.00841506	Chd7
8.18666	7.72969	1.02361	0.0440657	Chd8
15.214	14.3586	1.03902	0.0155004	Chd8
6	3	1.00704	0.12603	Chd9
11.6327	3.69974	1.01901	0.0659082	Chd9
6	6	1.08153	0.058798	Chd9
12.4147	9.96678	0.859416	0.754942	Chdh
25.2252	10.1278	0.983986	0.0551757	Cherp
7.50628	1.49341	1.07409	0.016903	Cherp
11.2366	2.62955	1.00713	0.0667557	Chid1
20.4779	0.864708	0.922513	0.476783	Chmp4b
10.1709	5.43892	0.901336	0.557406	Chmp4b
7.54949	1.88985	1.05897	0.298687	Chmp4b
22.7951	1.56489	0.984206	0.382795	Chordc1
6.30493	1.31859	1.09083	0.144297	Chordc1
8.52561	5.94323	1.05334	0.0564344	Chordc1
23.0545	6.48891	0.970294	0.0867198	Cic
6	3	0.855596	0.0761206	Cic
6.87414	0.529926	0.957617	0.229107	Cir1
12.1088	6.56659	1.03397	0.105647	Cir1
25.7934	8.94751	0.958036	0.391923	Cirbp
12.0759	10.9844	0.951262	0.157915	Cirbp
6	6	0.849864	0.0450815	Cirbp
6	6.21209e-17	1.19361	0.0149554	Cirbp
8.42349	3.45924	0.998392	0.112077	Cirh1a
24.96	5.01712	1.01328	0.376802	Cirh1a
15.0353	10.549	0.986113	0.211116	Cisd1
8.36031	3.13555	0.966589	0.452017	Cisd1
6	6	1.10702	0.0411073	Cisd1
21.9956	4.68446	1.0766	0.0719857	Ciz1
7.33016	0.120863	0.919695	0.0658136	Ciz1
10.1753	4.4413	0.862661	0.373071	Ckap5
6.79146	2.69352	0.911973	0.195957	Ckap5
12.6483	7.85987	0.956097	0.341692	Clic4
30.1003	24.9668	0.85254	0.783089	Clic4
6	9.70844e-17	1.1432	0.00724501	Clic4
23.6835	22.841	1.02091	0.192887	Clint1
6.8098	2.51311	1.0304	0.109283	Clint1
14.3366	6.39693	1.11778	0.0420781	Clint1
7.41267	4.66898	0.983731	0.097152	Clk4
21.8824	11.4794	1.05252	0.156989	Clk4
10.8219	1.73348	0.866134	0.230124	Clk4
24.3997	5.25899	0.99759	0.233186	Clock
12.354	7.76629	0.912666	0.0825524	Clock
7.62741	5.64684	1.10856	0.0108565	Clock
28.2038	12.9415	0.994306	0.0381218	Clp1
9.35166	0.427096	0.955443	0.0621542	Clp1
27.411	23.8179	0.887812	0.849307	Cltc
12.6855	8.91775	0.877968	0.503147	Cltc
7.55682	3.70462	0.857604	0.555454	Cltc
17.5689	16.6383	0.911431	0.0749142	Cmas
6	6	1.12043	0.0035639	Cmas
6.44716	1.40692	0.99713	0.291109	Cmbl
27.6038	22.1284	0.97182	0.668923	Cmbl
8.26495	3.54031	0.97418	0.269453	Cmbl
10.0625	8.63679	1.06573	0.171181	Cml2
6	6	1.05224	0.02901	Cml2
23.4333	18.8921	1.1608	0.0949028	Cml2
6.48608	1.43976	1.00796	0.306207	Cmpk1
29.9192	23.5943	0.962121	1.13164	Cmpk1
8.82108	3.04416	0.903622	0.499286	Cmpk1
24.1008	22.049	0.899639	0.516461	Cnn3
6.9645	2.20434	1.03334	0.12254	Cnn3
8.03323	6.13704	1.01939	0.18999	Cnot1
6	3	1.02442	0.0619793	Cnot1
31.4781	27.3258	0.953342	0.297448	Cnot7
27.1636	22.0927	0.988991	0.153199	Cnpy2
7.54129	5.71133	0.86867	0.27809	Cnpy2
12.0259	8.52263	0.897533	0.0290218	Cnpy2
8.20061	3.96507	0.990602	0.215389	Coasy
27.3081	22.0716	0.962397	0.446451	Coasy
6.63136	0.527671	1.14665	0.0486253	Coasy
27.6269	23.5739	0.880172	0.504038	Cobll1
6.57877	4.14335	0.86418	0.323281	Cobll1
12.1455	9.85226	1.14257	0.0121495	Cobll1
18.5337	8.75382	0.982874	0.0811495	Cobra1
12.5269	4.32031	0.858276	0.1816	Cobra1
7.41855	2.1777	1.11712	0.0413114	Cobra1
7.83382	3.98	1.00073	0.0721617	Coil
11.2966	11.1657	1.07364	0.583801	Col14a1
7.07699	2.1677	1.03709	0.155849	Col14a1
21.1312	1.6663	0.879474	0.796441	Commd9
9.5761	1.14944	0.865596	0.411479	Commd9
7.0056	0.738126	1.00859	0.100492	Comt
14.9813	3.5772	0.913653	0.250897	Comt
11.1085	0.419044	0.981806	0.113678	Copa
25.1067	20.5345	0.949791	0.258266	Copa
6	2.06547e-17	0.858458	0.0405215	Copa
25.8809	19.344	0.996003	0.135359	Copb1
11.2909	11.2244	0.920922	0.139568	Copb1
6.08478	4.45191	0.878901	0.679769	Copb2
22.9202	18.6977	0.87996	0.338751	Copb2
11.3928	10.5076	1.12131	0.0315968	Copb2
22.5538	20.459	0.940373	0.192804	Cope
11.2628	0.584136	0.906907	0.286232	Cope
6	6	1.08749	1.87934e-05	Cope
11.0994	10.6409	0.997042	0.0799477	Copg1
24.7634	19.4897	0.946562	0.149867	Copg1
6.91751	3.86188	0.934332	0.0878282	Copg1
22.7103	18.6847	0.985759	0.152873	Copg2
6.30431	0.960245	1.01692	0.0477115	Copg2
11.8942	10.9922	1.02538	0.0498499	Copg2
11.8168	5.56861	0.984049	0.166218	Cops2
26.1157	24.324	1.02401	0.18045	Cops2
6	3	1.09121	0.0457478	Cops2
6	3	0.802524	0.0497811	Cops2
24.341	23.863	1.04581	0.140054	Cops3
12.2085	4.62184	1.04948	0.089155	Cops3
11.5964	5.89099	0.981069	0.154846	Cops4
25.5588	24.1479	1.03749	0.142931	Cops4
6	3	0.869088	0.0406448	Cops4
6	3	1.1309	0.0250194	Cops4
25.7772	23.3864	1.00283	0.206945	Cops5
11.5833	6.16038	1.04506	0.0813098	Cops5
6.31447	4.56001	1.16211	0.0303612	Cops5
11.6414	5.67531	0.989377	0.151304	Cops6
24.831	24.0338	1.04695	0.139474	Cops6
24.8179	24.3143	1.01706	0.157977	Cops7a
11.8655	5.16309	1.10126	0.102722	Cops7a
6	3	1.19211	0.0211547	Cops7a
25.4471	0.64952	1.03042	0.187377	Cops7b
12.0125	6.79813	0.94611	0.210378	Cops7b
6	3	0.9132	0.137646	Cops7b
6	3	1.12543	0.0230095	Cops7b
12.157	4.85202	1.00109	0.131629	Cops8
26.8647	23.8615	1.0795	0.110187	Cops8
6	3	1.08963	0.0308975	Cops8
25.8178	20.7076	0.982269	0.277579	Copz1
6.72964	3.37488	0.895347	0.199749	Copz1
13.1192	11.905	1.15259	0.0251259	Copz1
24.1542	5.63401	1.01859	0.668003	Coro1a
7.85417	3.28355	1.05744	0.0800005	Coro1a
6.30452	1.65119	0.943924	0.223318	Coro1b
25.277	22.6711	0.900352	0.997651	Coro1c
12.9078	8.27357	0.876233	0.886349	Coro1c
8.19912	3.0464	0.866276	0.34322	Coro1c
7.76764	4.54833	1.00169	0.197921	Cox4i1
32.692	23.8644	0.823307	0.844406	Cox4i1
15.1272	13.2252	0.814321	0.485473	Cox4i1
6	3	1.0569	0.0209368	Cox4i1
30.6204	15.3093	0.924998	0.384851	Cpeb2;Cpeb3
13.7226	1.97736	0.807126	0.715493	Cpeb2;Cpeb3
8.42088	4.04462	1.16068	0.0149432	Cpeb2;Cpeb3
11.0503	2.1494	0.83207	0.740501	Cpeb4
6	3	0.989795	0.218429	Cpne3
31.4511	23.5658	0.961529	0.88175	Cpne3
10.2157	4.18602	0.814245	0.615296	Cpne3
29.9327	23.2249	0.952452	0.479777	Cpox
12.6559	8.31718	1.0212	0.0974474	Cpox
6	3	1.0207	0.0445471	Cpox
30.1197	22.9265	0.883682	1.38986	Cpq
8.04593	3.99225	0.837044	1.05477	Cpq
10.9362	9.49661	0.822537	0.823152	Cpq
26.9512	21.171	0.817536	1.73357	Cps1
7.80898	4.342	0.900972	0.657983	Cps1
13.2135	8.68685	0.886934	0.671487	Cps1
17.4057	15.2285	0.995371	0.0414047	Cpsf1
6.87332	2.3214	0.929636	0.0477687	Cpsf1
9.65262	6.22717	1.04104	0.0127846	Cpsf1
8.82877	0.964169	0.859471	0.0702056	Cpsf2
6.85001	3.23401	0.951446	0.0517202	Cpsf3
17.059	13.6265	1.08726	0.0186558	Cpsf3
18.9144	12.7878	1.03306	0.039155	Cpsf3l
6	3	0.86827	0.0387769	Cpsf3l
9.87051	6.1051	1.15513	0.000356336	Cpsf3l
21.6879	14.9361	0.922038	0.0566285	Cpsf4
9.42099	6.94395	0.875795	0.0705938	Cpsf4
11.0344	6.18521	0.992785	0.247413	Cpsf6
6.3856	1.21362	0.99006	0.109006	Cpsf6
25.8688	20.9177	0.934213	0.36797	Cpsf6
23.3912	20.1836	0.978851	0.177038	Cpsf7
11.2093	6.05024	0.940866	0.182112	Cpsf7
7.27585	7.15616	1.05873	0.0931513	Cpsf7
12.2957	1.99049	0.909171	0.46455	Cpt1a
12.7545	9.56904	0.873442	0.642374	Cpt2
16.9722	11.6214	1.02617	0.0856492	Crcp
6	3	0.82791	0.183357	Crcp
6.96519	5.25685	1.04773	0.0840974	Crcp
26.4865	9.56067	0.996212	0.0989994	Crebbp
7.63902	0.352405	1.03367	0.013102	Crebbp
11.5724	10.5671	1.07498	0.00986655	Crebbp
26.7387	7.25999	0.958301	1.04331	Crebrf;A930001N09Rik
10.9336	2.31172	0.966199	0.149858	Crebrf;A930001N09Rik
8.20922	3.827	0.922492	0.53754	Creg1
11.8659	7.91665	1.10123	0.112612	Creg1
25.8194	23.2402	0.854454	1.85153	Crip2
6.77347	3.85468	0.869229	0.708842	Crip2
7.97067	0.0334758	1.00507	0.037616	Crnkl1
23.4366	5.68459	0.994763	0.0364382	Crnkl1
11.6493	2.61482	0.826474	0.0992928	Crnkl1
7.96102	4.38478	0.994927	0.329494	Crot
26.1333	22.0157	0.920868	0.896194	Crot
24.3512	15.341	0.94583	0.405736	Crtc2
7.6561	1.7215	0.849449	0.362501	Crtc2
13.0586	12.4493	1.12071	0.119541	Crtc2
24.7727	22.3621	1.00083	1.21322	Cry1
8.70818	7.55195	1.19484	0.0191883	Cry1
24.4808	20.3719	0.982015	1.16617	Cry2
28.1831	22.3304	0.980127	0.978186	Cryz
6.6161	1.05705	0.929503	0.753279	Cryz
8.41805	3.38153	0.930922	0.607825	Cryz
6.46918	5.59643	1.00178	0.0594055	Cryzl1
10.4683	0.0529164	0.962655	0.250811	Cryzl1
19.8644	1.11566	0.96346	0.17879	Cryzl1
12.1756	10.1914	0.993276	0.228836	Cs
23.7954	20.0253	0.892213	0.579307	Cs
7.8467	4.57787	0.889053	0.416326	Cs
27.831	18.0963	1.07495	0.119081	Csde1
7.50268	3.78889	0.973812	0.138984	Cse1l
11.5759	6.14474	1.04653	0.126658	Cse1l
11.5279	2.49784	0.956151	0.129706	Csnk1a1
28.7057	21.6082	1.07043	0.0908215	Csnk1a1
8.32337	1.31855	0.931385	0.0668143	Csnk1a1
23.9581	20.6991	1.00217	0.548814	Csnk1d;Csnk1e
7.36888	2.08617	0.962084	0.0581461	Csnk1d;Csnk1e
9.28078	1.3854	1.10088	0.0198178	Csnk1d;Csnk1e
22.8161	22.1488	1.02602	0.0664561	Csnk2a1
6	3	1.03682	0.032608	Csnk2a1
10.9624	5.06606	0.927171	0.113158	Csnk2a1
6	3	0.870958	0.171832	Csnk2a2
22.1488	21.3429	1.03485	0.0640495	Csnk2a2
10.6836	6.07218	0.909652	0.116126	Csnk2a2
23.9333	22.5661	1.0394	0.0840365	Csnk2b
6	3	1.08346	0.041794	Csnk2b
10.1272	7.04516	1.06204	0.0413753	Csnk2b
29.0295	24.1676	0.990763	0.504772	Csrp1
11.8694	9.0884	0.937514	0.226401	Csrp1
6.93584	2.73416	1.07304	0.164024	Csrp1
25.008	9.0109	0.94008	0.135267	Csrp2bp
6	5.04304e-16	1.17767	0.00618837	Csrp2bp
8.11852	4.48826	0.994442	0.382798	Cstb
6.2454	1.77288	0.981934	0.421248	Cstb
28.7461	23.9747	0.919887	1.33202	Cstb
22.6244	12.5315	1.00615	0.0781253	Cstf1
13.7542	4.77133	0.820537	0.208845	Cstf1
6	3	1.1325	0.00110326	Cstf1
7.98184	1.83654	1.14263	0.00059101	Cstf1
21.7773	18.2174	0.851992	0.104534	Cstf2
6.97156	2.51491	0.982149	0.0803367	Cstf2t
10.914	6.73483	0.873957	0.380417	Cstf2t
6.1598	4.2063	0.938241	0.0425646	Cstf3
17.7016	15.1787	0.899263	0.042752	Cstf3
10.0905	5.16917	1.15667	0.00626028	Cstf3
10.0189	2.84349	1.0038	0.0511614	Ctbp1
30.3913	13.3007	0.813104	0.11278	Ctbp1
8.50288	5.87099	0.823652	0.691761	Ctbp2
24.6847	7.21671	0.959742	0.212134	Ctc1
8.35584	2.9211	0.862346	0.19152	Ctc1
8.29463	5.35565	0.99418	0.146162	Ctcf
15.3658	10.276	0.918308	0.20825	Ctcf
20.2628	3.63026	1.01285	0.167556	Ctdp1
12.9804	2.92704	1.03549	0.0846351	Ctdp1
12.3687	11.3215	0.818722	0.981869	Ctdspl2
22.0991	17.5897	0.96665	0.1562	Ctdspl2
6.58907	0.931668	0.940427	0.920893	Cth
29.3817	23.3826	1.05307	0.662413	Cth
8.75063	2.66812	0.906197	0.692147	Cth
29.3281	21.2071	1.0001	0.158481	Ctif
13.9533	6.53148	0.965057	0.212886	Ctif
6.92574	0.66883	0.971949	0.139332	Ctif
9.80397	1.99719	0.884934	0.382576	Ctnna1
6.76048	3.32999	0.995129	0.0182551	Ctnnbl1
22.1348	9.72369	0.862181	0.114012	Ctnnbl1
23.5386	22.5245	0.946298	0.464778	Ctnnd1
6	3.59861e-17	0.864785	0.29776	Ctnnd1
11.1783	1.43556	0.928332	0.296885	Ctnnd1
7.75589	2.53227	0.975639	0.0468135	Ctr9
11.0466	6.93394	0.890534	0.0697681	Ctr9
6	3	0.885098	0.0345652	Ctr9
22.4466	2.54998	1.07877	0.0219546	Ctr9
33.9158	20.127	0.996278	0.506435	Ctsa
13.7008	8.07882	0.960435	0.276647	Ctsa
7.65195	4.15593	0.913491	0.43667	Ctsa
34.1756	20.6608	1.04466	0.2415	Ctsb
25.609	22.0047	0.900085	0.509448	Ctsd
10.9113	10.0461	0.937399	0.287768	Ctsd
7.28944	4.53073	0.817805	0.481877	Ctsd
30.0142	23.4104	0.858624	1.00226	Ctsh
7.36705	5.8409	0.97373	0.126875	Ctsh
9.69695	2.1336	0.903862	0.436543	Ctsh
11.7607	7.95226	1.01275	0.28122	Ctsz
33.4589	22.9666	0.815379	2.35054	Ctsz
7.94995	3.82112	0.861123	0.823498	Ctsz
19.4205	2.81167	1.05024	0.179244	Cttn
11.3068	6.82737	1.01084	0.130807	Cul1
21.5845	0.0856295	0.952181	0.1672	Cul1
6.38367	1.81585	1.13516	0.00863006	Cul1
26.6831	22.3881	0.9952	0.112688	Cul2
11.6121	6.3974	1.06267	0.115982	Cul2
6.34143	1.99565	1.15314	0.0020443	Cul2
11.5013	6.6746	0.991803	0.190552	Cul3
24.5809	22.816	0.956436	0.191094	Cul3
6.14157	1.24246	1.11409	0.0270023	Cul3
26.2046	21.8075	1.00635	0.0728158	Cul4a
11.526	5.7819	1.01584	0.0475963	Cul4a
24.7012	22.3611	0.951035	0.22079	Cul4b
12.0096	6.38486	1.10735	0.0446527	Cul4b
11.7969	5.8228	1.055	0.186954	Cul5
28.9759	23.6995	1.0391	0.0826881	Cul5
6.34984	1.30417	1.06369	0.021332	Cul5
24.9257	19.2931	1.01629	0.354778	Cutc
11.7338	2.41251	1.02156	0.164731	Cutc
8.58893	1.87999	1.08437	0.0584946	Cutc
6	3	0.949692	0.0814913	Cux1
10.688	3.06234	1.06944	0.0941275	Cux1
7.3388	3.35749	0.977404	0.064799	Cwc15
7.64365	0.496918	1.1757	0.0108455	Cwc22;OTTMUSG00000013393
7.01966	0.973721	0.963846	0.0908986	Cwc25
25.9413	21.6413	1.07163	0.0383467	Cwc25
22.7589	0.623342	0.896821	0.150195	Cwc27
11.0687	6.52155	0.995809	0.201745	Cwf19l1
28.3693	22.7213	1.07258	0.0736656	Cwf19l1
23.2786	8.26368	0.886485	0.204096	Cwf19l2
6.56885	1.84963	0.917502	0.0429616	Cwf19l2
10.2217	7.03459	1.13577	0.00820818	Cwf19l2
7.01559	3.48244	0.952995	0.0789143	Cxxc1
18.0361	12.4285	0.905509	0.145519	Cxxc1
22.1711	2.58452	1.07683	0.164312	Cxxc5
6.98763	2.38433	1.11537	0.0169863	Cxxc5
10.9131	10.3447	1.12849	0.00962065	Cxxc5
26.2735	22.7774	0.934553	0.303548	Cyb5a;Cyb5
8.15882	4.68592	0.947591	0.113988	Cyb5a;Cyb5
12.9208	9.5471	0.886507	0.184299	Cyb5a;Cyb5
15.4596	9.05247	1.02559	0.0731591	Cyb5r3
7.59904	5.10384	1.05597	0.0815955	Cyb5r3
6	3	0.969229	0.0868453	Cyhr1
8.72064	6.60717	0.955994	0.120768	Cyhr1
14.4592	14.3085	0.918865	0.101441	Cyhr1
7.49837	5.48467	0.918213	0.137533	Cyp1a2
14.9877	13.4029	0.855957	0.121955	Cyp1a2
16.8864	7.25276	0.87883	0.667351	Cyp27a1
7.6159	4.20967	1.02579	0.0880221	Cyp2a12
19.5372	2.17155	0.954298	0.145931	Cyp2a12
23.6128	18.8239	0.99199	0.290184	Cyp2a5
9.03937	1.2161	0.986889	0.221745	Cyp2a5
6	6	1.01321	0.0829817	Cyp2c29
8.46267	3.29647	1.0182	0.0868081	Cyp2c29
13.4019	9.65625	0.869857	0.17008	Cyp2c29
6	3	0.868301	0.126294	Cyp2c37
8.22654	2.94258	1.12147	0.120684	Cyp2c37
6	6	0.970497	0.129456	Cyp2c44
21.9952	19.7441	0.990231	0.0779244	Cyp2c44
8.60544	3.07233	1.01759	0.0477053	Cyp2c44
8.57652	2.21125	1.02567	0.12406	Cyp2c50
15.3588	9.55431	0.939215	0.120647	Cyp2c50
6	6	1.19282	0.00495131	Cyp2c50
7.9902	3.9591	0.999525	0.146328	Cyp2c67;Cyp2c69
12.1993	9.88745	1.06212	0.0863497	Cyp2c67;Cyp2c69
11.4345	0.81338	1.09871	0.0354128	Cyp2c70
7.31537	3.5023	1.05683	0.0132491	Cyp2c70
24.4121	22.3607	0.859068	1.19756	Cyp2d10
7.52974	4.09451	0.956739	0.333848	Cyp2d10
19.7508	1.58944	0.99871	0.134841	Cyp2d22
12.862	10.3113	0.803419	0.400509	Cyp2d22
7.20117	3.26697	1.09147	0.0728021	Cyp2d22
24.0659	22.9475	0.847937	1.19104	Cyp2d26
7.83612	3.72095	0.841079	0.845951	Cyp2d26
8.17113	3.37475	1.01762	0.142817	Cyp2d9
22.3737	21.7945	0.921908	0.39015	Cyp2d9
24.9475	19.0154	0.974092	0.44636	Cyp2e1
6	6	0.987689	0.0428969	Cyp2e1
8.43248	4.31764	1.14838	0.0341184	Cyp2e1
7.52421	5.33209	0.993726	0.163797	Cyp2f2
23.8115	20.2154	0.891838	0.430762	Cyp2f2
14.9707	7.04192	1.02933	0.10758	Cyp2j5
8.57317	3.40605	1.05556	0.0662666	Cyp2j5
20.4016	1.50323	0.998883	0.211347	Cyp3a13
8.61845	3.63737	1.0436	0.182394	Cyp3a13
7.68531	5.36894	0.981823	0.167162	Cyp3a25;Cyp3a59
18.881	2.50749	1.06755	0.142541	Cyp3a25;Cyp3a59
8.72138	6.06482	1.11629	0.200361	Cyp4a14
10.5455	0.661169	1.02841	0.202525	Cyp4b1
27.6391	8.97469	1.05375	0.2088	Cyp4b1
6.75832	3.3857	1.08861	0.023545	Cyp4b1
7.66068	6.24768	1.0155	0.179889	Cyp4f14
23.4077	22.0858	0.946955	0.212197	Cyp4f14
13.9221	10.6276	1.1588	0.0357879	Cyp4f14
22.0264	18.5168	0.866653	0.476557	Cyp4v2
11.8404	7.72599	0.902213	0.248076	Cyp4v2
7.38678	6.25416	1.04095	0.0465924	Cyp4v2
37.7424	17.3563	0.991946	0.0871384	Cyp7a1
11.7505	11.2914	0.890239	0.217729	Cyp7a1
17.1866	16.6238	0.971642	0.334017	Cyp7b1
10.9892	7.80768	0.83432	0.624671	Cyp7b1
11.5246	8.4668	0.962355	0.188312	Cyp8b1
7.72356	5.63042	1.06323	0.105399	Cyp8b1
21.3921	9.99475	1.10651	0.102872	Cyp8b1
27.2387	21.4325	0.809955	1.76925	D10Jhu81e
7.82654	4.55713	0.887349	0.748402	D10Jhu81e
13.4808	9.02059	0.884974	0.679248	D10Jhu81e
25.1497	21.08	0.990128	0.121855	D10Wsu52e
10.3782	4.8359	1.07509	0.035039	D10Wsu52e
7.21275	6.54571	0.960251	0.146933	D17Wsu104e
10.2906	2.12869	0.918039	0.114343	D17Wsu104e
28.061	22.7344	1.10625	0.053551	D17Wsu104e
11.0457	7.42213	0.997124	0.359301	D17Wsu92e
6.23925	2.14282	0.941395	0.247695	D17Wsu92e
26.0477	20.4302	1.04812	0.131457	D1Ertd622e
11.824	6.30244	1.11067	0.0574989	D1Ertd622e
26.7082	21.0243	0.973621	0.193379	D2Wsu81e
6	3	0.8571	0.0908975	D2Wsu81e
8.0738	2.43807	1.0767	0.0525723	D2Wsu81e
21.9435	4.76315	1.02735	0.178959	D4Ertd22e
6.92743	0.522948	1.03596	0.130119	D4Ertd22e
10.2242	4.7865	0.90272	0.300104	D4Ertd22e
28.3306	22.5289	0.946405	1.21327	Dak
6.43166	1.35072	0.961838	0.623643	Dak
8.51551	3.58231	0.942361	0.470262	Dak
28.8565	8.87158	0.936169	0.18763	Daxx
6.83384	4.57246	1.11196	0.00609068	Daxx
7.76159	6.25699	0.975151	0.0277387	Dazap1
22.0269	18.6615	1.05501	0.0305154	Dazap1
27.5333	22.313	0.965781	1.03619	Dbi
8.12785	3.93383	0.925095	0.821726	Dbi
23.7423	11.662	1.00645	2.18487	Dbp
12.1792	10.7287	0.903002	0.780086	Dbp
6.50868	2.62208	1.02874	0.0139009	Dbp
21.1393	20.0284	0.998174	0.150922	Dbr1
10.7313	7.26108	1.00773	0.301403	Dbr1
6	6	0.929444	0.0844876	Dbr1
26.4619	21.0234	0.857379	1.38855	Dbt
7.98	4.24531	0.886858	0.668017	Dbt
12.4576	9.22266	0.817787	0.888007	Dbt
7.85893	1.46693	0.998329	0.0694885	Dcaf11
26.5459	23.8773	0.974804	0.298321	Dcaf11
11.0146	6.18896	1.03495	0.0913976	Dcaf11
6	3	1.08928	0.046138	Dcaf11
28.2202	4.05591	0.940299	0.278862	Dcaf13
10.9656	7.50266	1.16847	0.0463368	Dcaf13
44.9162	22.2575	0.943278	0.40248	Dcaf5
9.98677	9.71116	0.839835	0.244881	Dcaf5
11.5331	4.64521	0.890984	0.255295	Dcaf6
7.53655	2.31326	0.905349	0.17927	Dcaf6
16.3024	13.8664	0.99472	0.0706925	Dcaf7
10.1437	3.31393	1.04849	0.046911	Dcaf7
10.2505	8.63446	1.03574	0.0584311	Dcaf8
7.14134	3.97862	1.08764	0.0909727	Dcaf8
24.0347	3.74359	1.02963	0.355225	Dcps
7.69823	4.45621	0.872395	0.671258	Dcps
10.5617	10.4442	0.887273	0.50787	Dcps
18.7591	4.78882	1.05688	0.279924	Dctn1
26.7298	21.6803	1.04908	0.190641	Dctn2
6.73116	2.41223	1.14662	0.00250562	Dctn2
6.48235	3.33668	0.990885	0.225316	Dctn4
24.4615	22.7818	0.940641	0.570815	Dctn4
10.4963	7.74959	0.833757	0.561657	Dctn4
7.05449	4.16401	0.98084	0.190153	Dcun1d1
11.9933	6.7907	1.04185	0.150016	Dcun1d1
26.8524	23.1197	0.857333	0.498413	Dcun1d1
7.52802	4.32132	1.01223	0.104387	Dcun1d4
6	3	0.966939	0.0726835	Dcun1d4
13.1032	4.678	0.902583	0.192716	Dcun1d4
25.2136	16.6225	1.06316	0.0947959	Dcun1d4
10.8982	7.33292	0.981416	0.369095	Dcun1d5
6	3	0.839058	0.597501	Dcun1d5
20.6378	1.44317	0.907362	0.421488	Dcun1d5
27.7908	21.275	0.967051	0.760191	Dcxr
6	3	0.923452	0.748721	Dcxr
7.98733	4.16661	0.953376	0.631797	Dcxr
7.62568	1.51932	0.902695	0.396165	Dda1
13.268	4.56832	0.826895	0.403875	Dda1
25.7549	24.9018	1.15522	0.232592	Ddah1
24.7186	21.3593	0.919765	0.165085	Ddb1
12.2884	5.37552	1.08287	0.0440805	Ddb1
12.4817	3.54018	1.00683	0.169359	Ddhd1
8.90846	4.54529	0.993158	0.0668797	Ddhd1
21.4285	3.83462	0.804923	0.635238	Ddhd1
25.0179	6.15339	0.978817	0.271337	Ddi2
11.7839	7.17849	0.960501	0.12244	Ddi2
7.12496	2.47101	1.12128	0.012037	Ddi2
43.4486	27.8055	0.987017	0.135106	Ddost
8.26133	4.90146	0.987886	0.116916	Ddost
6	0	1.13858	0.0380004	Ddost
10.8198	6.95857	0.944528	0.234419	Ddx1
24.4059	21.9092	0.920884	0.293057	Ddx1
7.99764	4.24492	0.894597	0.240906	Ddx1
22.3565	2.20316	1.13792	0.0551756	Ddx10
23.8817	3.3466	0.994874	0.0559528	Ddx17
13.1638	4.54941	0.894474	0.0441912	Ddx17
7.62939	6.21486	1.12258	0.0118983	Ddx17
27.0083	25.6141	0.850635	0.276347	Ddx18
15.3205	12.5784	1.04969	0.045939	Ddx18
8.60926	5.37251	0.820656	0.131862	Ddx18
6.72146	4.20072	0.997981	0.0702017	Ddx19a
12.4931	3.7855	1.04641	0.0676786	Ddx19b
7.62086	5.89628	1.15654	0.024219	Ddx19b
24.9688	18.2917	1.06379	0.0683679	Ddx20
8.45484	6.81424	1.16532	0.0179421	Ddx20
25.9781	22.0151	1.03013	0.0602489	Ddx21
6	3	0.912556	0.0446704	Ddx21
8.24871	1.78036	0.822674	0.0772777	Ddx23
10.2531	3.74037	1.05627	0.0168774	Ddx23
23.8594	19.4472	1.00879	0.240086	Ddx24
10.5113	3.61455	1.04316	0.0687487	Ddx24
8.00106	0.708022	1.12876	0.0283961	Ddx24
27.3463	24.3881	0.83432	0.470441	Ddx27
7.74573	6.01734	0.888678	0.163279	Ddx27
14.9061	10.8288	1.08299	0.0590859	Ddx27
9.2857	2.54922	0.856018	0.104728	Ddx31
19.1532	6.49533	1.15109	0.013042	Ddx31
9.62721	0.323832	1.02843	0.105437	Ddx39a
21.149	7.32671	0.868358	0.351833	Ddx39a
11.0676	8.96474	1.00699	0.0830475	Ddx39b
31.5357	5.48234	0.976998	0.0912124	Ddx39b
30.1273	19.7513	0.986059	0.132448	Ddx3x;D1Pas1
7.53701	1.2686	0.909566	0.222991	Ddx3x;D1Pas1
10.6321	4.80027	0.942853	0.11844	Ddx3x;D1Pas1
9.31969	6.6158	0.993994	0.0861422	Ddx3y
25.7462	19.1121	0.904941	0.302718	Ddx3y
6.98234	2.15978	1.09806	0.0272696	Ddx3y
6	3	0.997423	0.0162745	Ddx41
22.9124	19.8939	1.01371	0.0787586	Ddx41
10.4955	7.28452	0.917734	0.175498	Ddx41
10.8688	6.69718	0.990623	0.124969	Ddx42
6.0951	2.07185	0.965398	0.0906824	Ddx42
23.7286	1.73763	1.05197	0.0292596	Ddx42
23.5107	18.169	0.965119	0.120198	Ddx46
11.6753	5.15402	1.03459	0.080756	Ddx46
7.89324	3.78224	1.07153	0.0345209	Ddx46
6	3	0.867857	0.121313	Ddx47
27.2466	23.2599	1.06232	0.100529	Ddx47
11.3695	6.07422	1.0713	0.0574577	Ddx47
6	3	0.994371	0.0945511	Ddx49
29.0667	19.2575	0.940723	0.516573	Ddx49
11.3855	5.74288	0.845289	0.421439	Ddx49
24.5405	11.5939	1.02995	0.0727607	Ddx5
6	6	1.05867	0.00337522	Ddx5
8.87669	0.930397	1.08569	0.00857988	Ddx5
11.1787	5.33573	0.917158	0.104779	Ddx50
7.57226	3.42368	1.08453	0.0433984	Ddx50
9.77586	8.74451	0.96541	0.138873	Ddx51
22.9127	8.83929	1.04031	0.0760579	Ddx51
6	3	0.861746	0.13575	Ddx52
8.49858	4.8482	0.967222	0.183611	Ddx54
6	0	0.912269	0.110095	Ddx54
15.631	10.7228	1.10711	0.0765495	Ddx54
28.383	22.1205	1.08443	0.102174	Ddx55
9.82324	1.67924	1.13717	0.0173956	Ddx55
24.7877	21.7844	0.98911	0.189135	Ddx56
8.65169	3.74041	1.02756	0.0456563	Ddx56
11.1298	6.55227	1.10558	0.0432697	Ddx56
23.8261	20.605	0.946621	0.14724	Ddx6
11.4627	10.021	0.939724	0.116407	Ddx6
6	5.57097e-17	1.10186	0.0028415	Ddx6
8.76108	0.301538	1.0056	0.195932	Deaf1
6	3	0.894361	0.165407	Deaf1
22.3935	19.7256	1.07376	0.164137	Deaf1
6	4.12014e-17	0.937214	0.241061	Decr1
11.9685	10.6285	0.920278	0.503342	Decr1
21.1924	19.8359	0.820706	0.82135	Decr1
13.0979	9.58725	0.951097	0.41304	Decr2
7.58931	3.48809	1.07587	0.360751	Decr2
25.3851	20.9626	0.806055	0.546772	Decr2
20.8656	9.7123	0.882989	0.418823	Dedd
6.3887	1.65211	1.16488	0.0655436	Dedd
11.198	3.65082	1.13682	0.0455685	Dedd
23.3555	10.2666	0.997924	0.0490757	Dek
10.5473	1.83085	0.86296	0.117001	Dek
6.39289	5.00444	1.11251	0.0165608	Dek
34.4341	19.0148	1.01742	0.255278	Deptor
7.47118	0.346847	0.890937	0.366237	Deptor
10.3853	7.3399	0.976497	0.0496184	Dera
24.9055	20.6847	0.883214	0.243188	Dera
6.16745	2.94013	1.07393	0.0185061	Dera
11.697	0.955631	0.97004	0.371332	Des
23.9447	9.63048	0.931522	0.527317	Des
6.35168	4.41604	0.961717	0.244439	Des
6	3	0.984718	0.0452452	Det1
15.3521	2.22101	0.946778	0.299676	Det1
9.0884	8.98351	1.12876	0.047272	Det1
14.4745	11.2867	1.04534	0.137743	Dgcr14
32.5251	0.847509	1.13029	0.0475909	Dgcr14
6.68421	4.31674	1.13344	0.0389162	Dgcr14
7.43645	1.72182	0.823547	0.23826	Dgcr8
17.8556	13.8487	0.909187	0.0883852	Dgcr8
8.01864	4.60625	0.962002	0.409573	Dhcr24
24.0946	21.4272	0.875368	0.432799	Dhcr24
28.0075	23.1917	0.997649	0.443132	Dhdh
7.82499	4.46209	1.00888	0.448308	Dhdh
6	3	1.06575	0.11616	Dhdh
6	0	1.00398	0.0170679	Dhrs1
24.0252	21.3167	1.02558	0.169275	Dhrs1
10.2767	3.25151	1.00459	0.027494	Dhrs1
28.9637	22.4449	0.87416	1.14967	Dhrs4
13.5458	8.58778	0.955498	0.338208	Dhrs4
7.67657	4.41688	0.928897	0.4136	Dhrs4
7.18158	6.53357	1.01062	0.0527705	Dhx15
23.7019	23.2009	0.962079	0.114833	Dhx15
9.82463	1.45178	1.17988	0.017108	Dhx15
11.0576	7.01967	1.04787	0.0667241	Dhx16
6.25611	0.453259	1.18611	0.050822	Dhx16
9.95252	3.66047	1.1784	0.0505096	Dhx29
10.3038	4.95931	0.981982	0.0786009	Dhx33
26.471	21.5383	1.09113	0.0938796	Dhx33
8.66829	2.37825	0.994982	0.125398	Dhx34
24.7876	7.76892	0.960841	0.140537	Dhx34
7.22305	1.89129	1.0708	0.0317349	Dhx35
11.0531	8.47094	1.12574	0.000570536	Dhx35
10.9796	3.38711	0.980115	0.129272	Dhx36
7.78041	5.93465	0.940897	0.0975101	Dhx36
18.9587	13.2771	1.06953	0.109989	Dhx36
23.4619	6.63006	1.02468	0.157445	Dhx37
9.88508	3.1641	0.971823	0.0910792	Dhx37
6.87313	1.36636	1.0605	0.0336062	Dhx37
11.3079	7.09119	0.909759	0.191239	Dhx38
7.47305	4.53769	0.949931	0.0891694	Dhx38
18.8956	11.6137	0.973956	0.119962	Dhx40
11.2913	6.82408	0.927985	0.292995	Dhx40
22.9504	1.21747	0.972083	0.0387101	Dhx8
13.0596	2.04371	1.1892	0.0176121	Dhx8
7.32539	3.08692	1.11905	0.00426694	Dhx8
22.831	11.0879	1.02278	0.0335676	Dhx9
11.6585	2.39297	0.863711	0.0718157	Dhx9
10.3321	5.04747	0.962378	0.0321782	Dido1
20.6911	2.8963	1.10155	0.0210944	Dido1
6.67282	1.80194	1.00527	0.0422241	Diexf
10.9992	5.37234	0.952638	0.0863201	Diexf
27.5815	21.1027	1.07284	0.0593457	Diexf
22.1896	6.61207	1.02364	0.161801	Dimt1
7.47959	5.06943	1.04052	0.0539916	Dimt1
9.38537	1.79711	1.1103	0.0454052	Dimt1
12.1114	6.29856	0.991426	0.0919074	Dis3
10.0699	3.43063	0.869181	0.0637508	Dis3
6	3	1.13006	0.00492097	Dis3
20.471	10.7042	0.987339	0.0624421	Dkc1
6.80209	1.66612	0.956083	0.16479	Dkc1
29.9502	8.76534	1.02097	0.0730207	Dkc1
11.4614	2.10947	0.88634	0.218513	Dkc1
22.8871	12.2862	0.920617	0.594012	Dlat
6	9.50514e-16	0.931279	0.120276	Dlat
8.92586	3.04778	1.14764	0.0202663	Dlat
28.0616	21.5018	0.80709	1.63459	Dld
13.2892	8.84906	0.92425	0.513003	Dld
7.85063	4.36219	0.882997	0.642125	Dld
28.5101	21.6125	0.826398	1.85849	Dlst
12.8745	9.17067	0.949292	0.467498	Dlst
7.93533	4.37197	0.915912	0.546323	Dlst
9.64955	2.39855	0.948914	0.127902	Dmap1
6	6	0.911648	0.0204032	Dmap1
25.3166	20.0258	0.833056	1.41405	Dmgdh
7.72663	4.54695	0.928196	0.5205	Dmgdh
13.0399	8.88005	0.91323	0.609696	Dmgdh
25.0758	20.663	1.02696	0.306265	Dnaja1
13.0835	3.29409	0.955589	0.197083	Dnaja1
7.64622	7.34804	1.11706	0.0631739	Dnaja1
25.1769	20.2874	0.978286	0.245539	Dnaja2
7.6803	6.63831	1.02704	0.108494	Dnaja2
12.8127	2.65134	0.898946	0.204425	Dnaja2
6	3	0.946044	0.178075	Dnaja3
20.5282	2.20545	0.816655	0.431514	Dnaja3
25.5446	19.2819	0.992797	0.610889	Dnajb1
7.5734	0.530167	1.00842	0.179281	Dnajb1
11.6206	2.29844	0.903467	0.326673	Dnajb1
42.8374	22.2412	0.918434	0.444129	Dnajb11
7.74917	3.77204	1.05251	0.153849	Dnajb11
14.4262	6.10208	0.816413	0.519728	Dnajb11
12.0764	11.8401	0.997507	0.233067	Dnajb12
6	2.86134e-18	0.919872	0.292893	Dnajb12
6	6	1.18124	0.0105129	Dnajb12
25.7999	20.0666	0.983657	0.457698	Dnajb4
7.2353	1.77232	0.97111	0.120936	Dnajb4
12.1743	1.21487	0.895333	0.288113	Dnajb4
26.7313	15.5226	0.914416	1.00841	Dnajb6
13.0668	2.81514	0.933604	0.664105	Dnajb6
12.0381	9.58332	0.928487	0.298225	Dnajc17
6.50251	4.97626	0.843651	0.508172	Dnajc17
23.0847	3.8965	1.07314	0.112744	Dnajc17
21.013	18.5946	0.865947	0.253817	Dnajc3
7.14268	0.637557	1.10553	0.0336354	Dnajc3
25.4362	22.1455	1.05155	0.126812	Dnajc7
12.1038	2.93582	0.85572	0.254536	Dnajc7
8.06408	0.62939	0.888431	0.151137	Dnajc7
23.6651	17.0776	0.914733	0.138854	Dnajc8
10.7	2.02029	0.925265	0.0883475	Dnajc8
6.73296	4.94326	0.890362	0.112763	Dnajc8
24.4471	21.5113	1.03939	0.327695	Dnajc9
12.7516	1.19155	0.861988	0.752273	Dnajc9
21.4076	2.12913	0.901688	0.768551	Dnm2
10.8071	9.74966	0.912352	0.140832	Dnm2
6	0	1.13871	0.00295075	Dnm2
22.8161	4.10316	0.935556	0.140939	Dnmt1
9.96377	2.23877	1.06527	0.0610995	Dnmt1
25.8902	8.44608	1.00142	0.158601	Dnmt3a
8.05762	4.9489	0.866303	0.196175	Dnmt3a
11.7212	5.5935	1.00074	0.347349	Dnpep
26.599	23.1117	0.946515	0.607313	Dnpep
6	3	0.919568	0.0813564	Dnpep
6	3	1.15249	0.144258	Dnpep
24.5144	7.20992	1.07659	0.114442	Dnttip1
6.4799	3.18982	1.0726	0.0442436	Dnttip1
10.0998	5.72006	1.08323	0.0049373	Dnttip1
23.0359	5.72504	0.908864	0.674873	Dnttip2
6	1.84216e-16	1.15924	0.00842568	Dnttip2
6	6	0.998243	0.162749	Dock2
12.7289	10.0618	0.875876	0.977135	Dock2
7.18625	0.524967	1.00398	0.107797	Dot1l
9.89202	4.74979	1.06369	0.123426	Dot1l
25.1062	5.16847	1.06674	0.0467737	Dot1l
7.43355	1.46471	0.857491	0.107531	Dpf2
24.933	12.9567	0.830308	0.125631	Dpf2
17.9753	9.75222	0.998215	0.056016	Dpf3
7.01599	2.71454	1.06197	0.0603257	Dpf3
12.6291	6.6796	1.06808	0.040438	Dpf3
9.37033	1.29075	0.853443	0.606419	Dpp4
25.9236	22.827	1.05379	0.456654	Dpyd
26.9478	22.9186	1.01889	0.67696	Dpys
6.54733	0.974401	0.976622	0.517424	Dpys
9.00937	2.8316	0.94793	0.431712	Dpys
10.5836	7.46202	0.961258	0.450261	Drap1
7.76318	4.33719	0.875224	0.421263	Drap1
6	9.23559e-18	0.98232	0.0985215	Drg1
10.6802	0.545793	0.949671	0.218354	Drg1
29.4009	29.2705	0.878359	0.449669	Drg1
18.5531	14.8762	1.12444	0.0768521	Drosha
6	3	1.05892	0.0101402	Drosha
6	3	1.02484	0.0721152	Dsp
15.1057	0.115884	0.865577	0.350572	Dsp
6	3	0.970563	0.210972	Dstn
28.6278	22.6656	0.939612	0.836256	Dstn
8.44327	3.1903	1.13859	0.076859	Dstn
6.80036	1.83318	0.877996	0.299297	Dtx3l
8.83259	4.9895	0.88251	0.278569	Dtx3l
24.101	19.498	0.868569	0.187339	Dtx3l
19.1555	14.1886	1.00469	0.045059	Dus3l
9.93765	8.82461	0.978637	0.14282	Dus3l
7.97337	6.97347	0.996654	0.16512	Dusp11
6	3	0.981488	0.152957	Dusp11
21.7809	18.1524	1.03253	0.188572	Dusp11
13.5134	0.692044	1.18598	0.0616942	Dusp11
23.9167	22.6131	1.0033	0.351466	Dync1h1
11.6317	10.9018	0.935681	0.197136	Dync1h1
6.55377	3.58442	0.985429	0.166155	Dync1li1
24.8082	22.8347	1.04526	0.256116	Dync1li1
11.08	2.20609	1.05754	0.103396	Dync1li1
8.93873	2.03045	0.992954	0.0312876	Dynll2;Dynll1
6	6	0.990793	0.00712515	Dynll2;Dynll1
21.294	6.7043	0.927549	0.0831357	Dynll2;Dynll1
28.3706	13.6606	0.977977	0.19422	Dyrk1a
6	1.0913e-16	1.0158	0.0385726	Dyrk1a
7.50439	1.26528	0.817022	0.418454	Dyrk1a
21.0163	3.56337	0.987695	0.0902449	E2f3
6.59645	1.67826	0.948282	0.18164	E2f3
12.1534	5.24858	0.959149	0.12916	E2f4
6	7.44788e-17	1.13759	0.019302	E2f4
7.08148	4.1573	1.00784	0.0931102	Eaf1
10.6888	9.27647	0.919755	0.250783	Eaf1
6	3	0.995171	0.110425	Eapp
7.45776	1.49109	0.990103	0.101555	Eapp
12.7758	4.78597	0.9693	0.192803	Eapp
15.4595	10.3344	1.00682	0.0667183	Ebna1bp2
8.12535	5.45002	0.965743	0.153321	Ebna1bp2
6	3	0.926563	1.09282	Ebp
12.8411	2.40579	0.917237	0.528592	Ebp
12.8457	9.08951	1.00185	0.19588	Ech1
8.07003	4.1616	0.802596	0.772316	Ech1
32.8707	22.0487	0.815447	1.84995	Echdc3
13.5993	8.58881	0.965115	0.273326	Echdc3
7.64557	4.66193	0.921332	0.364646	Echdc3
25.5149	19.7259	0.846272	1.18018	Echs1
12.5383	9.23308	0.909044	0.551687	Echs1
7.77067	4.13541	0.865302	0.587529	Echs1
32.6722	21.0497	0.865454	1.25948	Eci1
12.9574	8.81965	0.954833	0.294791	Eci1
7.76074	4.55927	0.911547	0.514379	Eci1
10.1575	1.3579	0.80503	1.02335	Eci2
44.0729	22.0131	0.878873	0.606217	Eci2
6	0	0.877941	0.285304	Eci2
16.4784	5.50058	0.873363	0.579199	Eci2
7.55461	4.35888	0.998148	0.132403	Ecm1
24.6401	16.3645	0.872953	0.446896	Ecm1
12.1353	11.419	1.08552	0.105963	Ecm1
12.8535	5.30283	0.998401	0.0805939	Ecm29;AI314180
8.00512	0.936438	0.978375	0.065544	Ecm29;AI314180
6	3	1.13316	0.0124872	Ecm29;AI314180
9.94423	3.0187	0.995126	0.222813	Edc4
6	3	0.905293	0.140056	Edc4
6	6.85553e-18	1.00367	0.133003	Edf1
27.8089	26.432	0.926043	0.655293	Edf1
11.6936	8.34624	1.13556	0.0402595	Edf1
17.1146	4.11729	1.1049	0.231641	Eea1
6	6	0.962326	0.0282964	Eed
9.30489	3.66163	0.985657	0.0185416	Eed
20.948	2.47107	0.827356	0.0888483	Eed
46.2384	15.2386	0.879733	0.771747	Eef1a1
24.4989	23.7919	0.872214	0.771949	Eef1a1
10.8314	10.4696	0.959263	0.11343	Eef1a1
6	3	0.865552	0.115741	Eef1a1
11.6163	8.85502	0.909443	0.278994	Eef1b
7.87141	4.323	0.989684	0.237739	Eef1d
20.2279	18.7477	1.0477	0.0880488	Eef1d
11.38	9.33609	1.1067	0.0931377	Eef1d
10.7767	10.203	0.809618	0.575252	Eef1g
15.6717	2.41167	0.868008	0.24863	Eef1g
6.42235	1.85864	1.00064	0.25389	Eef2
23.8998	21.83	0.96476	0.625864	Eef2
8.58655	3.52673	0.976942	0.167065	Eef2
11.3991	6.05199	0.966791	0.252587	Eefsec
26.4539	21.1437	0.939015	0.401958	Eefsec
6.48721	5.26543	1.11641	0.00330557	Eefsec
15.5967	9.40476	1.08974	0.0585827	Efhd2
6	2.97279e-17	0.933513	0.0862834	Eftud2
10.953	1.54325	0.974462	0.0523366	Eftud2
27.3138	7.97222	1.03962	0.0487708	Eftud2
24.3567	20.9982	1.05286	0.255137	Ehd1
11.5084	11.1396	0.941105	0.646026	Ehhadh
6.76444	3.291	0.884619	0.32926	Ehhadh
7.05295	0.431316	0.922811	0.290552	Ehmt1
23.7928	7.64095	0.872758	0.400584	Ehmt1
10.1704	0.398021	1.02818	0.059669	Ehmt1
25.1675	5.72936	1.02676	0.168987	Ehmt2
7.56425	5.42139	0.956427	0.103007	Ehmt2
25.1517	21.1793	0.94973	0.705473	Eif1;Gm6900;Eif1b;Gm16378
11.644	7.03172	0.830325	0.494574	Eif1;Gm6900;Eif1b;Gm16378
6.81756	0.567311	0.992772	0.156367	Eif1a;Gm2016;Gm2022
25.3702	22.7237	0.95955	0.190674	Eif1a;Gm2016;Gm2022
8.78774	5.32861	1.04961	0.0662504	Eif1a;Gm2016;Gm2022
6	6	1.01811	0.115128	Eif2a
10.7089	1.52348	0.852728	0.480464	Eif2a
46.9043	16.9526	1.06651	0.0632967	Eif2a
6	6	0.803238	0.00170584	Eif2a
27.6488	21.8037	0.950839	0.540331	Eif2b2
8.2673	4.54041	0.903716	0.116025	Eif2b2
27.1102	21.4717	1.00182	0.452013	Eif2b5
12.6755	7.67356	1.06777	0.413944	Eif2b5
6	6.44593e-17	0.928334	0.130514	Eif2b5
12.7215	10.7303	1.06242	0.0397714	Eif2c1
7.42003	0.100602	1.12745	0.0119547	Eif2c1
10.0518	0.605887	0.913153	0.146892	Eif2c2
17.5244	5.5941	1.07205	0.0792603	Eif2c2
8.1054	4.2413	0.946369	0.476826	Eif2d
23.0149	20.5505	0.923661	0.435061	Eif2d
10.5444	7.62961	0.847055	0.783572	Eif2d
7.42912	0.464709	0.993652	0.0353785	Eif2s1
10.8326	1.67233	0.969845	0.155416	Eif2s1
30.7709	18.3884	1.05034	0.0514245	Eif2s1
7.00434	4.7126	1.04121	0.0473796	Eif2s2
12.0203	0.280243	1.04882	0.0387425	Eif2s2
27.1244	23.0571	1.0765	0.0251385	Eif2s2
10.6658	1.87702	0.972694	0.159297	Eif2s3x
7.60167	0.404936	0.942282	0.155335	Eif2s3x
36.8026	15.9267	1.03705	0.0832493	Eif2s3x
10.4436	0.997873	0.943492	0.296499	Eif2s3y
7.34353	6.65942	0.944735	0.140739	Eif2s3y
26.1942	22.6969	0.918464	0.420551	Eif3a
6	9.11485e-17	1.0306	0.0453382	Eif3a
10.37	0.282172	0.950538	0.0989195	Eif3a
28.5209	22.3187	0.970297	0.243006	Eif3b
6.72803	1.06636	0.983284	0.133006	Eif3b
10.0151	1.5617	0.941024	0.18233	Eif3b
6	3	1.00738	0.0641029	Eif3c
28.1302	22.5206	0.935017	0.396135	Eif3c
8.11573	5.20145	1.01884	0.0702637	Eif3c
28.9027	24.0494	0.930385	0.328258	Eif3d
7.83109	4.46406	0.894325	0.229262	Eif3d
11.1565	9.63154	0.919639	0.0738594	Eif3d
24.922	21.6444	0.846825	0.713787	Eif3e
7.64152	3.89904	0.896191	0.176815	Eif3e
23.4183	21.5614	0.914095	0.556022	Eif3f
28.5168	20.5244	0.976418	0.286692	Eif3g
6.65094	0.768316	1.03309	0.129864	Eif3g
9.75752	2.84543	0.83739	0.315393	Eif3g
10.8709	7.09055	1.00497	0.0739209	Eif3h
25.3471	21.6415	0.95965	0.441389	Eif3h
22.5152	21.8506	0.899617	0.616082	Eif3i
7.35531	5.41714	1.01072	0.0999599	Eif3j
27.4112	22.4868	0.915294	0.735539	Eif3j
14.2669	7.14153	0.948677	0.212044	Eif3j
25.477	22.4621	0.922415	0.490162	Eif3l
10.5422	9.6062	1.01875	0.102301	Eif3l
6	6.73777e-18	0.89127	0.0761776	Eif3l
21.9653	0.46174	0.867612	0.601261	Eif3m
26.3438	21.4047	0.998352	0.23941	Eif4a1
9.36781	3.15347	0.952885	0.193152	Eif4a1
6.53853	1.31263	0.839396	0.373244	Eif4a1
25.9055	22.0895	0.974767	0.331121	Eif4a2
6	3	1.01518	0.0456025	Eif4a2
9.85313	1.82441	1.03487	0.0182723	Eif4a2
26.2156	8.63018	1.01656	0.0795729	Eif4a3;Gm5576
6	9.78101e-18	0.888278	0.124358	Eif4a3;Gm5576
9.67507	1.41886	0.948644	0.0799708	Eif4a3;Gm5576
6	6	0.999667	0.0866709	Eif4b
23.8258	21.9226	0.985569	0.443665	Eif4b
9.24937	8.52833	0.819008	0.67405	Eif4b
26.5923	19.6003	1.0374	0.547987	Eif4e
6.67978	1.43277	1.04136	0.140452	Eif4e
9.52817	3.4332	1.15216	0.00766557	Eif4e
23.7239	22.666	0.957612	0.340704	Eif4g1
8.87877	1.57373	0.974926	0.0959774	Eif4g1
23.4036	4.3376	1.04569	0.066547	Eif4g2
6.72958	3.18687	1.08046	0.0426751	Eif4g2
10.7907	6.22629	1.17593	0.0604162	Eif4g2
10.9382	1.42936	1.01884	0.135324	Eif5
6.93205	1.33058	1.04298	0.0351843	Eif5
25.658	24.185	1.13927	0.0570778	Eif5
24.1646	21.9166	0.953432	0.571378	Eif5a;Eif5a2
11.2287	9.0607	1.00925	0.0532903	Eif5a;Eif5a2
6.45186	2.20372	0.968955	0.154616	Eif5a;Eif5a2
11.0025	0.864787	1.03125	0.193644	Eif5b
6	3	0.853251	0.120134	Eif5b
6	6	1.10741	0.0425133	Eif5b
19.5919	3.73996	1.09447	0.0613014	Eif5b
24.5245	22.2052	1.00464	0.217044	Eif6
12.1421	3.91523	1.02255	0.06648	Eif6
6	3	0.934048	0.0522178	Eif6
25.7645	22.1689	0.988914	0.642376	Elac2
6.95807	4.7641	1.04487	0.0539323	Elac2
10.1622	5.19985	1.08504	0.0347195	Elac2
16.0742	13.8004	0.879725	0.0756904	Elavl1
6	6	0.887772	0.0342505	Elavl1
7.80726	7.73345	1.04304	0.0199205	Elavl1
24.2692	6.51292	0.921628	0.554362	Elf1
10.4118	0.738506	0.926342	0.200042	Elf1
6.394	6.29474	1.11583	0.023119	Elf1
29.8263	4.73487	0.926082	0.590229	Elf2
6	6	1.06424	0.0178542	Elf2
10.1002	8.87884	0.979133	0.095304	Ell
7.17245	5.08305	0.964939	0.151392	Ell
21.2292	18.1973	1.05261	0.0517159	Ell
6	3	1.02252	0.0469271	Ell2
8.1512	6.86872	0.952477	0.117628	Ell2
20.7281	12.958	0.872019	0.158593	Ell2
23.9848	7.72611	0.951662	0.401598	Emsy
12.2733	10.1494	1.01564	0.0326127	Emsy
6.90357	0.67428	1.06918	0.125136	Emsy
8.04191	7.42631	1.0272	0.0887722	Engase
[truncated: 5,296 more rows]

## Sheet: Tab6
Period	Phase	Decay rate	Amplitude	Gene.Symbol
11.8868	0.116375	1.06871	0.0701107	0610010K14Rik;Bap18
10.6364	4.02333	1.14939	0.0130108	1110037F02Rik;Kiaa1429
11.0651	9.2066	1.00041	0.110181	1700009N14Rik
11.6345	3.78088	1.18374	0.00413707	2310008H09Rik;Tsg118
13.2101	11.3413	1.02551	0.0971024	2310022A10Rik
11.2094	4.67231	1.09221	0.0557293	2700078E11Rik
11.7863	8.39568	0.912119	0.788605	2810007J24Rik
10.5015	0.252608	0.823422	0.310911	5730469M10Rik;Fam213a
13.1747	2.07651	1.03365	0.128638	Aars
13.2517	10.3388	0.907876	0.114198	Aasdhppt
13.4163	8.88165	0.82566	1.05105	Aass
13.1158	2.37819	1.12736	0.0196351	Aatf
13.0377	9.10484	0.965685	0.319782	Abat
11.8011	9.84038	0.922253	0.411549	Abca6
11.6779	11.4415	0.848345	0.250112	Abcf1
11.0195	9.13381	0.86271	0.856944	Abhd6
12.7469	9.11208	0.961627	0.383983	Acaa2
12.9972	8.97626	0.929613	0.540001	Acaca
12.8836	9.38718	1.02737	0.132617	Acad11
12.8184	9.57803	0.985424	0.290121	Acadl
12.864	9.13241	0.926046	0.476014	Acadm
12.8488	8.53515	0.84186	0.515129	Acadsb
12.3801	11.0216	0.909536	0.234545	Acadvl
12.1426	10.4191	0.980401	0.289306	Acat1
11.4473	6.14216	1.00475	0.227803	Acly
11.1995	1.02549	1.04353	0.211114	Aco2
11.8008	9.23526	0.955887	0.395487	Acot13
10.5308	7.45505	0.929354	0.359481	Acot7
11.3414	10.2006	1.11402	0.128667	Acox2
10.6266	0.272051	0.880039	0.26613	Acsl1
13.0033	9.01059	0.934973	0.398864	Acsm1
12.002	11.1801	0.975769	0.147723	Actc1;Acta1
11.6671	9.8153	0.828041	0.556881	Actn4
12.5314	4.18583	1.14176	0.0175396	Adarb1
13.2169	8.49457	0.962196	0.469705	Adhfe1
12.6206	4.8261	1.06714	0.101412	Agfg2
11.0923	7.43019	0.981171	0.192542	Aggf1
13.1212	10.0237	0.874314	0.563837	Agmat
10.9981	9.39214	0.930127	0.164404	Agpat3
11.0108	0.452204	0.953835	0.12743	Ahdc1
10.8959	0.685761	0.998568	0.209054	Ahnak
11.0414	6.73781	1.04091	0.179577	Ahsa1
12.3599	11.0337	1.06099	0.0813863	Aifm1
11.195	5.25681	1.07286	0.313508	Aip
11.0648	10.6811	0.922179	0.419954	Ak3
11.8917	7.77682	1.02139	0.0591889	Akap8
10.598	6.60573	1.06099	0.0321856	Alad
11.6044	9.67483	0.976481	0.364694	Aldh1b1
13.2187	8.7727	0.941427	0.404873	Aldh2
13.4248	8.47156	0.964827	0.374444	Aldh4a1
13.141	7.6395	0.908099	0.583722	Aldh5a1
13.1536	8.8239	0.894649	0.631124	Aldh6a1
12.3331	10.0013	0.931189	0.349991	Aldoa;Aldoart1
12.8318	8.84577	0.937341	0.398733	Amacr
11.2592	7.20419	0.998371	0.250308	Ammecr1l
11.401	0.910146	0.866743	0.202133	Anapc4
10.5095	2.95033	0.87409	0.192992	Anapc5
11.0853	7.96908	1.0595	0.0313682	Ankrd11
11.3167	7.60937	0.983505	0.181727	Anp32a
12.1555	4.12584	0.984601	0.148424	Anp32b
13.0574	8.61456	0.86125	0.538863	Ap1b1
10.7802	9.66085	0.996319	0.113586	Ap2a1
13.06	9.04802	1.03238	0.131786	Ap2a2
12.5903	9.48054	0.982709	0.253019	Ap2m1
11.7461	6.51642	0.971766	0.257874	Apex1
11.0839	8.70526	1.03967	0.0481893	Api5
10.5292	1.55485	0.952203	0.939334	Apoa1
11.2888	1.24742	0.819141	0.537773	Apol9b
11.0744	10.7225	0.921886	0.210602	Arcn1
11.4495	9.72304	0.840084	0.238544	Arf3;Arf1;Arf2
12.6176	7.01694	0.885767	0.214499	Arf6
11.8689	11.7617	0.991778	0.0448406	Arid2
13.1038	11.6005	0.903815	0.0950635	Arid4a
12.371	10.169	1.11969	0.0470602	Arid4b
11.728	10.556	0.958918	0.235077	Arid5b
11.5751	8.47709	0.998877	0.0382541	Arntl
11.3104	10.7945	0.818709	0.251836	Arrb2
11.5669	5.14153	0.965943	0.121934	Aspscr1
12.7599	3.21905	1.06023	0.184921	Ate1
12.3263	11.8065	1.07075	0.0405167	Atf7
12.1261	9.07039	0.971442	0.139811	Atf7ip
11.5225	1.39888	0.940397	0.534438	Atp1a1;Atp1a3
13.1704	9.30391	0.915878	0.340707	Atp5a1
12.051	10.6184	0.807581	0.617138	Atp5c1
12.618	11.4066	0.964416	0.0989617	Atrx
11.744	8.68265	1.02097	0.175023	Atxn2
12.9723	6.0683	0.810999	0.839549	Atxn2l
12.774	11.4331	0.888456	0.444177	AU019823
13.206	8.92347	0.88664	0.466114	Baat
11.2956	8.49211	0.85781	0.237916	Babam1
11.365	0.464169	0.879448	0.440215	Bach1
11.383	8.33813	1.12624	0.0243361	Bag1
13.3448	5.07877	1.00595	0.142763	Bag4
11.4301	0.634024	0.974411	0.292448	Bahcc1
12.9225	1.77422	0.947764	0.284949	Banf1
12.0372	3.36431	1.08763	0.0444564	Baz1a
11.4517	7.72583	1.12383	0.018585	Bbx
12.813	11.5932	1.07329	0.155778	BC006779
11.121	4.15537	1.01456	0.0292695	BC027231
11.3094	2.93172	1.06782	0.0100914	Bcas2
11.1327	5.49697	1.0376	0.0184121	Bccip
11.4121	3.27943	0.971315	0.590798	Bcl6
11.0918	7.96095	1.03501	0.0599357	Bcl7a
11.7419	5.51517	1.11962	0.0605914	Bcl9l
12.1215	9.34868	0.948639	0.487963	Bhlhe40
12.3521	5.5078	1.03514	0.13045	Birc6
11.9693	1.16683	0.840574	0.281523	Bms1
10.7366	2.09279	0.970921	0.0650744	Bod1l
12.7937	12.5534	1.05213	0.0355526	Bptf
12.3558	3.96395	0.994287	0.0672106	Brd2
11.4203	0.954194	0.927554	0.0521418	Brd3
11.0253	1.21601	0.884608	0.0738141	Brd4
11.2023	1.0049	0.963895	0.0716007	Brd8
13.4746	10.6939	0.829749	0.404923	Brms1
11.398	6.59534	1.01982	0.214273	Btaf1
12.3797	7.51143	1.02723	0.0137713	Bub3
12.3223	4.65122	1.16512	0.0279708	Bysl
11.1699	4.26619	1.00543	0.0295247	C130039O16Rik
11.7266	0.568952	0.975261	0.235689	C1qc
11.619	10.1814	1.03098	0.176666	Ca1
11.0332	9.54219	1.07902	0.391939	Ca2
11.677	7.74591	0.90995	0.330545	Cacybp
12.5851	10.0052	1.04753	0.117624	Cald1
10.6379	5.50772	1.09154	0.0413214	Calr
11.2503	0.54042	1.01401	0.2231	Calu
10.7072	0.155408	1.01801	0.103413	Camk2d
11.4825	6.26648	1.02532	0.274116	Cand1
11.9617	9.87248	0.888127	0.40835	Cap1
11.7243	1.21262	1.14717	0.0124696	Capn1
12.1569	9.34875	0.83382	0.245835	Caprin1
11.8093	10.9445	0.949158	0.215364	Capza1
12.6245	10.5239	1.19349	0.0260838	Capzb
11.9595	3.44987	1.03146	0.0429973	Carhsp1
11.7469	5.50658	0.990725	0.279313	Carm1
11.3905	10.8079	0.950896	0.290709	Cars
12.1033	7.485	1.10977	0.0682099	Cbx2
10.6038	7.27295	1.05936	0.0868613	Ccdc130
12.9998	7.94127	1.03356	0.0116629	Ccdc94
13.2154	3.90766	0.943706	0.215314	Ccnh
12.2499	0.627647	0.931179	0.10712	Ccnl2
11.8192	4.61463	1.03784	0.0418005	Ccnt2
11.5515	7.25886	0.948379	0.10655	Cct4
12.0622	6.56383	0.909394	0.181638	Cct5
11.4359	7.16806	0.919601	0.100656	Cct7
11.1152	7.82695	0.943607	0.089113	Cct8
12.7947	1.56033	1.05192	0.029538	Cd2bp2
12.2582	8.36817	1.13021	0.0467028	Cdadc1
11.6787	1.1575	0.949589	0.0621172	Cdc16
11.904	6.19094	0.994998	0.107415	Cdc37
11.2297	10.2957	0.906651	0.272984	Cdc42bpb
11.3993	3.5356	0.909593	0.0474877	Cdk13
12.2232	5.81831	0.890428	0.116736	Cdk9
11.052	1.52149	0.921527	0.150429	Cdyl
11.6948	0.880178	1.03586	0.120324	Cebpb
12.6216	11.9848	0.850659	0.152764	Celf1
11.2622	7.59656	1.01243	0.0586051	Ces1f
11.3318	9.98139	1.01805	0.103343	Ces2a
11.0633	9.42973	0.910889	0.0775474	Ces2e
11.5051	11.1908	1.08621	0.0359984	Ces2g
12.8281	5.73825	1.02881	0.0483188	Cfdp1
11.3121	11.0996	0.881942	0.476385	Cfh
12.9307	9.28064	0.958352	0.35183	Cgn
10.9614	1.54624	1.09361	0.0399494	Champ1
11.3528	11.18	0.93686	0.140545	Chd3
11.1788	2.95229	0.991323	0.189476	Chd6
11.6327	3.69974	1.01901	0.0659082	Chd9
12.4147	9.96678	0.859416	0.754942	Chdh
11.2366	2.62955	1.00713	0.0667557	Chid1
12.1088	6.56659	1.03397	0.105647	Cir1
12.0759	10.9844	0.951262	0.157915	Cirbp
12.6483	7.85987	0.956097	0.341692	Clic4
10.8219	1.73348	0.866134	0.230124	Clk4
12.354	7.76629	0.912666	0.0825524	Clock
12.6855	8.91775	0.877968	0.503147	Cltc
12.0259	8.52263	0.897533	0.0290218	Cnpy2
12.1455	9.85226	1.14257	0.0121495	Cobll1
12.5269	4.32031	0.858276	0.1816	Cobra1
11.2966	11.1657	1.07364	0.583801	Col14a1
11.1085	0.419044	0.981806	0.113678	Copa
11.2909	11.2244	0.920922	0.139568	Copb1
11.3928	10.5076	1.12131	0.0315968	Copb2
11.2628	0.584136	0.906907	0.286232	Cope
11.0994	10.6409	0.997042	0.0799477	Copg1
11.8942	10.9922	1.02538	0.0498499	Copg2
11.8168	5.56861	0.984049	0.166218	Cops2
12.2085	4.62184	1.04948	0.089155	Cops3
11.5964	5.89099	0.981069	0.154846	Cops4
11.5833	6.16038	1.04506	0.0813098	Cops5
11.6414	5.67531	0.989377	0.151304	Cops6
11.8655	5.16309	1.10126	0.102722	Cops7a
12.0125	6.79813	0.94611	0.210378	Cops7b
12.157	4.85202	1.00109	0.131629	Cops8
13.1192	11.905	1.15259	0.0251259	Copz1
12.9078	8.27357	0.876233	0.886349	Coro1c
11.0503	2.1494	0.83207	0.740501	Cpeb4
12.6559	8.31718	1.0212	0.0974474	Cpox
10.9362	9.49661	0.822537	0.823152	Cpq
13.2135	8.68685	0.886934	0.671487	Cps1
11.0344	6.18521	0.992785	0.247413	Cpsf6
11.2093	6.05024	0.940866	0.182112	Cpsf7
12.2957	1.99049	0.909171	0.46455	Cpt1a
12.7545	9.56904	0.873442	0.642374	Cpt2
11.5724	10.5671	1.07498	0.00986655	Crebbp
10.9336	2.31172	0.966199	0.149858	Crebrf;A930001N09Rik
11.8659	7.91665	1.10123	0.112612	Creg1
11.6493	2.61482	0.826474	0.0992928	Crnkl1
13.0586	12.4493	1.12071	0.119541	Crtc2
12.1756	10.1914	0.993276	0.228836	Cs
11.5759	6.14474	1.04653	0.126658	Cse1l
11.5279	2.49784	0.956151	0.129706	Csnk1a1
10.9624	5.06606	0.927171	0.113158	Csnk2a1
10.6836	6.07218	0.909652	0.116126	Csnk2a2
11.8694	9.0884	0.937514	0.226401	Csrp1
10.914	6.73483	0.873957	0.380417	Cstf2t
12.9804	2.92704	1.03549	0.0846351	Ctdp1
12.3687	11.3215	0.818722	0.981869	Ctdspl2
11.1783	1.43556	0.928332	0.296885	Ctnnd1
11.0466	6.93394	0.890534	0.0697681	Ctr9
10.9113	10.0461	0.937399	0.287768	Ctsd
11.7607	7.95226	1.01275	0.28122	Ctsz
11.3068	6.82737	1.01084	0.130807	Cul1
11.6121	6.3974	1.06267	0.115982	Cul2
11.5013	6.6746	0.991803	0.190552	Cul3
11.526	5.7819	1.01584	0.0475963	Cul4a
12.0096	6.38486	1.10735	0.0446527	Cul4b
11.7969	5.8228	1.055	0.186954	Cul5
11.7338	2.41251	1.02156	0.164731	Cutc
10.688	3.06234	1.06944	0.0941275	Cux1
11.0687	6.52155	0.995809	0.201745	Cwf19l1
10.9131	10.3447	1.12849	0.00962065	Cxxc5
12.9208	9.5471	0.886507	0.184299	Cyb5a;Cyb5
13.4019	9.65625	0.869857	0.17008	Cyp2c29
12.1993	9.88745	1.06212	0.0863497	Cyp2c67;Cyp2c69
11.4345	0.81338	1.09871	0.0354128	Cyp2c70
12.862	10.3113	0.803419	0.400509	Cyp2d22
10.5455	0.661169	1.02841	0.202525	Cyp4b1
11.8404	7.72599	0.902213	0.248076	Cyp4v2
11.7505	11.2914	0.890239	0.217729	Cyp7a1
10.9892	7.80768	0.83432	0.624671	Cyp7b1
11.5246	8.4668	0.962355	0.188312	Cyp8b1
13.4808	9.02059	0.884974	0.679248	D10Jhu81e
11.0457	7.42213	0.997124	0.359301	D17Wsu92e
11.824	6.30244	1.11067	0.0574989	D1Ertd622e
12.1792	10.7287	0.903002	0.780086	Dbp
10.7313	7.26108	1.00773	0.301403	Dbr1
12.4576	9.22266	0.817787	0.888007	Dbt
11.0146	6.18896	1.03495	0.0913976	Dcaf11
10.9656	7.50266	1.16847	0.0463368	Dcaf13
11.5331	4.64521	0.890984	0.255295	Dcaf6
10.5617	10.4442	0.887273	0.50787	Dcps
11.9933	6.7907	1.04185	0.150016	Dcun1d1
13.1032	4.678	0.902583	0.192716	Dcun1d4
10.8982	7.33292	0.981416	0.369095	Dcun1d5
13.268	4.56832	0.826895	0.403875	Dda1
12.2884	5.37552	1.08287	0.0440805	Ddb1
12.4817	3.54018	1.00683	0.169359	Ddhd1
11.7839	7.17849	0.960501	0.12244	Ddi2
10.8198	6.95857	0.944528	0.234419	Ddx1
13.1638	4.54941	0.894474	0.0441912	Ddx17
12.4931	3.7855	1.04641	0.0676786	Ddx19b
10.5113	3.61455	1.04316	0.0687487	Ddx24
11.0676	8.96474	1.00699	0.0830475	Ddx39b
10.6321	4.80027	0.942853	0.11844	Ddx3x;D1Pas1
10.8688	6.69718	0.990623	0.124969	Ddx42
11.6753	5.15402	1.03459	0.080756	Ddx46
11.3695	6.07422	1.0713	0.0574577	Ddx47
11.3855	5.74288	0.845289	0.421439	Ddx49
11.1787	5.33573	0.917158	0.104779	Ddx50
11.1298	6.55227	1.10558	0.0432697	Ddx56
11.4627	10.021	0.939724	0.116407	Ddx6
11.9685	10.6285	0.920278	0.503342	Decr1
13.0979	9.58725	0.951097	0.41304	Decr2
11.198	3.65082	1.13682	0.0455685	Dedd
10.5473	1.83085	0.86296	0.117001	Dek
11.697	0.955631	0.97004	0.371332	Des
11.0576	7.01967	1.04787	0.0667241	Dhx16
11.0531	8.47094	1.12574	0.000570536	Dhx35
10.9796	3.38711	0.980115	0.129272	Dhx36
11.3079	7.09119	0.909759	0.191239	Dhx38
11.2913	6.82408	0.927985	0.292995	Dhx40
13.0596	2.04371	1.1892	0.0176121	Dhx8
11.6585	2.39297	0.863711	0.0718157	Dhx9
10.9992	5.37234	0.952638	0.0863201	Diexf
12.1114	6.29856	0.991426	0.0919074	Dis3
11.4614	2.10947	0.88634	0.218513	Dkc1
13.2892	8.84906	0.92425	0.513003	Dld
12.8745	9.17067	0.949292	0.467498	Dlst
13.0399	8.88005	0.91323	0.609696	Dmgdh
13.0835	3.29409	0.955589	0.197083	Dnaja1
12.8127	2.65134	0.898946	0.204425	Dnaja2
11.6206	2.29844	0.903467	0.326673	Dnajb1
12.0764	11.8401	0.997507	0.233067	Dnajb12
12.1743	1.21487	0.895333	0.288113	Dnajb4
13.0668	2.81514	0.933604	0.664105	Dnajb6
12.0381	9.58332	0.928487	0.298225	Dnajc17
12.1038	2.93582	0.85572	0.254536	Dnajc7
10.7	2.02029	0.925265	0.0883475	Dnajc8
12.7516	1.19155	0.861988	0.752273	Dnajc9
10.8071	9.74966	0.912352	0.140832	Dnm2
11.7212	5.5935	1.00074	0.347349	Dnpep
12.7289	10.0618	0.875876	0.977135	Dock2
12.6291	6.6796	1.06808	0.040438	Dpf3
10.5836	7.46202	0.961258	0.450261	Drap1
10.6802	0.545793	0.949671	0.218354	Drg1
11.6317	10.9018	0.935681	0.197136	Dync1h1
11.08	2.20609	1.05754	0.103396	Dync1li1
12.1534	5.24858	0.959149	0.12916	E2f4
10.6888	9.27647	0.919755	0.250783	Eaf1
12.7758	4.78597	0.9693	0.192803	Eapp
12.8411	2.40579	0.917237	0.528592	Ebp
12.8457	9.08951	1.00185	0.19588	Ech1
12.5383	9.23308	0.909044	0.551687	Echs1
12.9574	8.81965	0.954833	0.294791	Eci1
12.1353	11.419	1.08552	0.105963	Ecm1
12.8535	5.30283	0.998401	0.0805939	Ecm29;AI314180
11.6936	8.34624	1.13556	0.0402595	Edf1
10.8314	10.4696	0.959263	0.11343	Eef1a1
11.6163	8.85502	0.909443	0.278994	Eef1b
11.38	9.33609	1.1067	0.0931377	Eef1d
10.7767	10.203	0.809618	0.575252	Eef1g
11.3991	6.05199	0.966791	0.252587	Eefsec
10.953	1.54325	0.974462	0.0523366	Eftud2
11.5084	11.1396	0.941105	0.646026	Ehhadh
11.644	7.03172	0.830325	0.494574	Eif1;Gm6900;Eif1b;Gm16378
10.7089	1.52348	0.852728	0.480464	Eif2a
12.6755	7.67356	1.06777	0.413944	Eif2b5
12.7215	10.7303	1.06242	0.0397714	Eif2c1
10.5444	7.62961	0.847055	0.783572	Eif2d
10.8326	1.67233	0.969845	0.155416	Eif2s1
12.0203	0.280243	1.04882	0.0387425	Eif2s2
10.6658	1.87702	0.972694	0.159297	Eif2s3x
11.1565	9.63154	0.919639	0.0738594	Eif3d
10.8709	7.09055	1.00497	0.0739209	Eif3h
10.5422	9.6062	1.01875	0.102301	Eif3l
10.7907	6.22629	1.17593	0.0604162	Eif4g2
10.9382	1.42936	1.01884	0.135324	Eif5
11.2287	9.0607	1.00925	0.0532903	Eif5a;Eif5a2
11.0025	0.864787	1.03125	0.193644	Eif5b
12.1421	3.91523	1.02255	0.06648	Eif6
12.2733	10.1494	1.01564	0.0326127	Emsy
13.0422	6.5237	1.17533	0.00232709	Engase
10.7732	9.86162	0.877164	0.0945035	Ep300
11.0818	1.3141	0.966714	0.0596613	Ep400
12.8936	0.0235481	0.873586	0.429398	Epb41l2
10.8652	0.489214	1.11828	0.0718545	Epb41l4b;Epb4.1l4b
12.1585	2.45983	1.08566	0.163849	Epb41l5
12.8345	12.4485	0.830916	0.229939	Epc1
10.5918	9.71977	0.855686	0.374179	Ephx1
12.3251	2.36153	0.823204	0.794889	Epn1
11.2427	11.069	0.847052	0.403683	Eprs
12.3422	8.53521	0.901212	0.662794	Eps15
11.5219	9.83903	0.856962	0.578839	Eps15l1
11.8546	10.215	1.0011	0.0792466	Erap1
11.8209	2.20902	1.02727	0.0980712	Erc1
11.5395	7.42535	1.07905	0.0277319	Ercc2
11.985	4.6378	1.08228	0.0222617	Ercc3
11.282	7.1189	1.09769	0.03341	Ercc5
11.4232	6.53179	0.99506	0.0920696	Ercc6
11.8608	3.05701	1.01557	0.0229599	Erh
12.7214	8.55422	1.05159	0.0433221	Esrra
12.6939	12.1792	0.855735	0.599572	Esyt1
13.3654	8.38755	0.883954	0.698709	Etfa
12.8685	9.20971	0.960115	0.33299	Etfb
12.6951	9.53205	0.87608	0.8706	Ethe1
11.974	3.80959	0.863059	0.168069	Etv6
10.8163	5.35198	0.89105	0.069009	Exosc1
10.9701	9.54451	0.987682	0.043365	Exosc3
12.4978	7.19466	0.967043	0.0646144	Exosc5
10.9544	8.02627	1.12637	0.026799	Exosc7
12.3839	4.81277	1.01958	0.0537817	Exosc9
10.7514	2.39099	0.905078	0.117637	Ezh1
11.6478	6.61023	1.00544	0.218424	Faf1
13.2024	8.63463	0.947367	0.452939	Fahd1
11.9878	5.75792	0.936146	0.450911	Fam103a1;Gm10767
11.6774	0.799802	1.09809	0.0431738	FAM120A
10.9007	5.82643	0.955202	0.120899	Fam120b
11.5046	4.86651	0.841155	0.459827	Fam175b
11.7829	7.5731	0.881169	0.318506	Fam207a
12.6501	8.73321	1.14074	0.0141931	Fam208a
11.7812	5.27741	0.852188	0.286153	Fam32a
11.3399	6.91794	1.01106	0.114274	Fam50a
13.2105	9.02241	0.935281	0.608001	Fam82b
10.772	6.1648	1.02738	0.0935534	Fam98b
12.6763	5.77042	1.01489	0.20634	Fan1
12.1339	9.02504	0.860941	0.465326	Farsa
11.5069	11.2754	0.976731	0.215325	Farsb
12.294	6.74808	0.945201	0.224984	Fbxl6
11.6454	11.4375	0.963841	0.39077	Fech
12.7611	8.9113	0.89208	0.178761	Fermt2
10.529	0.365468	0.92743	0.144896	Fgb
11.0406	10.597	1.04054	0.115489	Fhl1
10.6827	2.82962	1.1092	0.0757689	Fkbp2
11.5891	11.0249	1.02932	0.076468	Fkbp3
11.6511	6.22309	0.957719	0.24989	Fkbp4
11.3839	6.23629	1.06655	0.0693831	Fkbp5
11.2308	0.659186	0.981111	0.265478	Flna
11.8915	9.71962	0.925095	0.249788	Flnb
11.3469	1.3322	1.00842	0.135993	Fmr1
12.8138	11.1483	0.928479	0.288561	Fn1
12.2639	11.0527	0.959889	0.0938821	Fop;2500003M10Rik
10.5179	0.16631	1.01756	0.0750866	Foxa2
11.7748	6.68807	0.979776	0.232926	Foxa3
11.5684	8.01339	0.977616	0.0423024	Foxp1
13.1202	4.1831	0.806589	0.421971	Foxp4
12.5455	5.24135	1.04878	0.0801718	Frg1
11.079	3.99559	1.15502	0.0102439	Ftsj3
11.7436	6.41291	1.03404	0.17823	Ftsjd2
11.6071	6.85708	1.00573	0.195439	Fubp1
11.0855	6.63262	0.964174	0.192152	Fubp1
10.9114	7.1585	1.13993	0.060196	Fubp3
10.6595	7.72105	0.922803	0.156019	Fus
11.5934	0.63903	0.948897	0.0846708	G3bp1
12.6352	11.9246	0.862157	0.215291	Gabpb2
11.021	7.03601	1.12425	0.0362708	Gata4
13.3638	7.25171	0.910828	0.103385	Gc
13.226	9.33562	0.891889	0.527756	Gcdh
10.8675	6.95166	0.949132	0.0927747	Gcfc1
12.2461	6.79482	1.03057	0.198448	Gin1
12.0507	8.62798	0.81936	1.06194	Gls2
12.8074	8.88654	0.903954	0.512288	Glud1
12.9005	9.05696	0.907289	0.591733	Glyat
11.3573	3.54492	1.10464	0.0518994	Gm10020;Rpl15;Gm5292;Gm8420
11.2418	10.9161	0.816122	1.07209	Gm10108;Cycs
11.4061	10.6127	0.947079	0.413931	Gm20547;Cfb
12.187	0.758134	1.02733	0.136025	Gm340
13.0542	8.45066	0.83351	1.1827	Gm4952
12.7953	12.3123	0.917532	0.038995	Gm8991;Gm6793
12.1089	9.37507	0.948713	0.476502	Gm9755;Tufm
11.6196	6.01249	1.15109	0.0425008	Gmps
10.6845	0.957777	0.963379	0.206111	Gnai2;Gnai1
10.8611	1.3377	1.16483	0.0425398	Gnb1
11.3163	6.35905	1.05122	0.140586	Gne
12.4554	2.22018	1.06745	0.0536225	Gnl2
12.8312	0.961122	1.10779	0.0388652	Gnl3
10.7625	7.73976	0.964866	0.193774	Gnl3l
11.398	10.1865	0.970582	0.0650992	Gon4l
11.2658	1.03234	0.89709	0.399334	Gorasp2
13.3078	8.6742	0.912968	0.610434	Got2
12.0351	6.16031	0.925637	0.0995029	Gpatch1
11.1475	8.95249	1.12574	0.022114	Gpatch8
10.8528	7.6068	0.921766	0.331849	Gpkow
11.2199	6.64487	1.04765	0.124759	Gps1
11.0232	6.87388	0.950602	0.161356	Grb2
12.2689	3.31101	0.847692	0.306428	Grwd1
11.6678	9.44711	1.13474	0.102809	Gsk3a
11.8188	9.56563	0.998558	0.193002	Gsr
13.2812	8.57902	0.828627	1.23116	Gstk1
12.2332	5.0351	0.985723	0.232497	Gtf2b
12.4274	5.61527	0.995961	0.16147	Gtf2f1
10.8514	6.45007	0.983691	0.16393	Gtf2f2
12.1648	3.48133	1.03033	0.0926213	Gtpbp4
11.4245	7.21347	0.907308	0.492138	Gusb
11.5299	2.36834	0.839723	0.786129	Gzmb
11.3209	0.969383	1.10391	0.124022	H2afy
11.3534	11.2435	1.01532	0.0528294	H2-D1
11.2589	10.2785	0.956043	0.120349	H6pd
12.1575	9.71561	0.924373	0.481037	Hadh
12.7674	9.06183	0.818978	0.599586	Hadha
12.2606	10.4253	0.927747	0.353118	Hadhb
11.083	9.60462	1.07653	0.406664	Hba-a1;Hba
11.1633	9.34179	1.06059	0.428726	Hbb-b1
12.0206	9.76631	0.858121	0.34607	Hbp1
10.7039	4.67323	1.08774	0.105175	Hbs1l
12.577	12.5681	0.898359	0.0633126	Hcfc1
11.9338	5.76583	0.901527	0.2693	Hdgf
10.917	7.6251	0.931705	0.173923	Hdgfrp2
11.1714	6.42756	1.02264	0.28107	Heatr3
11.3966	6.31218	1.05451	0.257734	Helb
11.8991	2.16082	0.937103	0.346068	Herc4
11.7942	9.60214	1.04628	0.184814	Hexb
12.5225	9.28565	0.984239	0.268239	Hibadh
13.3716	8.33248	0.922236	0.581502	Hibch
10.6617	9.9484	1.08547	0.0662411	Hipk2
11.3554	10.9003	0.837335	0.146573	Hira
12.2882	0.52762	1.05046	0.263529	Hist1h4a
11.6986	2.41987	0.827742	0.605603	Hivep1
11.2966	1.39665	1.03817	0.0668405	Hmga1
11.4698	1.29659	0.936049	0.440813	Hmga2
10.8476	1.57576	0.839459	0.457469	Hmgb1
12.6898	8.91123	0.919233	0.514707	Hmgcs2
13.4501	12.7244	0.934456	0.109061	Hmgxb4
10.8574	8.45469	0.994549	0.0921356	Hnf1b
11.9915	11.5866	0.823321	0.286274	Hnrnpc
11.5292	7.8388	0.842437	0.189293	Hnrnpf
10.8514	6.90639	0.855076	0.140436	Hnrnph2
11.445	5.71241	0.803796	0.276071	Hnrnph3
10.7954	7.85651	0.893634	0.114747	Hnrnpk;Gm7964
11.5243	1.4176	0.858247	0.100661	Hnrnpl
11.3225	0.924197	0.910857	0.0796956	Hnrnpr
13.0712	6.2843	0.964608	0.101941	Homer1
12.5728	5.34512	1.04542	0.100406	Hook1
11.6286	2.68076	0.886722	0.110148	Hook3
12.4589	10.1038	0.944833	0.372887	Hsd17b10
11.4225	10.8687	0.892052	0.697766	Hsd17b4
11.7628	8.56529	0.90264	0.497258	Hsd17b6
12.1988	11.0611	1.00986	0.203476	Hsd17b8;H2-Ke6
11.8633	6.13318	0.974269	0.165184	Hsp90aa1
11.589	6.371	0.992447	0.152291	Hsp90ab1
13.2109	8.06986	0.951755	0.075899	Hspa5
13.0682	3.34132	0.960668	0.0576278	Hspa8
13.0026	9.46258	0.943533	0.29334	Hspa9
10.9784	1.11909	1.00022	0.124132	Hspbp1
12.591	9.39454	0.907144	0.428637	Hspd1
12.9772	8.98351	0.925112	0.485659	Hspe1
12.2434	4.23958	0.906367	0.104105	Htatsf1
11.0297	6.85185	0.936241	0.366795	Hus1
11.3372	6.26444	1.01425	0.13298	Huwe1
13.1087	7.2227	0.997493	0.111215	Iars
12.2452	8.24009	0.909107	0.16736	Ifi35
13.2852	9.0783	1.06451	0.176199	Igtp
12.449	0.609133	0.913511	0.0934872	Ik
10.5515	3.70979	0.887011	0.108551	Ilf3
11.1655	8.70156	1.01469	0.0695493	Ilkap
10.7475	0.132395	0.872969	0.334185	Imp4
11.4584	8.38206	1.04538	0.0484268	Impdh2
12.4853	12.2869	1.01561	0.0891992	Ing3
11.8955	2.66741	0.864587	0.398903	Ino80
12.559	2.80115	0.815843	0.0950849	Ints9
11.7871	3.6707	1.04845	0.0694234	Ipo5
12.4993	2.43893	0.914035	0.271615	Ipo7
12.0041	6.51208	0.9437	0.280431	Ipo9
10.8809	8.93666	1.17773	0.1871	Iqgap1
12.8029	10.0259	1.01121	0.0743423	Iqgap2
11.663	6.74933	0.999507	0.109461	Irf2bp1
11.3827	7.23738	1.01652	0.0786627	Irf2bp2
11.1646	8.55333	1.11872	0.014663	Irf2bpl
12.1004	12.1003	1.14074	0.09223	Irs1
11.8653	0.0369436	0.911531	0.234515	Isg15
11.3045	7.49205	1.06677	0.761671	Ivd
11.0976	4.46342	0.956209	0.23143	Junb
12.1903	3.02131	0.986003	0.141999	Kansl2;2310037I24Rik
11.2191	1.9342	0.859446	0.0722672	Kat5
12.6803	4.94673	0.957075	0.149456	Kbtbd7
11.2386	9.14785	0.955331	0.102118	Kdm1a
12.0984	9.55198	0.944994	0.163829	Kdm2b
11.1661	9.35298	1.06102	0.0518371	Kdm3a
10.6639	1.0963	0.829998	0.32151	Kdm6a
10.7585	4.119	0.818787	0.237874	Kdm6b
13.02	8.54533	0.847464	0.876284	Keg1
10.568	7.04256	1.00813	0.0715883	Khsrp
11.1163	1.93936	0.869838	0.299561	Kiaa0020
11.987	7.48437	1.04986	0.102274	Kiaa0907
11.6177	6.33374	1.0024	0.173557	Kiaa1704
10.7099	8.34306	0.91502	0.262478	Kif13b
12.5161	5.57929	0.943374	0.171135	Kin
12.2635	2.76827	1.09457	0.0483351	Klf3
11.0147	6.989	0.950305	0.248714	Klhdc10
13.3277	3.84671	0.914804	0.136349	Kpna1
12.7564	2.36871	0.921296	0.223333	Kpna2
12.415	2.38747	0.978588	0.168251	Kpna3
11.9122	2.45312	0.854701	0.422197	Kpna4
11.857	4.01453	0.985058	0.0777056	Kpna6
10.9392	4.01885	1.1058	0.0394783	Kpnb1
10.5605	1.86339	0.986859	0.160793	Krt8
13.4874	9.75194	0.828717	0.581036	Lamp2
11.2405	3.05012	0.932761	0.20132	Larp4b
11.608	3.99171	0.881273	0.247484	Las1l
11.6438	11.4343	0.895885	0.286295	Lcp1
11.3549	6.83498	1.00241	0.0656481	Leng8
13.2128	5.60808	1.07731	0.0294639	Leo1
12.0174	5.94721	0.967038	0.314574	Lgals8
10.5071	9.25278	1.19318	0.045004	Lgals9
12.8143	9.28162	1.19212	0.0423692	Lima1
11.7538	11.1467	0.854322	0.394575	Limd1
11.6561	0.648171	0.935746	0.310854	Limd2
11.514	0.586726	0.863194	0.110143	Lin54
12.6211	3.98999	0.965027	0.289082	Lmo4
13.1474	6.28164	1.03008	0.141396	Lonp2
10.5202	10.3745	1.19475	0.0332558	Lrif1;4933421E11Rik
12.2811	0.46878	1.03338	0.0548469	Lrpap1
11.1567	0.611963	1.05035	0.17938	Lrpprc
12.4091	2.93642	0.863626	0.0422002	Lsm4
10.5491	4.16142	0.935615	0.50552	Lsp1
12.5311	4.5029	0.940779	0.195515	Luc7l
11.5442	4.7782	1.0373	0.0795049	Luc7l2
10.9021	5.3049	0.875558	0.104036	Lyar
12.7007	0.0692355	1.03751	0.0991733	Mafg
12.995	12.7524	0.924885	0.293602	Mafk
12.8081	5.06264	0.867439	0.300033	Man2a1
11.2038	1.23462	0.997637	0.316518	Map4;Mtap4
10.9812	6.70527	1.00605	0.166663	Mapk1
11.0862	6.49429	0.992056	0.224013	Mapk14
11.4391	6.02441	1.06789	0.148474	Mat2b
10.9877	4.08074	0.903365	0.134432	Max
11.5359	7.96268	1.09953	0.0418002	Maz
11.5493	2.21912	1.02504	0.0361651	Mbd3
10.7625	0.867635	1.00559	0.0870194	Mbd6
11.9	7.93567	0.95429	0.0752244	Mbnl1
10.8368	9.58777	0.956125	0.0867747	Mbtd1
12.6256	9.79429	0.958255	0.424314	Mccc1
11.6142	11.1598	1.03385	0.983185	Mcee
13.4542	10.6719	0.881624	0.101481	Mdc1
13.093	8.68654	0.92832	0.432836	Mdh2
11.2719	0.312136	1.05315	0.0251678	Mdn1
10.6061	2.18822	0.899584	0.0856871	Med12
11.6194	0.396799	1.06025	0.0395088	Med13
11.1567	2.99713	1.05258	0.0581191	Med13l
11.2757	0.778099	1.01519	0.0335221	Med15
12.9443	6.90599	0.867593	0.0520521	Med16
11.0574	3.03975	1.09093	0.0566959	Med19
11.7759	11.4152	1.01747	0.0498895	Med26
11.5041	4.57499	0.921624	0.0335172	Med28
12.9011	3.29418	1.0612	0.0644856	Mef2d
11.1404	6.40712	0.899048	0.0662604	Mepce
11.0304	1.88318	1.16296	0.0458511	Metap1
11.253	6.5137	1.06926	0.138728	Mettl16
12.825	3.90762	1.03793	0.0863427	Mettl18
12.4098	2.73511	0.912575	0.0883507	Mettl3
11.2102	9.8836	1.07174	0.054656	Mettl7b
11.4066	1.58544	0.916687	0.11911	Mfap1
11.6125	7.34473	0.905981	0.15723	Mgmt
11.5119	0.467564	1.03041	0.129777	Mia3
11.0986	4.61732	0.954769	0.087445	Mier1
11.0741	4.86144	0.993243	0.183626	Mif4gd
11.1769	7.03212	0.982214	0.115293	Mina
11.7179	9.92316	0.952686	0.17276	Mlh3
11.5911	1.28189	1.00347	0.0690857	Mllt10
11.0578	3.17046	1.0704	0.0871522	Mllt4
12.2919	10.4945	1.05371	0.112179	Mlycd
10.5381	8.14241	1.04252	0.048542	Mmtag2
11.5856	4.72748	0.932861	0.0925448	Mnat1
11.7805	1.04823	0.877317	0.356863	Mndal
13.0174	12.1577	0.813974	0.242614	Mogs
11.375	2.31994	0.823586	0.129664	Morc2a
12.9278	5.33622	1.01931	0.267917	Morf4l2
10.6511	2.3821	1.08077	0.0322798	Mpg
11.1916	10.5542	0.867293	0.35325	Mphosph10
11.8943	7.66351	1.01477	0.0635527	Mphosph8
10.7858	9.37213	1.03253	0.294688	Mpp6
13.0981	8.7058	0.885025	0.995119	Mpst
11.3986	0.565816	0.910352	0.566901	Mrrf
10.548	6.36322	0.968611	0.383773	Msantd4
10.9285	8.18178	1.02819	0.09693	Msh2
11.3587	6.78515	0.973097	0.232652	Msh6
11.6349	10.2951	0.929674	0.310046	Msn
11.4486	1.6589	1.15489	0.00816429	Mta1
10.8035	2.16876	0.95598	0.106872	Mta3
11.7338	11.225	0.845752	0.212324	Mtap1a;Map1a
13.0648	0.177063	0.943504	0.159121	Mtf2
12.8247	11.4612	0.804198	0.867714	Mtmr10
10.945	1.61097	0.973192	0.247856	Mtss1
11.6874	1.50952	0.994037	0.106796	Mtus1
11.8888	10.5845	1.12656	0.0299034	Mug1
13.0179	5.7179	1.04698	0.0978434	Mup3
11.3084	8.34496	1.09972	0.0758223	Mus81
12.3124	9.48556	0.919615	0.50971	Mut
11.2834	6.37	1.08532	0.0526987	Mycbp
11.9321	10.3669	0.924597	0.299248	Myh9
12.0035	10.735	0.914297	0.282524	Myl6
12.1943	8.53915	0.811413	1.24956	Myo18a
11.4309	0.838826	0.844942	0.526792	Myo1c
12.9333	10.2017	0.825185	0.402317	N4bp2l2
11.3198	7.39753	0.836421	0.17282	Nab2
10.6779	8.63988	1.11579	0.0178706	Nacc2
11.1792	4.95144	1.05622	0.119011	Nags
12.7445	11.0256	1.13106	0.0573427	Nap1l1
11.8555	8.54765	0.920146	0.257479	Napg
12.8677	9.25844	1.14701	0.0970623	Nars
11.7527	5.21977	1.01154	0.183176	Nasp
13.3609	12.5556	0.914425	0.0383315	Ncbp1
11.3445	2.66712	1.06478	0.10888	Nceh1
11.4916	6.91871	1.02323	0.895224	Nck1
11.1969	6.99628	0.976621	0.0622619	Ncl
11.8298	10.7995	1.07497	0.0157732	Ncor1
11.861	9.42149	1.07683	0.0683871	Neil1
12.8124	8.95507	1.05805	0.134536	Nfatc1
10.5457	9.12111	0.92345	0.107184	Nfia
12.1271	3.887	1.045	0.290446	Nfil3
11.0497	1.73698	0.852294	0.0753274	Nfrkb
11.0054	10.8947	0.899869	0.127701	Nfyc
12.9108	4.48104	0.903823	0.338125	Ngef
10.8426	5.53246	0.913985	0.39026	Nhej1
12.2052	1.81404	0.903151	0.149679	Nip7
11.2715	6.65779	0.935755	0.121464	Nkap
11.15	6.35714	0.895278	0.172871	Nlrc3
11.6456	6.42611	1.03397	0.0776613	Nmnat1
12.837	9.42724	0.997268	0.106228	Nmt1
10.6712	1.96861	0.815883	0.250901	Noc2l
11.0973	1.15142	0.886764	0.121294	Nol10
10.531	2.68058	0.822389	0.142465	Nol6
12.5114	3.03458	0.996088	0.0475983	Nol9
12.7861	1.12833	0.841577	0.0873738	Nolc1
12.7678	2.87858	0.99616	0.0762682	Nop14
11.4822	3.16886	0.835705	0.211636	Nop2
12.2043	6.5509	0.992519	0.179292	Npas2
11.3153	9.90589	0.852105	0.868909	Npat
11.2918	6.91149	1.00529	0.384326	Npepl1
11.7269	6.89765	0.883112	0.511833	Nploc4
11.9086	8.39499	0.986683	0.122645	Nr1h4
12.6551	8.31622	0.998674	0.0910297	Nr1i2
12.8791	11.5497	1.03484	0.0902982	Nr3c1
13.0976	8.16716	1.19546	0.0677542	Nr3c2
11.7432	6.92563	0.967159	0.348131	Nsfl1c
10.8746	6.96706	0.91191	0.450296	Nsrp1
11.3868	6.21741	1.0265	0.144769	Nsun2
11.659	6.20591	1.05736	0.157573	Nub1
10.9726	1.06929	0.970625	0.0958981	Nucb1
11.2873	7.50312	0.962297	0.233023	Nudc
11.3103	5.3649	1.01278	0.168482	Nudt21
10.5744	1.58651	0.942362	0.219117	Numbl
11.088	3.68159	1.1746	0.00338926	Nvl
11.7374	9.33606	0.829918	0.0743201	Nxt2
12.8522	6.69095	0.912311	0.0265471	Ogt
12.0849	9.67085	1.05795	0.0893129	Onecut1
11.1734	6.35031	1.01291	0.285063	Oplah
12.0999	9.86028	0.900567	0.135587	Osbpl11
12.9036	7.08487	0.838014	0.579709	Ostf1
13.3087	8.53881	0.900506	0.711238	Otc
12.0697	4.17623	1.01484	0.03349	Oxr1
11.5938	0.763892	0.899178	0.0802793	Pabpn1;Gm20521
11.5184	10.2536	1.18212	0.0360694	Paip1
11.7475	6.59768	1.0607	0.0537499	Pak1ip1
12.0077	6.03532	1.05302	0.137779	Papola
10.9218	1.512	1.18331	0.00057493	Parp1
11.281	6.00267	1.07796	0.128818	Parp3
12.6659	4.35066	0.956107	0.111462	Parp9
13.252	10.6032	0.901656	0.143796	Pbrm1
12.885	8.08858	0.831183	0.435117	Pcbd1
13.1829	8.52991	0.862974	0.765393	Pcca
13.4767	8.20046	0.940929	0.550666	Pccb
11.5937	7.08712	0.897307	0.417481	Pcif1
11.7794	6.5049	0.939309	0.350514	Pcmtd1
11.4293	5.39362	1.04096	0.173247	Pcna
12.2747	9.16808	0.894832	0.484284	Pcx;Pc
12.0273	4.54667	1.10906	0.055726	Pcyt2
12.2446	8.0808	0.982963	0.145295	Pdap1
11.1608	11.1603	0.952994	0.322636	Pdhb
11.7035	0.299627	0.961631	0.136493	Pdia5
12.8503	9.44465	0.98401	0.092918	Pdia6
12.8322	6.8812	0.866213	0.22492	Pdlim1
12.3913	8.34764	0.884783	0.259199	Pdlim5
10.7581	6.7624	0.925871	0.321046	Pef1
11.2082	4.06127	1.0636	0.113621	Per1
11.7396	4.14346	1.10121	0.032307	Pes1
11.985	6.00589	1.0145	0.2119	Pex7
11.8612	10.8623	0.891123	0.694458	Pfas
13.0381	11.545	0.84401	0.744878	Pfkl
11.7157	9.03128	1.06505	0.314154	Pgd
12.1459	7.36949	0.97897	0.155332	Phax
11.9929	9.32461	0.822161	0.427061	Phc1
10.9993	1.47191	0.996173	0.0680772	Phc2
12.5857	0.224217	1.01641	0.133705	Phf1
11.2666	7.23939	1.06388	0.0321744	Phf10
12.7153	10.4817	0.974244	0.193237	Phf11
10.7875	2.27958	0.915138	0.204707	Phf12
12.0212	0.467876	0.978639	0.0873988	Phf14
11.2368	1.66109	1.09441	0.087436	Phf17
12.3909	1.17517	0.809457	0.232605	Phf2
13.453	8.4381	0.833452	1.0211	Phyh
11.3861	7.07305	0.979515	0.209524	Pias2
11.089	1.39026	0.846151	0.364536	Pih1d1
11.0812	7.63573	0.883069	0.419552	Pin1
11.6863	1.88428	0.968291	0.202602	Pip4k2a
11.0918	2.41697	1.02623	0.0861143	Pip4k2c
11.5235	7.09299	0.985722	0.257381	Plaa
12.3626	3.88797	1.16261	0.00690333	Plcg2
11.822	11.7568	1.0715	0.0147931	Pml
12.9563	8.38228	1.02949	0.151642	Pml
11.0795	6.67347	0.987778	0.457378	Pms1
11.3235	7.85213	0.947633	0.138022	Pnkp
11.5217	6.98658	1.03371	0.0252167	Polb
11.1463	6.25406	1.18568	0.0694844	Pold1
10.5158	9.76262	1.04029	0.0828995	Pold2
11.6374	4.19194	1.07393	0.0476438	Polr1d
11.4915	1.14574	1.06	0.0332233	Polr1e
12.3452	1.538	0.830096	0.107641	Polr2g
12.167	2.26987	0.874514	0.16982	Polr2j
10.9968	4.87075	0.828643	0.181421	Polr3a
13.1438	2.58151	1.07868	0.0423073	Polr3b
10.8697	2.43573	0.809446	0.349896	Pon3
12.6737	4.2206	0.946277	0.117683	Pop1
11.5791	2.80865	0.991242	0.0340587	Pop4
11.8912	10.0795	0.946982	0.26873	Por
11.4077	9.9355	0.913374	0.129436	Ppara
11.4175	0.382492	0.912232	0.467492	Ppargc1a
10.8846	9.90941	1.07487	0.0395454	Pphln1
11.2479	0.663317	0.98785	0.107488	Ppib
12.1484	6.68467	0.916926	0.355509	Ppid
12.0236	2.00645	1.03333	0.0428091	Ppie
11.8086	3.59572	1.05181	0.0614938	Ppig
11.6967	6.44056	0.961229	0.188755	Ppil2
10.5185	3.60953	1.03342	0.0412646	Ppil3
12.8343	9.10663	0.907125	0.0933843	Ppp1ca
11.6351	11.5389	1.06874	0.0204917	Ppp1cc
11.5867	5.66584	0.922116	0.129072	Ppp4r2
12.3325	5.03704	1.05161	0.179003	Ppp6r3
10.5066	6.12887	0.974942	0.0693933	Ppwd1
10.7824	0.344266	0.913341	0.0351902	Prcc
11.5393	1.08893	1.04802	0.0654719	Prdm10
12.1562	5.56246	1.17121	0.0380958	Prdm15
11.1779	1.28681	0.949841	0.638464	Prelp
11.1283	10.4321	1.0634	0.0222485	Prkaca
11.8653	9.2985	1.02542	0.188933	Prkar1a
12.6096	9.72124	0.997474	0.0381104	Prkar2a
11.9925	5.92407	0.944467	0.121205	Prkdc
12.0816	5.29187	1.00941	0.105581	Prmt1
12.1709	4.89818	0.985071	0.352841	Prmt10
12.1757	1.6626	0.846194	0.0537693	Prpf3
10.9657	4.53373	1.08627	0.0114953	Prpf31
11.0756	6.39834	1.00648	0.27756	Prpf38b
11.8114	7.04219	1.04381	0.103087	Prpf39
10.9328	4.34426	0.891568	0.0348835	Prpf4b
11.4175	1.90535	0.917922	0.0632253	Prpf8
11.5243	0.0895856	0.927675	0.154349	Prr12
10.5418	3.1547	0.927815	0.123845	Prrc2a
12.9841	6.0054	0.847549	0.240678	Psma1
11.4079	7.66343	0.892285	0.121874	Psma2
12.6305	5.78748	0.929019	0.174836	Psma3
11.8338	8.07619	1.16814	0.00756047	Psma4
13.0145	5.43024	0.983899	0.0978212	Psma5;Gm8394
12.1456	6.71374	0.886377	0.182021	Psma6
12.1702	7.26466	0.849838	0.206778	Psma7
12.3668	6.32509	0.922709	0.190955	Psmb2
13.4772	4.47656	0.997359	0.0645827	Psmb4
11.6245	6.51016	1.00281	0.0484568	Psmb5
10.8845	6.6793	1.00889	0.0595345	Psmb6
13.0798	5.55736	0.922105	0.187255	Psmb7
12.3381	7.56287	0.99296	0.0729851	Psmb8
12.0932	8.35281	0.847918	0.220287	Psmb9
11.7186	6.3466	0.905514	0.108441	Psmc1
12.0242	6.66381	0.941805	0.159757	Psmc2
12.9461	6.69826	0.891114	0.149211	Psmc3
12.1868	7.68195	1.04845	0.0631081	Psmc4
11.6038	7.18857	1.18046	0.0902186	Psmc5
12.9377	5.65461	0.967813	0.124394	Psmd1
12.4204	2.9832	0.898043	0.190781	Psmd10
12.472	6.50965	1.07875	0.0387768	Psmd11
12.0085	7.20356	1.01405	0.0621424	Psmd13
13.2768	6.18495	0.941003	0.11798	Psmd14
12.8105	6.4323	0.921888	0.150394	Psmd2
12.5291	6.28628	1.01626	0.072188	Psmd3
12.1661	6.54891	1.0221	0.0484345	Psmd7
11.8258	6.40774	0.811519	0.202442	Psmd8
10.5191	2.71739	1.19027	0.0356562	Psme2
10.9923	7.65831	1.15523	0.0449412	Psme3
12.1601	5.50431	0.916043	0.189834	Psme4
12.3076	5.78999	0.834993	1.44585	Psmg1
11.6111	7.75376	1.04623	0.0616966	Ptbp2
11.3918	7.08134	0.838015	0.486918	Ptges3
12.9484	5.12121	1.08915	0.247526	Ptpn2
10.828	7.55802	0.923704	0.393481	Pus1
10.9489	6.94185	1.04441	0.195489	Pus10
10.9575	0.416767	0.949076	0.16097	Pwp1
11.6977	7.25958	1.06996	0.184127	Pxn
11.4233	5.75333	1.04677	0.182275	Pycrl
11.5533	6.18221	0.955726	0.262162	Pygo2
11.9075	7.00073	0.945634	0.154653	Qser1
12.9024	10.2222	1.13829	0.0312786	Rad17
11.3959	11.2382	1.03089	0.0212844	Rad21
12.4891	7.61798	0.907287	0.440158	Rad23a
12.6467	6.76381	0.95361	0.172639	Rad23b
11.6274	7.58882	0.941923	0.177997	Ran
10.866	9.34152	0.899694	0.696599	Ranbp3
12.364	1.09063	0.801088	0.298719	Rap1gds1
10.7557	10.3984	0.964151	0.192089	Rars
13.0557	0.695841	1.01166	0.0310652	Rbl2
11.674	5.95066	1.02294	0.1269	Rbm12
11.452	8.6047	0.954105	0.0293424	Rbm14
10.7527	4.36364	1.19751	0.00658997	Rbm15
10.9616	1.03772	0.888198	0.0905937	Rbm22
11.6454	1.04743	0.998661	0.248349	Rbm26
10.8341	8.75504	1.1155	0.0517875	Rbm4;Rbm4b;Rbm14/Rbm4 fusion
10.7765	10.0345	0.818189	0.381393	Rbm45
13.1127	2.54925	0.903516	0.0445216	Rbm5
10.7358	5.08105	0.990929	0.0375672	Rbm7
12.361	11.3319	0.845078	0.297006	Rbm8a
10.7333	3.37996	1.08333	0.028613	Rbmx
10.7035	4.05074	1.03697	0.0469527	Rbmxl1
11.4729	10.07	1.04595	0.0818524	Rbp4
11.1198	8.42715	1.0955	0.0167553	Rbpms2
11.1692	7.40174	1.01941	0.101471	Rbx1
10.8358	7.5632	0.986297	0.138011	Rcc2
13.2114	12.4143	0.919286	0.0930383	Rcl1
10.706	0.50702	0.961718	0.07405	Rdbp
11.9502	8.39603	0.802751	1.2444	Rdh9
11.5281	9.53706	0.824984	0.650544	Rdx
11.2172	8.75929	1.06496	0.0667676	Repin1
12.2064	3.49488	1.00489	0.0582661	Rexo4
10.6282	1.01728	1.06154	0.0217234	Rfc1
11.0494	9.21835	0.919613	0.0906347	Rfc2
11.0852	9.18423	1.0143	0.0596659	Rfc4
11.4083	0.278818	0.849756	0.214755	Rfx5
10.9491	1.48602	1.00868	0.148717	Rfxank
11.9229	5.15878	1.03284	0.0363572	Rnf20
12.9777	4.76202	1.06754	0.0261922	Rnf40
11.5587	7.042	1.08111	0.154877	Rngtt
11.6124	6.1325	0.968593	0.396352	Rnmt
12.1434	0.957036	0.910058	0.0411111	Rnps1
12.4059	3.39855	1.03988	0.391271	Rora
12.6548	4.43705	0.886185	0.44382	rp9
10.6775	6.3981	1.05596	0.050541	Rpa1
11.4049	6.53833	0.976658	0.351525	Rpa2
12.8327	4.52601	0.934103	0.0530834	Rpap3
11.6403	10.4703	0.906254	0.200523	Rpl19
12.9961	10.4034	0.988712	0.0901031	Rpl24
13.2154	10.6807	0.969796	0.120108	Rpl35;Gm10269
11.2956	1.17027	0.913963	0.220681	Rpl38
12.8707	2.02241	1.17812	0.0375894	Rpl7l1
12.1384	0.138628	0.815243	0.237487	Rpn2
11.4373	6.89422	1.08337	0.0375822	Rpp38
12.0487	4.02507	0.814231	0.142061	Rpp40
11.8472	4.60339	0.929094	0.405154	Rprd1a
11.0205	6.01631	1.16414	0.0182983	Rprd1b
13.0493	9.85533	0.84222	0.39614	Rps17
10.997	9.91691	1.14831	0.0161336	Rps27a;Ubc;Ubb;2810422J05Rik;Uba52;Gm7866
11.9917	7.39073	1.19294	0.077829	Rps6ka3
12.1573	4.85028	1.1062	0.125699	Rps6ka4
11.6356	5.41732	0.989353	0.0813712	Rreb1
12.5173	1.59832	0.939125	0.177885	Rrp15
13.2836	12.2986	0.897634	0.119913	Rrp9
13.0895	2.3045	0.91115	0.361144	Rsbn1
10.8752	6.25348	0.99028	0.368187	Rsrc2
10.8895	0.449511	0.923549	0.391529	Rsu1
10.5021	8.09163	0.934217	0.204959	Rtf1
11.5224	6.94703	1.04057	0.0195754	Rufy2
11.5508	5.4948	1.12463	0.00770861	Ruvbl1
12.4294	5.61954	1.07572	0.0166559	Ryr2
11.5814	6.61168	0.943385	0.682147	Saal1
12.559	5.02745	1.06917	0.158239	Sae1
11.3399	1.54835	1.06572	0.041271	Sall1
11.4814	6.52813	1.10057	0.210622	Samhd1
11.8721	5.53972	0.873972	0.153864	Sap30bp
11.5011	8.57317	0.900044	0.122482	Sarnp
12.3441	3.94029	0.902215	0.171549	Sart3
12.878	7.69575	0.84459	0.47354	Sbds
10.5959	9.83193	0.978039	0.249361	Scd1;Scd3;Scd2
13.2864	10.3821	0.87247	0.427292	Sdhb
12.4836	5.0162	0.966552	0.39737	Sec16a
12.0472	6.37315	0.891893	0.489295	Sec16b
13.2821	10.4047	0.935148	0.298468	Sec22b
13.2003	5.39173	0.828097	0.868252	Sec24d
10.6021	8.2267	1.07451	0.0843073	Senp6
11.5148	1.60208	0.8177	0.562478	Sept10
11.1572	1.3296	0.929561	0.433199	Sept11
11.2377	1.6911	0.929733	0.386428	Sept2
11.6474	11.3796	0.877178	0.62091	Sept6
10.9999	1.62253	0.951446	0.370123	Sept7
10.8953	1.92564	0.933334	0.198435	Sept9
11.8403	2.60353	1.05066	0.0899746	Serpina1a;Serpina1c
10.9105	0.990196	0.937952	0.222592	Serpina3n
10.83	1.54944	0.959115	0.248792	Serpinh1
11.9886	6.03056	0.97259	0.196178	Set
12.0308	1.32257	1.13693	0.0149397	Setd2
11.1586	7.56731	1.13449	0.0406118	Setd8
11.4328	8.46556	0.994884	0.0760031	Setdb1
12.0632	6.36448	1.17292	0.0119909	Sf1
11.5049	2.21523	0.881052	0.0801559	Sf3a2
12.2515	0.542817	0.817907	0.134032	Sf3b1
12.2432	11.9993	0.947358	0.0708688	Sf3b14
12.2026	0.850328	0.83245	0.146304	Sf3b2
12.3015	0.463753	0.836516	0.112308	Sf3b3
11.2212	8.43309	1.08276	0.0600702	Sfmbt1
11.0223	2.15144	0.889286	0.0426906	Sfswap
11.8029	9.74133	1.144	0.159576	Sh3glb1
11.0087	6.50732	1.15499	0.0754205	Sh3glb2
12.0366	9.75596	0.957657	0.352713	Shmt2
10.6914	0.583476	0.976509	0.126644	Shprh
12.2008	6.56894	1.10506	0.0836946	Ski
11.7637	4.55944	0.8955	0.562097	Skil
12.5149	8.44683	0.841829	0.741711	Slc9a3r1
12.6072	9.94235	0.800631	0.68904	Slk
10.8985	4.74985	0.999451	0.0222215	Sltm
11.0244	0.326142	1.0223	0.0921216	Slu7
11.477	5.18068	1.01012	0.155193	Smad4
11.9034	7.95432	0.894674	0.254217	Smap2
11.4485	1.0595	1.03531	0.0443602	Smarca4
12.0743	6.2099	0.980337	0.205669	Smarcad1
11.674	6.63253	1.03427	0.126842	Smarcal1
11.3518	1.4689	0.876455	0.108613	Smc5
10.6282	1.92736	0.953865	0.0856129	Smchd1
12.0464	5.68896	1.03039	0.0465618	Smek1
11.1027	7.13647	0.991529	0.110296	Smek2
13.1576	12.4379	0.971465	0.0559267	Smu1
11.5737	0.340839	0.956424	0.0557267	Snrnp200
11.9094	1.5585	0.836475	0.119279	Snrnp27
11.6966	0.625126	0.863345	0.0947421	Snrnp40
13.2963	7.1641	0.948	0.113585	Snrnp48
11.5789	1.05486	0.826278	0.0988561	Snrpa1
10.8605	3.35956	1.18793	0.00496258	Snrpd2;Gm5449
12.8512	0.108058	0.853186	0.0395918	Snrpf
12.367	9.06856	0.905212	0.407212	Snx2
12.9544	9.07463	0.920845	0.564729	Sod2
10.7935	9.94799	0.861495	0.426138	Sorbs1
12.965	10.4441	1.0825	0.104382	Sorbs2
12.3965	0.0527049	0.901485	0.061996	Spag9
13.1687	8.40909	0.805894	1.10414	Spnb3
12.4668	9.78781	0.928646	0.296238	Sptan1;Spna2
11.7133	10.7925	0.971185	0.2047	Sptbn1
11.4889	4.42492	0.831082	0.401719	Spty2d1
10.9986	10.6202	0.907785	0.022377	Srbd1
11.788	2.47912	0.878746	0.314437	Srcap
11.0996	8.74375	0.999849	0.302798	Srebf1
10.7824	7.66519	0.870796	1.28094	Srpk1
11.0826	6.00411	0.926061	0.149648	Srrm1
12.767	4.41268	0.801368	0.210924	Srrm2
11.2185	6.15408	0.997182	0.0408781	Srsf11
11.0102	6.56906	0.971349	0.2483	Srsf2
10.72	7.33185	0.969653	0.171749	Srsf5
10.9166	10.6843	1.08666	0.0155358	Srsf9
12.3429	10.2884	0.98427	0.17238	Ssr4
11.4209	7.65387	1.06003	0.0181445	Ssrp1
11.5856	7.63995	1.00295	0.13667	Sssca1
12.7548	4.446	0.970617	0.150979	St13
10.9623	2.64665	0.888269	0.167412	Stag1
11.6175	4.60182	1.09903	0.176384	Stat3
12.1729	3.18865	0.930053	1.80472	Stat5a
12.0694	2.76385	1.09042	0.912517	Stat5b
11.7683	1.408	0.899506	0.195728	Stau1
11.7436	5.98208	1.09127	0.0789126	Stk19
12.4271	11.9786	1.07641	0.0581677	Stk24
10.5521	0.726307	1.0291	0.0171062	Strap
13.2622	8.13549	0.862726	0.419742	Sucla2
11.8162	7.17266	1.05517	0.0182637	Sugp1
11.2778	1.23719	0.843129	0.593448	Sugp2
11.3383	7.85436	0.920076	0.452301	Sult1a1
12.1743	8.7778	0.936108	0.226505	Sumo3
11.9255	7.82955	1.07498	0.0236593	Supt16h
10.9075	7.64361	1.0598	0.0363956	Supt5h
11.6057	10.9011	1.00511	0.0467603	Supt7l
12.8467	11.7303	0.966644	0.0681399	Suz12
12.1088	1.95502	1.04603	0.0875864	Svil
11.2267	7.25078	1.08556	0.105708	Swt1
13.2449	1.00065	0.975523	0.0475888	Syf2
12.0958	5.38919	0.971621	0.0773722	Tada1
11.7405	2.09623	1.10008	0.0327211	Tada2b
11.9413	0.683932	0.915705	0.111244	Taf10
10.7782	7.34317	0.893351	0.38065	Taf15
10.6981	1.99273	1.19384	0.0122499	Taf5l
12.6373	10.6941	0.943034	0.174178	Taf6l
10.6111	1.05084	0.863462	0.367769	Tagln2
13.3801	12.5113	1.05483	0.0595689	Tbp;Tbpl2
12.8523	12.7912	0.929652	0.157773	Tbx3
11.6565	6.71962	0.958019	0.162049	Tcea1
11.6932	6.38165	1.0126	0.127329	Tcea3
11.2216	6.67611	0.920247	0.122964	Tceb1
12.1797	5.4642	0.834994	0.240388	Tceb2
12.8661	7.40802	1.00789	0.0996138	Tcf7l2
11.0974	7.23889	1.15678	0.0236473	Tcp1
11.2251	9.304	1.16135	0.0399497	Tdp1
10.8836	3.41417	1.19809	0.0236646	Tec
11.8788	10.3898	0.976481	0.646062	Tef
12.9799	12.6634	0.852368	0.188689	Terf2
11.9956	11.9603	0.952106	0.463372	Tfam
11.95	1.27891	1.0592	0.103487	Tfcp2
13.1893	1.18442	0.832275	0.273328	Tfdp1
11.3199	2.34756	0.971312	0.147345	Tfeb
12.9939	6.78822	1.05362	0.107521	Tfg
12.3294	5.46778	0.966811	0.0607578	Tfip11
13.1813	9.21346	0.912683	0.434804	Tgm2
11.1744	8.67434	1.0901	0.0250988	Thap11
11.1454	2.01664	0.854454	0.391852	Tigd2
13.1841	7.22022	1.19884	0.0221196	Tjp1
12.4926	3.67463	1.12766	0.0405632	Tle1
10.7984	7.02078	1.05064	0.176359	Tlk1
12.222	5.48402	1.02584	0.109185	Tlk2
11.6311	10.8159	0.940429	0.204389	Tln1
12.101	10.5828	0.834585	0.415834	Tln2
11.783	11.6877	0.940567	0.103483	Tmed10
11.7827	0.295209	0.867939	0.745475	Tmem214
13.0103	9.9095	1.10424	0.00380256	Tmpo
12.2144	2.66928	1.01766	0.118276	Tnpo1
12.6406	2.17583	0.948735	0.208696	Tnpo2
11.6341	2.13192	0.973914	0.157164	Tnpo3
11.8719	9.44674	1.13809	0.043219	Tnrc18
13.2988	9.61268	1.10298	0.0373561	Tnrc6b
11.8268	11.7987	0.969302	0.210712	Tns1
11.2264	5.94365	1.02983	0.0677598	Toe1
11.5072	1.79992	0.921966	0.0491995	Top2b
12.8125	12.6333	0.948396	0.153915	Topbp1
10.6713	7.67926	0.933885	0.151127	Topors
12.1268	9.71049	1.00977	0.0621123	Tpm1
12.3891	9.31847	0.942481	0.27106	Tpm3;Tpm3-rs7
12.2491	6.07559	0.905228	0.461714	Trim11
11.3305	1.00954	1.07967	0.116567	Trim12c
11.2749	11.1959	1.12101	0.0684637	Trim25
11.0892	8.30876	1.12694	0.0445675	Trim27
11.7204	2.4334	0.913396	0.0783477	Trim28
11.7394	6.20367	1.10988	0.0347043	Trmt1l
11.4719	5.21145	1.03329	0.105853	Trmt2a
12.7168	4.69797	0.989671	0.284051	Trmt5
11.2268	6.64416	0.937386	0.457665	Trmt6
11.1775	6.22204	0.910037	0.629259	Trmt61a
11.609	6.3853	0.987761	0.245166	Trnau1ap
12.0192	0.711879	0.962595	0.0552241	Trrap
11.8262	5.59304	1.17504	0.100115	Tsen34
10.7767	6.78181	0.847795	0.757825	Tsg101
11.8472	5.78468	0.965448	0.200845	Tsr1
13.2911	8.69125	0.917903	0.599579	Tst
10.5134	7.99997	0.994518	0.078744	Ttc33
11.341	10.4309	1.09301	0.0231066	Ttn
10.5508	1.03312	0.986186	0.243777	Ttpa
12.1769	8.99025	0.917343	0.470794	Ttr
11.0787	7.24051	1.14215	0.0249788	Tuba4a
10.6754	6.69884	1.07473	0.047397	Tubb5
12.6726	10.2476	1.02038	0.0717457	Twistnb
11.8968	9.92628	0.905711	0.178659	Txlng
12.6455	8.79347	0.997289	0.0919805	Txndc12
11.108	9.77987	1.01196	0.114443	Txndc5
13.1238	2.53504	0.949462	0.0952925	Txnl4a
12.1612	5.461	0.954422	0.224092	Txnl4b
11.6142	4.35171	0.966335	0.104505	Txnrd1
11.5194	5.27756	0.990045	0.0796382	U2af1;U2af1l4
11.3135	6.59979	0.917059	0.224017	Ube2k
12.1602	7.92436	0.949144	0.381186	Ube2l3
11.0894	8.91645	0.968911	0.1259	Ube4a
11.8243	7.13568	0.984308	0.266857	Ube4b
11.8268	7.76397	0.946361	0.240449	Ubfd1
10.8592	8.83622	0.986174	0.108826	Ubl4a
11.3155	6.78523	0.984674	0.178188	Ubl7
10.7533	6.6197	1.01806	0.124787	Ublcp1
12.1703	6.57073	0.987246	0.25597	Ubqln2
10.7607	9.18445	1.08199	0.0361861	Ubqln4
11.7356	5.79658	1.12594	0.076262	Ubr3
11.6265	7.01327	0.941569	0.405395	Ubxn7
11.159	6.82264	0.996601	0.151497	Uck1
11.4718	7.14199	0.928144	0.450192	Ufd1l
11.2178	6.1389	1.00685	0.243441	Ugdh
11.2559	6.42889	1.056	0.124528	Ugp2
12.2182	1.68537	0.998887	0.195414	Ugt1a1
10.6215	8.12142	0.85376	0.228957	Ugt2b1
11.5214	5.08485	0.906762	0.253706	Unc119b
10.8534	0.857932	0.966373	0.0874049	Upf1
11.6744	4.43249	1.172	0.00687223	Uprt
10.7742	3.44347	0.914344	0.303346	Uri1
12.4632	6.47329	1.00345	0.223929	Uso1
10.598	7.86001	0.988699	0.145874	Usp19
10.8361	5.66791	1.0704	0.0694878	Usp28
10.8144	8.38268	0.961877	0.0630129	Usp3
12.831	6.93335	1.05773	0.203262	Usp34
10.8022	7.808	1.0789	0.0761237	Usp48
12.3615	4.24125	1.18592	0.00611331	Usp7
11.8059	11.8049	0.888617	0.25623	Utp14a
11.5378	8.36078	1.0535	0.102746	Utp14b
10.7023	1.79106	0.96108	0.254885	Vasp
10.9395	0.990624	0.843491	4.23779	Vat1
11.9305	10.387	0.935589	0.310378	Vcl
12.2658	5.67409	1.02028	0.0952141	Vcp
11.5015	6.70506	0.974813	0.0978862	Vcpip1
11.0241	1.9385	1.03616	0.0325942	Vezf1
12.6624	4.06064	1.07207	0.151897	Vgll4
11.8647	0.818879	0.907229	0.559109	Vim
11.9986	5.40301	0.998346	0.0286319	Vprbp
10.8418	4.8515	0.883306	0.59128	Vps25
11.3845	6.34935	0.954523	0.262019	Vps28
10.8337	6.78938	0.976009	0.225833	Vps36
11.2431	1.28264	1.01921	0.123198	Vps72
12.0282	0.466804	1.02006	0.047625	Vtn
11.6132	6.39108	0.825727	0.115867	Wapal
11.868	2.43721	1.02829	0.0643731	Wbp7
11.167	10.1342	0.962736	0.202541	Wdr1
12.2443	4.1885	1.08318	0.0516465	Wdr12
10.5228	0.518759	0.911966	0.219988	Wdr36
12.0744	6.01508	1.02235	0.118213	Wdr48
11.7882	10.9765	1.14954	0.0306675	Wdr6
12.1117	5.41798	0.935296	0.0586592	Wdr61
11.768	6.9733	0.962698	0.227356	Wdr70
11.2786	6.01995	1.00878	0.17389	Wdr74
11.8949	5.47683	1.02001	0.0575293	Wiz
11.2827	5.45718	0.898367	0.220874	Wrap53
12.1917	1.54476	0.979454	0.0503242	Wtap
12.8813	4.50496	0.909947	0.0871896	Xab2
11.5802	7.47618	1.12269	0.0502303	Xpo1
11.247	7.53511	0.86589	0.769643	Xpo4
12.5196	6.79933	1.1525	0.0424079	Xpo5
11.2588	6.5284	0.986475	0.273036	Xpo7
12.3067	4.62423	0.970214	0.0463597	Xrcc1
11.0982	6.85393	1.02845	0.14291	Xrcc5
10.9724	6.1887	1.10368	0.070108	Xrcc6
11.4475	1.20212	0.957366	0.143979	Xrn1
11.3689	0.257721	1.03908	0.156537	Yars
12.4347	1.57325	1.16622	0.00152112	Yeats4
12.4666	12.2414	0.914132	0.0437124	Ylpm1
11.1477	6.35525	1.1068	0.016265	Ythdc1
11.6916	1.81959	0.821686	0.418314	Ythdf1
12.1615	8.12716	0.938409	0.100354	Ywhae
12.3497	9.01376	1.14203	0.0342886	Ywhah
12.5307	7.97341	0.923657	0.242437	Ywhaz
12.9955	0.179696	0.993804	0.0808209	Zbed6
12.4	8.96308	0.839619	0.272822	Zbtb1
11.1442	6.54	1.18328	0.148285	Zbtb16
11.967	9.72553	0.99407	0.0971748	Zbtb20
11.2573	8.56627	1.07356	0.0477759	Zbtb33
12.2618	12.0207	0.881488	0.232251	Zbtb41
13.0088	10.9773	1.13222	0.0412181	Zbtb48
11.1122	5.3788	0.960669	0.0875229	Zbtb7b
11.3998	3.38806	0.969825	0.0942852	Zc3h10
10.7043	1.66444	1.00301	0.210374	Zc3h15
11.4216	11.3521	0.99311	0.139505	Zc3hav1
11.8865	6.90566	0.965814	0.19781	Zcchc17
10.9061	6.50236	1.18181	0.0920706	Zcchc6
12.0608	0.237664	0.945151	0.327988	Zeb2
11.626	0.61188	1.04066	0.108412	Zfand2b
11.247	8.92075	1.09046	0.0260298	Zfhx3
10.6122	2.99975	0.935297	0.0479424	Zfml;Znf638
11.009	10.6104	0.850871	0.0845151	Zfp161
13.3187	3.15909	1.1696	0.0596919	Zfp238;Znf238
11.6431	9.85489	1.12029	0.034122	Zfp281
11.9204	4.29989	0.901981	0.167505	Zfp295
11.8162	7.83736	1.05027	0.0236911	Zfp318;Znf318
12.0923	11.9514	0.883585	0.544143	Zfp37
10.862	0.501835	0.944747	0.102177	Zfp384
11.1251	1.34548	1.06043	0.0426419	Zfp407
12.3569	6.19718	1.11328	0.0160372	Zfr
11.2544	6.53477	1.06533	0.0542906	Zgpat
12.5675	3.94595	1.04479	0.15287	Zkscan1
11.4028	7.67805	1.00868	0.0614751	Zkscan3
11.854	11.3312	0.833087	0.258234	Zmat1
10.9695	6.3032	1.01102	0.369273	Zmiz1
10.5116	3.05672	1.18016	0.00618601	Zmym2
11.7935	10.3304	0.937417	0.101627	Zmym3
11.3073	0.32192	0.807235	0.297405	Zmym4
10.9554	0.934483	1.05484	0.030345	Zmynd8
11.4869	1.88632	0.912051	0.0467005	Znf326;Zfp326
11.7321	11.679	0.889669	0.183948	Znf385b;Zfp385b
11.6225	1.23048	0.911336	0.15944	Znf512
10.7816	5.21048	1.05939	0.00331202	Znf592
11.9828	10.1601	1.05602	0.0290799	Znf609
12.2376	5.94879	1.17058	0.0274963	Znf629
11.1775	0.794104	0.802633	0.241327	Znf740;Zfp740
11.298	8.4906	0.991103	0.225504	Znf750
10.9145	9.33036	1.0874	0.0418246	Znf787
12.1859	9.87129	0.922354	0.0798934	Znf830
12.1409	5.59388	1.01011	0.0642246	Zyg11b
11.4644	0.386159	0.987721	0.0646753	Zyx
10.5821	5.03331	1.08564	0.0270901	Zzz3

## Sheet: Tab7
	pVal	phase	peak.shape	period	adjP
Ubr3	2.27422e-05	9	6	12	0.0692955
Dock2	0.000114267	3	6	12	0.174086
Ilkap	0.000234762	9	6	12	0.17883
Zcchc17	0.000234762	9	6	12	0.17883
Calu	0.000510078	3	6	12	0.194276
Frg1	0.00045907	9	6	12	0.194276
Gmps	0.000498646	6	9	12	0.194276
Irs1	0.00045907	3	6	12	0.194276
Cd2bp2	0.000860923	6	6	12	0.201787
Ctdspl2	0.000860923	3	6	12	0.201787
Pcif1	0.000860923	9	6	12	0.201787
U2af1;U2af1l4	0.000778747	6	9	12	0.201787
Vgll4	0.000860923	9	6	12	0.201787
Btaf1	0.000956581	9	6	12	0.208193
Ddx42	0.00143218	6	9	12	0.22862
Dnajb12	0.00143218	3	3	12	0.22862
Hnrnpk;Gm7964.1	0.00172571	9	6	12	0.22862
Pcmtd1	0.00172571	9	6	12	0.22862
Pih1d1	0.00155314	3	6	12	0.22862
Polb	0.00155314	9	6	12	0.22862
Ppil2	0.00155314	9	6	12	0.22862
Xpo4	0.00172571	9	6	12	0.22862
Xpo5	0.00155314	9	6	12	0.22862
Ahdc1	0.0023345	12	9	12	0.247744
Api5	0.00270755	9	6	12	0.247744
Cux1	0.00270755	3	6	12	0.247744
Dhx40	0.00270755	9	6	12	0.247744
Fam207a	0.00254673	12	3	12	0.247744
Hmga2	0.00300838	3	6	12	0.247744
Map4;Mtap4	0.00300838	3	6	12	0.247744
Qser1	0.00254673	12	3	12	0.247744
Senp6	0.00270755	9	6	12	0.247744
Supt5h	0.00300838	9	6	12	0.247744
Tmem214	0.00212227	3	3	12	0.247744
Vim	0.00263258	3	6	12	0.247744
Zfp37	0.00300838	3	6	12	0.247744
Zmiz1	0.00270755	9	6	12	0.247744
Med19	0.00337965	6	3	12	0.264046
Pip4k2a	0.00337965	6	3	12	0.264046
Gm8991;Gm6793	0.00371761	3	9	12	0.276282
Txndc12	0.00371761	3	3	12	0.276282
Bach1	0.00507952	3	6	12	0.286481
Baz1a	0.00457157	6	6	12	0.286481
Cul5	0.00507952	9	6	12	0.286481
Ddx19b	0.00507952	9	6	12	0.286481
Ehhadh	0.00507952	3	6	12	0.286481
Esrra	0.00507952	12	6	12	0.286481
Fam103a1;Gm10767	0.00507952	9	6	12	0.286481
Hcfc1	0.00457157	3	6	12	0.286481
Ncoa3	0.00507952	9	6	12	0.286481
Palmd	0.00526516	3	3	12	0.286481
Pms1	0.00507952	9	6	12	0.286481
Rngtt	0.00507952	9	6	12	0.286481
Suox	0.00507952	3	6	12	0.286481
Ufd1l	0.00507952	9	6	12	0.286481
Yars	0.00526516	3	3	12	0.286481
Gpkow	0.00558748	9	6	12	0.289299
Hsd17b4	0.00579168	3	3	12	0.289299
Lrpap1	0.00579168	3	9	12	0.289299
Tle1	0.00579168	6	9	12	0.289299
Uqcrb	0.00558748	3	6	12	0.289299
Eaf1	0.00664982	12	3	12	0.316594
Paip1	0.00664982	3	3	12	0.316594
Ranbp3	0.00664982	12	3	12	0.316594
0610010K14Rik;Bap18	0.00749853	3	6	12	0.33645
AU019823	0.0083317	3	6	12	0.33645
Ccnl2	0.0083317	3	6	12	0.33645
Col14a1	0.00803666	3	3	12	0.33645
Cyp2d22	0.00884032	3	3	12	0.33645
Faf2	0.0083317	3	6	12	0.33645
Fam98b	0.00916487	9	6	12	0.33645
Mettl16	0.00916487	9	6	12	0.33645
Prmt10	0.00884032	6	9	12	0.33645
Rbm26.2	0.00749853	3	6	12	0.33645
Ruvbl1	0.00884032	6	9	12	0.33645
Saal1	0.00916487	9	6	12	0.33645
Sall1	0.0083317	3	6	12	0.33645
2021-09-02	0.00884032	3	9	12	0.33645
Snrnp48	0.00884032	9	9	12	0.33645
Stk19	0.0083317	9	6	12	0.33645
Tec	0.0083317	3	6	12	0.33645
Tfam	0.00916487	3	6	12	0.33645
Ubxn7	0.00916487	9	6	12	0.33645
Erap1	0.012032	3	3	12	0.401228
Gnb1	0.0132996	3	6	12	0.401228
Hdgfrp2	0.0132352	12	3	12	0.401228
Igtp	0.0132996	12	6	12	0.401228
Kin	0.0132996	9	6	12	0.401228
Mus81	0.0119697	9	6	12	0.401228
Nlrc3	0.0132352	6	9	12	0.401228
Nmnat1	0.0113874	12	3	12	0.401228
Papola	0.0119697	9	6	12	0.401228
Ran	0.0132996	9	6	12	0.401228
Ruvbl2	0.012032	6	3	12	0.401228
2021-09-11	0.0132996	3	6	12	0.401228
Smarcad1	0.012032	6	9	12	0.401228
Stat3	0.0132352	6	9	12	0.401228
Tada2b	0.0132996	6	6	12	0.401228
Trnau1ap	0.0132996	9	6	12	0.401228
Ubfd1	0.012032	12	3	12	0.401228
Znf280c	0.0132996	3	6	12	0.401228
Pin1	0.0140572	9	6	12	0.419925
Dhx16	0.0146296	9	6	12	0.420532
Hivep1	0.0146296	6	6	12	0.420532
Metap1	0.0146296	3	6	12	0.420532
Rbm17	0.0144384	6	9	12	0.420532
Fam82b	0.0157388	3	3	12	0.448188
Acat1	0.0207044	3	6	12	0.455473
Ammecr1l	0.0207044	9	6	12	0.455473
Cdc5l	0.0207044	3	6	12	0.455473
Cdk9	0.0199807	9	6	12	0.455473
Cope	0.0207044	3	6	12	0.455473
Dbr1	0.0207044	9	6	12	0.455473
Eif2a	0.0199807	3	6	12	0.455473
Eif2c1	0.0207044	3	6	12	0.455473
Fan1	0.0212265	12	3	12	0.455473
G3bp1	0.0212265	3	9	12	0.455473
Gcfc1	0.0207044	9	6	12	0.455473
Gorasp2	0.0207044	3	6	12	0.455473
Gtf2b	0.0173127	6	9	12	0.455473
Gtf2i	0.0212265	6	9	12	0.455473
Hsd17b10	0.0181643	3	6	12	0.455473
Ighg2c	0.0186339	6	6	12	0.455473
Ipo9	0.0186339	9	6	12	0.455473
Mccc1	0.0212265	3	3	12	0.455473
Msh2	0.0181643	9	6	12	0.455473
Nmd3	0.0176888	6	9	12	0.455473
Nub1	0.0207044	9	6	12	0.455473
Phf2	0.0176888	3	9	12	0.455473
Pold2	0.0212265	6	9	12	0.455473
Prelp	0.0207044	3	6	12	0.455473
Prpf18	0.0199807	9	6	12	0.455473
Psma4	0.0212265	12	3	12	0.455473
Psmc2	0.0194577	12	3	12	0.455473
Rpp38	0.0207044	9	6	12	0.455473
2021-09-10	0.0212265	3	9	12	0.455473
Suclg2	0.0207044	3	6	12	0.455473
Taf15	0.0199807	9	6	12	0.455473
Trmt2a	0.0212265	6	9	12	0.455473
Trmt6	0.0194577	6	9	12	0.455473
Vapb	0.0207044	3	6	12	0.455473
Xpo1	0.0207044	9	6	12	0.455473
Foxo1	0.0227748	3	6	12	0.468884
Nceh1	0.0227748	3	6	12	0.468884
Pus10	0.0227748	9	6	12	0.468884
rp9	0.0227748	9	6	12	0.468884
Txnl4b	0.0227748	9	6	12	0.468884
Xrcc5	0.0227748	9	6	12	0.468884
Cpt1a	0.0234052	3	9	12	0.475437
Cse1l	0.0234052	6	9	12	0.475437
Acin1	0.0314776	3	6	12	0.486864
Aes	0.0306703	6	9	12	0.486864
Akt1s1	0.0306703	12	3	12	0.486864
Aldh4a1	0.0314776	3	6	12	0.486864
Bahcc1	0.0256935	3	6	12	0.486864
Cbx5	0.0283298	3	6	12	0.486864
Ccdc12	0.0281145	3	3	12	0.486864
Ctdp1	0.0279583	9	6	12	0.486864
Cul2	0.0279583	9	6	12	0.486864
Cwf19l1	0.0279583	9	6	12	0.486864
Ddx46	0.0255586	6	9	12	0.486864
Dnpep	0.0281145	6	9	12	0.486864
Ell2	0.0306703	12	9	12	0.486864
Engase	0.0306703	3	9	12	0.486864
Epb41l5	0.0314776	6	6	12	0.486864
Gnpda1	0.0314776	9	6	12	0.486864
Hadh	0.0254166	3	6	12	0.486864
Hus1	0.0281145	6	9	12	0.486864
Kiaa1704	0.0279583	9	6	12	0.486864
Mki67	0.0283298	3	6	12	0.486864
Mrrf	0.0314776	3	6	12	0.486864
Oat	0.0314776	3	6	12	0.486864
Pcbp1	0.0314776	9	6	12	0.486864
Pcbp2	0.0314776	9	6	12	0.486864
Pdia5	0.0281145	3	9	12	0.486864
Pknox1	0.0281145	9	9	12	0.486864
Polr3d	0.0281145	12	3	12	0.486864
Ppib	0.0314776	3	6	12	0.486864
Rbmx	0.0314776	3	6	12	0.486864
Rbmxl1	0.0281145	3	9	12	0.486864
Rbp4	0.0281145	3	3	12	0.486864
Rpa2	0.0279583	9	6	12	0.486864
Rpl38	0.0255586	3	9	12	0.486864
Rreb1	0.0314776	9	6	12	0.486864
Rrp9	0.0279583	3	6	12	0.486864
Set	0.0279583	9	6	12	0.486864
Sf3a2	0.0306703	3	9	12	0.486864
Smc5	0.0306703	3	9	12	0.486864
Snrnp27	0.0255586	3	9	12	0.486864
Ssu72	0.0314776	12	6	12	0.486864
Suz12	0.0306703	3	9	12	0.486864
Swt1	0.0314776	9	6	12	0.486864
Tle3	0.0306703	6	9	12	0.486864
Tor1aip1	0.0255586	3	9	12	0.486864
Ttc14	0.0255586	6	9	12	0.486864
Usp34	0.0281145	6	9	12	0.486864
Xrcc6	0.0314776	9	6	12	0.486864
Acaa2	0.0340831	3	3	12	0.507768
Bcas2	0.0350366	3	6	12	0.507768
Cand1	0.0340831	6	9	12	0.507768
Cggbp1	0.0350366	9	6	12	0.507768
Cpeb4	0.0346253	3	6	12	0.507768
Cs	0.0346253	3	6	12	0.507768
Dcun1d5	0.0346253	9	6	12	0.507768
Ercc3	0.0363286	6	9	12	0.507768
Ewsr1	0.0346253	9	6	12	0.507768
Fech	0.0363286	3	3	12	0.507768
Gm9755;Tufm	0.0363286	3	3	12	0.507768
Helb	0.0363286	6	9	12	0.507768
Lmo4	0.0363286	6	9	12	0.507768
Mcee	0.0363286	3	3	12	0.507768
Nr1h3	0.0363286	6	9	12	0.507768
Pcna	0.0346253	9	6	12	0.507768
Plaa	0.0346253	9	6	12	0.507768
Rpl35;Gm10269	0.0350366	3	6	12	0.507768
Rps6ka3	0.0340875	12	3	12	0.507768
Taf8	0.0346253	12	6	12	0.507768
Zfp335	0.0363286	9	3	12	0.507768
Akr1b1;Akr1b3	0.0399615	6	3	12	0.511608
Cdyl	0.0385402	3	6	12	0.511608
Chd2	0.0399615	3	3	12	0.511608
Cul4a	0.0399615	6	9	12	0.511608
Ercc6	0.0399615	6	9	12	0.511608
Gnl3l	0.0385402	9	6	12	0.511608
Kdm1a	0.0399615	12	3	12	0.511608
Maz	0.0385402	9	6	12	0.511608
Mlh1	0.0374914	6	9	12	0.511608
Pfkl	0.0399615	6	3	12	0.511608
Psma6	0.0399615	12	3	12	0.511608
Psmg1	0.0399615	6	9	12	0.511608
Pygo2	0.0385402	9	6	12	0.511608
Rbm12	0.0385402	9	6	12	0.511608
Rps24	0.0399615	3	9	12	0.511608
Sart3	0.0399615	6	9	12	0.511608
Tada1	0.0374914	6	9	12	0.511608
Tns1	0.0399615	3	3	12	0.511608
Txnl1	0.0385402	3	6	12	0.511608
Zfp94	0.0385402	3	6	12	0.511608
Cops7b	0.0435944	12	3	12	0.548893
Psmb7	0.0435944	12	3	12	0.548893
Rpp40	0.0435944	6	9	12	0.548893
Uba2	0.0435944	6	9	12	0.548893
Cdk13	0.0468103	6	6	12	0.557152
Dhx38	0.0468103	9	6	12	0.557152
Eif2s1	0.0468103	3	6	12	0.557152
Faf1	0.0468103	9	6	12	0.557152
Fubp1	0.0468103	9	6	12	0.557152
Idh2	0.0468103	3	6	12	0.557152
Msh6	0.0468103	9	6	12	0.557152
Pias1	0.0468103	9	6	12	0.557152
Pphln1	0.0468103	12	6	12	0.557152
Ptbp2	0.0467939	9	6	12	0.557152
2021-09-07	0.0468103	3	6	12	0.557152
Thap4	0.0468103	12	6	12	0.557152
Tlk2	0.0468103	9	6	12	0.557152
Xpo7	0.0468103	9	6	12	0.557152
2700078E11Rik	0.0559166	12	3	12	0.569826
Acadm	0.0514913	3	6	12	0.569826
Aff1	0.0514913	12	6	12	0.569826
Agpat3	0.0535267	9	9	12	0.569826
Apol9b	0.0514913	3	6	12	0.569826
Atxn7	0.0523701	9	6	12	0.569826
Btd	0.0508333	3	3	12	0.569826
Camk2g	0.0508333	6	3	12	0.569826
Ddhd1	0.0508333	9	3	12	0.569826
Decr1	0.0508333	3	3	12	0.569826
Dmgdh	0.0486606	3	3	12	0.569826
Dpf3	0.0559166	12	3	12	0.569826
Ercc1	0.0523701	9	6	12	0.569826
Ethe1	0.0559166	3	3	12	0.569826
Evi5	0.0508333	9	3	12	0.569826
Fnbp4	0.0559166	9	9	12	0.569826
Fop;2500003M10Rik	0.0535267	3	3	12	0.569826
Gm20547;Cfb	0.0559166	3	3	12	0.569826
Gm4788	0.0514913	3	6	12	0.569826
Hnrnpa3	0.0508333	3	3	12	0.569826
Lemd3	0.0523701	3	6	12	0.569826
Lonp2	0.0535267	9	9	12	0.569826
Mepce	0.0559166	6	9	12	0.569826
Mnat1	0.0559166	9	3	12	0.569826
Mut	0.0508333	3	3	12	0.569826
Nsfl1c	0.0523701	9	6	12	0.569826
Nucb1	0.0559166	3	3	12	0.569826
Oxr1	0.0559166	9	3	12	0.569826
Pip4k2b	0.0508333	6	3	12	0.569826
Rad23a	0.0508333	12	3	12	0.569826
Rbm8a	0.0523701	3	6	12	0.569826
Rnmt	0.0514913	9	6	12	0.569826
Shmt2	0.0514913	3	6	12	0.569826
Slfn5	0.0559166	9	3	12	0.569826
Smurf2	0.0514913	3	6	12	0.569826
Stau1	0.0559166	3	9	12	0.569826
Terf2	0.0535267	6	3	12	0.569826
Topbp1	0.0514913	3	6	12	0.569826
Trim28	0.0559166	6	9	12	0.569826
Ube4b	0.0559166	12	3	12	0.569826
Vps36	0.0559166	6	9	12	0.569826
Wibg	0.0535267	3	9	12	0.569826
Ylpm1	0.0514913	3	6	12	0.569826
Pef1	0.0561724	9	6	12	0.570524
Polr3a	0.057131	9	6	12	0.578333
Exosc9	0.0583928	6	9	12	0.583353
Mtus1	0.0583928	3	9	12	0.583353
Ptpn2	0.0583928	6	9	12	0.583353
Rpa1	0.0583928	6	9	12	0.583353
Aggf1	0.0609999	12	3	12	0.58633
Cstf2t	0.0609999	9	3	12	0.58633
Ebna1bp2	0.0609999	3	9	12	0.58633
Eif5b	0.0609999	3	3	12	0.58633
Inf2	0.0609999	6	9	12	0.58633
Kat2b	0.0609999	6	9	12	0.58633
Kbtbd7	0.0609999	12	3	12	0.58633
Nol9	0.0609999	6	9	12	0.58633
Psmd2	0.0609999	12	3	12	0.58633
Tfdp1	0.0609999	6	3	12	0.58633
Uck1	0.0609999	6	9	12	0.58633
Whsc2	0.0609999	6	9	12	0.58633
D17Wsu92e	0.0618923	9	6	12	0.589331
Dsp	0.0618923	9	6	12	0.589331
Sfmbt1	0.0618923	9	6	12	0.589331
Bcl7c	0.0638099	9	6	12	0.600089
D10Wsu52e	0.0638099	9	6	12	0.600089
Ech1	0.0638099	3	6	12	0.600089
Pccb	0.0638099	3	6	12	0.600089
Acadl	0.0681661	3	6	12	0.600763
Acadvl	0.0681661	3	6	12	0.600763
Acsm1	0.0681661	3	6	12	0.600763
Bag5	0.0681661	3	6	12	0.600763
Chdh	0.0700731	3	3	12	0.600763
Cul3	0.0701909	9	6	12	0.600763
Dcun1d4	0.0701909	9	6	12	0.600763
Ddx1	0.0681661	9	6	12	0.600763
Decr2	0.0700731	3	3	12	0.600763
Ebp	0.0701909	6	3	12	0.600763
Eif2s2	0.0681661	3	6	12	0.600763
Fubp1.1	0.0701909	9	6	12	0.600763
Hagh	0.0700731	6	3	12	0.600763
Hibadh	0.0700731	3	3	12	0.600763
Hspa9	0.0681661	3	6	12	0.600763
Klhdc10	0.0681661	9	6	12	0.600763
Mbd1	0.0700731	3	9	12	0.600763
Med13l	0.0681661	3	6	12	0.600763
Mgst1	0.0681661	12	6	12	0.600763
Nploc4	0.0681661	9	6	12	0.600763
Phip	0.0700731	3	3	12	0.600763
Prpf3	0.0700731	3	9	12	0.600763
Pus1	0.0681661	9	6	12	0.600763
Rbm39	0.0688018	12	3	12	0.600763
Sap30bp	0.0700731	6	9	12	0.600763
Sbno1	0.0681749	6	9	12	0.600763
Sh3glb1	0.0701909	3	9	12	0.600763
Wdr61	0.0688018	6	9	12	0.600763
Xrn1	0.0701909	3	6	12	0.600763
Zcchc10	0.0681749	12	3	12	0.600763
Zkscan1	0.0700731	9	3	12	0.600763
Znf750	0.0681661	12	6	12	0.600763
2310022A10Rik	0.0770804	3	9	12	0.611625
Aifm1	0.0749827	3	6	12	0.611625
Anapc5	0.0770804	6	3	12	0.611625
Bcorl1	0.0770804	12	3	12	0.611625
Ccnl1	0.0749827	3	6	12	0.611625
Cetn2	0.0770804	3	9	12	0.611625
Cobra1	0.0770804	6	9	12	0.611625
Cul1	0.0770804	6	9	12	0.611625
Ddx19a	0.0749827	9	6	12	0.611625
Echdc3	0.0749827	3	6	12	0.611625
Fbxo11	0.0770804	12	9	12	0.611625
Gcfc2	0.0749827	6	6	12	0.611625
Hdgfrp3	0.0770804	3	3	12	0.611625
Mettl18	0.0749924	6	9	12	0.611625
Mif4gd	0.0749827	9	6	12	0.611625
Morf4l2	0.0749827	9	6	12	0.611625
Mycbp	0.0749827	9	6	12	0.611625
Npepl1	0.0749924	6	9	12	0.611625
Pop1	0.0749924	6	9	12	0.611625
Pop4	0.0749827	6	6	12	0.611625
Prmt1	0.0770804	6	9	12	0.611625
Psme4	0.0770804	6	9	12	0.611625
Ptges3	0.0770804	6	9	12	0.611625
Serpinh1	0.0749827	3	6	12	0.611625
Srsf2	0.0749924	6	9	12	0.611625
Ubqln2	0.0770804	12	3	12	0.611625
Usp48	0.0749827	9	6	12	0.611625
Wdr48	0.0749827	9	6	12	0.611625
Akr1c14	0.0840877	6	3	12	0.6303
Ate1	0.0840877	6	9	12	0.6303
Atxn2	0.0817993	12	6	12	0.6303
Bche	0.0840877	3	3	12	0.6303
Cops5	0.0840877	6	9	12	0.6303
Des	0.0817993	3	6	12	0.6303
Gm4952	0.0840877	3	3	12	0.6303
Gzmb	0.0843986	3	9	12	0.6303
Habp4	0.0840877	9	3	12	0.6303
Hnf4a	0.0840877	6	9	12	0.6303
Hsd3b3	0.0840877	3	9	12	0.6303
Kdm2b	0.0843986	12	6	12	0.6303
Kdm5c	0.0808263	9	6	12	0.6303
Lrpprc	0.0808263	3	6	12	0.6303
Nap1l4	0.0808263	3	6	12	0.6303
Noc2l	0.0818099	9	3	12	0.6303
Npas2	0.0840877	12	3	12	0.6303
Phc1	0.0818099	9	9	12	0.6303
Ranbp10	0.0840877	6	3	12	0.6303
Rbbp5	0.0840877	12	9	12	0.6303
Rpl21;Gm9104	0.0840877	3	9	12	0.6303
Stard5	0.0840877	6	9	12	0.6303
Thrb	0.0840877	6	9	12	0.6303
Wrap53	0.0840877	9	3	12	0.6303
E2f4	0.0928384	9	6	12	0.671921
Eapp	0.0928384	6	9	12	0.671921
Lsm6	0.0928384	3	6	12	0.671921
Mafk	0.0928384	3	6	12	0.671921
Nucb2	0.0928384	3	6	12	0.671921
Prpf4	0.0928384	6	6	12	0.671921
Ptgs1	0.0928384	3	6	12	0.671921
Rbx1	0.0928384	9	6	12	0.671921
Rcc2	0.0928384	9	6	12	0.671921
Rpp30	0.0928384	6	6	12	0.671921
Sf1	0.0928384	9	6	12	0.671921
Tceb2	0.0928384	6	9	12	0.671921
Tfip11	0.0928384	9	6	12	0.671921
Txlng	0.0938207	3	3	12	0.675819
Ythdf1	0.0938207	3	9	12	0.675819
Abat	0.10474	3	3	12	0.676746
Acad11	0.103203	3	3	12	0.676746
Aco2	0.107053	3	6	12	0.676746
Adhfe1	0.103203	3	3	12	0.676746
Aldh6a1	0.0973213	3	6	12	0.676746
Atp1a1;Atp1a3	0.107053	3	6	12	0.676746
Birc6	0.104263	12	3	12	0.676746
Bphl	0.0973213	3	6	12	0.676746
Cbx1	0.107053	3	6	12	0.676746
Copg2	0.107053	3	6	12	0.676746
Ctr9	0.10474	6	9	12	0.676746
Cyp2c67;Cyp2c69	0.101278	3	6	12	0.676746
Dcun1d1	0.0973213	9	6	12	0.676746
Ddx50	0.104263	6	6	12	0.676746
Dld	0.0973213	3	6	12	0.676746
E2f3	0.10474	12	3	12	0.676746
Elavl1	0.103203	3	9	12	0.676746
Erc1	0.0952184	3	9	12	0.676746
Etfb	0.107053	3	6	12	0.676746
FAM120A	0.104263	3	9	12	0.676746
Gm20441;Gstt3	0.0973213	3	6	12	0.676746
Gpatch1	0.103203	9	9	12	0.676746
Gzma	0.10474	3	9	12	0.676746
Khsrp	0.103203	6	9	12	0.676746
Las1l	0.10474	6	9	12	0.676746
Lgals9	0.0973213	3	6	12	0.676746
Mapk1	0.104263	12	3	12	0.676746
Mep1a	0.103203	3	9	12	0.676746
Mier1	0.107053	6	6	12	0.676746
Mndal	0.10474	3	9	12	0.676746
Mpst	0.10474	3	3	12	0.676746
Mtmr10	0.107053	3	6	12	0.676746
Nkap	0.107053	9	6	12	0.676746
Pdcd6	0.103203	12	3	12	0.676746
Phf10	0.107053	9	6	12	0.676746
Pold1	0.10474	6	9	12	0.676746
Ppig	0.103203	6	9	12	0.676746
Pqbp1	0.104263	6	6	12	0.676746
Prpf19	0.107053	6	6	12	0.676746
Prpf38b	0.10474	6	9	12	0.676746
Prrc2a	0.10474	3	9	12	0.676746
Psme3	0.103203	6	9	12	0.676746
Rad17	0.104263	6	6	12	0.676746
Rbm19	0.10474	3	9	12	0.676746
Rbm6	0.103203	3	3	12	0.676746
Rnf40	0.10474	6	9	12	0.676746
Rsbn1l	0.0973213	12	6	12	0.676746
Sardh	0.103203	3	3	12	0.676746
Sdhb	0.107053	3	6	12	0.676746
Smarcal1	0.107053	9	6	12	0.676746
Sod2	0.0973213	3	6	12	0.676746
Tcea1	0.107053	9	6	12	0.676746
Terf2ip	0.10474	6	3	12	0.676746
Topors	0.101278	9	6	12	0.676746
Trp53bp1	0.0973213	3	6	12	0.676746
Txnl4a	0.0973213	6	6	12	0.676746
U2af2	0.0952184	6	9	12	0.676746
Zbtb48	0.0973213	3	6	12	0.676746
Znf512b	0.101278	12	6	12	0.676746
A530054K11Rik;AA987161	0.114262	6	9	12	0.689419
Brap	0.112585	3	3	12	0.689419
Caap1	0.114262	3	3	12	0.689419
Cd2ap	0.114262	3	3	12	0.689419
Fahd1	0.112585	3	3	12	0.689419
Fkbp2	0.114262	3	3	12	0.689419
Gar1	0.114262	3	3	12	0.689419
Got2	0.114262	3	3	12	0.689419
Hibch	0.114262	3	3	12	0.689419
Hltf	0.112585	9	3	12	0.689419
Hmgcs2	0.112585	3	3	12	0.689419
Hspe1	0.112585	3	3	12	0.689419
Ik	0.114262	3	9	12	0.689419
Ilk	0.114262	3	3	12	0.689419
Isg15	0.114262	6	3	12	0.689419
Kng1	0.112585	3	9	12	0.689419
Nudc	0.110218	9	6	12	0.689419
Papolg	0.114262	12	3	12	0.689419
Prpf8	0.114262	3	9	12	0.689419
Psmc4	0.112585	12	3	12	0.689419
Rps7;Gm9493	0.114262	3	9	12	0.689419
Rrbp1	0.114262	3	9	12	0.689419
Sf3b5	0.114262	3	9	12	0.689419
Aadat	0.116786	3	6	12	0.700483
Hmga1	0.116786	3	6	12	0.700483
Taf13	0.116786	9	6	12	0.700483
Ahnak	0.121239	3	6	12	0.711786
Aldh2	0.121239	3	6	12	0.711786
Ilf3	0.121239	3	6	12	0.711786
Kpna3	0.121239	6	6	12	0.711786
Mdh2	0.121239	3	6	12	0.711786
Nmt1	0.121239	3	6	12	0.711786
Phf11	0.121239	3	3	12	0.711786
Prpf40a	0.121239	3	6	12	0.711786
Smarce1	0.120826	12	9	12	0.711786
Smc6	0.121239	3	9	12	0.711786
Zc3h10	0.121239	6	6	12	0.711786
Akap8	0.12692	12	3	12	0.732312
Arid4b	0.12692	3	3	12	0.732312
[truncated: 2,526 more rows]

## Sheet: Tab8
Gene.names	0	3	6	9	12	15	18	21	24	27	30	33	36	39	42	45	Period	Phase	Decay rate	Amplitude
[truncated: 42 more rows]
