# Supplementary material for: Four-dimensional nuclear speckle phase separation dynamics regulate proteostasis
Source: Sci Adv. 2022 Jan 5;8(1):eabl4150. doi: 10.1126/sciadv.abl4150 (PMC8730402; doi:10.1126/sciadv.abl4150)
Supplement: Supplementary file 2 — Tables S1 to S6 [file sciadv.abl4150_tables_s1_to_s6.zip › sciadv.abl4150_table_s2.xlsx]

## Sheet: Sheet1
					XBP1 Flox												XBP1LKO												XBP1LKO post-detrend
chr	TSS	TES	gene	strand	CT0	CT4	CT8	CT12	CT16	CT20	CT24	CT28	CT32	CT36	CT40	CT44	CT0	CT4	CT8	CT12	CT16	CT20	CT24	CT28	CT32	CT36	CT40	CT44	CT0	CT4	CT8	CT12	CT16	CT20	CT24	CT28	CT32	CT36	CT40	CT44
chr9	46228629	46230469	Apoa1	+	11.95	5.569	12.33	11.24	12.87	15.09	8.41	10.15	16.89	10.89	9.555	15.69	5.932	6.12	7.296	3.62	4.938	5.608	4.3	4.406	3.718	4.351	4.099	6.369	4.31066	5.1284	6.83366	3.58644	5.23272	6.13052	4.94983	5.08265	4.32099	4.77984	4.2532	6.14808
chr10	111506285	111508649	Phlda1	+	4.968	5.175	19.65	20.87	12.38	3.586	10.04	4.578	8.827	6.905	4.002	12.17	4.379	2.313	3.318	4.632	2.819	3.388	7.843	2.692	6.353	4.238	4.403	5.271	5.45022	3.13377	3.90503	5.00199	2.98865	3.37402	7.66209	2.36087	5.88835	3.65654	3.72143	4.50603
chr2	173153072	173159253	Pck1	+	5.432	2.985	6.805	7.631	4.558	16.07	3.258	10.27	16.33	14.62	6.85	15.01	5.344	5.929	6.507	5.102	5.131	4.288	2.576	3.249	4.395	4.684	3.86	7.155	3.54666	4.95571	6.20857	5.32927	5.73478	5.11912	3.48528	4.08726	5.01307	4.9327	3.59015	6.21743
chr7	35119292	35121928	Cebpa	+	8.53	5.5	15.55	8.023	7.067	8.681	5.871	10.87	13.59	7.129	5.628	7.737	4.043	6.886	9.312	3.908	4.463	3.89	3.594	4.71	2.999	5.202	5.092	4.971	2.54414	5.93331	8.82339	3.80138	4.65626	4.30105	4.14074	5.31034	3.57084	5.66324	5.36054	4.96475
chr7	28376783	28379228	Zfp36	-	8.257	6.02	11.65	9.11	5.705	10.34	5.265	7.577	14.92	8.602	5.853	9.802	6.001	6.9	6.747	4.922	4.978	3.56	3.494	5.323	5.709	5.853	5.462	4.548	4.61514	6.05832	6.36184	4.9057	5.24289	4.01843	4.0583	5.9055	6.22205	6.20894	5.57316	4.32672
chr11	120608476	120609100	Npb	+	9.723	3.415	12.31	7.335	9.902	13.73	7.75	9.175	9.458	7.886	5.514	6.677	7.785	6.753	9.786	6.22	4.781	5.426	3.174	5.205	3.984	8.259	6.478	4.77	5.39976	5.25979	9.04731	6.09833	5.13884	6.12585	4.07836	6.17636	4.88486	8.95186	6.82535	4.63434
chr4	150855090	150868880	Errfi1	+	6.57	4.365	13.75	10.49	5.416	8.357	8.459	5.225	13.31	11.8	5.176	9.561	3.028	2.912	3.267	2.863	3.58	3.92	3.842	2.536	4.565	2.622	1.947	4.971	3.32373	3.14064	3.43255	2.96945	3.63135	3.92024	3.79513	2.44602	4.43591	2.45779	1.75166	4.74854
chr9	21835509	21837347	Angptl8	+	13.27	3.833	6.81	7.144	4.038	6.846	9.5	4.006	28.07	12.19	3.239	2.973	5.14	4.438	5.95	6.11	5.785	4.468	3.171	2.937	3.939	4.515	4.672	6.658	4.01315	3.84232	5.7876	6.283	6.19551	5.01814	3.76287	3.47273	4.32069	4.64477	4.45196	5.99026
chr6	129180614	129186535	Clec2d	+	7.309	4.197	12.43	9.828	6.014	9.256	9.073	5.748	10.14	8.977	5.023	10.07	2.242	2.968	2.539	4.23	3.449	3.322	3.683	3	3.094	1.519	1.628	3.85	2.5549	3.05304	2.44747	4.01319	3.1582	3.0085	3.3981	2.79498	3.02016	1.62763	1.97039	4.47744
chr5	125385964	125390017	Ubc	-	10.26	3.904	7.407	9.018	6.408	11.47	8.17	7.007	12.49	8.148	5.875	6.953	4.459	5.89	4.636	3.995	3.745	4.725	4.796	3.082	4.846	4.11	3.048	4.836	3.73755	5.40279	4.35212	3.88352	3.775	4.86556	5.0162	3.35091	5.1327	4.38357	3.27752	4.99055
chr8	109990435	109999804	Tat	+	9.298	3.177	4.724	6.047	5.701	10.23	6.205	5.917	16.1	13.15	6.46	8.529	3.522	3.853	3.771	4.415	3.818	3.976	3.606	2.909	2.889	2.738	2.739	4.393	3.0673	3.51763	3.54396	4.28529	3.77463	4.00797	3.70231	3.05866	3.08102	2.96138	2.98274	4.64611
chr9	107580668	107584048	Nat6	+	7.964	5.059	11.76	7.667	7.742	10.23	6.235	6.985	7.797	6.771	5.116	10.09	7.288	6.149	7.52	5.55	5.263	4.642	4.052	5.063	4.325	5.973	5.41	4.696	5.39304	4.91488	6.85183	5.35288	5.44205	5.10233	4.69872	5.80122	5.05982	6.60954	5.85337	4.85131
chr5	90460869	90476602	Alb	+	5.984	2.829	10.02	8.181	3.845	7.485	5.939	4.799	16.54	12.9	3.825	6.369	1.253	2.576	2.092	2.635	2.329	2.988	2.347	2.388	3.368	1.639	1.02	4.098	1.75841	2.92686	2.3071	2.73315	2.32899	2.90863	2.20707	2.2063	3.16333	1.43016	0.825791	3.93722
chr1	193272159	193273188	G0s2	-	6.413	2.977	6.011	4.69	3.813	16.66	5.314	4.484	21.48	8.291	2.801	2.923	5.436	5.783	5.702	6.773	4.273	5.564	2.584	2.997	3.611	4.658	4.61	5.141	3.77373	4.72163	5.15193	6.64463	4.47673	6.01023	3.18312	3.65942	4.24711	5.1782	4.92469	5.16058
chr17	46725663	46729165	Gnmt	-	6.317	2.904	6.486	7.949	6.945	10.65	5.591	4.428	12.57	7.675	5.369	8.943	5.074	4.645	5.363	4.208	4.672	4.392	2.798	2.682	4.412	4.129	4.329	5.306	3.89141	3.99925	5.15754	4.34629	5.05748	4.92814	3.38824	3.2298	4.82081	4.30228	4.1702	4.71857
chr12	7977676	8016839	Apob	+	7.945	4.08	10.45	7.303	5.002	7.846	7.899	6.367	9.033	6.872	4.23	8.792	2.375	3.173	2.698	2.822	2.736	3.199	3.802	3.001	3.418	1.956	1.559	5.363	2.56984	3.38412	2.90989	3.01915	2.9029	3.32013	3.86185	2.98406	3.30875	1.73894	1.21861	4.88376
chr15	82452376	82456827	Cyp2d9	+	9.326	4.384	8.2	4.837	5.591	8.375	5.483	9.501	8.419	6.616	6.031	8.873	4.489	5.966	4.589	3.969	3.332	3.438	3.51	4.599	3.292	3.632	3.851	5.982	3.25277	5.34238	4.46163	4.22154	3.84809	4.10129	4.20414	5.20764	3.69879	3.72058	3.50503	5.08512
chr16	22892014	22899451	Ahsg	+	6.788	4.51	7.749	5.695	5.241	8.326	6.324	6.831	8.428	7.938	4.126	11.16	4.466	4.08	3.647	2.76	3.185	3.015	2.705	3.231	2.659	2.664	2.768	4.702	3.21235	3.39288	3.42484	2.90122	3.58802	3.57823	3.32687	3.80993	3.0934	2.8523	2.60861	4.09335
chr3	83026152	83033617	Fga	+	7.606	3.172	10.33	6.667	7.154	7.354	8.761	4.68	6.366	5.015	4.128	11.55	3.035	2.817	2.382	2.172	2.582	3.382	2.85	2.504	2.518	1.52	1.844	4.235	2.67984	2.65118	2.36809	2.27257	2.75962	3.59924	3.06943	2.6882	2.62953	1.52143	1.69791	3.90396
chr7	127271880	127274059	Sephs2	-	7.532	5.358	11.69	6.501	4.143	6.813	4.625	10.6	7.338	5.534	3.901	8.463	3.984	4.662	3.855	2.686	4.763	2.991	4.706	4.323	3.103	2.497	3.493	4.583	3.54383	4.38529	3.71673	2.66113	4.82651	3.11785	4.87117	4.50145	3.2697	2.62693	3.56112	4.56429
chr10	81176630	81182509	Eef2	+	7.957	4.174	8.882	7.454	6.532	7.914	5.781	5.85	7.409	6.596	5.6	8.112	7.8	6.307	7.58	5.187	5.283	4.228	3.905	5.044	5.003	6.525	6.089	5.036	5.74962	5.08332	7.04686	5.20821	5.7224	4.94942	4.77226	5.92093	5.75343	7.01275	6.17791	4.58989
chr9	106233454	106247730	Alas1	-	3.036	2.39	11.41	13.47	6.322	3.441	4.502	2.399	12.14	12.18	3.577	4.067	4.433	2.477	4.708	5.295	3.778	2.633	3.358	2.133	5.336	3.932	2.785	4.452	4.00191	2.2359	4.62341	5.33344	3.90598	2.81703	3.56461	2.3287	5.4873	4.00543	2.74707	4.26922
chr9	107581295	107587359	Hyal3	+	6.392	4.59	10.31	6.327	6.201	8.952	5.619	5.858	6.29	5.496	4.36	8.014	5.865	5.3	6.717	4.795	4.409	3.436	3.44	4.165	3.943	4.666	4.561	3.909	4.22958	4.22437	6.12244	4.60277	4.54036	3.81222	3.98235	4.79474	4.5814	5.23432	4.98051	4.10096
chr3	83042245	83049863	Fgb	-	6.116	3.008	8.92	6.601	5.206	7.725	9.006	4.488	7.21	5.062	4.099	10.84	1.92	2.511	1.711	1.797	2.049	3.295	2.906	2.577	2.477	1.435	1.255	3.368	2.22365	2.69998	1.80315	1.81016	2.001	3.20369	2.78921	2.45257	2.36276	1.3488	1.21467	3.39138
chr12	104338485	104345739	Serpina3k	+	2.66	2.816	12.45	11.06	7.266	3.076	6.713	2.206	8.037	8.776	3.471	8.513	2.124	1.929	2.608	3.178	2.716	2.145	2.494	1.863	4.23	1.892	1.749	4.483	2.37674	2.20029	2.8785	3.42835	2.92684	2.29699	2.56778	1.83923	4.08932	1.61505	1.31644	3.87547
chr7	140763831	140774977	Cyp2e1	+	4.928	4.32	11.99	7.717	4.696	7.152	5.781	6.535	4.795	5.892	3.481	8.017	1.805	3.279	3.148	2.13	1.955	2.891	2.964	3.373	3.019	1.865	1.674	3.615	1.9978	3.40339	3.21399	2.14759	1.9342	2.84182	2.89644	3.29707	2.94471	1.80235	1.63299	3.60564
chr8	119437161	119446256	Osgin1	+	8.036	5.127	6.314	4.674	5.53	6.666	5.688	6.461	6.5	3.925	4.639	9.992	5.32	5.017	4.751	3.818	3.565	3.383	4.525	3.589	3.204	3.812	4.608	3.724	4.09479	4.25263	4.37605	3.76105	3.75462	3.74777	4.9935	4.0898	3.66568	4.16314	4.77718	3.63979
chr7	97412932	97417550	Thrsp	-	2.787	2.01	8.636	13.19	3.628	2.809	2.467	2.424	17.21	12.09	3.154	2.844	1.838	3.143	3.794	4.539	2.319	2.232	1.787	1.754	4.794	3.403	2.124	2.679	1.90825	3.1503	3.75341	4.46556	2.22777	2.13803	1.70535	1.69972	4.78214	3.44861	2.24214	2.88472
chr7	45709463	45715207	Sphk2	-	4.132	5.466	13.74	6.199	5.095	6.409	2.648	7.657	5.073	5.664	4.046	5.809	4.722	6.384	8.447	4.227	3.882	1.875	2.419	5.03	4.042	4.491	4.129	4.09	2.75775	5.12839	7.79458	4.07232	4.1196	2.39944	3.12482	5.81175	4.79424	5.10827	4.50585	4.12099
chr8	105048598	105058414	Ces3a	+	6.671	3.469	7.729	5.834	5.183	7.535	7.167	5.377	7.559	4.872	3.579	5.558	2.119	3.431	2.584	2.743	2.637	3.19	3.518	3.045	2.568	2.384	2.091	5.039	2.27629	3.63772	2.81674	2.97835	2.85156	3.36035	3.62074	3.05672	2.46529	2.14346	1.68921	4.45256
chr2	167688914	167690432	Cebpb	+	3.496	2.818	8.598	9.574	3.648	3.202	2.944	4.779	12.74	6.42	5.306	6.885	6.468	2.99	6.163	4.364	4.56	2.396	2.579	2.738	3.106	5.346	5.649	6.267	4.65227	2.19564	6.18263	4.99025	5.58551	3.61339	3.78091	3.71706	3.65484	5.25725	4.71529	4.28097
chr6	71199887	71205023	Fabp1	+	5.973	4.314	9.657	4.56	4.06	8.017	5.936	6.133	6.472	4.918	3.7	6.079	2.02	3.303	2.788	2.029	2.034	3.186	2.241	2.517	2.366	2.024	2.325	3.674	1.85579	3.27194	2.85911	2.17129	2.21648	3.37767	2.41088	2.6341	2.39932	1.94256	2.0978	3.27005
chr12	80107759	80113013	Zfp36l1	-	7.405	4.116	4.543	4.773	4.739	10.32	4.984	5.225	6.579	4.004	4.173	8.712	5.576	4.469	3.859	3.303	4.098	4.015	3.947	3.865	2.393	3.483	3.822	3.899	4.36431	3.69292	3.45395	3.20438	4.24121	4.33546	4.38011	4.34617	2.85765	3.86652	4.05981	3.9265
chr7	30942368	30944029	Hamp	-	6.844	2.329	11.74	4.429	5.624	9.273	5.866	2.793	5.639	5.384	3.629	5.915	2.798	2.387	2.401	2.77	3.37	2.281	2.169	2.463	1.68	2.099	2.682	3.148	2.45897	2.20568	2.34857	2.81764	3.48888	2.44231	2.34392	2.62271	1.79568	2.14183	2.62315	2.95866
chr3	83007723	83015056	Fgg	+	6.083	2.475	7.526	5.935	5.736	6.731	8.219	4.312	4.367	3.889	3.142	9.705	2.885	2.535	1.639	1.655	2.226	2.584	2.28	1.848	2.308	1.362	1.399	3.729	2.36402	2.29083	1.61702	1.80058	2.48451	2.90082	2.6005	2.11755	2.47197	1.36577	1.18794	3.24848
chr1	171217802	171222514	Tomm40l	-	4.094	2.988	8.326	5.01	5.035	8.74	3.633	5.069	8.931	5.713	4.255	6.206	3.814	5.024	5.712	4.155	3.508	3.523	2.064	3.673	2.856	3.748	4.098	4.134	2.61914	4.29892	5.38093	4.14219	3.73769	3.91943	2.55142	4.17564	3.29811	4.05381	4.19176	3.93995
chr8	35375740	35388137	Ppp1r3b	+	6.196	2.159	4.311	6.536	4.749	5.916	5.976	2.936	12.14	6.573	4.159	5.83	3.133	3.008	3.14	3.594	3.178	3.476	3.188	2.889	2.911	2.778	2.99	4.523	3.02549	3.01525	3.23344	3.74506	3.35813	3.65664	3.34058	2.98496	2.92178	2.67504	2.74474	4.10688
chr17	24886673	24892147	Spsb3	+	5.965	4.197	7.352	5.816	5.829	6.869	4.814	5.045	5.593	5.227	4.072	6.131	6.478	4.734	5.964	4.1	3.742	3.206	3.75	3.439	3.467	4.02	4.142	4.607	4.45415	3.51304	5.41546	4.09339	4.14686	3.89185	4.58636	4.2954	4.21296	4.52505	4.27567	4.23881
chr2	32414486	32424066	Slc25a25	-	5.25	2.921	3.933	5.186	4.384	9.254	3.72	4.488	7.238	7.357	4.008	8.848	4.577	4.134	4.65	3.87	4.63	3.18	2.431	2.681	3.327	3.651	3.695	4.056	3.39921	3.41692	4.31966	3.85243	4.85123	3.56606	2.90792	3.17481	3.76373	3.95668	3.79566	3.87767
chr11	5520640	5525993	Xbp1	+	6.288	3.087	7.717	7.528	4.641	10	5.133	3.356	5.895	5.52	3.056	4.154	3.444	2.327	2.224	2.21	2.547	2.161	2.853	1.622	2.782	3.988	2.466	2.175	3.20556	2.22153	2.22462	2.28982	2.67914	2.31857	3.00911	1.74976	2.85453	3.97842	2.34741	1.92052
chr7	45705246	45710203	Dbp	+	3.762	4.12	12.21	5.612	4.68	6.151	3.09	7.326	5.92	5.197	3.507	4.796	3.522	5.576	7.334	3.442	3.907	2.129	2.321	4.47	3.877	4.037	4.128	3.479	2.36569	4.82294	6.92628	3.32172	4.01626	2.4099	2.71563	4.92046	4.32539	4.42542	4.39855	3.57377
chr13	23621776	23622558	Hist1h1e	-	6.924	4.823	10.84	3.477	3.733	4.725	4.492	6.089	3.29	3.397	5.093	9.141	6.984	5.101	8.204	2.367	4.269	3.502	2.206	5.927	2.091	2.085	2.79	2.72	4.12396	3.04407	6.86525	1.6615	4.11182	3.80821	2.89066	6.90519	3.27778	3.39544	4.13916	4.02296
chr5	123171806	123182686	Hpd	-	5.46	3.591	5.915	4.28	4.568	8.183	4.331	5.471	6.281	6.43	4.303	7.018	4.076	4.369	4.614	3.598	4.023	3.624	2.435	3.301	2.998	3.397	3.685	4.143	3.11426	3.78994	4.35527	3.59726	4.2179	3.9522	2.83415	3.70876	3.35203	3.63495	3.74453	3.96176
chr11	120577234	120581620	Arhgdia	-	5.102	4.575	8.512	4.355	4.978	8.026	3.907	5.014	6.962	4.549	4.072	5.584	5.547	5.892	6.768	4.138	3.9	3.175	2.801	3.361	3.042	4.5	4.348	4.027	3.35518	4.51835	6.08663	4.02301	4.22549	3.81507	3.62975	4.25253	3.87042	5.1394	4.67249	3.91068
chr11	120610086	120617890	Pcyt2	-	6.085	3.65	7.19	4.833	5.115	7.007	4.27	5.784	6.244	4.305	4.55	5.966	5.099	5.003	5.737	4.052	3.616	3.094	2.457	3.394	3.02	4.344	4.848	4.114	3.42896	4.04498	5.36849	4.15049	4.05897	3.75893	3.22139	4.13533	3.61576	4.67167	4.78507	3.53796
chr4	141683562	141685716	Rsc1a1	-	5.343	3.971	6.774	4.551	5.126	5.783	4.956	5.489	6.245	5.552	4.29	6.428	5.31	4.217	3.619	4.304	3.217	2.739	3.272	3.246	2.337	3.407	3.83	3.077	3.8379	3.27692	3.13163	4.19003	3.39712	3.1339	3.80237	3.83254	2.90039	3.86793	4.10917	3.0951
chr19	5795689	5802672	Malat1	-	5.287	2.539	6.646	7.522	3.182	5.875	5.618	3.955	8.017	6.471	3.607	5.656	2.24	2.618	2.505	2.873	3.266	3.225	3.677	2.51	3.556	2.446	1.762	4.313	2.75235	2.96477	2.70791	2.95379	3.24639	3.12672	3.52178	2.31957	3.35208	2.25033	1.5963	4.19901
chr11	120805957	120824547	Fasn	-	7.106	3.226	6.233	5.083	4.677	4.659	4.012	3.931	11.41	6.132	4.084	3.448	4.189	4.708	5.831	5.55	3.274	3.278	1.952	3.353	3.477	4.988	4.864	4.145	3.0497	4.0752	5.6149	5.6608	3.62188	3.77315	2.50462	3.87327	3.87512	5.17416	4.74839	3.63781
chr19	4622550	4625617	Rce1	-	5.24	3.417	7.061	3.979	5.187	8.307	4.256	5.038	5.73	4.073	3.786	7.342	5.646	4.82	5.463	2.882	3.634	3.853	2.503	3.532	2.445	3.853	4.309	4.295	3.77484	3.72772	5.018	2.95267	4.08875	4.56023	3.3311	4.34938	3.12006	4.25414	4.30462	3.75349
chr4	62083476	62087312	Mup3	-	7.173	2.538	5.655	3.874	2.404	7.097	6.008	5.106	7.816	6.486	3.718	5.034	1.654	1.633	1.009	1.828	1.792	2.873	2.454	2.493	2.132	1.476	1.086	3.383	2.18937	2.02019	1.26326	1.96458	1.82616	2.81999	2.32907	2.3114	1.90899	1.22682	0.825913	3.12725
chr17	57203966	57228136	C3	-	2.931	3.135	7.815	7.397	6.814	4.012	6.514	2.563	5.877	5.9	2.932	6.751	5.782	2.918	3.12	4.163	3.195	2.537	3.409	2.45	4.591	3.342	2.975	4.214	4.66739	2.31063	2.9285	4.29599	3.5611	3.04484	3.96721	2.96719	4.97581	3.50304	2.8209	3.65339
chr17	26505590	26508472	Dusp1	-	4.273	3.214	3.816	4.971	4.327	7.884	3.35	4.112	9.196	6.612	4.833	5.983	4.046	4.237	4.48	4.29	4.621	3.797	2.819	2.886	3.546	4.043	3.922	4.011	3.39984	3.83013	4.27588	4.25209	4.71275	3.98187	3.06045	3.14749	3.79099	4.23494	4.02435	3.98722
chr7	45457943	45459886	Ftl1	-	4.423	3.353	6.062	4.586	3.628	6.594	4.421	5.242	9.571	5.851	4.333	4.266	3.689	4.442	5.147	3.613	3.876	2.905	3.551	3.182	3.262	3.52	4.602	4.393	2.98193	4.08287	5.07	3.75231	4.1658	3.27948	3.94435	3.5284	3.49564	3.57507	4.41268	3.89347
chr9	103208875	103230286	Trf	-	4.783	2.913	5.736	5.015	3.921	5.019	5.278	4.625	9.887	6.912	3.354	4.794	4.113	3.012	3.564	3.347	3.252	2.924	2.942	2.951	3.264	2.999	2.506	4.404	3.4577	2.66793	3.47353	3.45251	3.49586	3.24859	3.28969	3.26418	3.48503	3.07026	2.36987	4.00285
chr11	116171882	116199045	Acox1	-	5.03	3.435	5.993	4.867	4.257	8.735	3.924	4.749	6.67	4.832	4.304	5.4	3.775	3.484	4.481	3.204	3.225	2.963	2.651	2.951	3.009	2.908	2.915	3.2	2.9831	2.95225	4.17456	3.08801	3.26461	3.12336	2.89725	3.24829	3.32249	3.20282	3.15631	3.35295
chr15	80255183	80257545	Atf4	+	7.057	3.334	5.795	4.855	4.378	6.456	4.663	4.755	6.185	4.559	3.772	5.915	4.726	4.411	3.697	2.907	3.428	3.505	3.066	2.069	2.94	3.821	3.301	3.87	3.44196	3.66728	3.40155	2.96775	3.7529	4.00199	3.64302	2.634	3.40091	4.08577	3.27756	3.4663
chr4	49535992	49549546	Aldob	-	4.32	3.281	6.455	4.582	3.059	6.646	3.842	4.638	8.076	8.248	3.484	5.015	1.634	2.656	2.554	2.581	2.626	2.691	1.986	2.662	2.837	2.064	1.523	3.342	1.86717	2.80285	2.62771	2.59475	2.59296	2.62435	1.89892	2.56766	2.74858	1.99468	1.48595	3.3504
chr19	5824709	5845478	Neat1	-	6.052	3.414	6.032	6.576	3.797	5.651	5.193	4.569	5.976	4.475	4.192	5.454	3.495	3.934	2.913	2.859	3.687	3.202	3.032	3.2	4.723	2.932	3.097	4.674	3.36485	3.96755	3.06825	3.09393	3.95959	3.47025	3.25389	3.33352	4.72614	2.76275	2.71335	4.03393
chr19	46131898	46135694	Elovl3	+	8.896	1.959	1.442	1.925	4.182	9.992	7.542	1.911	3.17	2.396	6.449	11.5	3.503	2.576	1.377	2.91	2.404	4.404	2.468	2.236	1.555	2.597	3.394	5.957	3.13176	2.64279	1.77065	3.51936	3.11791	5.11131	3.05754	2.59662	1.57553	2.16629	2.40089	4.29034
chr17	45567777	45573261	Hsp90ab1	-	5.809	2.628	5.798	6.75	3.289	4.59	5.017	3.21	8.621	7.768	3.374	4.256	4.715	3.373	3.55	5.213	3.833	3.632	4.19	3.097	5.409	4.279	3.493	4.473	4.63473	3.35645	3.58243	5.27968	3.91919	3.72295	4.27099	3.15328	5.42584	4.24165	3.38673	4.28308
chr9	107651154	107667399	Slc38a3	-	4.618	4.616	9.165	4.211	4.158	5.475	3.867	6.169	5.239	4.411	3.467	5.634	4.953	5.348	5.688	3.549	3.967	2.901	2.061	4.058	3.516	3.482	3.875	3.58	3.26068	4.26734	5.12781	3.41809	4.17418	3.35508	2.67079	4.73232	4.16365	4.0118	4.19576	3.60053
chr19	38116619	38124811	Rbp4	-	4.512	3.696	8.673	4.462	2.983	6.09	3.739	5.035	5.849	6.008	3.025	5.231	2.721	3.6	3.367	2.759	3.025	2.659	2.785	3.303	3.122	2.178	2.581	3.136	2.48829	3.42322	3.24206	2.68181	2.99148	2.66507	2.82657	3.37599	3.22233	2.30158	2.72375	3.29383
chr5	31198980	31202042	Zfp513	-	6.937	2.931	5.538	5.066	4.309	5.951	4.444	3.903	5.621	5.212	3.539	5.793	5.143	3.322	5.2	3.869	3.867	2.858	2.873	3.204	3.086	3.982	3.87	3.809	3.95746	2.61419	4.89126	3.88069	4.12046	3.27458	3.37404	3.71085	3.52001	4.26452	3.92237	3.55257
chr18	20665249	20674326	Ttr	+	5.763	2.898	6.052	3.864	4.034	6.471	5.919	3.558	6.853	4.715	3.288	5.331	1.588	2.372	2.067	2.223	1.884	3.098	2.546	2.397	1.903	1.576	1.546	2.657	1.85319	2.49447	2.07509	2.14507	1.7484	2.93309	2.38013	2.25852	1.82026	1.57736	1.65981	2.91162
chr17	35470088	35474563	H2-Q10	+	5.637	2.961	4.496	5.288	4.035	8.151	3.618	4.7	7.96	4.046	4.003	3.704	4.025	3.419	4.266	2.751	3.214	2.622	2.131	2.437	1.815	2.673	3.265	3.087	2.72078	2.61388	3.8814	2.70832	3.43465	3.02739	2.64253	2.97608	2.30304	3.0314	3.41517	2.95035
chr2	92382917	92383603	1700029I15Rik	+	4.519	4.091	7.499	4.177	4.282	8.403	3.717	4.117	4.057	4.928	3.425	5.371	4.277	4.394	4.922	3.97	2.98	2.993	2.601	2.009	2.082	3.908	4.843	3.091	2.79897	3.52043	4.55218	4.0032	3.31551	3.5301	3.23896	2.64711	2.61954	4.24425	4.87724	2.72251
chr7	127800608	127803802	Hsd3b7	+	6.154	3.242	5.517	3.561	4.605	7.895	5.336	4.571	4.371	2.941	3.66	6.715	4.3	3.989	4.175	2.655	3.767	3.399	2.281	3.563	1.975	3.492	4.286	4.59	3.24499	3.48114	4.10769	2.92165	4.261	4.01375	2.90991	4.09946	2.31242	3.52377	3.90553	3.69068
chr10	80249451	80256792	Ndufs7	+	4.952	4.695	9.2	3.422	4.829	5.453	3.675	5.149	4.431	3.277	3.523	5.142	3.865	5.674	5.363	2.783	3.094	3.074	1.732	4.47	2.615	3.579	3.902	3.437	2.48381	4.82802	4.967	2.75176	3.34229	3.5166	2.28369	5.04555	3.12918	3.94659	4.03777	3.25573
chr8	105252637	105255153	B3gnt9	-	5.357	3.781	6.086	4.501	4.988	5.359	3.326	4.642	3.649	5.436	3.255	7.348	5.669	3.69	5.701	3.439	3.525	2.008	2.446	3.737	4.245	3.187	3.591	3.823	4.03274	2.71064	5.27073	3.44999	3.86943	2.57805	3.13385	4.43483	4.84499	3.58133	3.67185	3.48255
chr9	108085413	108094480	Apeh	-	6.539	2.738	5.64	4.114	4.608	5.918	4.862	4.581	5.322	4.423	3.994	4.897	4.724	4.458	4.334	3.473	3.539	2.929	2.778	3.403	3.106	3.363	3.927	3.881	3.46342	3.72247	4.03476	3.5213	3.84609	3.40611	3.33638	3.95389	3.56065	3.63265	3.92289	3.51438
chr17	34112018	34121747	Brd2	-	5.415	2.996	5.785	4.72	4.344	5.643	4.417	4.464	5.853	4.339	3.851	5.432	4.772	4.059	4.566	3.692	3.522	3.34	3.089	2.862	2.979	3.983	3.925	4.224	3.62165	3.41645	4.34167	3.79628	3.8653	3.83273	3.64156	3.38479	3.38243	4.17747	3.82091	3.73176
chr17	25829042	25831843	Jmjd8	+	4.672	2.848	6.353	4.092	4.588	6.582	4.328	4.745	4.941	4.219	2.767	6.609	4.864	3.833	4.909	3.236	4.63	3.868	2.377	3.235	2.546	4.313	3.966	3.801	3.78455	3.17595	4.60651	3.22023	4.83311	4.22214	2.81434	3.68769	2.94621	4.59288	4.05771	3.6367
chr11	101367715	101377903	G6pc	+	4.463	2.831	2.559	3.17	3.479	7.716	3.214	4.324	4.527	6.744	4.516	9.187	2.335	3.562	2.566	3.352	3.675	3.247	2.045	2.026	2.728	2.541	2.634	3.069	2.13285	3.40213	2.44675	3.27171	3.63202	3.23967	2.07166	2.085	2.81768	2.6597	2.78006	3.24077
chr10	128490858	128493009	Myl6	-	4.963	3.252	5.986	3.926	3.496	8.016	4.243	3.767	5.11	3.307	4.208	6.396	4.524	4.253	5.894	2.777	3.559	3.529	2.231	2.806	3.109	3.231	4.121	3.98	3.0756	3.40086	5.53825	2.81776	3.89639	4.06316	2.86204	3.43406	3.6342	3.55346	4.14085	3.59737
chr7	19689479	19692659	Apoc1	-	5.66	3.011	5.894	3.483	3.951	7.121	3.951	5.144	6.454	3.453	3.778	4.68	4.726	4.667	4.501	2.909	3.894	3.481	2.037	2.814	2.217	3.6	3.591	3.719	3.11376	3.68793	4.05308	2.89023	4.20237	4.01449	2.69361	3.49172	2.81382	4.01391	3.72	3.46107
chr2	34772089	34776529	Hspa5	+	13.28	2.016	3.532	4.097	2.332	3.412	10.31	2.264	3.774	6.028	2.435	2.717	4.504	2.105	1.753	2.72	3.188	3.037	6.505	1.905	3.48	2.397	1.682	2.966	4.61224	2.06471	1.60282	2.4986	2.93403	2.78912	6.30187	1.78528	3.48234	2.56006	2.04444	3.56647
chr3	138277644	138290691	Adh1	+	4.249	2.831	8.635	5.574	3.637	3.982	4.679	3.547	6.424	5.551	2.586	4.326	1.369	2.065	2.396	2.372	2.281	2.707	2.199	2.235	3.004	1.91	1.401	2.414	1.89325	2.33568	2.46059	2.27797	2.07583	2.43816	1.91397	1.98125	2.82901	1.86124	1.52595	2.76013
chr12	25093798	25096092	Id2	-	6.846	3.698	7.006	3.444	2.391	7.386	4.1	4.461	5.824	3.132	2.365	5.289	2.338	2.911	2.813	1.795	3.348	2.499	3.391	3.139	2.049	1.689	2.4	1.941	2.44214	2.85135	2.63302	1.53814	3.05772	2.21876	3.16425	3.0092	2.05961	1.88347	2.82179	2.63356
chr18	12643532	12737052	Ttc39c	+	3.278	3.131	5.37	6.018	4.245	4.775	4.026	4.152	5.596	5.134	4.355	5.782	2.283	2.615	2.705	2.663	2.784	2.628	2.622	2.523	2.878	2.539	2.376	3.128	2.42289	2.72242	2.78206	2.71181	2.80667	2.62664	2.59873	2.47992	2.81723	2.46265	2.28617	3.02681
chr6	85865421	85869137	Nat8f2	-	4.932	2.725	6.748	3.644	3.01	6.107	5.066	4.404	7.376	3.728	2.941	5.146	2.769	3.036	2.868	2.739	3.531	2.818	2.123	2.181	1.657	2.237	2.302	2.249	2.2461	2.61022	2.53873	2.50562	3.3929	2.77456	2.17361	2.32504	1.89386	2.56607	2.72266	2.76064
chr17	25830635	25833361	Stub1	-	4.897	2.713	5.681	4.195	4.824	5.187	4.365	4.255	5.865	4.487	2.927	5.979	5.965	4.388	5.226	3.357	3.897	3.05	2.749	3.217	2.89	3.717	4.269	4.272	4.04352	3.27031	4.77578	3.43791	4.37271	3.78419	3.60533	4.05914	3.58163	4.12178	4.2506	3.6941
chr9	43221277	43239816	Oaf	-	4.468	3.383	6.514	3.297	3.882	5.932	4.027	4.696	5.438	4.878	3.686	5.021	4.151	3.978	4.798	3.15	4.176	2.819	2.18	2.953	2.541	3.108	3.781	3.44	2.9523	3.2319	4.4341	3.09791	4.36532	3.17933	2.64095	3.44418	2.992	3.44843	3.94047	3.34811
chr5	142903114	142906754	Actb	-	4.705	2.66	5.293	4.788	3.737	4.719	4.785	3.544	7.167	4.371	3.875	5.442	3.786	3.478	3.951	2.7	3.408	2.77	3.006	2.45	3.153	3.967	3.478	4.139	3.18647	3.23081	3.98316	2.9385	3.77984	3.20218	3.42551	2.78385	3.32818	3.91051	3.11684	3.40016
chr9	40801272	40805199	Hspa8	+	5.718	1.432	3.562	6.952	2.425	2.953	5.134	1.693	10.86	9.033	2.724	2.567	3.577	2.334	2.017	3.223	2.652	2.861	3.712	1.737	3.987	2.384	1.571	3.235	3.47378	2.24419	1.9422	3.16482	2.61205	2.84089	3.71334	1.7614	4.03606	2.45933	1.67422	3.36771
chr11	94211453	94215492	Tob1	+	4.007	2.732	5.153	5.768	2.577	5.299	4.165	4.085	6.979	4.898	3.547	5.312	2.697	3.233	3.193	2.589	4.05	2.329	2.883	2.244	3.429	2.97	2.893	3.151	2.62867	3.19991	3.1883	2.60585	4.08155	2.36841	2.92343	2.2786	3.45093	2.97242	2.86906	3.09386
chr8	94386499	94395358	Herpud1	+	5.618	2.922	6.695	4.24	3.052	4.051	4.197	4.266	5.817	6.344	3.597	3.599	3.988	2.934	3.796	2.668	2.537	2.545	2.954	2.199	3.709	2.661	2.792	2.828	3.25871	2.48094	3.57609	2.63814	2.65411	2.76598	3.23576	2.49844	3.98304	2.86655	2.88596	2.76728
chr4	136143821	136145392	Id3	+	8.035	3.235	5.668	4.098	3.566	5.013	6.54	3.361	4.28	3.226	3.524	3.822	7.576	4.532	4.062	4.032	4.714	3.217	3.648	2.233	2.737	4.212	4.418	4.138	5.12699	3.06021	3.40784	4.03589	5.21636	4.05824	4.66855	3.27327	3.63741	4.81297	4.55994	3.66134
chr11	120491836	120501161	Slc25a10	+	4.335	3.122	7.257	3.402	3.992	7.091	3.737	4.701	4.533	3.737	3.145	5.104	4.206	4.555	5.564	3.536	3.887	2.924	1.978	3.473	2.999	3.681	4.282	3.656	2.93296	3.79061	5.22509	3.53943	4.14961	3.36263	2.5095	4.01422	3.46678	3.99219	4.35344	3.40454
chr2	26583863	26592682	Egfl7	+	4.878	2.446	4.641	4.361	4.837	6.512	4.282	3.411	6.345	3.939	3.456	4.795	4.958	4.144	5.043	3.788	4.06	3.215	2.17	3.202	3.369	4.489	4.435	4.092	3.72031	3.46604	4.82435	3.92826	4.45877	3.77186	2.78455	3.77383	3.79771	4.67418	4.27624	3.48889
chr2	103453903	103485153	Cat	-	5.049	3.08	5.441	3.327	3.76	6.178	4.37	4.378	4.708	4.031	3.987	5.584	2.559	3.021	2.502	2.227	2.429	2.677	2.473	2.583	2.125	2.153	2.329	2.922	2.27977	2.8596	2.43831	2.24091	2.50038	2.78574	2.59898	2.7061	2.2251	2.20998	2.32274	2.83238
chr15	88862193	88865726	Pim3	+	3.869	2.364	5.59	4.606	4.007	4.756	3.216	3.68	7.345	5.755	3.08	5.411	4.933	3.292	5.204	3.103	3.106	2.848	2.349	2.755	2.795	4.39	4.862	3.624	3.69675	2.66672	5.07383	3.35208	3.61847	3.508	3.04068	3.3625	3.20245	4.48155	4.52179	2.73617
chr11	120721467	120723969	Rac3	+	3.944	3.223	6.54	3.567	4.624	6.821	3.285	3.812	4.573	3.195	3.675	6.014	4.424	5.458	7.449	4.558	3.556	2.963	2.672	3.753	2.418	5.226	4.813	3.243	2.81532	4.41379	6.88767	4.39796	3.71565	3.36074	3.22623	4.38212	3.04042	5.76013	5.17723	3.35574
chr11	59208360	59210734	2310033P09Rik	+	5.309	3.384	5.565	3.966	4.487	5.07	4.828	3.247	5.091	5.343	2.839	4.002	5.129	3.874	4.002	3.052	3.159	2.899	2.188	2.467	2.627	3.347	3.629	3.902	3.48192	2.94911	3.67248	3.19104	3.63978	3.59471	2.97182	3.21211	3.20658	3.63424	3.49708	3.22411
chr1	171225053	171226379	Apoa2	+	4.845	2.939	5.184	2.503	2.996	7.694	3.063	4.174	7.135	3.792	3.775	4.869	3.602	3.497	3.148	3.267	2.441	3.864	2.117	3.419	1.857	2.479	3.096	3.594	2.87091	3.06509	2.96539	3.28381	2.60736	4.13003	2.43284	3.73476	2.12281	2.64499	3.11229	3.41072
chr5	108669881	108674796	Slc26a1	-	4.581	3.043	7.346	3.79	4.615	5.571	3.616	4.519	4.221	4.154	3.101	4.317	3.246	3.875	3.858	3.233	3.423	2.731	2.25	2.462	1.927	2.172	3.532	3.077	2.24716	3.23467	3.52312	3.15049	3.53978	2.99401	2.60616	2.85825	2.31026	2.48919	3.73006	3.10285
chr11	99041259	99052643	Igfbp4	+	3.212	3.148	7.546	4.558	3.602	4.761	2.998	4.738	5.165	4.725	3.481	4.924	3.186	3.722	4.072	3.148	3.56	2.795	1.794	3.018	2.766	3.152	3.158	3.351	2.51455	3.31723	3.89053	3.14645	3.69499	3.02315	2.07193	3.30234	3.01336	3.31901	3.20128	3.22717
chr9	106152859	106158138	Glyctk	-	4.716	2.927	6.039	4.905	4.881	5.353	3.496	4.045	4.91	3.914	3.006	4.321	4.886	4.114	4.829	3.654	3.872	3.007	2.76	3.283	3.233	3.376	3.544	2.939	3.62626	3.25582	4.32062	3.44367	3.90796	3.2375	3.13329	3.74732	3.7366	3.86713	3.9709	3.24992
chr17	34850390	34856372	Nelfe	+	4.025	2.535	5.107	4.856	4.368	4.326	3.825	4.264	6.449	5.263	3.476	3.984	4.804	3.251	3.992	4.261	3.03	2.807	2.369	2.903	3.239	3.882	2.963	3.742	3.70224	2.60354	3.72264	4.29355	3.28826	3.21479	2.85012	3.38126	3.63821	4.12596	2.97553	3.4469
chr15	82688749	82690058	Cyp2d37-ps	-	6.064	2.803	6.293	2.924	4.669	4.82	3.103	5.021	5.101	4.362	2.654	4.601	2.872	3.561	4.869	1.808	2.631	1.67	2.301	3.023	1.854	2.794	2.657	3.213	1.94045	3.01958	4.65147	1.84815	2.86259	2.02682	2.71681	3.43158	2.18913	2.98945	2.64655	2.93042
chr17	34856373	34862514	Cfb	-	4.391	2.701	5.732	5.338	3.715	4.506	4.025	3.918	5.838	4.655	3.247	3.808	4.333	3.847	3.803	3.515	3.269	2.17	2.396	3.033	4.021	3.5	3.491	3.807	3.39052	3.35522	3.67812	3.67322	3.62651	2.643	2.90069	3.48558	4.33766	3.59694	3.28442	3.2131
chr9	55541148	55546178	Isl2	+	4.803	3.231	2.691	3.889	5.972	7.509	3.859	2.523	4.05	3.32	5.26	4.525	7.977	5.814	6.506	4.291	4.665	3.733	2.363	4.813	6.068	8.884	8.649	1.353	6.50578	4.98621	6.20887	4.41174	5.09083	4.35113	3.06066	5.4774	6.58636	9.14354	8.53693	0.756548
chr10	127349401	127351848	Inhbe	-	4.557	2.527	7.902	3.496	2.63	4.158	4.58	4.11	7.386	4.752	2.883	2.509	4.158	4.161	4.867	3.195	3.382	2.584	2.68	3.456	2.848	3.429	3.786	3.722	3.06988	3.52896	4.61357	3.2427	3.65337	3.00156	3.16628	3.93353	3.2393	3.65661	3.77244	3.38981
chr11	102152546	102156407	Tmem101	-	4.729	2.663	6.284	4.216	3.416	5.135	3.488	4.299	5.503	4.213	2.999	4.459	4.749	3.707	4.62	3.44	2.94	2.946	3.052	3.166	2.934	3.342	3.481	3.47	3.57279	2.98498	4.28007	3.41006	3.14795	3.31974	3.51943	3.65502	3.37251	3.65789	3.60218	3.32437
chr5	30951666	30960327	Preb	-	5.701	3.017	6.059	3.688	3.636	4.613	3.927	3.698	4.884	4.079	3.368	4.47	3.214	3.527	3.738	2.671	3.069	2.455	2.133	2.941	2.953	2.835	2.83	2.666	2.60193	3.12349	3.51386	2.59705	3.11607	2.5939	2.33455	3.17602	3.1923	3.04941	2.99034	2.74309
chr9	78478453	78481724	Eef1a1	-	5.04	2.17	6.155	3.987	3.313	4.258	4.186	3.512	5.724	4.473	3.387	4.791	3.26	2.612	2.748	2.443	3.018	2.433	3.321	2.457	2.31	2.252	2.544	2.725	2.93898	2.38616	2.60629	2.37439	3.01143	2.47744	3.4054	2.57032	2.44119	2.39002	2.67781	2.84356
chr14	55897284	55900232	Sdr39u1	-	3.629	4.091	5.579	3.24	4.046	7.185	3.766	4.334	3.662	2.426	2.904	6.104	3.71	3.818	4.477	2.567	2.286	2.706	2.699	3.604	1.602	2.377	2.836	2.36	2.606	3.0416	3.99013	2.3316	2.26402	2.85937	2.98966	3.9939	2.05307	2.85118	3.29524	2.76623
chr10	128958276	128960988	Mettl7b	-	5.894	3.308	4.855	3.314	3.567	5.072	3.699	4.104	4.1	4.427	2.804	5.426	3.577	2.95	3.765	3.244	3.576	2.181	2.498	2.933	2.073	2.469	3.007	3.38	2.79271	2.46628	3.53446	3.21925	3.70964	2.42565	2.80626	3.25748	2.36631	2.68374	3.09579	3.29544
chr5	28071411	28078662	Insig1	+	5.862	2.587	3.385	4.538	3.604	4.677	3.804	3.78	7.466	3.172	3.927	3.343	1.958	2.387	2.277	2.203	1.864	2.722	2.161	2.575	1.733	2.076	1.823	2.746	1.97693	2.40544	2.29407	2.21781	1.87566	2.72963	2.16371	2.57191	1.72321	2.05863	1.79717	2.71082
chr2	31470269	31520670	Ass1	+	3.787	2.505	4.811	3.861	4.148	4.485	3.476	3.439	6.175	4.831	3.854	4.638	3.445	3.066	3.567	3.632	3.366	2.472	1.641	2.157	2.519	3.017	3.596	3.223	2.62232	2.61132	3.41479	3.71674	3.62216	2.83406	2.04342	2.53426	2.80558	3.14736	3.50462	2.84436
chr9	108053158	108055701	Amigo3	+	6.559	2.885	4.662	4.099	3.813	4.088	4.886	3.807	3.839	4.212	2.995	4.117	5.711	3.867	3.767	3.363	3.714	2.687	1.807	1.913	2.714	4.553	4.862	3.204	3.93348	2.90066	3.46544	3.57982	4.30281	3.50139	2.70058	2.73937	3.32677	4.80576	4.60836	2.29756
chr1	171213969	171218845	Nr1i3	+	3.602	3.001	5.623	3.43	3.457	5.872	2.753	3.653	6.369	4.268	3.511	4.418	3.006	4.153	3.766	2.915	3.052	2.821	1.828	3.262	2.761	3.214	3.492	3.398	2.38386	3.82382	3.67582	3.00987	3.27797	3.12412	2.15432	3.55756	2.97185	3.28619	3.37158	3.03102
chr11	75431735	75439501	Serpinf2	-	4.668	2.826	3.629	3.034	4.408	6.191	3.563	4.422	3.695	2.943	3.791	6.478	5.891	4.203	3.405	2.582	3.902	3.081	2.496	3.013	2.489	3.333	4.026	3.653	4.13614	3.19253	3.01131	2.67751	4.3591	3.7721	3.29351	3.78932	3.11653	3.68415	3.97318	3.06861
chr15	82402845	82407194	Cyp2d10	-	4.781	3.186	4.045	2.868	3.94	5.829	3.151	4.539	4.543	3.905	3.666	4.999	2.956	3.592	2.894	2.465	3.234	2.647	1.824	3.164	2.074	2.132	3.118	3.823	2.31843	3.28086	2.84614	2.61726	3.52323	3.01005	2.19772	3.48524	2.2796	2.15881	2.90287	3.30278
chr12	103894925	103904950	Serpina1c	-	3.455	2.075	7.253	5.162	3.767	3.537	4.179	2.114	6.996	4.54	2.26	4.027	1.752	1.816	2.221	2.042	2.195	1.809	1.966	1.59	2.072	1.621	1.797	2.277	1.73199	1.80618	2.2194	2.04666	2.20395	1.82028	1.97764	1.60004	2.07848	1.62195	1.79045	2.26099
chr8	123232257	123236209	Spata2l	-	4.24	3.091	6.551	3.742	3.921	4.086	3.182	3.489	4.364	4.167	3.544	4.904	4.467	4.152	5.714	3.427	3.459	2.472	1.659	3.075	3.226	3.423	4.569	3.24	2.9806	3.27531	5.34518	3.46421	3.80041	3.01578	2.30331	3.718	3.76585	3.75788	4.59706	2.85941
chr6	83109107	83109932	Mrpl53	+	2.999	3.809	6.108	3.765	5.098	4.068	4.186	3.82	4.444	3.14	2.752	4.999	4.143	3.226	5.895	3.606	2.611	2.893	3.396	2.184	1.185	3.653	3.306	3.14	2.78708	2.33771	5.40802	3.45399	2.72763	3.21195	3.85092	2.70857	1.71289	4.11787	3.64152	3.27984
chr9	21723575	21749918	Ldlr	+	4.392	2.855	5.183	3.779	3.8	5.063	3.647	3.73	5.606	3.637	3.371	3.983	3.256	3.778	4.118	3.53	3.302	2.932	2.324	2.843	2.512	3.128	3.33	3.039	2.5597	3.31867	3.86254	3.44529	3.35493	3.08945	2.55286	3.11016	2.78435	3.37243	3.51339	3.12823
chr6	108660628	108666925	Bhlhe40	+	2.763	2.421	7.171	4.141	3.183	3.56	2.588	2.966	7.072	5.974	3.348	3.852	2.834	2.943	4.017	3.322	3.385	2.321	2.141	1.906	3.15	3.162	2.585	2.348	2.39956	2.60546	3.77098	3.16214	3.30592	2.31732	2.20736	2.03702	3.34031	3.40623	2.87777	2.68394
chr9	108080435	108085027	Mst1	+	5.091	2.919	5.51	3.818	4.316	4.748	3.631	3.987	3.211	3.632	3.557	4.388	4.235	3.672	4.313	3.369	3.766	2.684	2.523	2.504	2.619	4.183	4.223	4.476	3.2126	3.2003	4.28256	3.67037	4.28975	3.32067	3.16316	3.0382	2.9378	4.17696	3.78267	3.49195
chr15	82790106	82794245	Cyp2d26	-	4.379	3.506	5.472	2.864	3.586	4.79	3.457	4.203	5.56	3.849	2.553	4.203	3.708	4.402	4.764	2.723	2.555	2.667	1.69	3.08	2.462	2.67	3.196	3.273	2.30003	3.5452	4.36982	2.70289	2.8204	3.12936	2.26076	3.67062	2.98392	3.03466	3.31485	3.05749
chr6	124808660	124810616	Spsb2	+	4.391	2.739	5.561	3.684	4.085	4.452	3.681	2.879	5.142	3.97	3.787	3.937	4.021	3.294	4.847	3.726	4.078	3.361	2.064	3.117	1.992	4.154	3.917	3.479	3.18824	2.78921	4.61721	3.71824	4.23931	3.63841	2.40454	3.46771	2.29991	4.36614	3.9804	3.3407
chr17	46711462	46725541	Pex6	+	3.931	2.702	3.987	4.035	3.809	5.349	3.1	3.143	5.52	4.296	3.481	4.943	3.93	3.637	4.592	3.27	3.649	2.731	2.083	2.522	2.905	3.593	3.916	3.301	2.94666	3.06936	4.36899	3.32055	3.90203	3.11543	2.52777	2.95602	3.25721	3.79232	3.89135	2.98131
chr14	30908573	30923587	Itih3	-	4.51	2.605	2.563	3.48	4.719	4.711	4.201	3.172	5.001	3.637	3.432	6.017	5.393	2.742	2.892	2.884	3.359	3.088	2.855	2.51	2.567	2.798	3.273	3.694	4.18194	2.05912	2.6449	2.98029	3.70628	3.59388	3.42708	3.05588	2.99429	3.0143	3.18591	3.21113
chr17	24896499	24897529	Nme3	+	5.791	3.601	3.652	3.959	4.503	3.546	4.302	3.171	5.369	4.075	2.547	3.523	5.505	3.983	4.163	3.37	2.551	3.615	2.506	2.969	2.543	4.533	4.533	2.872	4.06622	3.1513	3.83473	3.44152	2.91866	4.17516	3.15502	3.60323	3.0588	4.82672	4.50101	2.41064
chr10	24915206	24927470	Arg1	-	3.994	2.319	5.359	3.212	2.847	4.901	2.809	3.475	6.138	5.172	2.95	4.861	2.222	2.178	2.461	2.1	2.668	2.344	1.561	2.064	2.399	1.871	1.88	2.437	2.06203	2.06649	2.39215	2.06799	2.66701	2.36822	1.60462	2.1212	2.46396	1.93791	1.94305	2.49037
chr8	105083754	105093591	Ces3b	+	2.112	2.813	7.152	6.668	5.066	2.918	3.501	2.448	2.768	4.034	2.568	5.915	1.773	2.133	2.032	2.339	1.84	1.76	2.036	1.723	3.066	2.019	1.973	3.034	1.88182	2.29365	2.223	2.53886	2.02724	1.91313	2.13353	1.74346	2.98789	1.82084	1.6333	2.53128
chr19	37434840	37440731	Hhex	+	3.232	2.765	7.853	5.978	4.035	3.225	3.511	2.403	3.411	3.42	2.812	5.317	2.585	2.749	2.215	1.98	2.569	1.801	1.925	1.849	1.796	2.088	2.338	2.921	2.00008	2.45622	2.15862	2.10428	2.81821	2.1194	2.25686	2.13857	1.98756	2.1258	2.16631	2.48408
chr19	43782307	43838218	Abcc2	+	4.165	2.825	6.111	3.27	2.97	4.885	3.818	4.322	4.173	3.987	2.879	4.538	2.066	2.983	2.741	2.325	2.3	2.463	1.955	2.481	2.366	1.924	1.973	2.667	1.84037	2.82479	2.64229	2.27787	2.29654	2.49528	2.01511	2.56101	2.458	2.02007	2.06522	2.74745
chr19	44989343	45003395	Sema4g	+	4.456	2.722	4.37	3.143	4.44	5.673	3.356	3.89	4.338	2.697	3.623	5.227	4.024	3.858	3.848	3.229	3.063	2.818	2.124	2.787	2.155	2.962	3.341	3.407	2.81345	3.13618	3.53433	3.24288	3.32385	3.24522	2.637	3.3052	2.5978	3.24881	3.39123	3.14006
chr14	51905270	51913488	Ndrg2	-	4.257	2.829	4.743	3.301	3.198	5.343	3.384	3.914	4.494	3.816	3.168	5.404	3.568	3.535	3.482	2.79	3.149	2.26	1.901	3.08	2.052	2.779	3.48	2.93	2.6498	3.00092	3.26689	2.82871	3.37637	2.61088	2.31024	3.48244	2.38249	2.97239	3.47113	2.65373
chr5	31193303	31198900	Snx17	+	4.31	2.66	4.277	3.591	2.964	4.791	3.874	3.93	4.407	4.135	3.234	5.369	3.9	3.333	4.354	2.959	3.854	2.865	2.728	2.841	2.794	2.829	3.158	3.755	3.08624	2.83831	4.12705	2.94845	4.00852	3.13325	3.05865	3.18272	3.09544	3.03884	3.2249	3.62762
chr6	90550847	90599171	Aldh1l1	+	3.907	2.577	4.503	4.206	4.192	4.553	3.634	3.266	4.824	3.877	3.453	4.52	2.95	3.095	3.259	3.278	2.969	2.465	1.853	2.299	2.717	2.826	3.089	3.133	2.41553	2.80661	3.17202	3.34776	3.15083	2.71422	2.12495	2.549	2.90038	2.89809	3.00512	2.84849
chr15	76696725	76699675	Gpt	+	3.981	2.524	6.878	3.271	3.935	4.167	3.247	4	5.344	3.281	2.559	4.212	4.009	4.029	5.005	4.356	3.47	1.828	1.885	3.194	2.664	3.916	4.301	5.437	2.6872	3.43729	4.99645	4.78368	4.18698	2.68736	2.7398	3.89732	3.06892	3.87558	3.66831	4.06512
chr15	85806971	85811697	Cdpf1	-	3.381	2.699	7.516	3.257	2.949	4.666	2.835	4.381	5.14	3.483	3.013	3.927	3.119	4.109	4.296	2.222	2.509	1.881	1.443	3.018	2.348	2.623	2.796	2.727	1.94469	3.39256	3.96412	2.20137	2.72632	2.26296	1.91629	3.50932	2.78403	2.93044	2.90155	2.55734
chr14	30886475	30901986	Itih4	+	4.281	2.943	4.464	3.305	4.395	3.825	3.723	3.367	5.13	3.649	2.991	5.097	5.67	3.067	3.158	3.204	3.86	2.435	2.063	2.483	2.547	3.167	3.657	3.027	4.08637	2.12697	2.75487	3.23108	4.21058	3.00238	2.74047	3.16387	3.12457	3.53456	3.70785	2.65444
chr11	4097039	4118729	Sec14l2	-	4.504	2.735	3.738	3.034	3.338	5.652	3.799	3.443	4.85	3.585	3.476	4.954	3.32	3.32	3.182	2.657	2.694	2.505	1.954	2.497	1.971	2.558	3.025	3.112	2.44475	2.82508	3.00104	2.72365	2.94191	2.86781	2.36535	2.89053	2.28036	2.71684	2.96695	2.77072
chr17	24882610	24886350	Nubp2	-	3.478	3.07	6.175	5.028	4.265	3.433	3.616	3.217	3.515	3.46	2.647	4.67	3.304	3.301	3.89	2.899	2.721	2.19	2.411	2.306	2.951	2.384	3.266	3.012	2.50794	2.83543	3.69919	2.92723	2.91254	2.48913	2.76199	2.65313	3.23855	2.55624	3.2672	2.78644
chr10	127884026	127888699	Rdh7	-	4.254	2.826	4.709	3.789	3.416	5.377	3.023	3.483	4.446	3.472	3.232	4.312	3.049	3.019	3.314	2.449	2.286	2.923	2.385	2.873	2.216	2.303	2.754	3.2	2.53864	2.73287	3.21267	2.49304	2.43597	3.13948	2.62855	3.10419	2.3954	2.39119	2.71153	2.98745
chr11	70647286	70651414	Rnf167	+	4.484	2.517	5.483	3.333	2.494	5.074	3.517	3.372	4.559	3.774	3.326	4.308	3.508	3.746	3.449	2.762	3.063	2.897	2.227	3.367	2.369	2.753	2.651	2.645	2.77327	3.23061	3.12723	2.60812	3.05128	3.00172	2.42243	3.62741	2.66867	3.0662	2.952	2.90808
chr7	30957769	30973469	Lsr	-	3.891	2.945	6.414	3.488	3.525	4.637	3.216	3.133	4.01	3.428	2.866	4.571	3.187	3.401	3.26	2.918	2.778	2.197	1.984	2.537	2.574	2.591	3.045	2.767	2.43461	2.95297	3.06606	2.92788	2.94144	2.46372	2.30374	2.85949	2.84897	2.76818	3.07413	2.5978
chr9	108339079	108340342	Gpx1	+	2.959	3.032	4.174	4.463	3.774	5.304	3.915	2.803	4.815	2.872	3.044	4.95	3.97	3.284	4.03	2.83	3.386	2.389	2.809	2.505	2.482	2.551	2.962	2.926	2.9651	2.62654	3.67056	2.71917	3.47435	2.62711	3.14745	2.89438	2.87288	2.89396	3.20763	3.02487
chr12	103728155	103738189	Serpina1b	-	4.241	2.863	5.538	3.319	3.087	5.215	3.009	3.533	5.408	3.642	1.993	4.211	2.175	2.452	2.595	2.019	2.252	2.008	2.082	2.1	1.957	1.741	2.157	2.203	1.89445	2.26142	2.4827	1.9733	2.2612	2.06042	2.16595	2.20379	2.06894	1.8494	2.25017	2.26926
chr13	93616890	93637758	Bhmt	-	3.048	1.741	2.597	3.563	3.666	5.994	4.065	2.058	7.608	4.282	3.229	4.144	2.237	2.263	2.507	2.53	2.097	2.766	1.662	2.014	2.036	2.14	2.203	4.176	1.97728	2.24562	2.67343	2.8217	2.45544	3.13264	1.9783	2.22142	2.07601	1.95406	1.73257	3.36255
chr8	84842087	84846931	Calr	-	6.903	2.424	3.448	3.222	2.212	5.68	6.037	2.407	3.662	4.282	2.584	3.08	4.947	3.086	3.146	3.218	3.537	2.686	3.865	2.411	3.169	2.989	3.181	2.92	4.07669	2.51568	2.83315	3.12009	3.61151	2.89039	4.15675	2.74759	3.50789	3.28767	3.39692	3.01065
chr3	98280430	98310738	Hmgcs2	+	3.501	2.908	5.036	2.856	3.077	5.967	3.34	3.797	3.508	4.014	2.793	5.058	2.128	2.673	2.532	2.18	2.006	2.304	2.112	2.565	2.051	1.832	1.721	2.621	1.91452	2.52558	2.44246	2.14018	2.00772	2.33908	2.17227	2.64229	2.13714	1.91881	1.80031	2.68464
chr11	120560303	120572936	P4hb	-	5.615	2.619	4.224	3.55	3.121	3.97	4.775	3.279	4.264	4.639	2.699	3.1	3.205	3.231	3.03	2.958	2.557	2.266	1.985	2.383	2.648	2.827	3.104	2.567	2.5435	2.84686	2.87609	2.98719	2.72218	2.52003	2.28076	2.67337	2.88585	2.9652	3.09543	2.36454
chr9	44793778	44799216	Tmem25	-	4.041	3.046	4.858	3.035	3.579	4.964	3.055	4.283	4.025	3.478	2.772	4.546	3.535	3.79	3.896	2.755	3.046	2.856	2.214	3.169	2.179	3.006	3.057	2.548	2.69345	3.21981	3.56166	2.62101	3.07685	3.01619	2.46802	3.48136	2.51418	3.32851	3.33133	2.73864
chr14	41105032	41124428	Mat1a	+	2.463	2.512	5.781	3.548	3.22	5.444	2.694	3.56	3.573	4.384	2.327	5.98	2.292	2.676	2.865	2.12	2.458	2.148	1.688	2.501	2.343	1.656	1.645	2.429	1.91126	2.39489	2.67439	2.01078	2.42105	2.17419	1.76821	2.62612	2.5039	1.84357	1.85011	2.64253
chr17	84183928	84187947	Zfp36l2	-	4.107	2.954	4.938	4.504	3.441	4.633	2.425	3.85	4.197	2.842	3.005	4.432	4.587	3.901	4.019	2.074	2.947	2.472	2.243	2.793	2.376	3.04	3.439	2.653	3.15027	3.0279	3.61881	2.05599	3.22045	2.9462	2.82722	3.39652	2.9081	3.40995	3.55609	2.4265
chr17	24892151	24895087	Eme2	-	4.44	2.443	4.807	3.944	4.03	3.994	3.349	3.173	3.788	4.123	2.821	4.346	4.873	3.634	4.53	3.682	3.813	3.003	2.928	2.571	2.986	3.451	4.141	3.766	3.6564	2.92402	4.24102	3.72838	4.10913	3.46324	3.46673	3.1026	3.42483	3.71144	4.13743	3.41278
chr15	82370526	82380260	Cyp2d22	-	3.67	2.647	4.666	3.295	3.694	4.895	3.144	3.554	3.924	3.628	3.493	4.628	3.525	3.867	3.647	3.095	3.148	2.661	1.936	3.03	2.392	2.916	3.287	2.91	2.62241	3.30501	3.37266	3.05537	3.29013	2.93193	2.28279	3.39971	2.73167	3.17269	3.40775	2.84187
chr17	83831353	83846790	Haao	-	3.999	2.717	5.093	3.635	3.643	5.108	3.34	3.341	3.894	3.219	3.152	4.043	3.168	3.059	3.638	2.29	2.561	2.525	1.942	2.432	1.976	2.544	2.995	2.5	2.38173	2.57488	3.40827	2.2669	2.69678	2.7719	2.25226	2.75787	2.26972	2.75781	3.08115	2.41073
chr2	155059311	155074497	Ahcy	-	2.434	2.354	6.25	4.929	3.845	3.617	2.304	3.129	4.301	4.559	3.263	4.195	2.281	2.078	3.32	2.32	2.304	1.688	1.534	1.927	2.589	2.267	2.567	2.505	1.97013	1.93358	3.30905	2.40954	2.46105	1.87959	1.72715	2.08873	2.68633	2.26696	2.43661	2.21129
chr17	45564151	45567669	Slc35b2	+	4.037	2.885	4.747	3.961	2.911	3.57	3.464	3.568	5.268	4.635	2.678	3.408	5.108	3.667	4.375	3.513	3.446	2.2	1.989	2.245	3.332	3.296	3.352	4.005	3.41043	2.70489	4.0203	3.63768	3.92201	2.89929	2.78354	3.00674	3.9329	3.60802	3.24709	3.35512
chr6	128483566	128526720	Pzp	-	4.254	2.831	5.009	3.493	2.606	4.298	4.031	3.769	3.799	3.252	2.63	5.148	2.178	2.313	2.092	1.738	2.29	2.322	2.213	2.262	2.026	1.559	1.465	2.176	2.06156	2.18918	1.96936	1.62511	2.19542	2.25431	2.18075	2.27377	2.09035	1.68449	1.66021	2.44949
chr11	120710940	120713767	Cenpx	-	3.947	3.07	4.414	2.671	4.338	4.236	3.536	3.841	4.593	3.07	2.911	4.483	4.462	4.028	5.039	3.273	3.72	2.076	2.709	2.64	2.788	3.867	4.252	2.692	3.16474	3.22372	4.65057	3.22328	3.93186	2.4723	3.21261	3.17378	3.27482	4.22972	4.41349	2.57512
chr9	46273063	46282642	Zpr1	+	3.349	2.704	6.078	3.601	3.644	4.77	2.81	2.662	3.998	3.897	2.762	4.763	3.375	3.139	3.306	2.832	3.269	2.503	1.913	2.354	3.171	2.522	2.638	2.529	2.71907	2.69439	3.0451	2.72719	3.29266	2.6275	2.11073	2.59734	3.43232	2.77369	2.85244	2.67857
chr9	44799399	44802951	Ttc36	-	4.148	2.78	4.857	2.937	3.388	4.157	3.27	3.776	4.738	3.045	2.867	4.885	2.471	3.548	3.932	2.394	2.897	3.012	1.901	2.472	1.898	2.952	2.965	3.245	1.92614	3.24118	3.82153	2.43819	3.05415	3.24042	2.159	2.71788	2.09007	3.04857	2.92438	3.02549
chr8	109575127	109579172	Hp	-	3.343	2.381	4.929	4.483	2.748	3.822	3.878	3.122	5.811	4.42	2.296	3.611	5.082	3.762	4.22	3.447	3.258	2.506	2.614	2.664	2.786	2.642	2.887	3.22	3.4373	2.70405	3.66248	3.3036	3.44241	2.9319	3.19508	3.31395	3.41851	3.17075	3.22568	3.2823
chr11	98446833	98455373	Grb7	+	4.013	2.869	4.666	2.971	3.343	5.329	2.799	4.238	3.783	2.986	3.234	4.581	4.12	3.894	4.286	2.916	3.152	2.224	2.205	3.005	2.252	3.184	3.555	2.688	2.86561	3.11196	3.90302	2.8588	3.3473	2.59851	2.68545	3.5181	2.72447	3.54255	3.72636	2.59888
chr10	80148271	80158368	Midn	+	3.886	2.649	4.793	3.293	3.354	4.174	2.898	3.572	4.514	3.348	3.405	4.897	5.054	4.205	4.171	2.993	4.14	2.191	2.213	2.747	2.861	4.464	4.924	3.624	3.62875	3.47307	4.00213	3.25694	4.70649	2.92979	2.99384	3.43963	3.33517	4.58945	4.57048	2.66125
chr6	138140536	138156752	Mgst1	+	3.312	2.436	6.306	3.964	2.907	4.776	4.321	3.067	3.731	3.591	2.28	4.086	1.65	2.163	1.925	1.933	1.861	1.989	2.218	1.869	1.926	1.401	1.518	2	1.66015	2.12981	1.86093	1.85049	1.7725	1.90695	2.15485	1.83719	1.93798	1.46922	1.6549	2.21803
chr11	106780355	106788494	Ddx5	-	3.16	2.628	5.28	4.373	2.432	3.749	3.482	2.92	4.964	4.323	3.419	4.038	1.903	2.219	1.971	2.305	2.629	2.457	2.3	2.16	2.428	1.918	1.433	3.003	2.06959	2.32064	2.01809	2.30793	2.59818	2.40282	2.23286	2.0903	2.36614	1.87438	1.41802	3.02705
chr10	80258150	80261012	Gamt	-	3.842	3.431	6.838	2.67	3.794	4.345	2.501	3.65	3.571	3.14	2.805	4.054	4.089	4.327	5.574	3.179	3.701	1.939	1.955	3.074	2.391	3.128	4.567	3.348	2.55929	3.42946	5.20241	3.22715	4.06268	2.508	2.62511	3.73902	2.94471	3.46419	4.57946	2.93053
chr5	137981520	137990232	Azgp1	+	4.042	2.607	4.939	2.672	3.123	4.976	3.503	3.974	3.934	3.346	3.239	4.252	2.516	2.786	2.207	2.028	2.353	2.265	1.867	2.469	2.462	2.096	1.916	3.188	2.19098	2.64459	2.21185	2.14175	2.5383	2.48449	2.08332	2.6448	2.55993	2.0787	1.74611	2.82817
chr2	91625319	91636457	F2	-	3.401	2.868	5.166	3.686	3.392	4.785	3.343	3.538	4.031	3.126	2.89	4.297	3.957	3.308	3.748	2.284	2.776	2.419	2.214	2.792	2.526	2.62	3.081	3.045	2.92558	2.70688	3.50435	2.32499	3.02879	2.81077	2.67192	3.24323	2.89772	2.83938	3.0752	2.7412
chr6	72355482	72359762	Tmem150a	+	4.019	2.323	4.796	3.474	3.408	4.51	3.555	3.179	5.14	3.546	3.106	3.46	4.297	3.013	3.811	3.166	3.033	2.773	2.227	2.236	1.933	3.329	3.992	3.136	3.17233	2.38685	3.59516	3.27226	3.37314	3.25882	2.77029	2.74855	2.3266	3.51544	3.88307	2.64349
chr4	141683562	141723419	Ddi2	-	3.791	2.728	4.371	3.372	2.888	4.608	3.798	3.48	4.226	3.862	3.008	4.322	3.184	2.712	2.801	2.61	2.734	2.483	2.468	2.411	2.274	2.197	2.451	2.574	2.67008	2.36686	2.60203	2.5346	2.75957	2.58695	2.62772	2.60389	2.47746	2.38844	2.60781	2.67358
chr2	126553023	126588243	Slc27a2	+	2.974	3.045	4.972	3.157	2.535	5.777	2.514	4.088	3.215	3.441	3.104	5.601	2.191	2.681	2.683	2.033	2.189	2.248	1.932	2.619	2.151	1.679	1.742	2.005	1.93508	2.45306	2.4886	1.87771	2.07839	2.18763	1.92744	2.67581	2.27475	1.87525	2.01633	2.36296
chr8	46471036	46536051	Acsl1	+	2.989	2.321	4.448	5.028	3.311	5.37	3.099	2.711	3.94	3.92	2.85	4.428	2.174	2.505	2.694	2.202	2.069	2.37	2.456	2.221	2.889	2.197	2.093	2.237	2.20536	2.50165	2.66465	2.15534	2.01374	2.31484	2.40964	2.19214	2.88635	2.22925	2.16886	2.36517
chr6	72359711	72362432	Rnf181	-	3.758	2.46	5.125	3.649	3.696	3.913	3.552	2.991	4.418	3.638	3.364	3.824	2.864	3.111	3.432	2.69	3.192	1.907	2.385	2.558	2.035	2.854	3.214	3.768	2.30106	2.86998	3.44704	2.89522	3.52153	2.29497	2.76554	2.86523	2.20305	2.817	2.90608	3.12329
chr8	84976908	84978748	Junb	-	3.374	3.047	6.451	2.228	3.831	4.011	2.49	4.426	3.446	2.991	3.183	4.755	7.155	4.459	5.181	2.964	4.021	2.022	2.948	3.072	3.753	3.591	5.761	3.19	4.8124	3.10745	4.65096	3.08593	4.62537	2.93928	4.00864	4.10647	4.59177	4.06453	5.69975	2.42444
chr2	25456842	25458772	Clic3	+	7.893	2.519	2.05	1.771	3.75	3.643	3.721	2.518	4.084	2.413	3.967	5.803	5.149	3.675	4.051	4.262	2.994	4.005	2.575	1.801	1.868	4.191	5.531	6.409	3.59523	3.07059	4.1959	4.95615	4.03734	5.19747	3.71654	2.69156	2.30752	3.97941	4.46825	4.29503
chr3	14863537	14872373	Car3	+	4.805	2.361	3.973	2.43	3.117	5.305	5.328	3.264	4.872	2.322	3.142	3.206	1.093	2.233	1.973	1.989	1.935	2.872	1.703	2.024	1.867	1.363	1.248	1.999	1.36959	2.32599	1.92238	1.83477	1.71715	2.63052	1.47789	1.85525	1.7946	1.42695	1.48829	2.45563
chr6	124704369	124712178	Emg1	-	3.59	2.849	4.896	3.021	3.764	4.925	3.098	3.685	3.785	2.947	3.117	4.398	2.743	3.132	2.491	2.314	2.372	2.705	1.948	2.402	1.958	2.287	2.265	2.425	2.22213	2.78912	2.30112	2.25213	2.41316	2.82421	2.12027	2.60235	2.16145	2.46856	2.39968	2.48783
chr15	76294433	76296896	Smpd5	+	3.531	2.937	4.568	3.7	3.425	4.877	3.008	3.103	5.234	2.867	3.129	3.673	4.619	3.603	5.583	4.064	3.705	2.259	2.353	3.722	3.038	3.786	3.81	3.243	3.43273	2.84814	5.19484	3.97782	3.85607	2.58262	2.78444	4.19654	3.49092	4.15259	4.02554	3.24276
chr5	130011257	130024381	Asl	-	2.733	2.451	3.836	3.688	3.228	4.287	2.199	3.12	5.256	5.845	3.586	3.711	2.956	3.026	4.06	3.34	3.734	2.421	1.733	2.523	2.882	3.104	3.162	3.088	2.46928	2.73045	3.92482	3.33438	3.82714	2.5821	1.93126	2.72762	3.06217	3.22892	3.20086	3.01001
chr1	67123026	67231267	Cps1	+	3.234	1.799	4.359	5.199	2.126	3.237	3.914	2.731	4.874	5.692	2.961	3.805	0.9256	1.212	0.9105	1.518	1.765	1.897	1.489	1.284	2.247	1.124	0.7198	2.226	1.39517	1.51749	1.07552	1.56617	1.71992	1.78228	1.32826	1.10084	2.06504	0.966848	0.611066	2.18929
chr19	45005013	45006442	Mrpl43	-	4.654	3.607	4.109	3.262	3.953	4.79	3.46	2.931	3.815	2.602	2.882	3.85	3.648	2.718	3.843	3.358	2.427	2.494	1.814	2.203	2.11	3.219	3.57	3.575	2.70972	2.25588	3.76537	3.57319	2.84334	3.01983	2.35764	2.67279	2.41427	3.26607	3.26821	2.83268
chr1	178319152	178322693	Cox20	+	4.273	2.437	4.44	4.325	2.294	4.33	3.416	2.992	4.601	3.854	2.83	4.09	1.164	1.898	1.706	2.066	2.283	2.241	1.819	2.313	2.22	1.411	0.6466	2.16	1.57871	2.07298	1.69055	1.90942	2.03459	1.95005	1.53481	2.08487	2.09723	1.44288	0.882431	2.64908
chr11	120784514	120789102	Gps1	+	4.575	2.188	4.239	3.337	3.258	4.613	2.907	3.357	4.357	4.052	2.628	4.354	4.126	4.531	3.804	3.596	3.173	2.504	2.076	2.936	2.712	3.604	4.462	3.407	2.90391	3.86719	3.59765	3.74628	3.57908	3.06507	2.69122	3.50456	3.13306	3.77675	4.28561	2.78064
chr11	115607918	115612503	Mif4gd	-	4.056	2.346	4.389	3.965	3.241	4.281	3.313	3.3	4.013	3.826	2.896	4.172	3.811	3.202	3.654	3.612	3.188	2.787	2.292	2.789	3.124	3.712	3.326	2.858	3.23068	2.84666	3.4878	3.5991	3.29256	2.97317	2.52395	3.03089	3.34	3.86626	3.38268	2.78126
chr7	28810889	28822266	Hnrnpl	+	3.784	2.705	4.196	3.098	3.275	4.623	3.012	3.681	3.98	3.38	3.249	4.62	3.156	3.248	3.369	2.668	3.054	2.775	2.335	2.804	2.452	3.054	3.05	2.645	2.71166	2.96296	3.21971	2.63091	3.10555	2.89164	2.49317	2.98014	2.62257	3.19543	3.13875	2.65751
chr6	124913674	124917946	Ptms	-	4.154	2.962	4.984	3.236	3.14	4.161	2.775	3.218	4.953	2.69	3.26	4.04	4.372	4.218	5.395	2.809	3.469	2.127	2.694	2.7	2.11	4.012	3.955	3.379	2.87363	3.33968	5.03244	2.85792	3.82511	2.68602	3.35164	3.35198	2.65203	4.3398	3.96428	2.96548
chr11	120618371	120625002	Sirt7	-	4.018	2.969	4.503	2.855	3.649	4.7	2.75	3.897	3.482	3.513	2.973	4.157	3.881	3.752	4.233	3.292	3.235	2.431	1.825	2.633	2.529	3.179	4.158	3.506	2.72497	3.1281	4.04464	3.44261	3.62799	2.96979	2.41301	3.17364	2.92569	3.33516	3.97705	2.89135
chr13	55319222	55321980	Rab24	-	3.995	3.372	4.235	4.078	3.015	3.883	3.599	3.861	3.319	3.52	2.301	4.284	3.913	3.219	3.291	2.192	2.462	2.676	1.655	3.414	1.867	2.178	2.97	2.691	2.85929	2.57735	2.99528	2.17605	2.65969	3.02117	2.08152	3.85571	2.25777	2.45168	3.06044	2.53206
chr19	46135685	46148325	Pitx3	-	5.448	1.594	1.429	1.413	3.437	7.938	5.58	2.081	2.341	1.769	3.898	6.491	4.06	2.352	1.901	2.307	2.283	2.763	2.052	1.885	1.531	2.439	3.193	3.97	3.09471	1.94512	1.93766	2.67233	2.86213	3.44105	2.71411	2.41629	1.81661	2.36405	2.64262	2.82932
chr10	80330144	80336441	Reep6	+	3.232	3.118	6.174	2.715	3.249	4.975	2.363	3.314	4.22	3.084	3.041	3.771	4.179	4.194	4.869	2.426	2.792	2.533	1.85	2.426	2.14	3.445	3.859	3.02	2.60027	3.27399	4.49622	2.48894	3.17915	3.13285	2.55105	3.11674	2.70893	3.78061	3.84979	2.55446
chr17	12378608	12419384	Plg	+	3.995	2.58	3.298	3	3.066	5.089	3.873	3.269	3.694	3.058	3.09	5.168	2.501	2.484	2.324	2.209	2.313	2.438	2.077	2.21	1.582	1.782	1.927	2.555	2.09213	2.21411	2.17369	2.15889	2.34369	2.53011	2.21113	2.36676	1.742	1.92584	2.0353	2.60836
chr17	33949911	33951488	B3galt4	-	3.646	2.725	3.998	3.477	4.24	4.529	2.91	2.918	4.288	4.004	2.814	3.57	4.9	3.75	5.4	2.907	4.116	2.549	2.466	3.562	3.32	4.666	5.482	3.134	3.91536	3.24191	5.27919	3.08423	4.502	3.05453	3.00179	4.0388	3.64856	4.75705	5.2463	2.48228
chr17	57234914	57247689	Gpr108	-	3.093	2.613	5.063	4.126	3.249	3.837	3.698	3.205	3.934	3.18	2.37	4.737	3.647	2.297	2.846	2.348	2.382	1.966	2.582	2.053	2.422	2.479	2.306	3.621	2.90108	1.93854	2.79945	2.53781	2.73261	2.40187	3.02757	2.43272	2.66032	2.50037	2.03486	2.98181
chr8	71371297	71373689	Ocel1	+	4.493	3.02	4.901	2.988	3.906	4.427	2.796	3.688	3.553	2.679	3.006	3.583	4.456	3.934	4.727	2.903	3.14	2.476	2.424	2.782	2.177	2.885	3.857	2.8	2.966	3.00107	4.26529	2.82667	3.36319	2.91287	2.9887	3.38868	2.73981	3.31809	4.07453	2.71611
chr14	30929179	30943289	Itih1	-	4.618	2.535	2.474	2.823	3.876	5.066	4.017	2.86	3.483	2.939	3.31	5.016	4.663	3.535	2.793	2.841	3.362	2.831	2.354	2.697	2.005	2.529	3.362	3.143	3.38108	2.76506	2.45136	2.844	3.62597	3.27227	2.88889	3.24185	2.47613	2.84275	3.43469	2.89096
chr6	90462625	90475209	Klf15	+	3.422	2.533	4.607	3.44	3.329	4.092	3.03	3.541	4.453	4.169	2.743	3.657	3.273	3.377	4.286	2.889	3.156	2.284	1.993	2.004	2.699	2.51	3.329	2.912	2.30814	2.78786	4.01248	2.87102	3.33348	2.59685	2.38114	2.40734	3.05746	2.76349	3.41744	2.7753
chr7	101321318	101346312	Stard10	+	3.302	2.642	4.787	3.336	3.427	4.606	3.106	3.224	4.09	3.533	2.956	3.989	3.425	3.368	3.571	2.765	2.856	2.506	1.882	2.498	2.201	2.947	3.264	3.059	2.53749	2.86775	3.39024	2.83596	3.11091	2.8771	2.30152	2.89817	2.51406	3.10517	3.19952	2.70411
chr12	80955491	80968079	Slc10a1	-	3.284	2.712	5.356	3.459	2.562	4.349	3.484	3.292	3.922	4.002	2.49	3.974	2.19	2.547	2.3	2.335	1.986	2.132	1.96	2.281	2.241	2.143	2.116	2.046	2.02616	2.42834	2.2219	2.29285	1.97517	2.14788	1.99798	2.33646	2.30932	2.21956	2.19619	2.1252
chr2	164424246	164443188	Sdc4	-	3.168	2.999	5.359	3.569	3.202	3.589	3.023	3.489	3.429	3.25	2.991	4.769	3.204	3.171	3.187	2.377	2.593	2.432	2.044	2.968	2.274	2.338	3.235	2.729	2.56962	2.81013	3.05219	2.42079	2.76795	2.69066	2.33892	3.25173	2.49909	2.457	3.20046	2.49347
chr11	69398517	69413675	Kdm6b	-	3.876	2.828	3.76	2.879	3.753	4.887	2.772	3.376	3.828	2.877	3.311	4.643	4.482	3.665	4.182	2.934	3.493	2.574	2.174	2.922	2.336	3.957	4.187	3.348	3.31904	3.0353	3.98902	3.0812	3.88383	3.11191	2.76245	3.46444	2.73589	4.11779	4.01215	2.74096
chr17	24215055	24220769	1600002H07Rik	-	2.733	2.223	3.782	3.899	3.958	4.184	2.916	2.592	4.878	4.584	3.225	3.8	4.08	2.919	3.692	3.408	3.305	2.919	1.472	2.803	2.95	3.343	3.747	3.948	3.24024	2.5255	3.65669	3.6428	3.72184	3.42981	1.98871	3.23753	3.21428	3.34895	3.40656	3.17309
chr10	127538157	127621148	Lrp1	-	3.88	2.725	3.84	3.049	3.629	4.464	3.318	3.253	3.71	3.182	3.188	4.326	4.462	3.464	3.572	3.27	3.391	2.55	2.172	2.718	2.393	3.418	3.909	3.108	3.3278	2.81734	3.32849	3.34524	3.70059	3.00954	2.69709	3.22425	2.79601	3.63338	3.85235	2.69492
chr1	75210828	75215606	Stk16	+	3.408	2.687	5.109	3.11	2.792	3.821	3.659	2.775	4.363	3.831	2.575	4.405	2.578	2.892	2.726	2.693	2.588	2.537	1.867	2.418	3.164	2.327	2.881	3.181	2.36466	2.82941	2.78056	2.83113	2.77612	2.74152	2.05433	2.55455	3.21619	2.26124	2.66371	2.77859
chr3	81958413	81975728	Tdo2	-	3.417	2.279	5.197	3.161	1.996	4.432	3.779	3.573	4.16	3.754	2.88	3.678	0.8572	1.683	1.084	1.324	1.691	1.897	2.144	1.918	1.711	1.156	0.9629	2.153	1.36329	1.99094	1.22563	1.33117	1.59554	1.73075	1.93879	1.70568	1.52341	1.02498	0.920286	2.23063
chr8	126588295	126593436	Irf2bp2	-	2.932	2.501	4.027	2.843	2.832	5.205	3.034	3.414	2.21	3.059	3.321	6.904	3.922	3.2	2.958	2.018	2.649	2.325	2.039	2.86	2.219	2.864	3.552	2.763	3.02872	2.73182	2.83611	2.1636	2.98328	2.76916	2.51423	3.2875	2.51996	2.95962	3.36348	2.21153
chr9	46233049	46235299	Apoc3	-	3.262	2.765	3.844	3.633	3.728	4.155	2.525	2.97	3.871	3.657	2.86	4.936	3.576	4.09	2.581	3.254	3.231	1.92	1.634	2.432	2.731	3.561	2.841	2.455	2.5998	3.49236	2.30159	3.23251	3.40711	2.23339	2.02434	2.83898	3.0943	3.8203	2.93598	2.32534
chr4	149979473	150003236	H6pd	-	3.963	2.896	4.214	2.966	3.388	4.453	3.24	3.388	3.011	2.662	3.25	4.764	4.092	3.318	3.226	2.435	3.06	2.46	2.058	2.707	2.352	2.689	3.317	2.614	3.05786	2.69478	2.94682	2.43301	3.26832	2.81177	2.48635	3.14506	2.73291	2.94589	3.383	2.42224
chr11	70651846	70654650	Pfn1	-	3.287	2.867	4.496	2.958	3.269	3.463	3.244	3.697	3.26	3.921	3.199	4.522	3.841	2.885	3.506	3.161	2.926	2.596	2.29	2.877	2.997	2.874	3.316	2.918	3.20251	2.51107	3.35208	3.18255	3.07849	2.83488	2.57074	3.15506	3.22784	3.01308	3.31878	2.73994
chr19	6047144	6053718	Syvn1	+	5.991	2.419	3.548	3.074	3.178	4.126	4.115	2.852	3.334	3.57	2.599	3.846	5.446	4.027	3.736	3.694	3.295	2.135	2.177	2.15	3.219	3.253	4.16	3.149	3.62566	2.96727	3.30799	3.76882	3.74376	2.8288	2.98695	2.94721	3.87457	3.63804	4.14562	2.60631
chr1	160978605	161003014	Serpinc1	+	3.779	2.479	3.686	3.152	2.738	4.407	3.427	3.09	4.701	3.657	2.967	3.958	2.808	2.741	2.739	2.507	2.819	2.609	2.228	2.295	2.182	2.043	2.441	2.886	2.38028	2.47461	2.60887	2.48806	2.88619	2.73724	2.39223	2.47015	2.34299	2.16477	2.49848	2.85412
chr10	128209909	128211794	Spryd4	-	3.508	2.78	4.983	2.792	2.575	4.177	2.723	3.268	4.645	3.792	3.074	3.419	3.192	2.855	2.093	3.478	3.664	2.463	1.375	2.351	2.316	1.991	2.836	3.161	2.55475	2.48098	1.93801	3.49782	3.81442	2.69981	1.65399	2.62796	2.54671	2.13126	2.84159	2.98771
chr19	6909697	6911026	Trmt112	+	2.78	2.297	5.593	3.125	2.547	5.32	3.485	3.204	4.507	3.433	2.437	2.957	2.853	2.751	4.848	1.811	1.766	1.611	2.463	1.956	1.273	2.393	2.669	3.428	1.75741	2.16303	4.67513	1.9607	2.14574	2.12825	3.02524	2.4707	1.64763	2.53503	2.48591	2.82725
chr11	98767931	98775377	Nr1d1	-	2.882	4.006	8.221	2.456	2.284	3.041	2.12	6.674	2.442	2.811	1.999	2.695	3.102	5.274	5.071	2.531	2.445	1.441	1.836	4.148	2.941	2.313	3.299	2.372	1.81261	4.42528	4.60107	2.378	2.54706	1.73625	2.26257	4.64401	3.44459	2.7623	3.63214	2.52711
chr15	35296111	35303305	Osr2	+	3.94	2.38	2.137	3.04	3.697	5.133	3.538	1.982	3.792	3.277	4.931	3.779	4.404	3.246	3.722	2.688	3.135	2.892	2.982	3.768	5.127	4.902	4.519	1.451	4.49472	3.29715	3.74051	2.68078	3.10898	2.8541	2.93914	3.72711	5.09499	4.8858	4.52553	1.48718
chr4	155859269	155863353	Tas1r3	-	4.004	2.736	4.217	3.249	2.948	4.6	2.978	3.259	3.63	3.048	2.73	4.154	3.419	3.184	4.184	3.673	2.723	2.53	2.115	2.982	2.926	3.573	3.322	2.85	2.832	2.8286	4.02274	3.66842	2.83763	2.72638	2.35567	3.2295	3.14287	3.72177	3.36521	2.75019
chr15	89371636	89373818	Sco2	-	4.227	2.581	2.546	2.377	3.782	5.159	2.771	3.238	4.305	2.682	3.196	4.668	3.905	3.108	4.105	2.932	3.528	2.476	1.76	2.86	2.178	3.236	3.443	3.406	2.91582	2.55315	3.90813	3.01678	3.81807	2.89503	2.23164	3.30791	2.52584	3.40742	3.36166	2.99555
chr19	6053629	6057751	Mrpl49	-	5.375	2.434	4.171	3.369	2.118	3.74	4.632	2.608	2.668	3.965	3.076	3.337	3.221	2.035	2.586	3.258	2.707	2.7	2.358	2.477	2.647	2.695	2.188	2.442	3.04363	1.88084	2.45776	3.15839	2.63874	2.66579	2.36056	2.51904	2.73124	2.82414	2.36476	2.66909
chr10	81084332	81098872	Creb3l3	-	3.43	2.468	3.947	2.913	3.515	4.94	2.614	3.563	3.589	3.351	3.11	4.031	3.73	3.377	3.684	2.925	3.005	2.204	1.919	2.289	2.381	2.916	3.469	2.981	2.65779	2.76418	3.45123	2.99295	3.29435	2.6354	2.41313	2.76653	2.76259	3.12232	3.42072	2.59879
chr9	44499135	44510412	Bcl9l	+	3.499	2.763	4.127	3.056	3.609	4.272	3.177	3.155	4.141	2.756	2.916	3.998	4.299	3.578	4.076	3.414	3.548	2.409	2.122	2.612	2.543	3.544	4.02	2.984	3.15149	2.90493	3.79763	3.45059	3.81981	2.83629	2.62502	3.11102	2.95828	3.79579	4.02857	2.6696
chr1	21240584	21265575	Gsta3	+	2.783	1.98	5.894	4.037	2.69	3.387	2.996	2.802	5	4.451	2.665	2.709	1.387	1.868	1.941	1.806	1.948	1.954	1.657	1.566	2.166	1.483	1.473	2.062	1.49441	1.92396	1.95509	1.78779	1.90707	1.89993	1.59936	1.51436	2.12994	1.4721	1.49683	2.13014
chr9	110984942	110989713	Rtp3	-	4.185	2.333	4.154	2.668	3.124	4.493	3.449	3.765	3.418	2.875	2.437	4.489	2.905	2.561	3.27	1.892	2.744	2.555	2.49	2.018	1.911	1.95	2.463	2.874	2.34499	2.21826	3.1099	1.8799	2.84527	2.735	2.71409	2.25155	2.11937	2.09856	2.51711	2.79902
chr11	120530726	120538984	Gcgr	+	3.548	2.739	4.102	2.932	3.604	4.512	2.975	3.218	3.53	3.304	2.934	3.95	3.817	3.679	3.924	3.162	3.489	2.637	1.832	2.777	2.671	3.364	3.836	3.239	2.87447	3.15085	3.73733	3.2439	3.76657	3.03734	2.2822	3.20416	3.00222	3.52637	3.75662	2.84497
chr16	22951071	22961659	Hrg	+	3.22	2.855	5.78	2.807	2.761	3.736	3.207	3.506	3.462	3.067	2.66	4.268	2.043	2.495	2.394	1.804	1.993	2.299	1.941	2.085	2.355	1.673	1.495	2.048	1.86444	2.33468	2.25619	1.69297	1.91301	2.25432	1.9359	2.12374	2.44185	1.81223	1.69088	2.30479
chr16	18406881	18426716	Comt	-	3.187	2.314	4.702	3.821	3.324	3.753	3.722	2.781	3.147	3.267	2.835	4.456	2.845	2.461	2.764	2.43	2.416	2.316	2.012	2.236	2.417	2.357	2.55	2.73	2.45138	2.25256	2.70665	2.48966	2.55859	2.50744	2.2182	2.42288	2.55047	2.40299	2.47442	2.49877
chr12	103853294	103863619	Serpina1a	-	3.42	2.116	4.512	3.021	3.027	4.296	2.998	3.117	4.581	3.597	2.493	4.124	2.591	2.099	2.031	1.882	1.853	1.83	1.667	1.679	1.228	1.607	1.966	2.024	1.94222	1.7037	1.84853	1.8717	1.97421	2.04207	1.92926	1.95081	1.46869	1.77592	2.02249	1.92741
chr8	107046289	107048614	Pdf	-	4.302	2.232	3.847	2.719	3.206	3.424	3.678	2.711	5.159	3.629	2.622	3.768	2.971	2.353	3.217	2.887	2.413	2.57	1.419	2.091	2.133	2.736	2.368	2.238	2.38919	1.96839	3.00216	2.81451	2.45543	2.69993	1.60901	2.31366	2.36089	2.9417	2.52408	2.31704
chr10	127067289	127070261	Tspan31	-	4.155	2.648	4.553	3.246	2.218	3.852	3.445	3.691	3.57	3.302	3.051	3.501	3.052	3.023	3.072	2.392	2.889	1.802	2.28	2.109	2.092	2.133	3.013	3.572	2.25316	2.62979	3.0063	2.57569	3.24397	2.25014	2.74319	2.50913	2.35096	2.17266	2.75526	2.93874
chr8	114133573	114148388	Nudt7	+	3.199	2.682	5.769	5.337	2.461	2.133	3.766	2.829	3.008	3.378	2.628	4.04	2.025	1.803	1.771	1.894	2.099	1.884	2.551	1.696	2.456	1.575	1.232	2.227	2.10586	1.82562	1.74844	1.83933	2.02527	1.80428	2.47834	1.64347	2.43666	1.60191	1.31822	2.3856
chr19	10064163	10101503	Fads2	-	2.894	2.507	5.896	3.402	2.655	4.181	2.308	3.24	4.882	3.729	2.717	2.764	2.2	2.45	2.736	2.295	2.27	2.035	1.535	2.087	2.357	2.038	2.185	2.122	1.90138	2.25225	2.62515	2.25707	2.29102	2.101	1.63201	2.20104	2.4741	2.1442	2.26631	2.16446
chr2	180257378	180258444	Rps21	+	3.703	3.192	4.941	3.92	2.309	4.293	2.793	3.13	4.363	2.953	2.125	3.447	3.462	2.49	3.816	2.303	2.784	2.666	1.816	2.462	1.816	3.107	3.155	3.32	2.71954	2.11901	3.74554	2.46213	3.10177	3.07147	2.23822	2.83003	2.05889	3.15381	2.93478	2.76181
chr4	108043829	108118547	Scp2	-	2.764	2.638	3.793	4.447	2.888	4.066	3.232	2.508	3.578	4.075	3.155	3.992	2.349	2.102	2.05	2.101	2.308	2.181	2.569	1.903	2.317	1.983	1.83	2.703	2.29611	2.08656	2.06366	2.13541	2.35481	2.23186	2.61556	1.93691	2.32991	1.96656	1.77585	2.6028
chr7	44997647	45002848	Irf3	+	3.604	2.682	3.666	3.006	3.231	4.731	3.003	3.578	3.269	3.276	2.469	4.586	3.895	3.392	3.814	2.29	3.419	2.651	2.362	2.534	2.52	3.43	3.983	3.355	3.06194	2.97765	3.73819	2.47255	3.77974	3.10976	2.8386	2.94827	2.79176	3.47909	3.72924	2.71821
chr16	18066402	18071632	Dgcr6	+	2.766	2.082	5.719	3.526	3.332	3.567	2.983	2.58	4.807	3.59	2.745	3.205	2.663	2.932	4.168	3.032	2.451	2.21	2.138	2.684	2.342	3.533	2.854	2.956	2.25604	2.71382	4.10417	3.08808	2.59255	2.40258	2.34718	2.87534	2.48107	3.58535	2.7852	2.73162
chr11	69916711	69920630	Eif5a	-	3.697	3.05	3.857	3.69	2.594	3.952	2.597	3.068	3.585	3.943	2.815	4.013	2.41	2.88	3.689	2.655	2.639	2.251	2.353	2.944	2.249	3.093	2.735	2.47	2.25603	2.76924	3.61689	2.61698	2.63049	2.26745	2.38983	2.99665	2.3129	3.16359	2.8077	2.54026
chr7	44836287	44840809	Il4i1	+	3.443	2.995	4.137	2.38	3.191	5.479	2.68	4.08	2.274	2.66	2.853	4.622	4.187	3.649	5.247	2.485	2.79	2.243	2.07	3.476	2.121	3.182	3.214	2.313	2.85919	2.77329	4.76018	2.32387	2.89136	2.54365	2.50673	3.9856	2.64028	3.64775	3.56301	2.48208
chr9	95559816	95562121	Paqr9	+	3.988	2.376	3.522	2.489	2.632	5.498	4.169	2.941	3.743	2.738	2.182	4.5	3.054	2.618	3.184	1.859	2.303	2.379	1.788	2.242	1.846	2.713	3.794	2.511	2.4604	2.3515	3.17885	2.04945	2.6233	2.76339	2.17073	2.55731	2.02815	2.69623	3.51256	1.89913
chr17	46016993	46025163	Vegfa	-	3.367	2.453	3.834	3.824	3.421	3.774	3.041	3.222	4.064	3.28	2.33	4.108	3.528	3.26	3.785	2.253	2.598	2.454	1.98	2.35	2.529	3.32	3.377	2.125	2.71593	2.76869	3.56251	2.24741	2.75737	2.72639	2.31349	2.69265	2.82888	3.52517	3.43554	1.98497
chr7	44863067	44869788	Ptov1	-	4.628	2.37	3.337	2.887	3.628	4.755	3.072	2.881	3.38	2.646	3.035	4.032	4.814	3.558	3.966	2.757	3.362	2.554	1.776	2.73	2.089	3.801	4.162	3.23	3.38064	2.77251	3.7122	2.91871	3.82305	3.19821	2.48719	3.392	2.58563	4.01608	3.97935	2.53345
chr10	128267996	128270151	Apof	+	4.1	2.67	4	3.189	2.636	3.178	3.31	2.419	4.69	3.305	3.481	3.666	3.301	3.126	3.094	2.464	2.962	1.993	1.544	1.942	2.826	2.505	2.675	2.859	2.40629	2.61622	2.90247	2.52404	3.20694	2.35616	1.95871	2.34159	3.14378	2.67431	2.62916	2.53133
chr8	70131326	70133751	Nr2c2ap	+	4.236	2.583	2.636	3.311	3.705	4.357	2.902	2.684	2.812	2.555	2.874	5.981	4.082	3.327	3.934	2.963	2.805	2.642	2.941	2.31	2.319	2.608	3.909	3.06	3.03152	2.7118	3.6808	2.99851	3.05593	3.03507	3.40293	2.76749	2.69878	2.83677	3.91348	2.76691
chr17	12916328	12925067	Tcp1	+	3.474	1.962	3.784	3.31	2.865	4.138	3.823	2.563	4.047	3.41	2.436	4.753	1.559	2.154	1.49	2.12	2.014	2.073	1.948	1.682	1.996	1.692	1.615	2.753	1.63564	2.24447	1.58598	2.21315	2.09599	2.1355	1.98268	1.68053	1.95006	1.59325	1.45511	2.52364
chr11	50200151	50210820	Sqstm1	-	3.388	2.925	3.919	2.809	3.342	4.744	2.914	3.477	3.131	2.651	2.941	4.255	3.311	3.142	3.303	2.307	2.89	2.229	2.261	2.624	2.256	2.492	2.711	2.37	2.58826	2.66713	3.04106	2.22306	2.94911	2.39622	2.5014	2.90263	2.53793	2.74229	2.89471	2.45219
chr15	81848269	81858326	Tob2	-	2.906	2.292	4.538	3.616	2.845	3.899	2.23	2.688	4.688	4.017	3.217	3.513	3.181	3.247	4.52	3.095	3.287	2.36	1.918	2.334	2.706	3.033	3.114	2.745	2.39312	2.73749	4.24832	3.02062	3.36938	2.55861	2.1923	2.64346	3.01008	3.29117	3.28572	2.78973
chr8	13060907	13075006	Proz	+	3.301	2.786	4.715	3.123	3.186	3.723	2.99	3.237	3.288	3.178	2.491	4.387	2.591	2.638	2.997	2.339	2.292	1.947	1.973	2.235	1.977	2.182	2.263	2.179	2.07094	2.29275	2.80248	2.27114	2.32672	2.06022	2.14066	2.43301	2.18129	2.36849	2.40762	2.25767
chr9	21588681	21592831	Yipf2	-	3.939	3.152	3.711	2.878	3.389	4.78	3.166	2.455	2.8	3.557	2.543	4.03	3.479	3.415	3.759	2.768	3.126	2.438	1.932	2.574	2.046	2.695	2.926	2.739	2.49421	2.78722	3.43485	2.69408	3.24893	2.70439	2.28846	2.96715	2.42245	3.00136	3.10888	2.74502
chr9	106887414	106891938	Manf	-	6.754	2.137	2.923	3.65	2.415	2.79	6.122	2.023	2.963	3.642	2.422	2.489	4.366	2.715	2.545	2.988	3.191	1.945	2.629	1.411	2.192	2.339	2.741	2.569	3.15049	1.95543	2.17088	2.92886	3.37635	2.30437	3.0919	1.90696	2.65053	2.68963	2.91324	2.49238
chr1	88166011	88220002	Ugt1a5	+	3.321	2.614	4.105	3.32	2.837	3.742	3.598	3.061	3.811	3.461	2.948	3.422	2.152	2.796	2.234	2.074	2.222	2.545	2.276	2.652	2.473	2.165	1.917	2.892	2.14896	2.81393	2.26678	2.1155	2.26609	2.58556	2.30691	2.66712	2.46621	2.13018	1.84802	2.78273
chr10	127514938	127517154	Ndufa4l2	+	2.907	2.528	4.697	2.509	2.719	3.798	2.757	2.773	4.271	3.578	3.026	4.615	4.764	4.437	4.531	3.763	3.017	2.02	1.946	2.703	2.995	3.351	4.269	3.431	3.02543	3.44191	4.15117	3.87023	3.48307	2.7167	2.74511	3.47632	3.61431	3.68809	4.19565	2.81901
chr19	5422803	5424979	Drap1	-	3.69	2.85	6.046	3.135	3.272	3.339	2.852	2.502	2.897	2.706	2.488	4.355	4.415	4.248	4.915	3.085	2.876	2.548	1.353	2.294	2.179	2.874	4.019	2.634	2.54445	3.09418	4.36493	3.02568	3.19444	3.13122	2.088	3.06779	2.8786	3.38641	4.23123	2.43307
chr9	54950256	54950954	AY074887	-	2.71	2.948	5.5	3.202	3.734	3.748	2.686	2.6	4.508	3.65	1.96	2.853	3.012	1.731	1.401	3.184	1.789	1.404	1.513	0.4431	1.705	1.612	2.279	2.346	2.09888	1.23035	1.23888	3.28648	2.08214	1.81388	1.96568	0.864643	2.02148	1.74948	2.16354	1.90368
chr12	55489408	55492647	Nfkbia	-	2.821	2.524	5.207	2.881	3.34	3.74	2.626	2.781	3.795	3.44	3.29	3.636	3.327	3.509	2.602	2.386	2.847	2.482	1.535	2.499	2.066	2.489	3.394	3.22	2.43811	3.05885	2.50745	2.56391	3.21424	2.95543	2.03149	2.93541	2.35919	2.55584	3.15135	2.58473
chr10	86690840	86705444	Hsp90b1	-	6.593	2.002	3.346	2.834	2.265	3.115	5.633	2.386	3.334	3.944	2.151	2.451	3.126	2.015	1.457	2.092	2.029	2.347	3.591	1.677	2.41	1.482	1.219	1.909	2.91086	1.78715	1.23199	1.88538	1.85632	2.2238	3.53283	1.6994	2.52852	1.71219	1.5764	2.40916
chr14	55578493	55581527	Psme1	+	3.74	2.75	3.21	2.512	4.337	4.696	3.013	3.226	2.884	2.433	2.941	4.229	4.393	3.32	5.332	3.159	3.497	2.106	1.787	3.339	2.148	3.222	4.553	3.151	3.05166	2.54818	5.03201	3.23315	3.84759	2.63534	2.3974	3.93277	2.62744	3.48943	4.51071	2.70131
chr10	128254130	128255901	Apon	+	3.014	2.588	3.945	3.124	3.408	4.008	3.086	2.911	4.418	2.792	2.717	3.94	2.704	2.681	2.492	1.644	2.811	2.179	1.541	1.905	2.098	1.902	2.468	3.404	2.08083	2.40171	2.48741	1.84494	3.1483	2.58349	1.94351	2.23635	2.28903	1.88353	2.17086	2.75903
chr11	102145512	102149528	Nags	+	3.905	2.954	3.995	3.02	4.176	3.889	2.729	2.874	3.227	2.991	2.432	3.738	4.521	3.598	3.577	2.635	3.113	1.914	1.609	2.679	2.074	3.095	3.953	3.016	3.0216	2.76858	3.29835	2.78792	3.57827	2.57242	2.34135	3.36608	2.5966	3.33391	3.78901	2.32991
chr7	105742893	105744338	Taf10	-	3.652	2.014	4.904	2.703	3.256	3.269	3.481	3.196	4.705	2.81	2.417	3.516	2.59	2.687	3.823	2.656	2.853	2.734	1.95	2.895	2.449	2.722	3.494	3.103	2.3975	2.62402	3.86118	2.76699	3.00844	2.90554	2.10928	3.01366	2.49869	2.67437	3.32069	2.77565
chr11	70010182	70015428	Acadvl	-	3.336	3.098	3.299	2.978	3.998	4.243	2.623	2.726	3.95	2.795	2.717	4.12	3.964	3.177	3.559	3.541	3.094	2.302	1.546	2.13	1.96	3.221	3.592	3.142	2.73739	2.485	3.30814	3.63779	3.44497	2.81367	2.1249	2.68264	2.39291	3.4407	3.50502	2.65485
chr14	34310726	34345033	Glud1	+	2.992	2.021	3.782	4.314	2.407	3.422	3.705	2.337	5.064	4.246	2.43	3.141	2.123	1.904	2.089	2.092	2.105	2.425	2.107	1.771	2.278	1.869	1.692	2.403	2.11999	1.89733	2.07993	2.0818	2.09493	2.41631	2.10097	1.76888	2.28105	1.87849	1.70918	2.42914
chr4	44981393	44990734	Grhpr	+	4.191	2.36	2.647	2.811	3.019	4.114	2.874	3.456	3.478	2.999	2.93	4.944	4.124	2.885	2.949	2.364	2.405	2.242	2.222	2.282	1.87	2.147	3.158	2.98	2.92954	2.21199	2.70616	2.46005	2.74865	2.74197	2.78701	2.82076	2.29122	2.35941	3.07031	2.50092
chr2	25563114	25571316	Mamdc4	-	4.013	2.617	4.275	2.906	3.754	3.638	2.525	3.234	3.364	3.188	2.757	3.546	4.209	3.388	4.451	2.97	2.743	2.216	1.73	2.493	2.409	3.062	3.593	2.768	2.83075	2.56733	4.09581	2.98819	3.04248	2.70468	2.31578	3.08378	2.91268	3.38649	3.64621	2.45783
chr10	128548109	128549168	Rpl41	-	2.974	2.311	3.337	3.046	3.705	4.441	2.91	2.735	3.1	2.764	3.632	4.807	3.357	2.403	2.43	1.335	3.05	2.017	1.847	2.672	1.345	2.935	3.304	2.667	2.8036	2.17104	2.45322	1.54717	3.38487	2.40832	2.22853	2.9775	1.50822	2.88969	2.98392	2.00591
chr3	97628803	97655287	Fmo5	+	2.891	2.02	4.06	4.079	2.135	2.912	2.772	2.519	6.094	5.171	2.722	2.37	1.809	1.931	1.917	2.183	2.345	1.959	1.669	1.8	2.587	1.869	1.458	2.692	1.87362	1.99684	1.98017	2.23961	2.39116	1.99082	1.68258	1.79146	2.55244	1.80453	1.35973	2.55604
chr13	23555031	23555807	Hist1h1d	+	3.309	3.36	3.937	2.734	2.841	2.904	1.983	3.619	3.342	3.565	3.915	4.206	5.108	5.458	6.305	2.426	3.251	2.619	2.079	1.319	1.975	2.473	3.848	3.748	2.22721	3.69495	5.4815	2.36386	3.77204	3.54503	3.23183	2.52044	3.04687	3.2371	4.12616	3.36202
chr6	121838540	121889057	Mug1	+	4.114	2.087	2.828	2.121	2.146	4.578	3.491	3.45	3.63	2.899	2.839	5.303	1.156	1.603	1.125	1.295	1.37	2.016	1.828	1.738	1.421	1.102	0.9562	2.356	1.37708	1.76478	1.2332	1.35536	1.38826	1.99788	1.77924	1.66433	1.32815	0.995706	0.842195	2.24002
chr13	80883421	80896042	Arrdc3	+	2.83	3.249	7.502	2.262	1.894	3.337	2.58	5.127	3.182	2.947	2.141	2.408	0.8814	2.168	1.732	1.393	1.374	2.389	2.239	3.267	2.189	1.509	1.071	1.784	1.61521	2.55752	1.84049	1.28372	1.11021	2.03397	1.85598	2.91926	1.9398	1.4216	1.20866	2.20998
chr17	24850489	24864450	Hagh	+	3.424	2.703	4.774	3.072	3.606	3.56	2.982	2.815	3.196	2.882	2.639	3.655	3.441	3.047	3.09	2.493	2.597	2.453	1.964	2.327	1.908	2.681	3.311	2.371	2.61045	2.55422	2.87897	2.50769	2.78138	2.75103	2.31966	2.68425	2.21082	2.87335	3.33686	2.17433
chr19	10041547	10059671	Fads3	+	2.879	2.6	5.196	2.765	2.922	4.16	2.462	3.693	3.89	3.039	2.426	3.268	2.594	2.853	3.013	2.231	2.294	1.845	1.761	2.338	2.529	2.381	2.528	2.523	2.10141	2.583	2.92568	2.28645	2.45232	2.06627	2.00532	2.56546	2.6997	2.45502	2.46544	2.28395
chr17	24878769	24882008	Igfals	+	3.321	3.075	4.096	3.491	3.955	3.564	3.293	2.477	3.216	2.864	2.122	3.804	4.043	3.417	2.991	2.816	2.935	2.323	2.128	2.071	2.672	3.735	3.722	2.978	3.09231	2.93404	2.8873	3.0031	3.32444	2.82632	2.65674	2.53669	2.98618	3.80921	3.46778	2.30689
chr11	116849896	116853094	Srsf2	-	3.727	1.796	4.726	3.355	2.217	3.74	3.548	2.619	3.312	3.269	3.216	3.744	2.204	2.216	1.663	2.404	2.837	2.099	2.477	1.958	2.35	1.911	1.95	2.459	2.2692	2.24296	1.65964	2.37824	2.79675	2.05217	2.4315	1.92175	2.33092	1.91699	1.98899	2.53889
chr15	76343522	76345934	Cyc1	+	3.467	2.425	3.616	3.639	4.204	3.992	2.664	3.547	2.721	3.234	1.801	3.936	4.352	2.565	4.503	3.389	2.745	2.346	1.473	2.073	2.859	3.643	3.412	3.017	3.15479	1.8906	4.25986	3.48559	3.08978	2.84743	2.03954	2.61311	3.28113	3.85562	3.32357	2.53598
chr6	86524496	86526165	Pcbp1	-	3.425	2.525	4.675	3.161	2.725	3.057	2.807	3.148	3.987	3.168	2.957	3.588	3.866	3.596	3.466	2.408	2.145	1.937	2.755	1.842	2.3	3.222	3.957	2.727	2.73482	3.00058	3.30731	2.58701	2.56268	2.49434	3.35296	2.38156	2.68214	3.34769	3.72721	2.04271
chr17	35917195	35932283	Ppp1r10	+	3.439	2.323	4.917	3.42	2.585	4.033	3.017	3.119	3.582	3.31	2.497	2.939	3.148	2.77	2.63	2.29	2.522	2.327	2.126	2.171	2.379	2.294	2.42	2.46	2.55239	2.40221	2.45418	2.27028	2.62252	2.51191	2.35944	2.41711	2.60192	2.45787	2.48896	2.3982
chr8	71374118	71381952	Nr2f6	-	3.884	2.468	4.003	2.804	2.976	4.428	2.586	2.862	3.366	2.451	2.991	4.324	4.27	3.575	3.98	2.684	2.774	2.296	1.696	2.815	2.108	3.275	4.189	3.389	2.93459	2.88088	3.80763	2.91383	3.28648	2.97159	2.41514	3.45815	2.55561	3.40752	3.88689	2.5327
chr17	28328470	28331033	Rpl10a	+	3.35	2.584	4.653	2.72	3.079	4.784	2.794	2.549	3.174	2.809	2.751	3.877	3.943	3.348	3.555	2.551	2.671	2.89	2.765	2.127	1.888	2.645	2.779	2.071	2.8731	2.60186	3.09384	2.33606	2.66351	3.05119	3.05611	2.50925	2.32263	3.09323	3.20207	2.43014
chr1	171342236	171345645	Nit1	-	3.346	2.745	4.295	3.222	3.699	4.62	2.403	2.767	3.64	2.42	2.903	3.045	2.591	2.298	2.124	2.216	3.011	1.999	1.84	2.112	2.288	2.181	2.288	3.249	2.31884	2.20961	2.1791	2.3743	3.23221	2.24284	2.06618	2.28023	2.358	2.11247	2.04066	2.78257
chr2	122234838	122265337	Sord	+	3.132	2.343	5.086	2.985	2.853	3.907	2.899	3.122	3.64	3.508	2.355	3.255	1.771	2.265	2.451	1.931	1.829	1.923	1.819	2.09	2.058	1.91	1.889	1.736	1.70288	2.19038	2.37556	1.86039	1.76889	1.87905	1.79688	2.09536	2.09652	1.98733	2.01081	1.90795
chr8	84661330	84662852	Ier2	-	3.536	2.446	4.399	3.143	2.906	3.994	2.725	3.488	3.939	2.754	2.943	2.802	3.55	2.612	3.684	1.819	3.522	2.594	2.948	2.582	2.252	3.593	3.814	3.957	3.18224	2.54523	3.84799	2.14351	3.93679	3.02883	3.33263	2.84619	2.32551	3.4056	3.29544	3.03704
chr3	138217772	138232042	Adh7	+	3.165	2.366	4.825	3.115	2.836	3.595	3.273	2.657	3.739	3.456	2.603	3.386	1.875	2.063	1.868	1.931	1.755	1.709	1.852	1.894	2.041	1.481	1.789	1.987	1.75605	1.98912	1.83216	1.92616	1.77413	1.74507	1.89798	1.94285	2.08569	1.5145	1.80427	1.97702
chr18	12741354	12755142	Cabyr	+	2.321	2.484	3.389	3.669	2.874	3.774	2.815	2.744	4.567	3.946	2.832	3.501	1.746	1.878	1.887	2.089	2.025	2.228	1.916	2.314	2.55	1.605	1.611	2.399	1.9971	2.03176	1.95892	2.0946	1.97977	2.14746	1.81565	2.20934	2.45654	1.53825	1.58646	2.43217
chr10	21377299	21396578	Aldh8a1	+	3.178	2.327	4.234	2.654	2.778	4.423	2.922	3.2	3.475	3.197	2.44	4.028	1.953	2.34	2.469	1.99	2.137	2.299	1.807	2.104	1.922	1.733	1.774	1.864	1.79348	2.18248	2.32159	1.86079	2.0341	2.2305	1.781	2.12861	2.00531	1.88311	1.99902	2.17202
chr3	95318829	95323599	Cers2	+	3.799	2.457	4.045	3.133	2.731	3.74	3.222	2.571	3.495	3.044	2.743	3.806	2.967	2.915	2.588	2.46	2.209	2.141	2.186	2.423	2.461	2.116	2.49	2.707	2.41061	2.59708	2.46736	2.49545	2.35934	2.36504	2.44255	2.67086	2.65898	2.22291	2.46464	2.50818
chr10	128083306	128090388	Atp5b	+	3.284	2.035	4.05	3.077	2.835	3.186	2.866	3.22	3.966	3.636	2.945	3.658	2.539	2.58	2.824	3.007	2.731	2.455	2.143	2.57	2.842	2.252	2.029	2.991	2.38366	2.47016	2.75447	2.97261	2.72658	2.47537	2.18299	2.62444	2.90571	2.3198	2.09573	3.05147
chr8	72219729	72223775	Fam32a	+	3.987	2.771	4.737	2.776	2.239	3.966	2.916	4.218	2.954	2.571	2.294	3.279	2.996	2.503	2.316	2.201	2.906	2.14	2.536	1.786	1.962	2.493	2.767	2.803	2.55549	2.28412	2.27629	2.29799	3.09724	2.38302	2.78835	2.00521	2.10562	2.51856	2.63205	2.46507
chr10	128194634	128210004	Gls2	+	3.059	2.361	3.86	2.78	2.917	4.693	2.5	2.692	3.78	3.291	3.061	3.678	2.957	3.017	2.83	2.437	2.971	2.133	1.614	2.089	2.222	2.262	2.326	2.653	2.20242	2.54968	2.60492	2.40914	3.09535	2.36453	1.9077	2.39984	2.50497	2.47207	2.41816	2.58223
chr11	78178148	78180819	Tlcd1	+	3.517	2.361	3.916	3.297	2.887	4.355	2.532	2.585	4.058	3.407	2.631	3.072	2.899	2.958	2.005	2.865	2.912	2.626	2.305	2.418	2.373	2.592	2.908	3.483	2.61689	2.87047	2.06906	3.03767	3.15029	2.88692	2.54557	2.59524	2.44392	2.51361	2.63732	2.97705
chr8	106131182	106136974	Esrp2	-	3.216	2.581	3.985	2.79	3.449	4.198	2.819	2.966	3.68	2.7	2.815	3.401	3.542	3.764	3.415	2.82	2.862	2.642	2.163	2.461	2.164	3.091	3.972	3.219	2.61747	3.28144	3.29226	2.9749	3.21239	3.10571	2.65786	2.90486	2.47469	3.18636	3.76986	2.6372
chr19	6061206	6062468	Znhit2	+	4.282	2.276	4.602	3.074	3.8	2.871	2.995	3.413	2.631	2.429	2.794	3.387	5.347	3.498	3.448	3.201	2.912	2.102	1.799	2.471	2.637	2.811	4.315	3.375	3.57488	2.52995	3.13945	3.4074	3.48879	2.90462	2.68289	3.29161	3.24976	3.07136	4.0784	2.49688
chr15	3270810	3280510	Selenop	+	2.591	2.293	6.418	3.274	1.951	3.538	2.958	3.277	2.636	3.8	1.962	3.746	1.353	1.774	1.422	1.231	1.469	1.703	1.62	1.839	2.147	1.229	0.9437	1.741	1.50554	1.85069	1.43727	1.19929	1.40474	1.62063	1.53396	1.76372	2.09691	1.21854	0.987306	1.85311
chr10	80665317	80676293	Mknk2	-	2.665	2.503	4.183	3.156	3.083	3.503	2.152	2.818	4.18	3.474	3.016	3.658	4.296	3.706	4.793	3.209	3.702	1.899	1.546	2.317	2.779	3.796	4.191	3.056	2.87804	2.90125	4.49484	3.31081	4.09716	2.48089	2.208	2.95249	3.28137	4.05862	4.10726	2.51927
chr6	116650683	116652847	8430408G22Rik	+	2.863	3.578	2.571	1.728	3.034	5.132	1.379	6.211	2.89	1.542	3.248	4.124	2.42	2.509	3.123	1.619	1.884	1.543	1.496	3.935	1.196	1.922	3.048	1.914	2.04949	2.30471	3.05527	1.65817	2.00042	1.70702	1.67796	4.10524	1.32487	1.97985	3.00517	1.74084
chr7	84585159	84605942	Fah	-	2.723	2.478	3.909	3.321	3.591	3.996	2.764	2.864	3.374	2.958	2.285	4.037	2.112	2.47	2.369	2.452	2.077	1.985	1.976	2.208	2.433	1.694	1.91	1.943	1.93686	2.31113	2.23106	2.33968	1.99496	1.93792	1.96855	2.24486	2.51884	1.83349	2.10782	2.20382
chr8	85492616	85527558	Gpt2	+	2.845	2.155	4.548	3.134	3.098	3.677	2.684	2.838	3.799	3.807	2.628	3.06	2.838	2.876	3.6	2.49	2.656	2.292	1.952	2.226	2.551	2.39	2.644	2.4	2.2592	2.49612	3.39093	2.42364	2.70425	2.42674	2.14514	2.44943	2.77662	2.5897	2.78968	2.46355
chr9	121914355	121916305	Cyp8b1	-	3.81	2.198	2.762	1.773	3.695	3.947	2.312	4.927	3.446	2.168	3.064	4.116	2.962	3.412	2.609	3.045	2.694	2.733	1.135	2.785	2.034	2.308	4.309	2.711	2.30871	3.09285	2.55938	3.2003	2.98961	3.10432	1.51742	3.11392	2.24481	2.33609	4.08976	2.17983
chr12	108851128	108856815	Slc25a47	+	2.525	3.361	3.494	2.001	2.978	4.697	2.014	3.342	3.261	4.314	2.136	4.088	3.521	4.478	4.543	2.696	2.669	1.807	1.345	2.894	2.026	2.992	3.417	2.927	1.99191	3.57263	4.15764	2.72694	3.01252	2.3594	2.00256	3.55302	2.58276	3.34279	3.45811	2.55472
chr2	32682608	32694175	Fpgs	-	3.474	2.611	3.069	2.305	3.392	4.054	2.998	2.997	3.483	2.875	2.99	3.94	3.858	3.297	3.379	2.6	2.783	2.523	1.968	2.443	2.473	3.036	3.318	2.604	2.90229	2.7352	3.14507	2.62789	3.00667	2.87641	2.3851	2.85775	2.81936	3.24792	3.32943	2.3489
chr14	57098601	57104702	Gjb2	-	3.088	2.669	4.47	3.282	2.464	3.757	2.975	3.328	3.543	3.365	2.14	3.079	3.045	2.745	2.45	2.035	2.632	1.976	2.4	2.221	1.894	2.058	2.068	2.345	2.42042	2.33487	2.22405	1.96297	2.68361	2.121	2.60811	2.46196	2.13754	2.27386	2.22591	2.41469
chr11	69666935	69672423	Eif4a1	-	3.332	2.156	4.753	3.544	2.627	3.269	2.469	2.885	3.66	3.586	2.522	3.33	3.073	2.939	2.628	2.568	2.9	2.172	2.394	2.23	2.389	2.418	2.57	3.274	2.51846	2.65013	2.55535	2.66211	3.11142	2.45128	2.69168	2.49663	2.57513	2.47417	2.44675	2.92188
chr6	83119043	83121461	Wbp1	-	4.333	1.939	3.661	3.525	2.989	3.062	3.695	2.691	2.877	2.77	2.857	3.719	3.893	2.971	4.259	2.798	2.631	2.054	2.172	2.612	2.337	3.545	4.038	2.817	2.95609	2.47887	4.12933	2.94845	2.97924	2.5177	2.66883	3.05963	2.6531	3.64723	3.84404	2.24451
chr10	79970723	79977190	Grin3b	+	3.505	2.451	3.823	2.6	3.633	4.186	2.419	2.694	3.764	2.731	2.547	3.733	4.767	4.118	4.813	2.923	3.485	2.542	1.67	2.951	2.66	4.05	4.196	3.078	3.24391	3.23683	4.46425	2.99717	3.87259	3.13352	2.35595	3.62188	3.20632	4.36226	4.1647	2.59364
chr11	100319948	100322099	Eif1	+	3.157	2.29	4.275	2.274	2.488	4.318	2.301	3.988	3.001	3.011	2.695	4.214	2.857	3.09	2.691	1.53	2.414	2.156	2.209	2.718	1.392	2.138	2.953	2.689	2.2265	2.75672	2.60016	1.62683	2.64372	2.46384	2.54019	3.01776	1.60556	2.21058	2.82983	2.31531
chr3	89401895	89402650	Lenep	-	3.899	2.681	2.912	2.946	3.547	3.498	3.047	2.604	3.178	3.327	2.363	3.984	3.606	3.009	3.369	1.824	3.705	2.091	1.765	2.496	2.075	2.957	3.641	2.842	2.77727	2.57427	3.25528	1.9583	4.01431	2.50232	2.20533	2.89235	2.35437	3.04638	3.4674	2.33242
chr9	44403758	44407548	Trappc4	-	3.102	2.266	5.336	2.907	2.659	3.156	2.814	2.559	3.53	4.047	2.691	2.915	2.351	2.68	2.719	2.607	2.05	2.201	1.745	1.944	2.271	1.746	2.068	3.257	1.82475	2.40718	2.65229	2.69907	2.25352	2.46865	2.02946	2.19795	2.4471	1.79694	1.94645	2.91564
chr10	77052178	77113705	Col18a1	-	3.653	2.354	3.081	2.24	3.202	4.572	2.984	2.978	3.385	2.51	2.887	4.083	3.066	3.044	3.138	2.425	2.535	2.13	1.769	2.452	1.758	2.484	2.862	2.562	2.25751	2.56668	2.9366	2.44426	2.71968	2.42484	2.11876	2.80142	2.05183	2.66699	2.87889	2.35755
chr15	76347039	76351110	Sharpin	-	3.243	2.457	4.296	2.9	3.183	3.198	2.684	2.942	3.502	3.276	2.846	3.363	2.91	3.103	3.179	2.445	2.495	2.463	1.467	2.599	2.797	2.49	2.481	3.182	2.30276	2.78255	3.09243	2.5394	2.71744	2.76057	1.78679	2.88808	3.00246	2.55893	2.36047	2.8191
chr18	36664059	36666324	Eif4ebp3	+	3.907	2.626	3.116	3.692	2.287	3.093	2.893	2.569	3.649	3.607	2.132	4.279	2.073	2.902	3.231	2.104	2.922	2.259	2.182	2.527	1.763	1.8	2.419	1.873	1.80779	2.64487	2.99399	1.89915	2.76136	2.15461	2.1459	2.57123	1.89961	2.04102	2.77648	2.35899
chr19	5601872	5602959	Rnaseh2c	+	2.935	2.585	3.915	2.67	2.759	4.013	3.034	4.182	3.166	2.706	1.824	4.054	5.052	3.398	4.235	2.508	3.656	2.449	1.99	2.578	2.392	3.746	3.162	2.925	3.53746	2.47728	3.81258	2.48833	3.94355	2.94823	2.60537	3.21398	2.95305	4.13658	3.28657	2.68803
chr10	127517122	127522444	Shmt2	-	3.331	2.241	4.329	2.824	3.723	3.52	2.499	2.906	3.208	2.996	2.996	3.254	4.094	4.167	4.143	3.607	3.535	2.35	1.881	2.725	2.665	3.827	3.833	3.392	2.85885	3.46187	3.87625	3.68701	3.87012	2.84861	2.45146	3.27567	3.10425	4.0632	3.77452	2.9472
chr17	56269461	56276767	Ticam1	-	3.619	2.067	4.429	2.92	3.087	3.725	2.874	3.285	2.772	2.511	2.906	3.623	3.894	2.937	3.567	2.552	3.195	2.119	2.203	2.157	1.968	2.774	3.564	2.639	2.85257	2.32612	3.31431	2.58514	3.44161	2.50672	2.65947	2.60986	2.3449	3.00257	3.57189	2.35384
chr15	82346045	82349062	Smdt1	+	3.776	2.441	4.489	2.313	2.894	3.911	2.673	2.851	3.393	3.033	2.547	3.46	3.015	2.8	3.364	2.244	2.894	2.175	2.291	2.387	2.001	2.255	3.19	3.195	2.393	2.48305	3.29452	2.3644	3.14669	2.50239	2.6355	2.69101	2.20694	2.30528	3.02703	2.76119
chr1	178328299	178337784	Hnrnpu	-	3.143	2.32	4.565	3.371	1.822	3.138	3.499	2.826	3.933	3.221	2.508	3.426	1.2	1.72	1.241	1.577	2.194	2.006	2.088	2.044	2.143	1.514	1.113	2.244	1.70406	2.0218	1.37373	1.57384	2.08813	1.8306	1.87626	1.8291	1.95813	1.39233	1.08772	2.34829
chr14	66084371	66110660	Ephx2	-	2.577	2.499	3.88	2.657	2.971	4.477	2.429	2.851	3.381	3.218	2.856	3.97	2.002	2.36	2.326	2.242	1.871	1.815	1.431	1.982	1.859	2	2.055	2.155	1.67886	2.17598	2.257	2.2639	1.95969	1.94637	1.58094	2.12639	1.97373	2.06096	2.03808	2.03609
chr13	23738806	23739531	Hist1h1c	+	3.212	1.47	5.323	1.703	2.551	4.624	3.099	3.364	1.513	2.049	2.608	6.231	4.571	3.705	5.057	1.48	2.962	1.804	1.557	2.97	1.47	2.187	2.613	1.977	2.59222	2.39489	4.32289	1.22923	3.1019	2.2419	2.20023	3.72589	2.24589	2.89022	3.15088	2.25687
chr7	98350667	98361288	Tsku	-	2.536	1.83	4.116	4.451	3.17	2.817	2.832	1.834	5.98	3.542	2.627	2.004	3.613	2.838	4.09	3.022	2.823	2.417	1.83	2.087	2.611	3.272	3.822	3.609	2.73532	2.42672	4.05307	3.26738	3.25864	2.95085	2.37002	2.54114	2.88722	3.27825	3.46623	2.79917
chr15	59648653	59657099	Trib1	+	2.778	2.61	5.176	3.067	2.445	3.069	2.92	2.955	3.538	3.192	2.474	3.5	2.788	2.836	3.526	2.36	2.67	1.956	2.351	2.631	2.298	2.443	2.779	1.993	2.34616	2.51719	3.3174	2.24881	2.64341	2.00121	2.4552	2.78138	2.48176	2.64733	2.99109	2.20005
chr8	95715912	95719004	Setd6	+	4.201	1.889	3.965	2.528	2.478	3.771	3.391	2.513	3.748	2.914	2.683	3.634	2.814	3.027	2.473	2.111	2.613	2.771	1.608	2.249	1.815	2.027	2.042	2.323	2.16624	2.58485	2.21011	2.00102	2.62958	2.88779	1.79864	2.48715	2.0743	2.28111	2.26456	2.48766
chr14	55560922	55570065	Dcaf11	+	3.345	2.678	3.479	2.841	2.743	3.895	2.952	3.148	3.365	2.736	2.659	3.839	3.044	3.043	2.926	2.69	3.142	2.328	2.176	2.086	2.257	2.224	2.747	2.589	2.39267	2.62059	2.69936	2.62598	3.20746	2.48978	2.40096	2.34098	2.50886	2.43959	2.89317	2.6326
chr15	89089037	89100339	Selenoo	+	3.335	2.492	3.754	2.84	3.129	3.635	2.716	3.279	3.294	2.789	2.474	3.894	3.348	2.746	3.278	2.184	2.435	2.539	2.038	2.469	2.161	2.331	2.836	2.556	2.63009	2.31447	3.08609	2.18496	2.58207	2.78543	2.33704	2.77389	2.42498	2.50732	2.87791	2.41674
chr2	181227614	181242027	Helz2	-	3.684	2.723	2.933	2.83	3.445	3.963	2.985	2.764	3.198	2.122	2.705	3.994	4.211	3.67	3.415	2.916	2.831	2.502	2.085	2.919	2.216	3.126	3.638	2.817	3.06314	2.99931	3.14094	2.95803	3.10858	2.93459	2.59205	3.41998	2.63037	3.37322	3.63752	2.48829
chr9	44407713	44410406	Rps25	+	3.548	2.327	4.162	3.07	2.335	2.097	3.481	2.773	3.573	3.364	2.993	3.621	2.424	2.624	3.093	2.49	2.263	2.514	2.068	1.985	2.946	2.527	2.257	2.486	2.21718	2.49095	3.02287	2.47194	2.28616	2.56753	2.14105	2.06672	3.02554	2.59352	2.29964	2.49391
chr3	146597148	146631483	Uox	+	2.919	2.965	5.453	2.311	2.274	3.043	2.385	3.58	3.367	3.239	2.604	3.196	1.947	2.468	2.02	1.988	2.309	1.771	1.605	2.091	1.703	1.569	1.63	2.19	1.63471	2.25422	1.89222	1.93369	2.31565	1.82608	1.696	2.20539	1.82826	1.69261	1.73944	2.27274
chr16	4939110	4941028	Nudt16l1	+	3.426	1.984	2.8	2.149	3.773	4.698	2.66	2.819	2.945	3.214	2.736	4.063	3.084	3.173	3.361	3.139	2.979	2.286	1.274	2.812	2.233	2.725	3.216	2.309	2.36595	2.71631	3.12643	3.08731	3.07095	2.48234	1.53549	3.0994	2.50706	2.94649	3.34567	2.30761
chr15	85735563	85806851	Ppara	+	2.599	2.386	4.48	2.493	2.524	3.891	2.526	3.135	4.021	3.202	2.613	3.394	2.024	2.576	2.568	2.24	2.104	2.043	1.679	2.115	2.037	2.013	2.09	2.253	1.74517	2.39971	2.47869	2.22212	2.14201	2.12133	1.78211	2.22733	2.14301	2.09712	2.13669	2.24671
chr6	51460434	51469894	Hnrnpa2b1	-	2.757	2.03	4.195	3.426	1.729	3.372	3.751	2.365	4.095	4.115	2.485	2.938	1.12	1.479	0.9603	1.347	1.804	2.097	2.35	1.713	2.082	1.471	0.7954	1.818	1.72358	1.81458	1.07536	1.28901	1.62045	1.83536	2.05774	1.43761	1.87095	1.37177	0.855461	2.08483
chr7	13005665	13009800	Zbtb45	-	2.747	2.342	3.908	3.384	3.032	3.699	2.163	3.033	3.575	2.758	3.209	3.383	3.055	2.92	3.17	2.06	2.405	1.883	1.992	2.751	1.82	2.108	3.334	2.018	2.35335	2.495	2.97692	2.05413	2.54161	2.11736	2.2794	3.04671	2.0793	2.28617	3.38631	1.89974
chr11	69914191	69916591	Gps2	+	3.707	1.804	3.84	3.358	3.181	3.019	2.659	2.74	3.3	3.337	2.436	3.831	3.812	3.105	3.372	3.277	3.929	2.524	1.971	2.524	3	3.092	3.372	3.062	3.10724	2.68703	3.19323	3.28983	4.08583	2.77724	2.27305	2.82727	3.25688	3.25491	3.39333	2.89416
chr4	106561037	106589113	Dhcr24	+	3.411	2.47	3.81	2.665	2.82	3.343	2.808	2.867	4.605	3.099	2.58	2.728	2.855	2.471	2.94	2.568	2.427	2.217	1.861	2.311	2.147	2.201	2.543	2.489	2.34293	2.1588	2.79564	2.55945	2.52223	2.38398	2.0677	2.52539	2.33705	2.33468	2.58828	2.41385
chr7	27029089	27036815	Cyp2a12	+	3.062	2.12	4.027	3.321	2.375	3.511	2.74	3.392	3.973	2.934	2.24	3.51	1.854	2.307	2.188	2.128	2.015	2.112	1.757	2.253	2.061	1.678	1.42	1.857	1.76687	2.187	2.04975	1.98611	1.88408	2.00666	1.69186	2.24267	2.12009	1.82112	1.66177	2.21202
chr10	75506813	75517972	Gucd1	-	3.21	2.33	3.862	2.587	3.448	3.889	2.785	3.018	2.645	2.749	2.856	3.802	2.888	2.883	3.256	1.952	2.501	2.011	1.851	2.327	1.943	2.378	2.79	2.967	2.16996	2.50878	3.16162	2.07348	2.77435	2.37225	2.23617	2.67211	2.18407	2.45106	2.63106	2.51208
chr14	55581523	55585254	Emc9	-	3.711	2.521	3.807	2.59	2.775	3.959	2.737	2.015	3.702	2.456	3.014	3.881	2.889	2.899	2.137	1.96	2.576	2.229	1.909	2.41	2.238	2.301	2.526	2.066	2.44625	2.623	2.00187	1.93986	2.64499	2.36124	2.07862	2.59112	2.40475	2.42751	2.58639	2.03441
chr7	46727991	46732603	Saa4	-	3.144	2.199	4.131	3.846	2.592	2.239	2.811	2.87	4.564	3.669	2.456	2.621	2.446	2.138	2.396	2.361	2.451	1.495	1.661	1.966	1.865	1.707	2.09	2.251	1.96682	1.84209	2.25451	2.34509	2.53183	1.64372	1.84878	2.16398	2.04435	1.83888	2.14556	2.2014
chr17	24848895	24850302	Fahd1	-	3.13	2.165	3.475	3.452	3.2	3.2	3.417	3.037	3.696	2.874	2.108	3.365	1.037	2.33	2.192	1.508	2.329	2.134	1.403	1.648	1.7	1.819	2.243	2.339	1.16487	2.45186	2.30267	1.60232	2.40179	2.1801	1.41723	1.62519	1.63498	1.7066	2.07805	2.11633
chr15	99392946	99410049	Tmbim6	+	3.465	2.645	3.106	2.6	2.661	4.529	2.671	3.053	2.594	2.599	2.975	4.174	3.311	2.888	2.981	2.228	2.62	2.133	1.859	2.265	1.835	2.256	2.496	2.61	2.40701	2.33991	2.73134	2.21932	2.79483	2.43389	2.22848	2.64562	2.16929	2.4865	2.56526	2.46055
chr8	105939550	105943402	Lcat	-	2.081	3.117	4.97	3.205	3.058	3.501	2.29	2.627	3.365	2.891	2.495	3.44	3.186	2.926	4.145	2.464	3.1	1.966	1.912	2.019	2.042	2.818	3.307	3.463	2.26007	2.44764	4.03044	2.62948	3.46176	2.44027	2.41501	2.46698	2.35119	2.90463	3.08731	2.85322
chr1	71585472	71653234	Fn1	-	3.288	2.312	3.792	2.95	2.47	3.631	3.065	2.887	3.342	3.059	2.225	3.927	2.178	2.357	2.102	1.872	1.995	2.209	1.983	2.195	2.018	1.687	1.511	2.037	1.97648	2.18872	1.96797	1.77325	1.93255	2.18387	1.99621	2.24757	2.11096	1.82137	1.6878	2.25725
chr4	105157346	105232767	Plpp3	+	2.918	2.5	4.363	2.587	2.678	3.873	3.059	2.768	3.398	3.1	2.55	3.077	2.223	2.666	2.561	2.2	2.121	2.243	1.76	2.339	2.162	2.154	2.115	2.303	1.95401	2.49515	2.47352	2.18112	2.15596	2.31702	1.85831	2.44683	2.26458	2.23655	2.16276	2.3012
chr3	89271729	89280951	Efna1	-	4.522	2.398	2.994	2.081	2.83	3.644	2.827	3.327	2.701	2.376	2.767	4.374	3.328	3.029	2.68	2.475	3.101	2.305	1.807	2.28	1.812	2.396	3.392	2.637	2.53249	2.57931	2.51577	2.53588	3.32664	2.63504	2.18109	2.63778	2.09312	2.54011	3.33875	2.32603
chr16	23107467	23114132	Eif4a2	+	3.178	2.25	3.663	3.28	2.169	3.446	3.596	2.49	3.712	3.291	2.484	3.262	1.13	1.795	1.228	1.501	2.034	2.208	2.311	1.819	2.081	1.125	1.015	2.189	1.59687	2.05103	1.31098	1.44871	1.88423	1.99853	2.07963	1.6035	1.91917	1.05462	1.07385	2.41487
chr18	46713204	46728342	Cdo1	-	3.24	2.134	3.188	2.49	2.495	4.656	2.638	3.085	3.228	2.569	2.692	4.344	1.679	2.193	1.663	1.831	2.134	2.186	1.697	1.971	1.577	1.499	1.51	1.819	1.63846	2.11861	1.56712	1.726	2.03225	2.09987	1.63885	1.9532	1.61192	1.599	1.68745	2.08627
chr5	121815480	121836104	Sh2b3	-	3.103	2.803	4.051	2.389	3.182	3.399	2.485	3.479	2.903	2.445	2.724	3.739	3.306	3.088	3.407	2.723	2.8	2.077	1.778	2.568	2.15	2.905	3.366	2.648	2.51591	2.64418	3.24867	2.78937	3.03029	2.41041	2.15376	2.92531	2.42808	3.04307	3.30327	2.32368
chr2	148042876	148045464	Foxa2	-	2.66	2.378	5.376	3.055	3.712	2.883	2.938	2.806	2.836	2.457	2.286	3.31	2.947	2.437	3.376	1.788	2.43	1.885	2.046	2.049	2.026	2.177	3.009	2.055	2.313	2.05897	3.21172	1.79527	2.56661	2.10875	2.31467	2.32039	2.2579	2.32721	3.03531	1.9152
chr17	35128996	35131752	Apom	-	3.357	1.901	3.762	2.934	2.889	3.438	2.435	3.29	3.275	2.686	2.968	3.729	3.313	3.76	3.678	3.211	2.747	2.335	2.135	2.38	2.224	3.101	2.9	2.93	2.34014	3.16235	3.39606	3.18528	2.918	2.64321	2.52093	2.78416	2.58688	3.3631	3.00183	2.81206
chr2	26593056	26604417	Agpat2	-	3.121	2.244	3.218	2.95	2.757	3.953	2.75	2.604	4.038	2.718	2.56	3.712	3.413	3.298	3.349	2.585	3.261	2.237	1.912	2.267	2.153	2.611	3.11	3.332	2.46717	2.77566	3.17469	2.68327	3.55639	2.65405	2.37526	2.70102	2.48232	2.76016	3.00355	2.89448
chr5	114942201	114948540	2210016L21Rik	+	3.013	2.692	4.039	2.404	3.149	3.859	2.519	2.937	3.167	2.877	2.466	3.443	3.305	2.739	3.323	2.294	2.581	2.478	1.809	2.204	2.359	2.505	2.845	2.242	2.58179	2.28481	3.09658	2.25408	2.68633	2.68732	2.08105	2.49751	2.63272	2.71767	2.95536	2.20879
chr10	81268171	81273247	Apba3	+	3.559	1.71	2.38	2.263	3.543	4.245	3.163	2.487	3.723	2.631	2.66	4.138	4.214	3.31	3.654	3.462	2.953	2.361	1.697	2.904	2.14	3.529	3.655	2.686	3.08723	2.64399	3.37199	3.48721	3.20867	2.77036	2.18328	3.39043	2.54981	3.78542	3.68127	2.40534
chr17	23803186	23824743	Srrm2	+	3.442	2.464	3.568	2.88	2.668	3.108	2.755	3.136	3.228	3.186	2.465	3.586	2.431	2.494	2.537	2.157	2.078	1.944	1.859	2.319	2.214	2.391	2.313	2.519	2.13054	2.35211	2.5225	2.23871	2.22473	2.12457	2.04223	2.4737	2.30899	2.3951	2.19503	2.24777
chr12	80945498	80950506	Srsf5	+	3.253	2.019	4.199	3.125	2.588	3.472	3.021	2.837	3.265	3.338	2.354	2.999	1.949	1.8	1.82	2.051	2.13	1.837	1.884	1.874	2.328	2.339	2.021	3.031	2.05706	1.97631	2.03819	2.2847	2.35284	2.02261	2.00602	1.90606	2.24373	2.11202	1.62496	2.43952
chr11	101665540	101667832	Arl4d	+	2.58	2.34	2.874	2.282	2.791	3.72	2.247	2.751	2.901	3.032	2.633	6.314	2.491	3.276	3.212	2.145	2.265	1.816	1.841	2.192	1.492	2.546	3.364	2.811	1.75708	2.91576	3.15337	2.31591	2.59338	2.22977	2.26809	2.56033	1.7295	2.5806	3.12363	2.22358
chr2	91265114	91277371	Arfgap2	+	3.548	2.205	3.222	2.93	3.16	3.382	2.908	2.715	3.323	3.082	2.552	3.437	2.532	2.633	2.765	2.293	2.654	2.399	1.835	2.484	2.45	2.326	2.778	2.699	2.2977	2.52496	2.75812	2.36219	2.77416	2.54503	1.98179	2.60647	2.52304	2.32451	2.67688	2.47316
chr11	77880614	77893872	Pipox	-	3.362	2.499	3.889	2.7	2.993	3.491	2.334	3.08	3.496	2.983	2.417	3.217	2.648	2.447	2.786	2.277	2.819	2.007	1.796	2.149	2.133	2.162	2.39	2.46	2.20751	2.17761	2.66042	2.26792	2.89911	2.14899	1.97257	2.33285	2.29682	2.27848	2.43184	2.39989
chr17	56613394	56614246	Rpl36	+	2.619	3.179	4.116	2.557	2.374	2.522	2.633	2.096	3.766	3.146	2.768	4.577	4.552	2.96	4.483	4.079	4.692	2.24	1.961	1.273	1.625	4.259	4.813	2.195	3.18577	2.10385	4.05843	4.00751	4.89508	2.63915	2.47772	1.82878	2.14134	4.6574	5.01495	2.122
chr12	103763586	103773633	Serpina1d	-	3.264	2.261	4.514	3.015	2.46	3.578	2.653	2.921	3.605	2.654	2.128	3.295	2.252	2.247	2.089	1.867	1.973	1.776	1.436	1.857	1.418	1.736	1.999	2.055	1.7543	1.95222	1.96341	1.87687	2.08461	1.95561	1.64989	2.07144	1.59926	1.85035	2.01271	1.93434
chr4	155067029	155072406	Pex10	+	2.848	2.7	3.778	2.721	2.926	3.277	2.547	2.804	3.534	2.849	2.384	3.963	3.599	2.803	3.765	3.143	2.611	2.081	1.952	2.579	2.2	2.841	3.62	3.207	2.71001	2.3404	3.64937	3.29491	2.95102	2.5297	2.42996	3.00679	2.49818	2.93016	3.4207	2.63981
chr13	62864752	62888282	Fbp1	-	2.4	2.424	4.556	2.774	2.393	3.914	2.367	3.042	2.796	3.612	2.125	3.857	2.506	2.64	2.924	2.144	2.532	2.091	1.569	2.115	2.174	1.964	2.034	2.248	1.97117	2.28057	2.71652	2.06502	2.55808	2.19869	1.73485	2.31557	2.38584	2.16367	2.19805	2.35298
chr14	55754054	55758424	Cideb	-	3.258	2.439	3.653	2.916	2.569	3.993	2.346	2.474	3.719	3.291	2.369	3.168	2.773	2.815	2.834	2.234	2.723	2.135	1.921	1.97	1.922	2.263	2.877	2.353	2.17133	2.45695	2.67931	2.2424	2.85421	2.34876	2.17704	2.22805	2.14179	2.40427	2.89947	2.21641
chr17	45585199	45592393	Slc29a1	-	3.061	2.235	3.84	2.396	2.873	4.084	2.289	2.65	3.565	3.019	2.84	3.337	3.433	3.086	3.634	2.515	2.833	2.395	1.414	2.283	2.206	2.866	3.144	3.15	2.45599	2.55699	3.47188	2.63866	3.16134	2.8469	1.90836	2.73871	2.54195	3.00109	2.99711	2.64003
chr7	3660106	3665840	Leng1	-	2.962	2.155	3.743	3.501	2.576	3.876	2.912	2.756	3.119	3.113	2.16	3.309	2.34	2.324	2.946	2.15	1.99	2.031	1.916	2.028	2.222	2.27	2.05	2.544	2.00349	2.13891	2.88526	2.18653	2.09674	2.18088	2.08194	2.18294	2.33887	2.32172	2.00951	2.38422
chr5	121570315	121593824	Aldh2	-	2.939	2.337	3.959	2.635	2.834	3.706	2.477	3.086	3.065	2.882	2.737	3.521	3.193	3.26	3.346	2.533	2.879	2.3	1.875	2.699	2.182	2.691	3.15	2.511	2.46813	2.82004	3.14502	2.52507	3.01818	2.54035	2.17058	3.00388	2.45024	2.87666	3.20715	2.3937
chr4	135870925	135873846	Pnrc2	-	3.262	2.086	3.521	3.08	1.84	3.615	2.976	2.586	3.484	3.186	2.933	3.565	1.413	2.285	1.423	1.505	2.299	2.044	1.96	2.389	2.04	1.771	1.272	2.197	1.71458	2.45568	1.48559	1.48233	2.21389	1.91928	1.81848	2.2535	1.93335	1.71601	1.2915	2.31381
chr6	124810591	124814296	Tpi1	-	2.998	2.303	3.106	2.401	3.001	3.857	2.396	2.819	3.902	2.632	2.533	4.132	3.938	3.222	2.964	2.792	2.697	2.161	1.574	2.367	2.017	2.623	3.099	3.015	2.71589	2.53294	2.71473	2.88927	3.04755	2.67159	2.15137	2.91789	2.44817	2.84119	3.01095	2.52747
chr11	60199083	60220627	Srebf1	-	3.104	2.456	4.006	2.831	2.883	2.942	2.172	2.853	4.639	2.824	2.649	2.7	2.988	3.287	3.52	2.746	2.838	2.143	1.369	2.254	2.155	2.724	3.201	2.433	2.12716	2.77031	3.29117	2.74874	3.01602	2.44001	1.72871	2.62012	2.47124	2.93407	3.2486	2.26185
chr18	84851337	84879871	Cyb5a	+	3.081	2.52	4.18	2.413	2.267	3.716	3.146	3.127	3.233	2.867	2.429	3.071	1.909	2.475	2.324	1.972	1.994	2.185	1.86	2.337	1.688	1.872	1.972	2.241	1.75242	2.37057	2.26463	1.95057	2.00341	2.21814	1.90977	2.39629	1.7497	1.92901	2.01721	2.2673
chr11	60777524	60788287	Smcr8	+	3.135	2.307	3.402	2.592	2.823	3.53	2.545	3.156	3.331	3.381	2.68	3.063	2.456	2.681	2.552	2.367	2.457	2.089	1.795	2.227	1.787	1.89	2.068	2.465	1.95252	2.35469	2.37717	2.31797	2.50807	2.21448	1.96921	2.42425	1.9816	2.05626	2.18024	2.49752
chr10	76575647	76590338	Ftcd	+	3.097	2.414	3.582	2.476	2.703	4.063	2.295	2.99	3.795	2.696	2.214	3.609	2.519	2.534	3.194	2.31	2.014	2.086	1.614	1.695	1.599	2.045	2.294	2.179	1.78499	2.068	2.95565	2.25893	2.10984	2.28839	1.88256	1.98938	1.87882	2.2699	2.42361	2.17295
chr11	119077570	119086237	Cbx4	-	3.001	2.386	3.564	2.2	3.384	3.619	2.408	2.811	3.575	2.259	2.663	4.013	3.73	3.543	3.992	2.655	3.476	1.887	1.809	2.656	2.079	3.407	3.982	2.359	2.67939	2.92109	3.72749	2.67659	3.71237	2.26686	2.26104	3.10891	2.46148	3.64774	4.0097	2.10235
chr10	81183006	81193197	Dapk3	+	3.441	2.47	3.28	2.737	3.24	3.676	2.882	2.409	2.933	2.515	2.871	3.429	4.006	3.353	3.694	3.061	2.777	2.329	2.028	2.728	2.379	3.221	3.499	3.145	2.94708	2.7645	3.49255	3.16324	3.09956	2.78851	2.5411	3.21132	2.74917	3.39466	3.39278	2.67554
chr17	25834464	25837127	Rhbdl1	-	3.682	2.611	3.071	3.039	3.278	4.163	2.33	2.567	2.62	2.397	2.249	3.871	5.428	4.26	5.152	3.38	3.232	2.164	1.394	2.876	2.291	3.634	4.581	2.717	3.28492	2.9723	4.57996	3.3839	3.67213	2.90063	2.28742	3.78649	3.07884	4.15947	4.70438	2.29857
chr7	126861971	126865122	Hirip3	+	3.085	2.194	3.318	2.585	2.974	3.899	2.173	3.152	3.458	2.741	2.431	3.866	3.547	2.874	3.147	2.671	3.092	1.684	1.869	2.521	2.394	3.029	3.258	2.773	2.76501	2.45703	3.0282	2.78352	3.36898	2.05859	2.27435	2.89026	2.66031	3.12551	3.11786	2.32936
chr2	73271925	73275771	Sp9	+	3.419	2.382	1.987	2.618	3.193	4.459	2.71	1.685	2.933	2.474	4.553	3.402	4.371	3.011	4.231	2.543	3.065	2.982	2.887	3.01	5.786	6.602	4.723	1.22	4.67938	3.24417	4.39471	2.64298	3.107	2.97176	2.83026	2.9125	5.65348	6.44021	4.53767	1.01688
chr7	111067984	111083030	Eif4g2	-	2.841	2.097	3.611	3.268	1.822	3.113	3.117	2.597	4.079	3.521	2.268	3.478	1.437	1.722	1.414	1.811	1.865	1.881	2.147	1.805	2.233	1.53	1.376	2.245	1.75815	1.92939	1.52424	1.8407	1.83078	1.79946	2.03475	1.67866	2.10917	1.4253	1.30703	2.22838
chr8	40862366	40922070	Slc7a2	+	2.311	2.106	5.179	2.728	1.93	3.029	2.372	3.214	3.511	3.272	2.386	3.771	1.517	1.978	1.609	1.547	2.061	1.781	1.37	1.814	1.874	1.45	1.177	1.763	1.50292	1.9357	1.54772	1.47597	1.98946	1.71817	1.32512	1.7963	1.89271	1.51436	1.29623	1.94634
chr2	26913377	26916530	Surf1	-	3.142	2.17	3.505	2.952	2.544	3.176	2.85	2.332	4.012	3.425	2.553	3.128	2.719	3.104	2.516	2.418	2.545	2.441	1.402	2.19	2.126	2.234	2.787	2.455	2.10102	2.74412	2.37049	2.44314	2.69707	2.67629	1.67678	2.46055	2.34861	2.36494	2.78255	2.27145
chr14	65968482	65981548	Clu	+	2.779	2.515	3.484	3.12	3.187	2.993	2.641	2.766	3.156	3.028	2.438	3.663	3.163	2.298	2.847	2.422	2.641	1.989	1.904	1.977	2.33	2.283	2.633	2.415	2.55235	1.93863	2.69683	2.43896	2.78301	2.21399	2.16989	2.24172	2.55147	2.41914	2.64175	2.25427
chr4	148612381	148626996	Tardbp	-	2.685	2.485	4.053	3.218	2.267	3.498	2.931	2.504	3.419	3.305	2.475	2.919	1.932	1.997	1.746	1.877	2.179	1.918	2.041	2.102	2.252	1.856	1.627	2.282	2.02254	2.05953	1.78399	1.89391	2.17829	1.90314	2.01545	2.06922	2.21546	1.81917	1.59333	2.25497
chr6	83115505	83118898	Mogs	+	4.643	2.18	3.851	3.15	2.51	2.74	3.137	2.529	2.718	2.394	2.426	3.45	3.988	3.17	4.033	2.678	2.196	2.15	2.665	2.028	2.255	3.657	3.707	2.323	2.94242	2.56734	3.79741	2.73364	2.46703	2.56057	3.13927	2.49012	2.62914	3.86731	3.67763	1.97812
chr4	117126812	117128730	Tctex1d4	+	2.784	2.493	3.978	4.239	3.92	2.543	2.01	1.804	2.532	2.941	2.398	3.993	4.288	2.737	4.352	3.277	4.629	2.127	2.575	1.487	3.439	3.43	3.375	2.403	3.38661	2.12018	3.98354	3.12071	4.64866	2.28642	2.83797	1.81731	3.80045	3.78639	3.69012	2.64065
chr19	44394449	44407709	Scd1	-	3.981	1.738	1.833	2.69	2.572	2.929	2.457	1.636	8.362	3.069	2.512	1.851	1.907	2.387	2.008	2.145	1.907	1.615	1.289	1.71	1.792	1.949	2.002	1.619	1.56356	2.16286	1.88611	2.1083	1.93843	1.6975	1.40551	1.84347	1.92537	2.06521	2.08399	1.64971
chr9	42254176	42264300	Sc5d	-	4.026	2.154	3.326	2.426	2.508	3.532	2.902	2.963	3.255	2.498	2.823	3.203	1.754	2.656	2.094	1.921	2.019	1.877	1.905	1.866	1.823	1.617	1.906	2.247	1.51316	2.50746	2.0232	1.91339	2.06003	1.95212	1.99965	1.96564	1.91307	1.68295	1.93327	2.22105
chr3	96557956	96561857	Txnip	+	2.416	2.507	3.425	3.052	2.77	3.557	2.037	2.642	3.128	3.558	2.914	3.601	2.025	3.349	2.985	2.652	2.273	2.574	1.894	2.746	2.632	2.583	2.633	2.147	1.91794	3.24945	2.89654	2.57823	2.2175	2.54035	1.8858	2.76683	2.68545	2.67265	2.76244	2.31982
chr7	126672869	126676357	Sult1a1	-	2.319	2.263	3.852	2.925	3.095	3.798	2.24	2.141	4.198	3.43	2.228	3.074	2.506	2.5	2.718	2.59	2.326	2	1.561	1.786	1.956	2.473	2.545	2.486	1.98815	2.21735	2.62823	2.65081	2.49506	2.23501	1.81964	2.02596	2.13497	2.54866	2.47504	2.22811
chr15	78850859	78855529	Lgals2	-	2.784	2.341	3.543	2.673	2.76	3.091	2.689	2.966	3.42	3.097	2.693	3.49	3.843	3.244	3.995	3.099	2.145	2.257	2.339	2.636	2.751	2.771	2.987	2.525	2.83022	2.60488	3.67268	3.03663	2.28572	2.54396	2.71534	3.04487	3.13555	3.07437	3.15234	2.49545
chr13	31558169	31560974	Foxq1	+	2.018	2.33	5.222	4.174	3.421	1.733	2.292	1.917	2.064	1.987	2.38	6.008	2.994	2.09	2.336	1.9	1.924	1.401	0.8585	1.347	2.097	2.722	2.451	3.03	2.13884	1.73667	2.38059	2.23861	2.45273	2.01594	1.45575	1.82266	2.34717	2.64278	1.93848	1.98028
chr1	133363571	133380318	Etnk2	+	2.668	2.339	4.769	2.58	2.68	2.904	2.329	3.182	3.245	3.315	2.618	2.899	2.78	2.962	3.212	2.598	2.937	1.981	1.444	2.216	2.291	2.766	3.009	2.485	2.16116	2.60953	3.07974	2.6398	3.1067	2.23244	1.73103	2.49247	2.51075	2.88288	2.97685	2.25766
chr2	160363676	160367065	Mafb	-	1.829	1.957	4.832	3.785	1.843	2.101	1.794	2.091	5.934	4.806	1.693	2.857	2.555	2.036	3.966	2.723	2.692	1.875	1.226	2.348	2.328	3.184	3.204	2.482	2.22445	1.8898	3.96687	2.83367	2.8752	2.09345	1.44242	2.52512	2.42855	3.1707	3.03958	2.12918
chr4	61831318	61835180	Mup5	-	2.816	2.975	3.226	3.074	2.201	3.301	2.974	2.978	3.354	2.936	2.99	2.688	1.799	2.084	1.775	2.874	2.17	2.865	3.012	2.955	2.76	2.002	1.745	2.7	2.47094	2.46202	1.91063	2.81876	1.97541	2.58259	2.69329	2.65152	2.52327	1.88355	1.79635	2.97267
chr14	50924948	50927188	Apex1	+	3.126	2.396	3.355	2.007	4.229	3.283	3.299	2.886	2.556	2.739	2.386	3.248	2.652	2.995	2.347	2.072	1.796	2.38	2.201	1.85	2.134	1.754	2.313	3.151	2.02323	2.67768	2.28199	2.20016	2.0582	2.71709	2.55385	2.15947	2.34096	1.7993	2.1375	2.69557
chr19	5603013	5609707	Kat5	-	3.564	2.317	3.91	2.486	3.18	3.304	2.388	2.553	2.951	2.701	2.589	3.513	3.606	3.067	3.16	2.462	2.81	2.294	1.705	2.633	2.017	3.009	3.446	2.805	2.74147	2.60549	3.02775	2.58527	3.11504	2.70706	2.15233	3.04086	2.31164	3.11666	3.29294	2.31747
chr10	80702692	80705382	Izumo4	+	3.54	2.329	3.814	2.455	3.057	3.365	2.572	2.973	2.778	2.708	2.357	3.505	3.44	3.107	2.635	2.445	3.341	2.407	2.236	2.239	1.783	2.707	3.432	2.471	2.723	2.68307	2.45533	2.46077	3.50341	2.66723	2.54524	2.54844	2.04383	2.8704	3.44917	2.29312
chr10	89454233	89506658	Nr1h4	-	2.671	2.096	3.784	3.038	2.402	3.546	3.07	2.481	3.477	3.612	2.382	2.845	1.582	2.053	1.762	1.977	1.99	2.172	2.138	1.963	2.02	1.628	1.39	1.905	1.75841	2.11044	1.72655	1.87472	1.84695	2.01426	1.99163	1.85407	1.97457	1.67214	1.54978	2.20649
chr9	102717803	102733417	Amotl2	+	3.048	2.134	3.271	2.854	2.867	3.741	2.706	2.742	3.633	2.853	2.412	3.131	3.155	2.995	2.918	2.189	2.452	2.097	1.996	2.207	1.948	2.581	3.254	2.402	2.41259	2.58515	2.78144	2.26645	2.68419	2.42466	2.35986	2.54778	2.20643	2.69781	3.16991	2.05774
chr5	139389903	139396414	Gpr146	+	2.92	2.886	4.847	3.091	2.245	3.002	2.146	3.095	2.703	2.451	2.414	3.574	3.221	3.124	4.152	2.527	2.968	1.809	1.646	3.069	2.668	2.887	3.359	3.01	2.47918	2.72936	4.04084	2.63563	3.23274	2.16616	2.03188	3.41992	2.92027	2.97693	3.2229	2.58418
chr19	42052227	42053628	4933411K16Rik	+	3.802	2.946	3.942	1.836	2.16	3.063	2.102	4.145	3.19	2.224	2.673	3.253	3.684	2.932	3.641	2.588	2.134	1.782	2.471	3.017	1.937	2.852	2.679	2.785	2.76207	2.38982	3.41494	2.61441	2.34925	2.12244	2.873	3.41692	2.27121	3.05685	2.69086	2.54023
chr2	27677200	27763319	Rxra	+	2.787	2.895	4.232	3.112	2.824	2.725	2.518	2.973	2.782	2.476	2.852	3.148	3.706	3.094	3.538	2.398	3.117	2.198	1.909	2.433	2.2	2.885	3.756	2.629	2.78494	2.5789	3.3573	2.48017	3.39048	2.59125	2.35047	2.85114	2.52327	3.04185	3.67488	2.23836
chr7	14410685	14438551	Sult2a8	-	3.139	2.111	4.4	2.501	1.572	3.044	3.445	3.378	3.029	1.989	2.431	4.242	0.5102	1.142	0.8931	1.047	0.8852	1.319	1.78	1.617	1.314	0.8284	0.567	2.1	0.966856	1.46042	1.08984	1.13863	0.888284	1.2501	1.65567	1.45381	1.12851	0.637176	0.386602	1.94699
chr11	78158422	78165550	Traf4	-	3.299	2.322	3.149	2.472	2.716	4.107	2.682	2.809	3.241	2.559	2.659	3.223	3.808	3.445	3.494	2.739	2.885	2.455	1.646	2.631	2.122	3.244	3.715	2.429	2.78673	2.8469	3.24783	2.77352	3.12895	2.83714	2.09508	3.07577	2.49122	3.46642	3.71937	2.14407
chr9	119148042	119157093	Acaa1b	-	2.41	2.364	2.343	1.588	3.088	6.541	1.564	3.568	4.117	2.305	2.408	2.872	2.597	4.125	4.438	2.296	2.058	2.121	1.381	2.435	1.619	2.725	3.085	2.462	1.43069	3.41423	4.10972	2.27717	2.27558	2.50194	1.85225	2.92352	2.05175	3.02893	3.18706	2.28915
chr11	4031781	4048009	Sec14l4	+	3.395	2.265	3.513	2.316	3.134	3.525	2.511	2.92	2.819	2.67	2.653	3.435	2.774	2.467	2.822	1.751	2.293	1.679	1.547	2.284	1.715	2.249	2.366	2.287	2.11341	2.09249	2.68379	1.79928	2.47799	1.9509	1.85602	2.58035	1.94888	2.37062	2.32556	2.03472
chr17	24895119	24896273	Mrps34	+	3.174	1.661	3.832	2.617	1.531	3.583	3.396	3.131	4.198	3.596	2.786	1.635	4.298	3.193	2.981	3.196	2.493	1.332	1.58	3.185	2.935	3.291	3.424	3.118	3.19379	2.63716	2.86924	3.42405	2.95657	1.92682	2.20178	3.72947	3.29787	3.368	3.11084	2.31041
chr10	128270575	128292849	Stat2	+	3.018	2.411	3.315	2.757	3.108	2.975	2.898	2.843	3.109	2.709	2.719	3.2	2.993	2.683	2.767	2.475	2.655	2.301	1.964	2.231	2.33	2.442	2.888	2.689	2.48937	2.41136	2.68523	2.54097	2.82658	2.53607	2.22042	2.46665	2.50275	2.50973	2.80857	2.42029
chr4	129219577	129227911	C77080	-	2.774	2.921	4.152	2.48	3.272	2.886	2.127	3.286	2.914	2.51	2.557	3.157	3.879	3.422	4.157	2.834	2.582	2.107	1.951	3.036	2.255	3.16	2.942	2.231	2.77236	2.70139	3.76697	2.7191	2.68679	2.37603	2.32883	3.46718	2.68409	3.53155	3.20056	2.32113
chr9	74953052	75032468	Fam214a	+	2.735	2.08	3.129	2.862	2.621	3.139	3.045	2.667	3.834	3.508	2.583	2.795	1.806	2.163	1.989	2.271	2.042	2.1	1.889	1.892	1.908	1.868	1.74	2.087	1.77044	2.11859	1.94034	2.22268	1.99861	2.06614	1.86926	1.89098	1.93029	1.91819	1.82269	2.20678
chr7	102015076	102018155	Il18bp	-	3.121	2.39	3.18	2.669	2.076	3.88	2.991	2.955	3.551	2.501	2.371	3.302	2.575	2.672	2.442	2.87	2.413	2.323	2.352	2.547	1.603	2.605	2.641	1.869	2.33425	2.473	2.28536	2.75632	2.34289	2.29707	2.37085	2.61124	1.71324	2.76184	2.84505	2.12087
chr1	75168645	75171626	Zfand2b	+	3.478	2.032	4.164	2.823	2.827	2.924	2.739	2.629	2.992	2.784	2.915	2.66	2.973	3.126	3.144	2.48	2.433	2.442	1.441	2.016	2.173	2.98	3.464	2.856	2.23675	2.7691	3.09281	2.66087	2.77228	2.86605	1.87617	2.38864	2.40946	3.00664	3.20717	2.24205
chr5	115341246	115343552	Triap1	+	3.487	2.194	4.235	2.594	2.061	3.196	2.902	2.153	2.995	3.304	2.369	3.471	2.373	2.881	3.324	2.504	2.57	2.176	2.64	2.288	2.643	2.145	2.124	2.137	2.12314	2.64611	3.11321	2.32645	2.43484	2.09236	2.61702	2.33482	2.76876	2.35884	2.43505	2.55441
chr2	163506856	163572907	Hnf4a	+	2.894	2.241	3.619	3.247	2.685	3.088	2.53	2.609	3.258	3.055	2.456	3.258	2.618	2.517	2.547	2.232	2.225	1.904	1.636	1.947	2.022	2.04	2.437	2.592	2.0413	2.20796	2.45678	2.31176	2.42589	2.17718	1.93264	2.21824	2.21901	2.11394	2.33902	2.27327
chr17	46772634	46773407	2310039H08Rik	+	2.739	2.211	3.448	2.469	2.497	3.646	2.77	1.748	4.38	2.482	2.606	3.914	2.921	1.924	3.505	2.286	5.124	1.505	1.647	0.9907	2.507	2.043	3.32	2.407	2.36531	1.57017	3.32279	2.24516	5.19428	1.65615	1.84877	1.21284	2.71925	2.21512	3.42174	2.40811
chr10	79854431	79864435	Ptbp1	+	3.114	2.436	3.11	2.636	3.208	3.538	2.681	2.813	2.904	2.377	2.767	3.235	4.308	3.663	3.985	2.97	3.095	2.288	1.675	2.361	2.168	3.055	3.885	2.86	2.8418	2.80588	3.63421	3.02279	3.44863	2.83971	2.32204	3.00062	2.69745	3.37154	3.88587	2.44245
chr17	33774899	33781575	Angptl4	-	2.077	2.437	2.901	2.318	2.303	4.06	1.87	2.777	3.761	4.006	2.355	3.943	2.349	2.465	2.363	2.298	2.493	1.999	1.272	1.95	2.5	2.152	2.432	2.601	2.00214	2.3049	2.35256	2.4001	2.67053	2.21486	1.48908	2.13118	2.60818	2.15007	2.28286	2.26753
chr5	120476546	120483905	Sds	+	2.395	2.556	4.071	2.171	2.68	3.366	1.613	2.881	3.422	3.081	2.373	4.173	3.165	3.114	3.377	2.375	2.701	2.411	1.261	2.181	2.448	2.465	2.957	2.72	2.28424	2.6085	3.18222	2.42641	2.93406	2.76118	1.66375	2.57179	2.7623	2.63826	2.92469	2.41758
chr16	18071725	18089190	Prodh	-	2.446	2.078	4.45	3.085	2.79	3.125	2.104	2.564	3.623	2.9	2.479	3.08	2.717	2.954	3.476	2.543	2.074	2.02	1.436	2.193	2.456	2.67	2.855	2.749	2.02535	2.59176	3.38207	2.65629	2.33341	2.36443	1.80436	2.52419	2.68892	2.74356	2.7081	2.32055
chr7	80389193	80402812	Furin	-	2.95	2.61	3.583	2.459	2.589	3.154	2.334	3.048	3.104	2.871	2.682	3.335	3.603	3.432	3.924	2.697	2.51	1.838	1.843	2.272	2.161	2.853	3.127	2.353	2.39772	2.69267	3.57658	2.66744	2.72427	2.22205	2.32278	2.77348	2.61013	3.17574	3.24931	2.20084
chr11	69995765	70000011	Phf23	+	2.911	2.395	3.747	2.779	2.46	3.654	2.716	2.383	3.148	2.362	2.899	3.241	4.056	3.229	3.227	2.463	2.839	2.009	1.701	2.757	2.516	3.442	3.507	2.501	3.07087	2.6876	3.04994	2.5709	3.15248	2.44867	2.18748	3.2109	2.85794	3.5926	3.38687	2.03075
chr9	20873808	20879710	Angptl6	-	3.235	2.259	3.021	2.378	2.786	4.215	2.869	2.673	2.706	2.598	2.598	3.321	3.393	3.104	2.94	2.475	2.714	2.474	2.227	2.312	1.955	2.397	3.234	2.776	2.59602	2.64753	2.76536	2.52351	2.92698	2.79277	2.59287	2.66629	2.23902	2.55207	3.20144	2.49713
chr11	120725372	120727281	Dcxr	-	2.802	2.421	4.55	2.315	3.322	3.765	2.051	2.828	2.869	2.078	2.786	2.857	3.117	2.525	2.719	2.997	2.979	2.036	1.568	2.088	2.207	3.347	3.743	3.238	2.61138	2.36229	2.82391	3.29423	3.39326	2.492	1.99044	2.40159	2.33644	3.21699	3.27825	2.36322
chr15	99717592	99725007	Gpd1	+	2.756	2.195	2.306	2.35	2.373	4.286	2.423	2.849	4.396	2.551	2.811	3.333	3.501	3.384	3.538	3	2.908	2.177	1.846	2.198	1.766	3.182	3.439	2.9	2.4394	2.7809	3.31376	3.07497	3.20254	2.61146	2.34073	2.67336	2.14235	3.37969	3.37839	2.50144
chr9	44334714	44336073	H2afx	+	3.38	2.278	4.112	1.913	2.889	3.138	2.911	2.797	3.288	2.863	2.509	2.537	3.341	2.402	3.879	2.098	2.508	2.03	1.905	2.696	2.433	2.921	4.166	3.804	2.74794	2.24695	4.06291	2.52181	3.07266	2.63645	2.45419	3.08887	2.5705	2.70407	3.49559	2.58106
chr7	27119954	27133660	Cyp2f2	+	2.794	2.237	3.724	2.758	2.755	2.908	2.084	2.729	3.905	2.941	2.557	3.186	2.197	2.308	2.188	1.83	2.194	1.807	1.353	1.8	2.046	1.876	2.127	2.609	1.80201	2.1296	2.18276	1.95448	2.40478	2.06064	1.60607	2.00907	2.16763	1.86677	1.94347	2.20774
chr7	99153662	99182713	Dgat2	-	2.554	2.286	4.164	2.417	2.686	3.149	2.469	2.778	3.518	3.03	2.379	3.085	3.005	3.015	3.238	2.151	2.64	2.172	1.57	2.248	2.012	2.571	3.107	2.51	2.23541	2.58295	3.08422	2.21619	2.86488	2.49728	1.93639	2.59622	2.28277	2.70502	3.04499	2.19268
chr17	35241745	35253707	Ddx39b	+	3.107	2.108	2.749	2.688	2.945	3.305	2.584	2.952	3.116	2.635	2.679	3.611	3.864	3.098	3.4	2.718	2.619	2.338	2.037	2.032	2.014	2.776	3.174	2.627	2.7303	2.42273	3.10747	2.73252	2.86488	2.73954	2.51852	2.5178	2.4284	3.0433	3.21851	2.37303
chr6	34871770	34878065	3110062M04Rik	-	3.373	2.453	3.145	1.88	3.295	3.949	2.261	3.284	2.231	1.903	2.7	3.963	3.382	2.931	3.337	2.289	2.402	1.869	1.626	2.349	1.805	2.424	2.985	1.98	2.37332	2.30364	3.03157	2.24614	2.56232	2.17314	2.01457	2.76264	2.18432	2.70963	3.11757	1.90013
chr7	30493657	30513402	Prodh2	+	3.098	2.009	3.108	2.405	3.033	3.971	2.418	2.564	3.35	2.731	2.449	3.288	2.479	2.257	2.862	2.602	2.429	2.063	1.628	2.216	1.898	2.398	2.586	2.509	2.11545	2.05993	2.80129	2.64754	2.55067	2.2307	1.81161	2.38541	2.0231	2.44868	2.53214	2.32049
chr2	4918995	4938743	Phyh	+	2.618	2.205	4.037	3.068	2.541	2.942	2.438	2.969	2.395	3.134	2.625	3.45	1.905	2.281	2.314	1.943	1.756	1.834	1.83	2.159	1.825	1.661	1.782	2.24	1.68662	2.14844	2.25342	1.94057	1.79788	1.90637	1.91902	2.25084	1.90582	1.71697	1.79929	2.20477
chr17	33996011	34000333	H2-K1	-	3.138	2.116	3.377	2.916	2.286	3.31	2.549	2.55	3.714	2.976	2.716	2.757	2.864	2.399	3.684	2.808	2.404	1.819	1.77	2.223	2.18	3.273	3.13	2.593	2.34491	2.14199	3.63877	2.92423	2.63138	2.10722	2.06875	2.48196	2.34887	3.30146	2.96775	2.18972
chr17	34026032	34028055	H2-Ke6	-	3.053	1.849	4.293	2.39	2.891	3.616	2.451	2.448	3.792	2.53	2.065	3.014	3.087	3.315	3.621	2.345	2.117	2.32	1.332	2.363	2.434	3.323	3.626	2.362	2.30466	2.90997	3.52276	2.48303	2.42078	2.71901	1.75572	2.74091	2.69558	3.39773	3.44336	1.85147
chr10	80142314	80145818	Atp5d	+	2.729	2.176	3.424	2.726	2.85	3.026	2.516	2.389	3.441	2.751	3.445	2.915	4.125	3.269	4.344	2.416	3.242	2.225	2.342	3.061	2.563	3.365	4.249	3.11	3.19257	2.78301	4.22137	2.57367	3.59689	2.69404	2.84212	3.50913	2.87607	3.45994	4.04273	2.51945
chr1	88134808	88220002	Ugt1a6a	+	2.866	2.221	3.526	2.818	2.472	3.191	3.031	2.578	3.264	3.017	2.504	2.893	1.854	2.297	1.985	1.759	1.975	2.118	1.979	2.24	2.153	1.849	1.664	2.45	1.86862	2.32136	2.01538	1.79168	2.00626	2.14412	1.99626	2.24469	2.14139	1.81738	1.60865	2.3672
chr15	58941233	59082026	Mtss1	-	2.595	2.367	4.076	3.298	2.601	2.541	2.592	2.3	3.398	3.579	2.559	2.453	2.74	2.534	2.69	2.551	2.475	2.004	1.767	2.113	2.675	2.334	2.479	2.298	2.3303	2.28797	2.58088	2.55205	2.55945	2.14511	1.93801	2.28716	2.82556	2.4342	2.50209	2.21722
chr17	46773906	46782656	Rpl7l1	-	3.179	2.352	3.553	3.047	2.656	3.481	2.42	2.586	2.863	2.813	2.444	2.963	2.655	2.055	3.074	2.489	2.249	1.897	2.015	2.232	1.95	2.022	2.645	2.425	2.24312	1.81735	2.98077	2.5104	2.35522	2.05824	2.20145	2.41387	2.09748	2.10529	2.6343	2.29051
chr15	78842646	78850902	Cdc42ep1	+	2.707	2.359	4.28	2.428	3.041	3.102	2.278	3.005	3.363	2.378	2.365	3.029	3.752	3.024	3.629	2.682	2.9	2.417	1.999	2.467	2.227	2.665	3.293	2.486	2.80382	2.43745	3.34731	2.6484	3.05772	2.70927	2.36905	2.85806	2.5823	2.92777	3.40647	2.3934
chr2	25557899	25562082	Edf1	+	2.807	2.245	3.816	2.343	2.71	2.882	2.561	2.986	3.113	3.109	2.339	3.398	3.374	2.79	2.895	2.391	2.456	2.206	2.015	2.873	2.057	2.741	2.938	2.727	2.74266	2.45077	2.79468	2.4764	2.67392	2.50325	2.33838	3.16931	2.27305	2.82359	2.83393	2.38308
chr11	69664212	69666170	Cd68	-	2.713	2.097	3.646	2.529	2.17	3.105	2.545	3.268	3.041	3.65	2.512	3.026	3.417	3.328	3.764	3.011	3.187	2.287	2.057	2.158	3.926	2.752	3.322	2.531	2.7734	2.92618	3.56653	2.98046	3.28595	2.47802	2.30265	2.42086	4.16864	2.93699	3.41191	2.4884
chr2	30284228	30286354	Dolk	-	3.917	2.521	4.149	2.836	3.145	2.565	2.424	3.063	2.133	2.196	2.336	2.996	3.69	3.1	2.338	3.017	2.995	2.06	2.356	1.473	2.532	2.736	3.357	2.163	2.83286	2.58177	2.10376	3.01183	3.16398	2.34821	2.70852	1.83491	2.84838	2.95194	3.41757	2.01328
chr11	120789201	120796395	Dus1l	-	3.233	2.237	2.875	2.625	3.129	2.946	2.383	2.383	3.301	3.072	2.759	3.333	3.687	3.409	3.386	3.028	3.024	1.843	1.791	2.314	2.135	3.135	3.641	3.493	2.57254	2.84334	3.26528	3.24838	3.48162	2.43402	2.41157	2.86026	2.50311	3.2211	3.34125	2.70354
chr15	96994822	97055956	Slc38a4	-	2.771	2.289	4.281	2.163	2.291	3.578	2.527	3.05	2.503	2.86	2.549	3.381	1.721	2.307	2.029	1.669	2.21	1.947	1.57	1.97	1.83	1.675	1.587	1.958	1.59508	2.20331	1.94774	1.61037	2.1742	1.93422	1.58045	2.00388	1.8875	1.75633	1.69235	2.08758
chr19	36731730	36736604	Ppp1r3c	-	3.436	2.235	4.092	2.146	2.017	4.174	3.08	2.623	2.318	1.952	2.363	3.802	1.509	2.007	1.496	1.643	2.032	2.141	1.524	1.674	1.675	1.252	1.766	2.248	1.50843	2.02577	1.52834	1.68314	2.07416	2.17942	1.55291	1.68762	1.66757	1.21774	1.69914	2.14277
chr5	135106890	135138382	Mlxipl	+	2.787	2.464	3.717	2.604	2.776	3.387	2.256	2.832	2.698	2.69	2.546	3.466	3.022	2.905	2.959	2.435	2.25	1.869	1.659	2.365	2.087	2.487	2.899	2.263	2.27593	2.47278	2.78718	2.47011	2.43858	2.15759	1.99414	2.69322	2.35484	2.641	2.88569	2.02893
chr13	4434342	4457530	Akr1c6	+	3.607	1.973	3.756	2.205	1.807	2.667	3.946	2.96	2.83	2.568	2.038	3.832	1.121	1.251	1.121	1.091	1.247	1.793	2.126	1.503	1.31	1.075	0.8251	2.404	1.39941	1.46254	1.27055	1.18343	1.28718	1.78581	2.07632	1.4157	1.18995	0.927076	0.654177	2.21495
chr11	74898079	74909340	Tsr1	+	3.008	2.252	2.854	2.427	2.603	3.412	3.019	2.773	3.236	2.95	2.439	3.213	1.99	2.112	2.132	2.47	2.326	2.208	1.939	2.146	1.93	1.851	1.702	2.202	1.94896	2.04556	2.05001	2.38233	2.2425	2.13853	1.89343	2.13419	1.9618	1.93628	1.85061	2.42381
chr7	141263182	141266424	Irf7	-	3.73	2.776	3.221	2.48	2.641	3.203	2.632	2.321	3.076	2.612	2.653	2.84	3.733	2.921	3.279	3.391	2.381	2.369	1.995	1.752	2.403	2.754	3.792	1.821	2.77456	2.31703	2.97544	3.33378	2.51607	2.64229	2.35244	2.13954	2.76657	3.03954	3.94545	1.78829
chr13	51846674	51848474	Gadd45g	+	1.99	1.508	2.181	6.051	2.807	2.374	2.526	1.612	1.968	2.851	2.187	6.125	3.531	2.298	2.204	2.215	2.665	1.796	1.872	2.298	2.914	3.782	3.217	4.329	3.12675	2.32799	2.56001	2.78881	3.34838	2.48073	2.44986	2.66077	2.95345	3.38992	2.28516	2.74917
chr17	24720062	24721927	Rps2	+	2.76	2.043	3.024	2.935	2.362	2.817	2.711	2.785	3.864	2.546	2.695	3.619	4.065	2.835	3.537	2.479	2.696	2.262	2.04	1.251	2.062	2.739	2.928	2.938	2.72253	2.05844	3.2298	2.54461	3.03788	2.7836	2.64478	1.8424	2.54349	3.01402	2.90001	2.51045
chr9	21265284	21274837	Atg4d	+	2.977	2.389	3.385	2.504	3.06	3.209	2.48	2.53	2.798	2.957	2.544	3.32	3.237	2.826	3.155	2.596	2.62	2.303	2.012	2.345	2.287	2.524	2.539	2.185	2.55398	2.36705	2.89016	2.4953	2.65348	2.44068	2.22393	2.6012	2.55751	2.77885	2.74823	2.31863
chr11	70054123	70057895	Asgr1	+	2.553	2.168	3.768	2.465	2.866	3.887	2.112	2.532	3.034	2.533	2.21	4.013	3.205	3.103	2.866	2.865	2.796	1.992	1.773	2.279	2.155	2.658	2.995	2.681	2.40754	2.64603	2.69087	2.91306	3.0086	2.31049	2.13874	2.63333	2.43928	2.81358	2.96323	2.40324
chr16	91647823	91663318	Son	+	3.08	2.306	3.665	2.834	2.457	2.845	2.854	2.687	3.282	2.688	2.287	3.156	2.174	2.386	2.227	2.1	2.121	1.963	2.051	1.901	2.06	2.08	1.941	2.251	1.95039	2.24968	2.16398	2.09629	2.16261	2.03594	2.14128	1.99463	2.14299	2.13836	1.96073	2.21812
chr16	20672726	20692883	Eif4g1	+	2.878	2.214	4.118	2.712	2.491	2.714	2.637	2.681	3.269	3.291	2.169	2.958	2.653	2.384	2.732	2.293	2.331	1.972	1.83	2.181	2.221	2.175	2.401	2.274	2.23129	2.1303	2.61892	2.29313	2.41694	2.11635	2.00535	2.35995	2.37615	2.27895	2.42634	2.19332
chr7	19671578	19677941	Apoc2	-	3.388	2.258	3.141	2.239	2.587	3.845	2.407	2.737	3.325	2.564	2.704	2.855	2.742	3.021	2.981	2.181	2.544	2.156	1.674	2.417	1.624	2.771	2.577	2.779	2.08576	2.66182	2.86556	2.25597	2.75606	2.45183	2.00027	2.72039	1.85119	2.86867	2.49182	2.45765
chr19	6057887	6059524	Fau	+	2.811	1.81	3.493	2.852	1.851	3.42	3.446	2.082	3.535	3.011	2.872	2.864	2.722	3.112	3.332	2.577	2.251	2.759	1.619	2.347	1.712	2.157	3.141	3.457	1.97379	2.73655	3.25829	2.73402	2.56773	3.16442	2.0421	2.71676	1.95741	2.20704	2.92465	2.90325
chr17	25877627	25880858	Wfikkn1	-	3.691	2.229	2.901	2.238	2.537	3.214	2.334	3.126	2.86	2.508	2.533	3.867	3.346	3.892	3.214	2.391	2.786	2.553	1.912	2.483	1.818	2.505	4.432	1.996	2.39204	3.32294	2.96641	2.40144	2.99103	2.88919	2.31591	2.89119	2.16704	2.73145	4.47242	1.78696
chr8	70646435	70659738	Pgpep1	-	2.831	2.272	3.09	2.348	2.812	3.514	2.385	2.884	2.987	2.568	2.798	3.524	3.415	3.18	2.971	2.692	3.258	1.769	1.59	2.348	2.081	2.532	3.323	2.679	2.46023	2.6352	2.76526	2.75441	3.51764	2.15496	2.03136	2.77385	2.42043	2.7141	3.27685	2.33369
chr11	70000625	70010109	Dvl2	+	2.805	2.361	3.41	2.747	2.298	3.894	2.407	2.408	2.863	2.843	2.637	3.323	3.607	3.173	3.658	2.54	3.121	2.21	1.84	2.511	2.524	3.161	3.371	2.513	2.76863	2.67996	3.45242	2.564	3.31672	2.51958	2.20556	2.87467	2.82792	3.34729	3.3818	2.29044
chr9	21507379	21510234	Tmed1	-	3.297	2.398	2.914	2.727	3.116	3.099	2.676	2.304	3.046	2.455	2.617	3.343	3.187	3.046	3.742	2.059	2.872	2.213	1.725	1.731	1.799	2.418	3.163	2.531	2.15372	2.43198	3.47782	2.07524	3.09925	2.58184	2.16602	2.17478	2.17612	2.65904	3.19855	2.29164
chr19	5092867	5098521	Cnih2	-	3.312	2.482	3.39	2.341	3.154	3.595	2.365	2.834	2.513	2.612	1.963	3.42	3.59	3.196	3.309	2.456	2.468	1.767	1.52	2.298	2.058	2.764	3.049	2.642	2.43672	2.54372	3.07032	2.54354	2.79435	2.24478	2.06181	2.81645	2.46569	2.97354	2.973	2.19307
chr1	74391608	74397285	Ctdsp1	+	3.354	2.324	3.335	2.376	3.254	3.624	2.373	2.726	2.681	2.348	2.517	3.04	3.941	3.165	3.366	2.3	2.939	1.943	2.117	1.857	1.708	2.933	3.758	2.079	2.73758	2.4487	3.05633	2.31647	3.2011	2.37024	2.62888	2.37303	2.14768	3.21584	3.80349	1.80665
chr9	20868641	20874307	A230050P20Rik	+	3.402	2.108	3.256	2.337	2.838	3.901	2.603	2.398	3.027	2.511	2.44	3.116	4.296	3.292	2.863	2.766	2.753	2.411	2.087	2.756	1.734	2.831	3.601	2.499	3.13606	2.60612	2.57223	2.79139	3.0156	2.83187	2.58719	3.25656	2.15598	3.09546	3.62898	2.21156
chr7	140920901	140929192	Nlrp6	+	3.496	2.178	3.258	2.109	2.683	3.214	2.526	2.989	2.936	2.33	2.787	3.43	3.356	2.926	2.741	2.327	2.44	2.012	1.703	2.463	1.886	2.668	3.017	2.685	2.52092	2.47986	2.61267	2.44534	2.73388	2.4103	2.13458	2.85672	2.17074	2.77262	2.87038	2.216
chr8	13037307	13056676	F10	+	3.146	2.4	3.581	2.539	2.878	2.703	2.733	2.617	2.85	2.874	2.276	3.321	2.552	2.236	2.559	2.226	2.284	1.834	1.833	2.075	1.936	1.974	1.984	2.192	2.10545	1.9463	2.40346	2.18191	2.32867	1.94473	1.98709	2.24975	2.10871	2.12198	2.08454	2.22241
chr9	44379489	44392369	Hyou1	+	5.698	1.887	2.48	2.623	2.743	2.218	4.206	2.131	2.131	3.147	2.426	2.206	3.887	2.652	2.52	2.542	2.583	2.221	1.92	2.296	2.159	2.394	2.623	2.064	2.97263	2.06664	2.21482	2.46817	2.69169	2.46339	2.24726	2.6593	2.50952	2.68291	2.80147	2.08321
chr13	119690350	119708260	Hmgcs1	-	3.322	2.302	3.186	2.286	2.35	3.22	3.214	2.943	2.821	2.175	3.257	2.804	1.363	1.503	1.4	1.136	1.56	1.489	1.58	1.703	1.338	1.602	1.51	2.315	1.45501	1.63908	1.56191	1.3055	1.71886	1.61897	1.66284	1.72047	1.27186	1.43401	1.22192	1.88859
chr8	123224840	123232256	Cdk10	+	2.79	2.684	3.565	2.429	2.611	3.099	1.951	2.89	2.991	2.911	2.517	3.433	3.528	3.125	3.704	2.701	2.359	2.332	1.613	2.371	1.931	2.616	2.692	2.463	2.41144	2.42334	3.35367	2.63844	2.52064	2.65427	2.03234	2.82384	2.35377	2.94514	2.86394	2.41417
chr15	79527695	79532917	Ddx17	-	2.978	2.215	3.507	2.782	2.427	3.414	2.735	2.507	3.183	2.721	2.101	3.273	2.548	2.405	2.358	1.816	1.965	2.026	1.981	2.051	2.469	2.07	1.877	2.153	2.21583	2.20062	2.26119	1.80655	2.02268	2.1306	2.11229	2.18877	2.59303	2.16007	1.91288	2.11448
chr7	120173857	120183716	Anks4b	+	3.063	2.179	4.021	2.691	1.992	2.67	2.668	3.208	3.707	3.383	2.039	2.215	1.502	1.769	2.072	1.693	1.771	1.598	1.793	1.653	2.049	1.539	1.259	1.844	1.52908	1.76076	2.03757	1.64148	1.71152	1.53968	1.74495	1.62434	2.04885	1.57647	1.34322	1.98408
chr17	34728380	34743897	C4b	-	3.492	1.869	2.055	2.506	2.808	3.988	2.691	2.443	3.806	2.536	2.493	3.131	4.2	2.852	3.067	2.166	2.891	2.002	1.648	1.966	1.963	2.721	3.39	2.518	2.92948	2.13305	2.80345	2.26168	3.24974	2.52763	2.24435	2.5369	2.41228	2.95249	3.30753	2.0254
chr9	44396926	44402968	Slc37a4	+	2.81	2.305	3.755	2.491	2.594	3.083	2.63	2.464	3.143	3.445	2.395	2.703	3.241	2.658	3.115	2.218	2.43	1.857	1.552	2.763	2.504	2.867	2.933	2.83	2.61628	2.36244	3.08393	2.38675	2.73389	2.23136	1.93216	3.08428	2.70173	2.87651	2.68962	2.26905
chr19	55069733	55099447	Gpam	-	3.31	2.254	3.462	2.15	2.744	3.174	2.959	2.705	3.516	2.279	2.76	2.504	2.089	2.599	2.424	2.121	2.069	2.125	1.615	2.36	1.723	2.14	2.234	1.879	1.82516	2.41467	2.30971	2.0673	2.06642	2.16409	1.68629	2.45403	1.83031	2.25113	2.33949	1.96939
chr17	29491044	29495459	Pim1	+	2.766	2.381	4.087	2.048	2.215	3.177	2.903	3.705	2.786	1.532	2.97	3.21	2.673	3.024	2.621	2.129	2.504	1.717	1.712	2.693	1.436	2.793	3.29	1.8	2.1448	2.72161	2.5055	2.16145	2.64546	1.92854	1.95469	2.9279	1.62418	2.89552	3.26794	1.61441
chr2	164879367	164891437	Pcif1	+	2.988	2.408	3.274	2.451	2.71	3.444	2.82	2.807	2.764	2.53	2.238	3.298	3.383	3.172	3.449	2.702	2.82	2.186	1.71	2.326	2.135	2.604	2.883	2.355	2.42793	2.56573	3.13899	2.63569	2.94486	2.44948	2.05955	2.70908	2.49906	2.8965	3.05139	2.34674
chr4	138304737	138312611	Ddost	+	3.22	2.535	3.384	1.937	3.171	3.815	2.342	2.941	2.57	2.097	2.302	3.386	3.34	3.104	3.158	2.171	1.983	2.167	1.467	2.446	1.892	2.645	2.825	2.164	2.3557	2.51852	2.90538	2.18529	2.19824	2.51723	1.88627	2.86834	2.25147	2.87563	2.86084	1.93909
chr7	31098724	31115326	Hpn	-	2.794	2.289	3.917	2.883	2.782	3.386	2.178	2.382	2.931	2.689	2.351	3.103	2.847	2.781	2.944	2.381	2.31	1.768	1.706	2.357	2.002	2.22	2.566	2.559	2.13697	2.37443	2.78859	2.42443	2.49996	2.05219	2.0321	2.6727	2.25499	2.35798	2.53665	2.31001
chr13	55417957	55426804	F12	-	2.947	2.159	3.345	2.298	2.868	3.476	2.542	3.036	2.727	2.249	2.324	3.702	3.573	2.846	3.513	2.453	2.425	1.901	1.935	2.37	1.9	2.743	2.842	1.953	2.58918	2.216	3.18433	2.37319	2.54156	2.16145	2.28685	2.76077	2.27721	3.05417	3.03465	1.97464
chr1	133131165	133139800	Ppp1r15b	+	3.287	2.073	3.377	2.836	2.626	2.853	2.66	2.218	3.577	2.994	2.399	2.752	1.928	2.059	1.998	2.068	2.341	1.765	1.754	1.749	2.016	1.766	2.187	2.111	1.82277	2.00763	1.99007	2.09309	2.3887	1.82488	1.81565	1.80201	2.04994	1.77046	2.15155	2.02524
chr11	51600099	51606881	Hnrnpab	-	2.869	2.23	3.155	2.59	2.636	2.838	2.843	2.561	3.381	3.194	2.411	2.912	3.241	2.365	2.783	2.107	2.588	2.097	2.111	2.027	2.222	2.302	2.1	2.583	2.59322	1.97207	2.60379	2.10039	2.71288	2.31224	2.37549	2.29961	2.46162	2.4675	2.15027	2.47691
chr7	25627623	25629490	B3gnt8	+	2.914	2.489	4.532	2.353	3.327	4.14	1.72	2.976	2.33	1.715	1.782	3.328	4.067	3.948	3.832	2.832	2.407	1.96	1.631	2.323	1.557	3.671	3.901	2.735	2.52106	3.08336	3.52859	2.96975	2.86586	2.61989	2.37186	3.02477	2.09961	3.93439	3.7651	2.07975
chr5	30921558	30931248	Khk	+	3.171	2.311	3.866	2.788	2.498	2.943	2.197	2.481	3.484	3.284	2.149	2.431	2.901	3.061	2.512	2.618	2.793	1.805	1.708	2.391	2.572	2.383	2.445	2.384	2.30988	2.69674	2.33878	2.60001	2.89442	1.99002	1.94081	2.63578	2.79294	2.54428	2.51082	2.31853
chr9	57676936	57683655	Cyp1a2	-	2.75	2.499	3.848	2.392	2.252	2.868	2.075	3.295	3.613	2.903	2.734	2.374	2.004	2.561	2.512	2.983	2.197	2.339	1.98	2.455	2.195	2.518	2.831	2.273	2.03623	2.58898	2.53524	3.00103	2.20933	2.34515	1.97948	2.44734	2.17971	2.49459	2.799	2.23192
chr13	34074277	34078008	Tubb2a	-	3.196	1.819	3.456	1.989	2.235	4.449	2.758	3.135	2.771	1.786	2.22	3.75	2.661	2.311	2.477	1.599	1.565	1.257	1.577	1.957	1.331	1.691	2	2.722	1.799	1.86692	2.37248	1.75568	1.90452	1.70101	2.04715	2.37492	1.61834	1.76941	1.79111	2.14746
chr15	79028211	79030500	H1f0	+	3.125	1.896	4.092	2.289	2.168	3.535	3.249	2.202	2.68	2.767	2.397	3.156	2.844	3.037	2.903	1.935	2.688	2.345	1.331	2.871	2.598	2.478	2.868	2.507	2.37302	2.78549	2.8308	2.00196	2.85398	2.56985	1.57456	3.09313	2.75855	2.53682	2.78494	2.24191
chr4	63143274	63154172	Ambp	-	3.444	2.165	2.748	2.951	2.488	2.509	2.901	2.657	3.952	3.14	2.013	2.587	3.5	2.154	2.501	2.252	2.153	2.274	2.052	1.809	2.011	2.26	2.338	2.415	2.74821	1.7114	2.31584	2.27254	2.32748	2.55067	2.3791	2.13479	2.28372	2.4279	2.34933	2.21801
chr4	135968224	135972594	Lypla2	-	4.749	2.145	2.179	1.651	2.478	3.44	3.218	2.56	3.179	2.286	2.591	3.019	3.809	2.937	3.233	2.578	3.057	2.26	1.271	2.324	1.741	2.756	4.21	2.82	2.71575	2.3692	3.09265	2.76709	3.47753	2.81397	1.8604	2.85083	2.10726	2.86368	3.96111	2.11652
chr4	135965164	135968178	Gale	+	3.565	1.769	2.391	2.46	3.555	3.143	2.74	2.831	2.713	2.194	3.474	2.593	4.437	3.266	4.004	2.57	2.801	1.706	1.244	2.429	1.95	3.095	5.324	1.838	2.95409	2.44434	3.7261	2.71838	3.25816	2.35445	1.96626	3.10757	2.4674	3.33373	5.16658	1.16694
chr11	53422180	53423136	Leap2	-	4.071	2.159	2.611	2.279	2.151	2.957	3.47	2.233	4.494	2.887	2.093	1.995	1.813	2.323	2.402	2.38	1.565	1.161	2.022	1.573	1.682	1.928	3.481	2.969	1.49855	2.30045	2.60094	2.73	1.99565	1.60187	2.40268	1.82307	1.73104	1.70559	2.91672	1.99243
chr15	102102987	102116401	Tns2	+	2.459	2.686	3.85	2.371	2.597	3.071	2.092	3.694	2.609	2.368	2.682	2.905	3.742	3.353	4.278	2.301	2.835	1.849	1.698	2.626	1.952	2.848	3.663	2.35	2.51488	2.62001	3.95783	2.31235	3.09656	2.27947	2.21608	3.15038	2.40137	3.14107	3.71845	2.08654
chr2	30953000	30959015	Tor1b	+	2.592	2.267	3.451	2.538	2.26	3.289	2.137	2.827	3.456	2.824	2.524	3.196	3.062	2.745	3.401	2.56	2.468	2.061	1.761	2.205	1.967	2.276	2.857	2.418	2.25384	2.25175	3.17226	2.54539	2.61712	2.32347	2.08642	2.54298	2.26716	2.48794	2.93034	2.30234
chr7	19004064	19006763	Irf2bp1	+	2.966	2.285	4.012	2.744	2.633	2.586	1.722	2.846	3.378	2.125	2.455	3.607	3.631	3.19	3.462	3.103	2.397	1.377	1.525	2.456	2.519	2.836	4.292	3.08	2.54274	2.67352	3.40512	3.39355	2.92281	2.02589	2.1848	3.01454	2.8641	2.85549	3.8737	2.11174
chr11	5058127	5060383	Rasl10a	+	2.47	2.248	3.018	3.359	3.139	3.302	2.124	3.013	2.888	2.212	2.231	3.339	3.395	3.431	4.074	2.611	2.474	1.954	1.384	1.919	1.444	2.886	3.98	3.195	2.02672	2.71364	3.88691	2.83354	2.98553	2.63388	2.11159	2.57366	1.90509	3.03288	3.69202	2.35153
chr6	124742543	124756487	Atn1	-	2.514	2.305	3.319	2.319	2.849	3.813	2.078	2.64	2.757	2.326	2.893	3.526	2.984	3.182	3.324	2.35	3.002	1.829	1.517	2.453	1.881	2.725	3.08	2.242	2.1753	2.69149	3.10034	2.34184	3.15799	2.0978	1.84725	2.79336	2.18013	2.93155	3.14261	2.10934
chr1	120113279	120121096	Dbi	-	3.683	1.771	1.906	2.486	2.983	4.009	2.735	2.408	4.245	2.15	2.209	2.749	2.444	2.268	1.628	1.913	1.933	2.206	1.688	1.753	2.116	2.008	2.16	2.231	2.15684	2.13259	1.61448	1.99151	2.07367	2.37898	1.86342	1.90099	2.20671	2.01156	2.04656	1.97069
chr4	86656564	86670059	Plin2	-	3.193	2.402	2.937	1.914	2.012	5.001	2.136	2.685	3.126	2.363	2.05	3.512	2.08	2.236	2.042	1.954	1.884	2.176	1.962	2.046	1.833	1.516	1.775	1.816	1.89035	2.0724	1.90697	1.85008	1.81372	2.14189	1.96659	2.09182	1.92258	1.65187	1.95969	2.05204
chr10	128569367	128589501	Erbb3	-	2.705	2.616	3.112	1.996	2.857	3.877	2.012	3.225	2.314	2.078	2.742	3.795	2.8	3.187	2.81	2.234	2.399	2.017	1.719	2.226	1.829	2.184	2.625	2.302	2.01456	2.70579	2.58459	2.21596	2.53991	2.26843	2.03253	2.5532	2.12145	2.39327	2.70267	2.19964
chr6	119353149	119417483	Adipor2	-	2.522	1.976	3.449	3.476	2.271	3.436	2.928	2.236	2.698	2.939	2.507	2.861	1.801	2.151	1.905	1.869	1.815	1.929	1.766	1.914	2.303	1.765	1.674	2.301	1.77405	2.15645	1.9346	1.9145	1.86815	1.98155	1.8097	1.9406	2.30425	1.73265	1.5998	2.17671
chr4	33245422	33248787	Pnrc1	-	4.299	1.913	2.092	2.366	1.447	4.167	3.232	2.958	2.598	2.313	2.935	2.963	2.49	2.042	2.173	1.672	1.97	2.085	2.241	1.722	1.511	1.458	1.862	2.489	2.04948	1.78562	2.06954	1.69025	2.07875	2.25303	2.43711	1.91497	1.66962	1.55105	1.85828	2.35729
chr3	96525184	96529216	Hfe2	+	2.95	2.746	2.811	2.073	2.689	3.759	2.527	2.284	3.282	2.647	2.044	3.453	3.066	2.54	3.156	2.295	2.537	2.453	1.633	2.185	1.67	2.52	3.098	3.03	2.35709	2.18401	3.08573	2.44323	2.83653	2.83662	2.03349	2.53516	1.90262	2.56787	2.89391	2.50674
chr1	87470263	87475459	3110079O15Rik	+	2.076	1.913	4.032	3.002	3.297	3.468	1.863	2.156	3.456	2.215	2.211	3.526	2.735	2.44	4.032	2.496	1.979	1.717	1.511	2.28	1.651	2.353	2.539	1.802	1.9248	1.89933	3.72419	2.38439	2.02692	1.88778	1.76798	2.58652	1.97038	2.64859	2.77412	1.93999
chr10	127063602	127067282	Cdk4	+	3.005	2.337	2.958	2.318	2.388	3.473	2.283	3.121	3.179	2.408	2.886	2.85	3.553	3.088	3.193	2.515	2.7	2.146	1.819	2.462	2.164	2.465	3.247	2.432	2.61839	2.53177	2.95261	2.52791	2.90369	2.47793	2.21663	2.8628	2.50544	2.68455	3.28212	2.22016
chr7	140853383	140856383	Bet1l	-	3.648	2.305	3.22	2.107	2.763	2.928	2.614	2.564	2.778	2.8	2.767	2.702	3.208	3.496	3.709	2.726	2.478	1.8	1.97	2.327	2.152	2.962	3.111	2.389	2.23247	2.90673	3.44332	2.72125	2.67151	2.1291	2.37202	2.73928	2.51187	3.20679	3.17804	2.21563
chr17	46243919	46248045	Polr1c	-	2.585	2.039	2.975	2.58	2.853	3.305	2.676	2.745	2.835	2.904	2.305	3.388	2.565	2.488	2.647	2.005	3.013	2.367	1.802	2.388	2.122	2.395	2.738	2.595	2.33078	2.37427	2.63039	2.06214	3.12051	2.50152	1.94015	2.50641	2.1973	2.40382	2.65697	2.40075
chr15	76715275	76722173	Lrrc24	-	2.966	2.343	4.184	2.534	2.763	3.114	2.14	2.526	2.688	2.442	2.469	3.015	2.664	2.872	2.927	2.123	2.563	2.058	1.675	2.249	1.898	2.459	2.504	2.364	2.07066	2.51602	2.76954	2.12521	2.68604	2.26302	1.92316	2.50146	2.11591	2.60352	2.53628	2.2452
chr11	48806403	48817391	Trim41	-	2.954	2.001	3.005	2.815	2.421	3.29	2.788	1.98	3.331	3.275	2.265	3.05	3.005	2.702	2.498	2.209	2.506	2.213	1.922	1.868	2.031	2.466	2.309	2.404	2.36102	2.31511	2.32619	2.21028	2.63837	2.43445	2.19054	2.14163	2.26772	2.62381	2.3459	2.27799
chr10	75037088	75054100	Rab36	+	3.508	2.73	2.631	1.5	2.683	3.647	3.297	3.273	2.222	1.712	2.48	3.479	3.04	2.755	2.694	1.761	2.207	2.05	1.928	2.295	1.459	2.271	2.676	2.45	2.27723	2.32766	2.54306	1.82744	2.4318	2.37414	2.29245	2.64074	1.72702	2.40226	2.61149	2.1307
chr7	44812255	44815658	Atf5	-	4.19	2.14	2.108	1.511	2.514	5.393	2.595	2.367	2.435	1.714	2.115	4.072	4.867	2.949	2.945	2.413	3.069	3.251	3.539	2.154	1.64	2.489	3.301	2.972	3.72683	2.24059	2.60102	2.36611	3.25186	3.59627	3.97934	2.62208	2.06848	2.81053	3.44825	2.87764
chr7	105591610	105600116	Hpx	-	2.553	2.327	3.493	2.998	2.628	2.784	3.04	2.045	3.682	2.853	1.992	2.713	2.692	1.861	1.928	1.94	2.604	1.99	2.207	1.657	2.115	1.479	1.651	1.658	2.38379	1.59394	1.70656	1.76864	2.48719	1.9322	2.21269	1.73064	2.26105	1.70193	1.95528	2.0481
chr5	137294668	137295664	Ufsp1	+	2.964	1.205	3.851	2.569	2.551	2.889	2.799	2.671	3.089	2.559	2.923	3.023	4.6	2.849	3.752	2.528	2.193	1.933	1.401	2.543	1.843	3.149	2.828	3.282	3.0175	1.97713	3.46389	2.69678	2.69179	2.63494	2.17922	3.27062	2.39316	3.39482	2.64262	2.53854
chr8	85071756	85075161	Dhps	+	2.866	2.218	3.534	2.728	2.859	3.247	2.275	2.609	3.317	2.501	1.94	2.997	2.699	3.283	3.555	2.373	2.718	2.266	1.891	2.54	2.14	3.12	3.646	2.8	2.19186	3.0473	3.53697	2.51887	2.974	2.57836	2.20595	2.80377	2.29882	3.12011	3.43362	2.32136
chr17	35126401	35128855	D17H6S53E	+	3.726	2.285	2.749	2.556	2.727	3.158	2.573	2.52	2.143	2.64	2.301	3.694	4.285	3.52	3.212	2.714	2.05	1.867	1.522	2.78	1.855	3.4	3.55	2.34	2.88909	2.72984	2.922	2.81858	2.44358	2.44399	2.17682	3.40707	2.34873	3.6548	3.4603	1.80021
chr15	96687391	96699698	Slc38a2	-	2.675	2.296	3.453	2.645	1.88	2.714	2.558	2.489	3.002	3.452	2.569	3.333	2.454	2.264	2.358	2.276	2.387	2.023	2.225	1.91	2.558	2.176	1.973	2.377	2.27158	2.1492	2.30049	2.26543	2.41305	2.07532	2.29326	1.98387	2.62714	2.23007	2.00167	2.36992
chr14	20694967	20700197	Fut11	+	2.902	2.426	3.035	2.738	2.533	3.027	2.762	2.738	2.627	2.977	2.498	2.796	2.837	2.083	2.159	2.442	2.493	2.259	1.833	1.904	2.094	2.07	1.884	2.067	2.43631	1.79725	1.97557	2.34826	2.47632	2.30675	1.93256	2.04274	2.2593	2.24922	2.06452	2.2362
chr8	84886386	84893921	Gcdh	-	2.862	2.28	4.123	2.485	2.644	3.461	2.347	2.396	2.684	2.416	2.158	3.201	2.328	2.36	2.591	2.22	2.029	1.835	1.918	2.085	2.057	1.889	2.471	2.027	1.98859	2.15125	2.49222	2.21051	2.08812	1.94204	2.05228	2.22583	2.1837	1.98088	2.50739	1.9872
chr16	37580152	37632026	Hgd	+	2.603	1.997	3.835	2.422	2.127	3.319	2.739	2.44	2.886	3.027	2.356	3.3	1.547	1.965	1.847	1.842	2.002	1.885	1.734	1.627	1.719	1.503	1.38	2.155	1.5002	1.92362	1.81196	1.81423	1.98243	1.87456	1.73361	1.6376	1.74151	1.53835	1.42912	2.21882
chr17	56176540	56183920	Mydgf	-	2.849	2.213	3.527	2.056	2.943	3.425	2.13	2.729	2.758	2.531	2.727	3.162	3.522	2.762	2.592	2.29	2.221	1.644	1.539	2.35	1.848	2.544	3.116	2.504	2.54963	2.24815	2.45216	2.43964	2.57561	2.11906	2.04999	2.8124	2.17729	2.65567	2.92552	1.92686
chr10	127290792	127296288	Ddit3	+	3.698	2.146	3.183	2.676	2.689	2.776	2.964	2.062	2.637	3.106	2.585	2.523	3.827	2.594	2.977	2.394	3.378	2.257	2.024	2.206	2.005	2.749	2.229	2.196	2.95347	1.99753	2.62212	2.24523	3.39988	2.41406	2.28076	2.527	2.35477	3.09206	2.52988	2.41924
chr2	30960560	30967918	Tor1a	-	2.821	1.978	3.109	2.647	2.519	3.402	2.092	3.058	3.147	2.84	2.706	2.724	2.781	2.907	2.836	2.234	3.051	2.478	1.62	2.355	2.206	2.632	2.917	2.653	2.32886	2.6607	2.75845	2.28811	3.19968	2.68416	1.84655	2.56486	2.36207	2.69719	2.85422	2.42516
chr9	107674473	107679592	Gnat1	-	3.061	2.283	4.808	2.298	1.82	2.929	2.194	3.164	3.265	2.586	1.968	2.644	2.646	3.188	3.232	2.026	2.641	1.761	1.525	2.106	2.136	2.514	2.847	2.612	1.89794	2.77972	3.10237	2.11389	2.88528	2.10053	1.89866	2.45265	2.39452	2.62325	2.74585	2.23933
chr8	84834651	84840665	Rad23a	-	2.981	2.498	2.99	2.565	2.601	3.197	2.726	2.318	2.729	2.879	2.665	2.85	3.855	2.642	3.717	2.77	2.875	2.183	2.21	2.28	2.263	2.556	3.011	2.561	2.89499	2.04247	3.42216	2.72408	3.02222	2.46758	2.57616	2.67197	2.625	2.83225	3.14572	2.49842
chr8	124556586	124569707	Agt	-	3.057	2.152	2.293	2.327	2.955	3.88	2.361	2.682	2.837	2.457	2.395	3.595	3.046	2.829	2.844	2.587	2.495	2.009	1.384	2.073	2.016	2.386	2.842	2.536	2.21722	2.35826	2.6691	2.64572	2.72515	2.34836	1.77038	2.44418	2.30978	2.54017	2.79435	2.22433
chr15	82350138	82354291	Ndufa6	-	3.218	1.974	3.089	2.876	2.173	3.299	2.257	2.533	3.1	2.895	2.713	2.861	2.126	2.528	2.079	2.114	2.328	2.398	1.655	2.04	2.221	2.146	2.078	2.374	1.9761	2.4464	2.05339	2.13206	2.37742	2.46647	1.7302	2.10961	2.27272	2.16751	2.05698	2.29814
chr11	69991369	69994949	Gabarap	+	3.656	2.3	2.813	2.289	2.612	3.131	2.583	1.992	3.334	2.806	2.542	2.919	2.714	2.375	2.392	2.528	2.636	2.009	1.698	1.75	2.058	2.554	2.606	2.801	2.24367	2.15318	2.36979	2.6565	2.86632	2.29223	1.98525	1.99237	2.20659	2.55991	2.42033	2.37486
chr15	77388216	77399110	Apol7a	-	3.118	2.236	3.64	1.708	3.024	3.073	2.581	2.896	3.04	2.317	2.42	2.907	2.481	2.376	2.549	2.096	1.816	1.884	1.345	2.083	1.754	2.165	2.186	2.335	1.91595	2.06705	2.45014	2.16122	1.99929	2.13935	1.62641	2.34446	1.9495	2.24853	2.11155	2.05657
chr17	35149085	35164877	Prrc2a	-	3.262	2.259	3.209	2.332	3.01	3.054	2.212	2.478	2.564	2.456	2.629	3.49	3.6	2.892	3.475	3.096	2.855	2.166	1.903	2.622	2.513	3.184	3.595	2.424	2.88503	2.47944	3.31313	3.13309	3.03932	2.44583	2.22662	2.93768	2.76902	3.32863	3.57652	2.19068
chr11	101552106	101581951	Nbr1	+	2.812	2.385	3.491	2.336	2.31	3.306	2.528	2.629	2.573	2.695	2.518	3.344	2.154	2.449	2.265	2.072	2.111	1.948	1.912	2.153	1.971	1.761	1.931	1.979	1.89036	2.25553	2.13502	1.99885	2.08801	1.9685	1.96932	2.24047	2.08194	1.88875	2.06889	2.12036
chr8	105935727	105938392	Psmb10	-	2.818	2.033	3.385	2.789	2.733	3.377	1.776	3.108	3.323	2.648	2.481	2.435	3.058	2.9	3.461	2.509	2.576	2.391	1.221	2.23	2.448	2.996	3.216	3.26	2.32662	2.56265	3.43936	2.72475	2.95083	2.8466	1.67906	2.6122	2.67603	2.99154	2.90074	2.55562
chr4	117128654	117133963	Plk3	-	2.274	2.286	3.015	3.736	3.648	3.155	1.714	1.921	2.412	2.733	2.265	3.747	4.23	3.006	3.196	2.642	3.808	1.655	2.448	1.773	2.675	3.098	3.576	2.44	3.18833	2.3899	2.93463	2.66449	4.04351	2.03267	2.89697	2.22242	3.05402	3.33576	3.60164	2.18267
chr12	103946931	103956897	Serpina1e	-	2.92	1.577	2.12	3.854	2.125	1.386	3.549	1.893	3.337	4.176	2.714	3.231	2.525	1.492	1.587	1.569	2.126	1.859	2.4	1.661	1.663	1.771	2.211	2.4	2.39782	1.47615	1.65602	1.69642	2.28537	2.02385	2.54387	1.75743	1.68553	1.69316	2.00634	2.04205
chr2	27188392	27247303	Sardh	-	2.722	2.264	3.741	2.24	2.935	3.229	2.319	2.591	3.059	2.52	2.392	2.783	2.964	2.869	3.052	2.605	2.623	2.118	1.583	2.16	1.943	2.554	3.047	2.512	2.23183	2.45165	2.89496	2.65376	2.82305	2.41484	1.92211	2.48687	2.20313	2.69287	3.0101	2.24483
chr10	87521794	87584137	Pah	+	2.365	2.013	4.255	2.717	2.148	2.792	2.625	2.516	2.749	3.265	2.271	3.076	1.341	1.718	1.605	1.723	1.746	1.721	1.73	1.764	1.816	1.394	1.186	1.837	1.48371	1.78091	1.60425	1.67476	1.66643	1.62625	1.63623	1.68738	1.77267	1.40013	1.25775	1.99052
chr19	10182887	10196872	Fads1	+	2.537	2.289	3.639	2.721	2.679	2.975	2.008	2.617	3.64	2.78	2.354	2.55	2.245	2.567	2.756	1.946	2.023	1.784	1.397	2.06	2.002	2.118	2.618	2.313	1.77796	2.33195	2.70881	2.04256	2.21918	2.03568	1.66007	2.29033	2.15546	2.15048	2.48538	1.97115
chr14	73362231	73385271	Itm2b	-	2.859	2.251	3.262	2.71	2.306	3.532	2.779	2.372	2.62	2.483	2.572	3.038	1.728	2.078	1.921	1.937	2.059	2.323	1.82	2.037	1.975	1.84	1.58	2.019	1.81794	2.10331	1.89616	1.8765	1.97731	2.23462	1.7394	1.97867	1.95343	1.86967	1.67539	2.1946
chr14	55745692	55755634	Nop9	+	2.714	2.388	3.123	2.356	2.618	3.415	2.357	2.506	3.011	2.901	2.424	2.971	2.74	2.468	2.609	2.246	2.482	2.172	1.84	2.152	1.886	2.173	2.443	2.06	2.26015	2.15283	2.43528	2.1905	2.52149	2.28325	1.99977	2.33707	2.07314	2.33898	2.56458	2.11396
chr11	74649494	74670847	Cluh	+	2.828	2.18	2.444	2.539	3.012	3.427	2.471	2.285	2.643	2.561	2.654	3.732	3.224	2.813	3.059	2.47	2.557	2.309	1.951	2.154	1.967	2.329	3.16	2.186	2.47052	2.34822	2.83741	2.44609	2.68526	2.54391	2.24706	2.46569	2.24881	2.53542	3.24551	2.1051
chr4	138434671	138442265	Mul1	+	2.588	2.381	3.602	2.475	2.986	3.198	1.918	2.262	2.596	2.575	2.3	3.89	2.936	2.683	2.956	2.166	2.513	2.24	1.27	2.469	2.191	2.081	2.701	2.537	2.26367	2.29817	2.8091	2.20744	2.69321	2.5094	1.57901	2.76804	2.4305	2.21138	2.67268	2.3004
chr7	45002949	45016249	Scaf1	-	2.921	2.234	3.15	2.493	2.756	3.352	2.293	2.415	2.711	2.477	2.636	3.333	3.711	3.297	3.343	2.574	2.772	2.132	1.78	2.283	2.11	2.74	3.49	2.55	2.61931	2.66516	3.09259	2.62662	3.04925	2.55547	2.27128	2.76368	2.50168	2.96427	3.46846	2.20423
chr11	115182831	115187316	Nat9	-	2.977	2.103	3.9	2.906	2.421	2.829	2.315	2.645	2.781	2.592	2.277	2.991	3.296	3.333	3.591	2.008	3.29	2.175	1.66	2.21	2.104	2.6	3.329	2.683	2.33758	2.77854	3.37158	2.05472	3.53395	2.54727	2.09168	2.63218	2.44777	2.79645	3.30922	2.37808
chr7	140863662	140881869	Sirt3	-	2.526	2.234	3.468	2.475	2.699	3.303	2.512	2.859	2.56	2.779	2.412	2.908	2.261	2.559	2.647	2.09	2.44	2.133	1.662	2.135	2.101	1.909	2.221	2.224	1.91413	2.33178	2.52245	2.05116	2.46988	2.21463	1.77841	2.26921	2.23604	2.02789	2.30676	2.25966
chr6	125161851	125165773	Gapdh	-	2.359	1.67	3.795	3	2.104	2.64	2.447	2.081	4.196	3.329	1.979	3.117	3.03	2.676	3.295	2.322	2.704	2.237	1.78	1.503	2.333	2.682	2.697	2.256	2.30149	2.22863	3.08416	2.30309	2.83242	2.46814	2.06925	1.80576	2.60467	2.87797	2.77267	2.16676
chr2	10080611	10092701	Kin	+	2.694	2.148	3.616	2.396	2.245	3.144	2.598	2.814	2.804	2.084	1.999	4.158	1.865	2.43	1.935	1.637	1.773	1.973	1.762	1.858	1.736	1.623	1.599	1.949	1.61258	2.25792	1.83293	1.5946	1.77994	2.01894	1.83662	1.95095	1.83696	1.72163	1.68496	2.01197
chr17	57043710	57059863	Slc25a23	-	2.924	2.544	3.212	2.326	2.81	3.144	2.218	2.574	2.934	2.106	2.495	3.373	2.666	2.621	2.874	2.513	2.499	1.956	1.589	2.024	1.83	2.233	2.61	2.023	2.04539	2.22096	2.66221	2.45714	2.56675	2.11505	1.80702	2.26867	2.069	2.43402	2.74071	2.05108
chr7	19671578	19681460	Gm44805	-	3.06	2.077	3.146	2.184	2.49	3.63	2.559	2.584	2.951	2.645	2.588	2.724	2.691	2.891	2.813	2.31	2.525	2.088	1.52	2.339	1.904	2.613	2.574	2.519	2.10175	2.55812	2.69172	2.35554	2.6926	2.33289	1.79741	2.60416	2.11215	2.71936	2.53381	2.28749
chr11	96817413	96824013	Nfe2l1	-	2.854	2.595	2.636	1.842	3.123	4.237	2.12	2.7	2.747	2.163	2.384	3.19	3.694	3.079	3.68	2.615	2.668	2.29	1.861	2.201	2.202	2.754	3.382	2.648	2.64616	2.46875	3.43322	2.65757	2.92579	2.68889	2.32687	2.65973	2.57946	2.97607	3.37456	2.33692
chr17	71204653	71249818	Lpin2	+	2.078	2.021	4.199	2.85	2.395	3.255	1.992	2.325	2.667	3.096	2.687	2.987	1.511	1.886	2.159	1.777	1.709	1.807	1.568	1.796	1.949	1.564	1.534	1.584	1.51074	1.84638	2.09185	1.69414	1.62225	1.72817	1.50892	1.76849	1.96488	1.63509	1.67212	1.80097
chr7	127342794	127345314	Zfp768	-	3.023	2.785	3.835	2.668	3.135	3.002	1.905	2.302	2.261	2.337	2.075	3.22	3.243	3.053	3.902	2.819	3.096	1.443	1.679	2.875	2.372	2.795	3.72	2.979	2.42676	2.63085	3.80023	2.96391	3.41389	1.86016	2.12172	3.26959	2.64474	2.8722	3.52795	2.44399
chr2	156144152	156145794	Romo1	+	2.756	2.37	2.34	2.663	1.748	3.464	3.638	2.743	2.419	2.911	2.542	2.953	2.2	2.412	2.258	1.223	1.919	2.45	1.478	1.859	1.949	2.159	2.024	2.214	1.90859	2.26868	2.23424	1.29027	2.04876	2.61372	1.64715	2.00505	2.04342	2.17325	1.92955	1.98232
chr6	129533191	129542331	Gabarapl1	+	2.329	2.562	2.824	1.87	2.583	3.824	2.022	3.515	2.215	1.909	2.403	4.49	1.997	2.307	1.875	1.542	1.878	1.909	1.899	2.42	1.721	1.548	1.818	1.844	1.86408	2.20559	1.8029	1.497	1.8579	1.9116	1.9221	2.46139	1.77848	1.61937	1.90106	1.93654
chr8	70130805	70139197	Rfxank	-	3.545	2.217	2.343	2.531	2.493	3.186	2.449	2.149	2.375	2.382	2.606	4.17	3.151	2.838	2.861	2.475	2.673	2.162	1.975	2.032	1.773	2.526	3.217	2.492	2.40355	2.41571	2.70709	2.5327	2.88553	2.47257	2.32684	2.36833	2.03705	2.66098	3.16613	2.19851
chr16	17925210	17928219	Slc25a1	-	3.081	2.434	3.323	2.304	2.006	3.066	2.232	2.392	3.003	2.685	2.394	3.505	3.442	3.679	3.448	1.943	2.596	2.04	1.819	2.469	1.835	2.389	4.243	3.434	2.29332	3.13193	3.38471	2.24567	3.14679	2.72109	2.51256	3.05721	2.20003	2.41301	3.80818	2.42251
chr9	21273456	21287969	Kri1	-	3.041	2.365	3.343	2.44	2.731	2.828	2.365	2.519	2.873	2.608	2.328	2.945	3.016	2.647	3.005	2.302	2.75	1.991	1.698	2.25	2.231	2.466	2.577	2.06	2.3944	2.24511	2.7908	2.2435	2.81518	2.14786	1.91454	2.49421	2.47087	2.66953	2.71218	2.09483
chr11	115163340	115181178	Slc9a3r1	+	2.421	2.146	3.546	2.689	2.636	2.866	2.23	2.644	3.575	2.532	2.546	2.534	3.09	2.97	3.236	2.7	2.549	2.021	1.552	1.787	2.051	2.751	3.081	2.123	2.20928	2.43657	2.99372	2.69272	2.72057	2.31526	1.91281	2.15821	2.37646	2.97456	3.14651	1.97432
chr19	43499752	43524605	Got1	-	2.061	1.998	3.717	2.394	2.468	3.599	2.09	2.114	1.989	2.94	2.306	4.666	2.166	2.244	2.199	2.277	2.654	1.937	1.438	1.809	2.248	1.891	2.034	2.07	1.91727	2.07303	2.09603	2.23227	2.65775	1.97947	1.50942	1.89961	2.34804	1.99071	2.12362	2.13977
chr17	35263093	35267497	H2-D1	+	2.524	2.506	2.994	2.387	2.728	3.01	2.22	2.013	4.11	2.329	2.487	3.012	3.555	2.523	3.095	2.222	2.578	1.705	1.429	2.307	1.848	2.358	2.952	2.503	2.54101	1.9514	2.88839	2.30296	2.86912	2.12888	1.90823	2.76416	2.20569	2.53881	2.87852	2.09782
chr18	74779211	74806207	Acaa2	+	2.425	2.484	3.904	2.629	2.193	3.143	2.399	2.459	3.099	2.72	2.085	2.779	1.589	2.108	2.277	2.002	2.076	1.78	1.569	1.934	1.992	1.778	1.536	1.966	1.53846	2.0488	2.21449	1.94154	2.02294	1.7397	1.54681	1.93529	2.02211	1.8423	1.63984	2.11473
chr10	76562271	76570200	Spatc1l	+	3.935	2.665	3.095	1.84	2.093	3.088	2.488	2.777	3.453	2.158	2.148	2.576	1.86	2.3	2.59	1.576	2.16	1.925	1.542	2.019	1.64	1.976	1.889	2.054	1.61266	2.14317	2.51003	1.55921	2.19274	1.9936	1.6328	2.11834	1.73421	2.05142	1.93197	2.05085
chr10	127739537	127747339	Zbtb39	+	2.755	2.364	3.365	2.076	2.588	3.143	2.212	2.937	2.368	2.477	2.729	3.29	3.6	3.16	3.214	2.153	2.645	2.038	1.707	2.379	2.146	2.891	3.64	2.698	2.63592	2.65866	3.08916	2.31842	3.01445	2.52525	2.22581	2.84314	2.46924	2.9871	3.42272	2.08112
chr15	89099097	89123150	Tubgcp6	-	2.99	2.341	3.051	2.465	2.889	3.365	2.132	2.574	2.597	2.317	2.283	3.299	3.014	2.731	2.949	2.381	2.083	2.084	1.761	2.301	1.984	2.402	2.513	2.125	2.30191	2.28687	2.73129	2.34816	2.19348	2.29625	2.03348	2.59215	2.25228	2.60586	2.61089	2.07537
chr18	77773767	77782868	Atp5a1	+	2.683	1.931	3.628	2.989	2.234	2.623	2.591	2.274	3.139	2.803	2.27	3.136	1.945	1.977	2.692	2.372	1.808	1.766	1.816	2.087	1.872	1.948	2.073	2.313	1.77273	1.88534	2.66617	2.39721	1.86947	1.84893	1.9056	2.16849	1.93059	1.9689	2.04142	2.21415
chr11	75486776	75509447	Prpf8	+	2.753	2.249	3.023	2.434	2.775	2.913	2.372	2.527	2.996	2.495	2.695	3.066	2.895	2.736	2.624	2.517	2.484	2.04	1.85	2.11	2.196	2.466	2.631	2.365	2.32531	2.40154	2.48527	2.53451	2.61826	2.25151	2.09926	2.35752	2.40229	2.59156	2.63634	2.21062
chr6	72432798	72439558	Mat2a	-	2.519	2.113	3.234	2.877	2.025	3.324	2.821	1.943	3.162	3.051	2.665	2.551	1.37	1.906	1.629	2.1	2.158	1.958	2.181	1.887	2.314	1.423	1.113	1.788	1.69183	2.0278	1.59323	1.94911	1.93445	1.70424	1.93948	1.70017	2.22432	1.47292	1.34497	2.24448
chr9	66065175	66069731	Snx22	-	3.663	2.217	2.787	2.167	3.125	2.463	3.003	2.465	2.522	2.45	2.217	3.181	3.385	3.037	2.552	2.212	1.997	2.072	1.557	1.898	1.648	2.546	3.425	2.677	2.34131	2.50686	2.43828	2.41755	2.42469	2.6247	2.13757	2.4093	1.99289	2.62735	3.14567	1.93985
chr3	89402672	89411863	Flad1	-	2.698	2.132	3.481	2.206	2.743	3.08	2.381	2.435	2.836	2.38	2.516	3.366	2.786	2.648	2.68	2.513	2.435	2.019	1.466	2.399	2.15	2.581	2.811	2.47	2.27716	2.3805	2.60919	2.59424	2.62364	2.27039	1.7355	2.64195	2.32176	2.63693	2.70644	2.16031
chr11	48800359	48806241	Rack1	+	3.249	2.085	2.906	3.026	2.15	2.553	2.793	2.375	2.82	3.221	2.335	2.73	2.217	1.824	2.337	1.857	2.439	2.379	1.868	2.024	1.707	1.554	2.112	2.549	2.06553	1.74296	2.31352	1.87822	2.49205	2.45101	1.94611	2.09534	1.75869	1.57319	2.08581	2.46457
chr6	141629517	141686635	Slco1b2	+	2.582	2.035	4.007	2.607	1.637	2.972	2.998	2.529	2.836	2.911	2.128	2.992	0.8634	1.249	1.17	1.386	1.251	1.651	1.66	1.666	1.744	1.159	0.7144	1.998	1.27351	1.50979	1.3039	1.41543	1.19839	1.53878	1.51059	1.50182	1.58749	1.03257	0.640489	1.99903
chr2	25218744	25222281	Fam166a	+	3.155	2.213	2.733	2.37	2.732	3.352	1.98	3.067	2.555	2.729	2.197	3.13	2.279	2.851	2.826	2.405	2.344	2.193	1.947	2.49	2.002	2.057	2.341	2.711	1.91859	2.63792	2.73571	2.41296	2.42566	2.32383	2.10246	2.64555	2.1331	2.13911	2.34958	2.62152
chr6	125349722	125362483	Tnfrsf1a	+	2.976	2.054	3.429	2.311	2.718	3.307	2.331	2.776	2.913	2.313	2.101	2.979	3.506	3.174	3.165	2.566	3.14	1.988	1.798	2.476	2.041	2.565	3.036	2.115	2.57307	2.57127	2.8443	2.47915	3.23883	2.22434	2.12368	2.84284	2.40083	2.86965	3.23729	2.16476
chr10	81396190	81427173	Nfic	-	2.682	2.008	2.799	2.332	2.905	3.338	2.344	2.232	3.151	2.546	2.887	2.982	3.809	3.435	3.66	2.92	3.388	2.146	1.669	2.239	2.19	3.511	4.05	2.547	2.7488	2.83446	3.43905	2.99858	3.68603	2.58341	2.16573	2.71497	2.56515	3.70526	3.9833	2.13927
chr5	36465184	36474077	Grpel1	+	2.923	1.934	3.333	2.359	2.186	2.872	2.386	2.777	2.925	3.088	2.468	2.946	1.73	2.268	1.971	2.339	1.963	1.939	1.817	2.116	2.271	1.736	1.749	2.122	1.74694	2.26166	1.94745	2.30429	1.92319	1.90015	1.78517	2.09724	2.27138	1.76157	1.80582	2.21613
chr4	44991242	45012412	Zbtb5	-	3.151	1.988	2.414	2.273	2.221	3.571	2.682	2.884	2.895	2.423	2.311	3.38	2.192	2.126	2.172	1.741	1.886	1.882	1.725	1.838	1.666	1.917	1.78	2.176	1.85329	1.93183	2.09747	1.76124	1.97611	2.01711	1.88021	1.98844	1.78678	1.98323	1.7668	2.05849
chr5	137569839	137588081	Tfr2	+	2.83	2.466	3.03	2.278	2.682	3.586	2.054	2.768	2.611	2.16	2.294	3.409	3.259	2.931	2.853	2.365	2.322	2	1.797	2.214	1.715	2.302	2.388	2.338	2.3098	2.34114	2.56645	2.32574	2.47399	2.28722	2.16343	2.6036	2.07175	2.56987	2.51097	2.26003
chr5	89417510	89457898	Gc	-	2.744	1.808	3.911	2.641	1.758	2.891	2.992	2.491	3.363	2.862	1.827	2.866	1.216	1.331	1.272	1.274	1.491	1.704	1.815	1.502	1.604	1.201	0.8955	1.829	1.44761	1.46509	1.3252	1.26292	1.43227	1.61424	1.71083	1.40005	1.52089	1.15334	0.899926	1.90213
chr11	102402980	102407517	Slc25a39	-	2.098	2.289	3.611	2.446	2.896	3.066	2.06	2.921	2.973	2.379	2.42	2.983	4.13	3.021	3.5	2.43	3.114	2.303	1.729	2.902	2.298	3.174	3.86	2.581	3.17244	2.49036	3.32044	2.52567	3.40905	2.72159	2.19528	3.34013	2.63213	3.32828	3.75859	2.14805
chr4	116685598	116700000	Prdx1	+	2.509	1.793	3.33	2.765	2.191	3.131	3.094	2.343	2.93	2.973	2.256	2.806	1.724	1.724	1.295	1.76	2.079	1.829	2.071	1.751	2.043	1.532	1.327	2.111	1.88362	1.81765	1.33376	1.75495	2.04124	1.7696	2.00106	1.6816	1.98523	1.49694	1.32574	2.15462
chr1	164249045	164265385	Slc19a2	+	3.06	2.202	3.078	2.328	2.154	3.32	2.504	2.731	2.591	2.262	2.487	3.378	1.572	1.976	1.634	1.639	1.711	1.952	1.939	1.918	1.783	1.607	1.635	1.775	1.67855	2.02655	1.63954	1.61051	1.65948	1.88843	1.87437	1.8633	1.74922	1.60512	1.67602	1.8699
chr11	117966086	117969366	Socs3	-	2.764	1.856	3.924	3.429	3.024	2.599	2.322	2.519	2.11	2.058	2.151	3.328	4.457	3.874	3.302	2.475	4.239	1.579	1.584	2.236	2.223	2.882	4.11	2.314	2.93326	2.96004	2.898	2.48114	4.55546	2.10596	2.22163	2.88448	2.78252	3.25272	4.19211	2.00768
chr10	99263230	99267489	Dusp6	+	3.62	2.306	3.097	2.198	1.716	3.047	2.385	1.978	3.142	2.645	2.55	3.384	2.226	3.113	2.466	1.589	1.709	2.12	1.82	1.998	2.331	2.331	2.715	1.625	1.86393	2.90045	2.37785	1.60016	1.79435	2.25445	1.97844	2.15532	2.4621	2.41078	2.71835	1.52682
chr12	104387163	104394257	Serpina3m	+	2.36	2.176	4.374	2.607	2.223	2.24	1.883	2.085	4.004	3.394	1.976	2.735	2.054	2.143	2.341	2.161	1.809	1.747	1.059	1.919	1.938	1.736	1.838	2.379	1.63321	1.91762	2.27536	2.21943	1.95582	1.94655	1.2756	2.11699	2.08171	1.78975	1.76613	2.14583
chr11	101582241	101591785	Tmem106a	+	3.093	2.32	3.114	2.383	2.303	2.775	2.299	3.05	2.672	2.456	2.402	3.142	2.788	2.783	2.507	2.217	2.274	1.833	1.696	2.067	1.909	1.957	2.567	1.916	2.09358	2.34369	2.28414	2.17194	2.36809	2.02757	1.95241	2.34658	2.1731	2.16697	2.68418	1.90174
chr17	56584981	56606294	Safb	+	2.953	2.088	2.907	2.551	2.913	3.079	2.172	2.349	2.896	2.677	2.258	3.16	3.084	2.661	2.9	2.523	2.331	1.966	1.736	1.974	1.976	2.317	2.548	2.327	2.2805	2.17367	2.67781	2.51494	2.48603	2.23311	2.06416	2.31219	2.2732	2.52218	2.61014	2.19507
chr17	23824739	23829109	Elob	-	2.486	1.857	3.023	2.598	2.596	3.149	2.346	2.569	3.014	3.444	2.09	2.831	2.281	1.951	2.568	1.906	2.022	1.596	1.861	2.123	1.691	2.051	1.556	2.166	1.95086	1.73838	2.45565	1.87667	2.05844	1.68097	1.97725	2.25328	1.81807	2.1576	1.62489	2.17993
chr14	31607225	31640965	Hacl1	-	2.065	1.866	2.415	3.654	2.755	3.458	2.559	1.878	2.581	2.544	2.414	3.803	1.889	1.693	1.765	1.881	1.878	2.004	1.946	1.487	1.761	1.63	1.572	1.897	1.83697	1.64294	1.71915	1.84162	1.84733	1.98429	1.93949	1.49595	1.78765	1.6766	1.64079	1.99023
chr11	16752202	16887658	Egfr	+	1.943	2.792	2.725	4.724	1.792	1.857	2.225	1.778	2.22	4.437	2.344	3.121	1.714	1.274	1.271	1.855	1.828	1.818	2.751	1.312	2.446	1.472	1.066	1.999	2.07882	1.47486	1.33719	1.81581	1.71272	1.65591	2.5714	1.14417	2.31922	1.41557	1.1092	2.17112
chr19	5637489	5648130	Rela	+	2.868	2.481	3.04	2.183	3.189	2.989	2.263	2.811	2.12	2.329	2.567	3.118	3.77	2.907	3.029	2.492	2.872	2.105	1.661	2.412	2.323	3.102	3.188	2.779	2.87245	2.42538	2.8875	2.61479	3.18326	2.5289	2.12172	2.83371	2.62988	3.21823	3.03775	2.28645
chr16	23965049	23988852	Bcl6	-	3.266	2.014	2.602	2.312	2.205	4.026	2.37	3.199	2.529	2.477	2.423	2.51	2.359	2.531	2.355	1.621	2.141	1.664	1.303	2.174	1.955	1.906	2.253	2.784	1.83192	2.29448	2.35062	1.79035	2.42565	2.00554	1.64301	2.45406	2.11669	1.8909	2.0027	2.24007
chr6	48593882	48599082	Repin1	+	2.798	2.598	3.975	2.086	2.249	3.509	2.324	2.791	2.33	1.845	2.233	3.18	3.335	2.652	3.523	2.467	2.517	1.903	1.81	2.232	1.992	2.508	3.462	2.675	2.46676	2.18463	3.3836	2.58267	2.81483	2.31009	2.25345	2.6389	2.28945	2.6231	3.32184	2.20668
chr1	58113135	58200452	Aox3	+	2.929	1.996	2.66	2.145	2.539	3.613	2.692	2.823	2.538	2.14	2.224	3.619	1.532	2.2	1.695	1.609	1.822	2.184	1.881	1.865	1.683	1.531	1.562	2.502	1.54443	2.23346	1.74249	1.66355	1.87661	2.2317	1.91479	1.87791	1.66804	1.48118	1.47034	2.36151
chr9	57750710	57765860	Clk3	-	2.355	2.369	3.194	2.603	2.702	2.992	2.311	2.558	2.658	2.335	2.552	3.238	2.63	3.002	2.865	2.093	2.328	2.118	1.609	2.245	2.042	2.187	2.885	2.479	2.0098	2.66084	2.753	2.16027	2.52466	2.39417	1.91479	2.53054	2.2574	2.28238	2.81047	2.18468
chr7	127607034	127614433	Zfp629	-	2.944	2.705	3.688	2.276	2.888	2.391	1.666	2.576	2.472	2.474	2.222	3.521	3.434	3.092	3.213	2.642	2.429	1.877	1.702	2.602	2.17	2.654	3.218	2.396	2.52103	2.56363	3.00366	2.6861	2.66096	2.23123	2.11292	3.00402	2.49754	2.84148	3.19983	2.1066
chr5	137778917	137780107	Ppp1r35	+	3.176	2.293	3.254	2.286	3.131	2.762	1.941	2.358	3.924	2.245	1.766	2.674	4.579	4.336	4.96	2.061	2.24	2.271	1.248	2.083	1.705	3.861	3.725	1.979	2.52882	3.08895	4.38697	2.03288	2.62768	2.94537	2.07994	2.9434	2.46475	4.39099	3.89611	1.66213
chr7	30945247	30956803	Usf2	-	3.029	2.003	3.771	2.278	2.685	3.405	2.687	2.014	2.572	2.392	1.971	2.995	3.357	2.314	2.548	2.045	2.745	1.826	1.597	2.192	1.957	2.352	2.799	2.452	2.62336	1.91556	2.42422	2.13533	2.9889	2.16293	1.96641	2.53335	2.20975	2.4556	2.69291	2.07567
chr8	104591467	104596849	Pdp2	+	3.129	2.2	3.26	2.219	2.651	2.435	2.083	2.772	2.531	2.471	2.819	3.226	2.296	2.699	2.6	2.193	2.416	1.756	1.858	1.972	1.841	1.945	2.201	2.306	1.80144	2.39065	2.44898	2.17042	2.49297	1.90363	2.0474	2.17429	2.02728	2.08639	2.26861	2.27094
chr7	13032005	13034777	Chmp2a	-	2.646	1.792	3.335	2.333	2.94	2.842	2.763	2.715	3.234	2.9	2.187	2.096	2.803	1.928	2.239	2.148	2.364	1.919	2.237	2.162	2.092	2.439	2.325	1.757	2.60688	1.7892	2.15102	2.10434	2.35816	1.94449	2.28732	2.23065	2.17248	2.52482	2.40965	1.83399
chr16	23058299	23082078	Kng1	+	2.586	2.479	3.66	2.69	2.214	2.894	2.676	2.608	2.229	1.975	2.039	3.731	1.777	1.686	1.755	1.628	1.623	1.795	1.828	1.891	1.621	1.254	1.376	1.586	1.71984	1.6069	1.66366	1.53412	1.53628	1.72514	1.78469	1.88395	1.65991	1.34857	1.53594	1.821
chr5	145977193	146009617	Cyp3a25	-	2.598	2.123	3.428	1.541	1.6	4.169	2.06	3.751	3.207	1.957	1.829	3.513	0.8336	1.88	1.377	1.17	1.318	1.863	1.449	1.954	1.445	1.046	0.7938	1.766	1.05042	1.98578	1.39322	1.11815	1.21956	1.73946	1.32185	1.84473	1.37509	1.03694	0.867082	1.94311
chr17	35833919	35838301	Tubb5	-	3.657	2.056	2.945	2.436	2.702	2.729	2.533	2.701	2.663	2.272	2.405	2.664	3.627	3.218	3.445	2.244	3.235	1.969	1.58	2.295	2.375	2.97	2.593	2.824	2.57937	2.59959	3.18418	2.26916	3.47451	2.35124	2.03335	2.74783	2.7557	3.20694	2.61456	2.55856
chr14	8225510	8258839	Acox2	-	2.411	1.927	2.204	2.775	2.489	3.287	2.595	2.235	3.424	2.682	2.384	3.344	1.95	1.941	1.852	2.087	2.053	1.933	1.583	1.758	1.79	1.734	1.763	2.235	1.78824	1.8534	1.82513	2.10744	2.10732	2.00778	1.66482	1.83344	1.84563	1.7564	1.73874	2.15067
chr13	23581601	23581969	Hist1h4d	+	3.315	2.491	4.391	2.283	2.562	2.268	2.932	1.938	3.281	3.06	1.269	1.958	3.595	2.574	2.763	1.617	2.269	2.927	1.463	1.913	1.199	2.285	2.768	1.929	2.57522	1.9388	2.45263	1.57171	2.42904	3.23262	1.85445	2.33054	1.58287	2.57545	2.90529	1.85338
chr13	55325167	55329730	Mxd3	-	3.168	1.908	2.938	2.3	3.168	2.541	2.497	2.6	2.507	2.339	2.1	3.647	3.658	3.12	3.959	2.564	2.473	2.252	1.8	2.322	1.869	2.702	3.423	2.128	2.5279	2.41553	3.61412	2.51266	2.64915	2.58959	2.23298	2.78432	2.29462	3.02486	3.57706	2.04721
chr4	141301220	141329384	Epha2	+	2.698	2.284	2.199	2.105	2.31	3.559	2.381	2.583	3.703	2.52	2.612	2.718	3.666	3.156	3.24	2.916	2.577	2.171	1.574	2.314	2.076	2.876	3.697	2.763	2.61889	2.58775	3.06406	3.04584	2.92607	2.65276	2.1019	2.80151	2.43657	3.02309	3.54407	2.2235
chr5	138085083	138107822	Zkscan1	+	3.028	2.301	3.111	2.076	2.065	3.131	2.469	2.709	2.799	2.283	2.353	3.346	1.683	2.032	1.871	1.638	1.856	1.804	1.822	1.87	1.971	1.636	1.476	1.99	1.66742	2.0141	1.85233	1.6201	1.84041	1.79228	1.81569	1.87064	1.98014	1.65519	1.50678	2.03392
chr3	94399218	94404501	Lingo4	+	1.909	2.063	2.704	2.772	3.961	2.889	1.291	1.912	3.797	2.806	2.878	2.659	2.501	2.088	3.044	2.679	3.265	1.894	1.306	1.772	1.965	2.868	3.498	1.426	2.21555	1.89528	2.93177	2.635	3.27699	1.94972	1.3932	1.87844	2.07842	2.97615	3.58863	1.48686
chr15	58933809	58939489	Ndufb9	+	2.554	2.369	3.757	2.984	2.338	2.485	2.041	2.095	2.484	3.053	2.655	2.824	2.302	2.362	2.375	2.22	2.218	1.943	1.618	1.769	2.54	2.185	2.024	2.573	1.99384	2.2117	2.352	2.29376	2.35798	2.11864	1.79875	1.92432	2.63934	2.19781	1.91974	2.32111
chr8	70718542	70722635	Gm3336	+	2.425	2.342	3.794	2.422	2.789	2.787	2.117	2.609	2.7	1.91	2.665	3.079	2.764	2.731	2.837	2.466	2.284	2.165	1.802	2.226	1.992	2.795	2.981	2.569	2.26341	2.48181	2.79109	2.57526	2.50032	2.44026	2.08808	2.47479	2.15539	2.82487	2.82923	2.18749
chr5	124116107	124118195	Arl6ip4	+	3.739	2.66	3.365	2.217	2.525	2.515	1.96	2.715	2.915	2.339	1.723	2.961	4.879	4.301	3.335	2.995	2.365	2.323	1.215	2.14	2.517	3.118	3.906	2.455	2.96671	3.18065	2.87332	3.05871	2.82082	3.03766	2.05523	2.97251	3.20852	3.53526	3.91572	1.9239
chr3	95658720	95663178	Mcl1	+	2.445	2.601	2.868	2.807	1.773	2.943	2.392	2.309	2.9	2.685	3.007	2.866	1.602	1.834	1.823	1.886	2.57	1.97	1.919	2.105	2.526	1.694	2.088	2.59	1.93803	2.08468	1.9956	1.98781	2.60828	1.95204	1.85207	1.99638	2.38296	1.52382	1.89796	2.38737
chr10	63061616	63077536	Pbld1	+	2.378	2.162	3.426	2.1	2.43	3.461	2.283	2.783	3.104	2.496	2.361	2.611	2.481	2.705	2.816	2.369	2.167	1.985	1.607	2.071	1.867	1.926	2.339	2.058	1.87324	2.30739	2.59866	2.30202	2.22049	2.12906	1.81173	2.30651	2.10339	2.13338	2.48747	2.11766
chr4	116804002	116807559	Toe1	-	2.97	2.393	2.702	2.559	1.943	3.159	2.234	2.613	2.483	2.586	2.887	3.053	2.571	2.749	3.185	2.268	1.817	2.016	1.46	1.954	2.124	1.536	2.47	1.913	1.79631	2.24192	2.90751	2.18207	1.8846	2.1991	1.72057	2.25401	2.42543	1.80081	2.66017	1.9905
chr17	24440767	24443101	Dnase1l2	-	2.812	2.521	2.203	1.903	3.21	3.432	2.275	2.343	2.422	2.424	2.231	3.803	3.165	2.897	3.838	2.276	2.761	2.018	1.709	2.978	2.046	2.332	2.859	2.96	2.36293	2.43489	3.65761	2.3191	2.96934	2.33335	2.07311	3.33264	2.33293	2.49297	2.83578	2.69435
chr4	133553375	133556686	Nr0b2	+	3.2	2.873	3.068	1.749	1.597	2.924	2.342	3.32	3.041	2.083	2.73	2.64	2.782	2.289	3.063	1.841	2.197	1.84	1.639	2.356	2.166	2.399	2.451	1.829	2.30083	1.98796	2.9143	1.81685	2.2696	1.98156	1.82172	2.55208	2.34766	2.53843	2.52041	1.8006
chr12	112976481	112978940	Btbd6	+	2.407	2.378	2.869	2.597	2.933	2.568	1.685	2.555	2.723	2.296	2.387	4.168	3.292	2.058	3.591	1.816	2.078	2.358	2.177	2.266	1.714	2.392	3.111	2.512	2.64304	1.70971	3.48858	1.90464	2.3029	2.66436	2.51002	2.57087	1.93591	2.47615	3.00259	2.15623
chr9	122848909	122866006	Zfp445	-	2.129	1.903	3.337	3.216	2.477	2.583	2.782	2.11	2.96	3.208	2.023	2.831	1.512	1.802	1.464	1.813	1.574	1.719	1.849	1.707	2.016	1.605	1.05	1.888	1.61882	1.84985	1.46474	1.7785	1.51612	1.64961	1.77997	1.65018	1.98327	1.60821	1.10103	1.9987
chr19	46599105	46657389	Wbp1l	+	2.61	2.271	2.825	2.523	2.581	3.091	2.26	2.439	2.948	2.65	2.482	2.864	2.908	2.771	2.745	2.373	2.597	2.15	1.616	2.021	2.047	2.36	2.789	2.345	2.24342	2.38068	2.58291	2.39312	2.75329	2.39644	1.90656	2.30965	2.28771	2.50674	2.79575	2.16573
chr10	81136270	81151657	Zbtb7a	+	2.953	2.088	2.534	2.449	2.855	3.293	1.945	2.469	2.547	2.41	2.792	3.193	4.165	3.341	3.789	3.033	2.867	2.158	1.576	2.216	1.928	3.531	4.216	2.993	2.83712	2.63334	3.58793	3.22487	3.33819	2.79486	2.2649	2.8433	2.38007	3.6942	3.97669	2.23754
chr5	137528128	137533229	Gnb2	-	2.667	2.337	2.59	2.072	3.142	3.214	2.027	3.123	3.061	1.994	2.031	3.256	3.345	3.229	3.979	2.445	2.914	1.812	1.884	2.23	1.97	3.051	4.183	3.007	2.36868	2.74338	3.89012	2.65891	3.33674	2.34961	2.44253	2.7155	2.28851	3.10856	3.88566	2.2608
chr19	4148662	4154035	Coro1b	+	2.744	2.239	3.074	2.199	3.173	3.163	1.997	2.366	2.649	1.981	2.727	3.187	3.979	3.156	3.724	2.87	3.076	2.037	1.63	2.593	2.151	3.267	3.724	2.564	2.87559	2.52086	3.47684	2.93052	3.36391	2.472	2.13179	3.08129	2.54549	3.4874	3.69	2.19532
chr2	26396248	26409127	Inpp5e	-	3.136	2.208	3.366	2.281	2.273	2.883	2.462	2.742	2.367	2.523	2.34	2.916	2.868	3.007	2.739	2.628	2.274	2.105	1.698	1.914	1.891	2.368	2.628	2.418	2.07552	2.53398	2.53284	2.63607	2.4437	2.38371	2.03311	2.2529	2.18107	2.55663	2.66257	2.2459
chr3	89136141	89146594	Pklr	+	2.1	2.208	5.188	2.99	2.357	2.226	1.992	2.301	2.424	3.283	1.976	2.424	2.813	2.837	2.886	2.58	2.195	1.922	1.426	2.256	2.789	2.46	2.712	2.401	2.2337	2.51839	2.78147	2.64294	2.3788	2.18006	1.7117	2.52274	2.99017	2.549	2.64221	2.12582
chr5	137781905	137786701	Mepce	-	2.482	2.401	3.352	2.167	3.022	3.496	2.076	2.58	2.457	2.217	2.162	3.056	3.491	3.342	3.359	2.415	2.667	1.856	1.813	2.094	1.58	2.756	3.662	2.303	2.34201	2.67745	3.09623	2.47135	2.95982	2.30262	2.33076	2.60023	1.99205	2.99121	3.63771	1.93655
chr9	107587717	107593038	Ifrd2	+	2.723	1.997	3.157	2.475	2.747	2.863	2.418	2.71	2.764	2.884	2.328	2.396	3.539	3.58	2.956	2.355	3.092	2.015	1.56	2.33	2.403	2.536	3.811	3.068	2.5029	3.04931	2.8356	2.54979	3.50687	2.55485	2.12972	2.83449	2.74714	2.6247	3.54914	2.36048
chr10	81105914	81124697	Map2k2	+	2.482	2.226	3.31	2.311	2.843	3.072	2.147	2.554	2.416	2.382	2.433	3.27	3.423	2.954	3.187	2.534	2.66	2.184	1.822	2.034	2.179	2.91	3.501	2.725	2.57258	2.50654	3.068	2.66896	2.97442	2.60338	2.27183	2.43977	2.46622	3.00416	3.3276	2.20954
chr4	128993223	129011529	Ak2	+	2.699	2.172	3.891	2.145	2.534	2.718	2.174	2.802	2.838	2.738	2.17	2.559	2.291	2.508	2.384	2.192	2.126	1.957	1.59	1.908	2.136	2.116	2.294	1.919	1.92464	2.27717	2.26803	2.17021	2.17771	2.06153	1.72668	2.05616	2.27496	2.22508	2.35253	1.9063
chr19	42123274	42128993	Avpi1	-	2.989	2.302	3.262	2.427	2.683	2.882	2.275	2.483	2.587	2.61	2.027	2.908	2.829	2.516	2.948	1.892	2.617	1.918	1.781	2.189	1.755	1.96	2.547	2.457	2.16379	2.12388	2.78332	1.90912	2.77029	2.16181	2.06968	2.47692	1.99651	2.10946	2.55877	2.28544
chr9	107296658	107302784	Cish	+	1.442	2.623	3.577	4.848	2.873	1.759	2.337	1.578	2.066	2.686	2.154	3.461	2.446	2.232	2.23	2.226	1.68	1.337	1.756	1.515	2.152	2.486	2.629	2.299	1.99723	2.0511	2.2611	2.4132	1.96742	1.66876	2.07622	1.76779	2.28147	2.43628	2.34419	1.72323
chr17	31612622	31637205	Cbs	-	3.496	1.986	2.03	2	2.615	3.667	2.806	2.107	2.55	1.907	2.476	3.761	4.202	2.502	2.172	2.147	3.137	2.248	1.857	1.875	1.628	2.453	3.093	2.581	3.11638	1.88744	1.9464	2.22825	3.443	2.69665	2.3662	2.36265	2.01199	2.65124	3.02338	2.16142
chr17	24736592	24742778	Msrb1	+	3.104	2.067	3.39	2.44	2.547	3.114	2.084	2.377	2.407	2.529	2.298	3.021	2.686	2.654	2.737	2.422	2.768	2.027	1.352	2.183	1.991	2.119	2.426	2.449	2.07057	2.27936	2.56449	2.41294	2.88373	2.22885	1.60129	2.44107	2.21918	2.27862	2.47839	2.35549
chr5	122453512	122502225	Atp2a2	-	3.457	1.977	2.118	2.526	2.243	2.808	3.292	2	2.736	2.966	2.561	2.693	2.235	2.038	1.726	2.035	2.187	2.126	2.294	1.926	2.285	1.784	1.606	2.07	2.21875	1.99801	1.67028	1.97156	2.12384	2.07114	2.25544	1.91175	2.30306	1.84239	1.71272	2.23306
chr3	89377645	89393203	Zbtb7b	-	3.201	2.488	2.812	1.989	2.408	3.364	2.354	2.42	2.412	2.182	2.43	3.291	3.654	3.143	3.44	2.862	2.89	2.174	1.547	2.31	1.805	2.654	3.508	2.485	2.53176	2.47395	3.1494	2.87511	3.13207	2.57028	2.02275	2.79047	2.21545	2.91968	3.55417	2.23691
chr7	126795233	126799178	Aldoa	-	2.727	2.59	3.755	2.008	2.609	2.927	1.692	2.872	2.353	2.224	2.505	3.088	3.363	3.142	3.828	2.366	2.962	1.88	1.436	2.399	2.149	3.028	3.792	2.238	2.42702	2.60926	3.62858	2.42999	3.21947	2.26103	1.87068	2.81741	2.48122	3.20411	3.74208	1.89214
chr1	58411987	58424088	Clk1	-	2.657	2.207	3.197	2.511	1.639	3.182	2.388	2.367	3.023	2.855	2.286	3.022	1.503	1.598	1.412	1.777	1.639	1.997	1.815	1.979	2.034	1.549	1.175	2.115	1.76437	1.75881	1.48816	1.78443	1.5936	1.91469	1.71169	1.87059	1.93641	1.47814	1.14678	2.14533
chr17	56100590	56109802	Plin4	-	2.876	1.822	2.523	2.631	2.217	3.748	2.294	1.858	3.574	2.917	2.319	2.521	3.781	2.205	2.843	2.759	2.388	2.085	1.722	1.893	1.778	2.613	3.152	3.072	2.8018	1.70649	2.73438	2.94948	2.78678	2.60129	2.265	2.37191	2.10203	2.69135	2.89388	2.38661
chr4	141242883	141257562	Arhgef19	+	3.09	2.035	2.37	1.9	2.959	3.48	2.207	2.507	2.695	1.961	2.67	3.394	3.898	3.198	3.168	2.97	3.056	2.027	1.622	2.302	1.881	3.074	3.429	2.527	2.74795	2.523	2.88826	3.00574	3.32743	2.45434	2.12547	2.80181	2.29737	3.32714	3.43913	2.21434
chr15	76710739	76715091	Lrrc14	+	2.969	2.015	3.391	2.044	2.673	3.138	2.53	1.98	2.262	2.798	2.341	3.123	3.68	2.807	3.244	3.001	3.175	2.624	1.38	2.392	2.038	2.764	3.282	3.358	2.74399	2.30437	3.0958	3.12826	3.49876	3.06531	1.85989	2.83151	2.35818	2.88588	3.12663	2.84642
chr2	122147686	122153082	B2m	+	3.006	1.931	3.057	2.446	2.074	2.715	2.588	2.672	3.026	2.543	2.187	3.007	2.156	2.007	1.887	1.886	2.352	2.114	1.85	1.739	2.382	2.186	2.123	2.082	2.15995	2.02768	1.91917	1.92443	2.39146	2.14925	1.87581	1.75014	2.37323	2.15209	2.05871	1.9821
chr12	73041826	73046712	Six1	-	2.859	1.894	2.156	2.206	2.724	4.237	2.83	1.465	2.641	2.004	3.912	2.323	3.044	3.16	2.863	2.82	2.316	2.25	2.211	3.07	4.367	4.215	3.877	1.716	3.21353	3.31585	3.00003	2.93306	2.39995	2.29969	2.2213	3.03576	4.28308	4.07626	3.6783	1.45219
chr19	4756524	4765940	Rbm4b	+	2.815	2.04	3.101	2.571	2.01	2.679	2.724	2.574	2.853	2.828	2.576	2.468	1.601	2.028	1.649	1.82	1.946	1.933	1.644	1.764	1.985	1.457	1.364	1.9	1.60117	1.99982	1.60096	1.7606	1.88374	1.87638	1.6015	1.74413	1.99625	1.50787	1.46298	2.05559
chr2	10094590	10130683	Itih2	-	2.832	1.997	2.912	2.243	2.094	3.318	2.827	2.551	2.53	2.207	1.885	3.815	1.704	1.897	1.537	1.473	2.007	1.968	1.716	1.789	1.719	1.318	1.287	1.768	1.67971	1.84403	1.46529	1.39247	1.92758	1.89961	1.66858	1.77246	1.74328	1.39302	1.42269	1.97428
chr16	17331370	17343574	Serpind1	+	2.627	2.163	3.204	2.455	2.222	2.946	2.715	2.228	3.265	2.571	2.31	2.497	1.782	1.809	1.767	1.93	2.007	1.968	1.608	1.949	1.874	1.433	1.605	1.664	1.78232	1.76519	1.69228	1.83759	1.91012	1.87988	1.54186	1.91806	1.89148	1.51213	1.759	1.90609
chr6	128430106	128438631	Fkbp4	-	2.814	1.815	2.704	2.797	2.897	2.927	2.635	1.916	3.14	2.856	2.134	2.472	3.107	2.315	2.392	2.717	2.437	1.728	1.723	1.91	2.38	2.126	2.792	2.406	2.47593	1.96835	2.27887	2.78648	2.63819	2.00999	2.03489	2.20089	2.59898	2.22216	2.71444	2.10382
chr11	116131816	116138868	Mrpl38	-	2.22	2.179	3.402	2.201	2.66	3.416	2.285	2.542	2.899	2.412	2.488	2.39	3.418	3.168	3.627	2.701	2.507	1.989	1.488	2.25	2.186	3.496	3.209	2.175	2.46873	2.61016	3.39495	2.72908	2.72956	2.34038	1.90256	2.66208	2.52995	3.70617	3.21974	1.92065
chr2	26920040	26933511	Surf4	-	3.448	2.074	2.859	2.567	2.238	2.74	2.409	2.77	2.556	2.645	2.135	2.644	2.672	2.514	2.447	2.055	2.118	1.88	1.728	2.092	2.034	2.141	2.302	2.246	2.14227	2.20978	2.32953	2.08552	2.25776	2.09023	1.96995	2.32691	2.22311	2.24555	2.28323	2.06515
chr5	121660868	121687249	Brap	+	2.355	2.085	3.176	2.116	2.422	3.305	2.024	2.822	2.184	2.257	2.67	3.656	2.296	2.716	2.512	2.215	2.277	2.087	1.571	2.196	1.897	2.073	2.254	2.087	1.87411	2.44116	2.36311	2.17096	2.3167	2.18934	1.71487	2.3603	2.06063	2.21486	2.35298	2.12199
chr11	102289299	102296629	Atxn7l3	-	2.635	1.953	3.048	1.983	2.903	3.201	2.261	2.215	2.596	2.118	2.872	3.285	4.152	3.057	3.221	2.608	3.124	2.023	1.85	2.085	2.19	3.256	3.551	2.78	3.00257	2.42418	3.0125	2.73153	3.48728	2.53374	2.41592	2.61381	2.58942	3.43374	3.41478	2.23753
chr16	17835275	17838186	Car15	-	3.174	1.914	2.382	2.052	2.906	3.278	2.201	2.142	3.427	2.457	1.947	3.095	2.471	2.623	2.653	2.753	2.494	1.689	1.473	2.648	1.472	2.644	2.98	2.406	2.02395	2.39376	2.6006	2.83649	2.67242	1.9214	1.71842	2.86549	1.62059	2.68275	2.86794	2.10218
chr19	4035410	4037912	Gstp1	-	2.945	1.351	2.612	1.767	2.397	1.744	2.014	3.236	3.447	2.531	3.069	3.862	2.185	1.688	2.142	1.156	2.333	1.325	1.29	1.58	1.455	2.359	2.548	2.007	1.89075	1.59972	2.21395	1.34243	2.58818	1.60319	1.54545	1.76698	1.52776	2.27181	2.25511	1.46268
chr13	43398375	43402858	Nol7	+	2.673	2.152	3.442	2.496	1.958	2.535	3.034	2.326	2.972	2.911	1.973	2.502	1.04	1.823	1.648	1.803	2.022	1.869	1.751	1.663	1.708	1.461	1.214	2.354	1.2814	1.97465	1.72365	1.81641	1.98693	1.79921	1.66025	1.56506	1.61662	1.38994	1.17702	2.36487
chr14	55884941	55898780	Khnyn	+	2.633	2.38	2.301	2.086	2.729	3.833	1.98	2.799	1.991	1.841	2.685	3.711	2.121	2.487	2.372	1.743	1.794	1.906	1.863	2.206	1.56	1.889	2.276	1.902	1.79288	2.28603	2.27793	1.73559	1.85299	2.01115	1.99407	2.34273	1.68215	1.97632	2.30824	1.85892
chr6	72598627	72607488	Retsat	+	2.317	2.296	2.585	2.354	2.635	4.146	1.567	2.291	2.751	2.231	2.605	3.17	2.444	2.609	2.7	2.331	2.196	2.007	1.572	2.243	1.778	1.948	2.346	2.231	1.9104	2.27532	2.53536	2.30454	2.27684	2.16428	1.77485	2.46055	1.97939	2.10235	2.42245	2.19867
chr19	6363689	6378038	Sf1	+	2.662	2.177	2.913	2.538	2.473	2.799	2.569	2.262	2.763	2.905	2.3	2.586	2.442	2.373	2.423	2.383	2.449	1.868	1.96	2.254	2.217	2.229	2.041	2.378	2.17505	2.20709	2.34238	2.37192	2.49171	1.94874	2.06303	2.36356	2.31734	2.30437	2.07564	2.35617
chr17	31844247	31855804	Sik1	-	2.583	1.868	1.842	1.865	2.863	3.382	1.891	2.376	2.8	2.368	2.859	4.24	3.882	2.702	3.707	2.163	3.841	1.945	1.613	1.916	1.8	3.206	3.819	2.656	2.81472	2.11294	3.51091	2.27463	4.1751	2.41632	2.13628	2.406	2.17146	3.37367	3.69763	2.16033
chr3	95897799	95904639	Car14	-	2.532	2.038	2.616	2.384	2.57	3.638	2.108	2.751	2.49	2.677	2.378	2.754	2.688	2.803	2.816	2.395	2.424	1.782	1.48	2.03	1.787	2.148	2.503	2.62	1.91764	2.36439	2.65163	2.44737	2.6356	2.09533	1.83755	2.37427	2.06049	2.2932	2.4624	2.33611
chr9	108051671	108079301	Rnf123	-	3.423	2.185	2.595	2.241	2.771	2.709	2.468	2.407	2.573	2.418	2.435	2.691	3.535	2.781	2.898	2.43	2.527	2.08	1.682	2.054	2.043	2.796	3.25	2.338	2.64098	2.28084	2.7223	2.50937	2.79205	2.46134	2.11024	2.45974	2.35685	2.94857	3.17189	1.95982
chr2	91643687	91649791	Zfp408	-	2.667	2.548	2.614	2.26	2.413	2.878	2.354	3.057	2.533	2.116	2.502	2.954	3.631	2.918	2.574	2.319	2.85	1.802	1.609	2.187	1.727	2.395	2.953	2.241	2.57689	2.28942	2.30079	2.33099	3.07704	2.17392	2.05564	2.6382	2.11259	2.64483	2.9969	2.00881
chr9	65294259	65330658	Clpx	+	3.035	1.825	2.079	2.125	2.099	4.271	2.866	1.877	2.395	2.034	2.641	3.604	1.945	1.71	1.65	1.843	1.83	2.26	1.925	1.651	1.874	1.749	1.797	2.145	1.97713	1.7453	1.68576	1.87652	1.85858	2.28094	1.93559	1.64854	1.85579	1.71234	1.73918	2.06332
chr7	46845803	46855627	Ldha	+	2.741	2.031	2.168	2.078	2.209	3.805	2.404	2.544	2.995	2.532	2.252	3.087	3.142	2.183	2.517	1.999	2.037	1.788	1.739	1.793	1.773	2.106	2.351	2.008	2.36941	1.72168	2.31572	2.00651	2.20206	2.05937	2.06544	2.12327	2.05586	2.2902	2.38531	1.84118
chr19	5728086	5729666	Fam89b	-	3.02	2.147	3.239	2.355	3.026	3.31	1.908	2.133	3.097	1.801	2.171	2.629	3.459	3.728	4.045	1.956	2.907	1.822	2.073	2.321	1.359	2.269	4.003	1.821	2.16752	2.91392	3.63555	1.8784	3.08847	2.18976	2.55429	2.84303	1.849	2.65419	4.21061	1.77825
chr11	103116324	103119724	Hexim1	+	2.884	2.084	2.525	2.4	2.313	2.866	2.522	2.335	3.502	1.924	2.385	3.092	2.026	2.988	2.333	2.225	2.05	2.258	1.506	1.826	1.758	1.999	2.379	2.482	1.55827	2.72951	2.24649	2.27321	2.19567	2.46387	1.73481	2.0405	1.92093	2.07309	2.327	2.26665
chr18	38196693	38209762	Pcdh1	-	3.247	2.39	2.87	1.876	2.541	2.913	2.312	2.92	2.732	2.127	2.106	2.795	2.955	2.872	2.837	2.066	2.212	2.125	1.827	2.393	1.783	2.113	2.727	2.103	2.23678	2.42725	2.62285	2.03959	2.33047	2.34548	2.10662	2.6889	2.05231	2.31286	2.81454	2.03535
chr2	152687147	152687942	Mcts2	+	3.118	2.92	2.211	2.027	2.222	2.004	3.412	2.186	2.934	2.769	2.243	2.773	2.127	2.274	2.301	2.07	1.927	2.026	2.243	1.191	1.511	1.01	1.678	2.3	1.58911	1.90864	2.08575	1.98244	1.94471	2.12656	2.40399	1.39001	1.7256	1.21778	1.85654	2.42688
chr17	56607451	56609771	2410015M20Rik	-	2.781	2.365	3.577	2.24	2.471	1.922	2.391	1.744	2.252	3.524	2.479	3.069	2.415	2.198	2.856	1.926	2.241	2.3	1.972	1.857	2.077	2.324	2.866	1.976	2.18336	2.06987	2.81296	1.94963	2.31289	2.40173	2.08515	1.96315	2.15773	2.3609	2.84065	1.86998
chr7	44840775	44849079	Tbc1d17	-	2.894	2.068	2.924	1.58	2.675	3.602	2.185	2.924	2.283	1.688	2.322	3.646	3.225	3.083	3.6	2.108	2.405	1.793	1.674	2.783	2.024	2.652	3.02	2.179	2.35465	2.56071	3.36883	2.11101	2.58524	2.09352	2.03785	3.15324	2.34369	2.86418	3.06774	2.00534
chr2	30364334	30385519	Miga2	+	2.449	2.094	3.092	2.029	2.929	3.174	2.152	2.377	2.98	2.295	2.503	2.713	2.99	2.912	3.25	2.735	2.499	2.107	1.597	2.379	1.957	2.734	3.375	2.737	2.27284	2.53715	3.15389	2.85405	2.76963	2.46564	1.98007	2.72293	2.19821	2.80892	3.22005	2.28861
chr6	72608420	72617000	Tgoln1	-	2.199	2.049	2.523	1.974	2.052	4.631	2.226	2.557	2.734	2.022	2.516	3.301	1.391	1.927	1.542	1.515	1.785	1.696	1.626	1.884	1.871	1.584	1.487	1.778	1.52092	2.00422	1.57525	1.513	1.75647	1.64966	1.57058	1.82822	1.82358	1.55366	1.48247	1.80799
chr19	10592196	10604258	Tkfc	-	2.522	2.248	3.585	2.543	2.231	2.331	2.036	2.322	3.013	3.326	2.099	2.503	2.659	2.813	2.762	2.433	2.262	2.024	1.658	2.02	2.185	2.255	2.601	2.164	2.06532	2.4506	2.59388	2.42216	2.37143	2.21671	1.89698	2.26825	2.40552	2.41079	2.65505	2.07932
chr2	154587043	154603673	Pxmp4	-	2.526	2.193	2.59	2.203	2.453	3.521	2.292	2.439	2.558	2.203	2.605	3.175	2.55	2.583	2.315	2.057	2.261	2.227	1.789	2.098	1.728	2.047	2.383	2.383	2.08082	2.3132	2.21035	2.08329	2.384	2.41249	2.00276	2.30581	1.89563	2.14024	2.36762	2.22479
chr6	48569695	48572802	Rarres2	-	2.895	1.946	2.672	2.228	2.282	3.021	2.372	2.477	3.291	2.25	2.175	3.129	2.336	2.872	3.635	2.428	2.696	1.512	1.563	2.501	1.75	2.449	2.608	2.312	1.73253	2.49374	3.4473	2.39621	2.78548	1.68811	1.79109	2.74642	1.97811	2.62515	2.69755	2.2803
chr4	148602543	148604413	Masp2	+	2.346	2.39	3.238	1.98	3.155	3.137	2.232	1.442	2.78	2.955	1.742	3.337	3.108	3.089	3.448	2.578	2.014	1.355	1.448	2.298	1.776	2.253	3.602	3.353	1.97038	2.5431	3.37836	2.86915	2.55048	2.02134	2.12874	2.87768	2.13915	2.28415	3.18569	2.37377
chr6	72414307	72431106	Ggcx	+	2.719	2.151	2.723	2.35	2.5	2.971	2.487	2.17	2.689	2.594	2.369	3.008	2.307	2.503	2.125	2.176	2.316	1.828	1.742	2.099	2.167	2.056	2.469	2.372	2.02035	2.36672	2.10961	2.25203	2.45398	1.99844	1.91544	2.24595	2.258	2.06156	2.35965	2.11827
chr1	39367850	39371910	Rpl31	+	2.609	2.085	2.532	2.236	2.507	3.368	2.258	2.093	3.234	2.671	2.488	2.647	2.385	2.037	1.557	1.866	2.088	2.017	1.64	1.823	1.754	1.81	1.985	2.039	2.1008	1.8782	1.50149	1.89165	2.1727	2.13863	1.77643	1.95212	1.85369	1.85814	1.95947	1.91768
chr13	101680760	101692630	Pik3r1	-	2.514	1.822	2.651	3.343	2.348	2.477	2.707	2.052	3.436	3.132	2.099	2.129	1.673	1.702	1.758	1.966	2.009	2.003	1.728	1.831	2.268	1.891	1.503	2.02	1.86713	1.81582	1.80502	1.95972	1.96292	1.93062	1.64283	1.74655	2.19776	1.84848	1.50171	2.07344
chr5	135689144	135735326	Por	+	1.802	2.024	4.014	3.742	2.349	2.255	1.485	2.316	2.736	3.36	2.053	2.562	2.871	2.728	3.206	2.455	2.42	1.775	1.441	2.124	2.395	2.691	2.578	2.174	2.19041	2.31973	3.02548	2.45766	2.56126	2.01028	1.72574	2.41362	2.64493	2.85666	2.61482	2.03741
chr9	66508458	66514593	Fbxl22	-	2.642	2.172	2.509	2.155	2.616	2.632	2.735	2.433	2.505	2.665	2.394	3.215	2.835	2.413	2.295	1.787	2.2	2.348	1.913	2.071	2.044	2.293	2.804	1.822	2.45422	2.18974	2.20278	1.79933	2.29039	2.48996	2.08005	2.23665	2.18177	2.37639	2.80653	1.71718
chr15	76001091	76009498	Fam83h	-	2.932	2.668	2.914	1.985	2.941	3.585	1.881	2.38	1.833	1.926	2.277	3.351	4.022	3.515	4.037	2.199	2.735	2.14	1.678	2.842	1.787	2.936	3.826	2.227	2.7223	2.73644	3.69413	2.20637	3.00716	2.5915	2.2234	3.39584	2.26384	3.25039	3.89249	1.96014
chr11	116843514	116849740	Mettl23	+	2.706	1.688	2.876	2.669	2.111	2.913	2.879	2.231	2.945	2.828	2.235	2.576	1.723	2.089	1.67	1.836	2.13	2.018	2.167	1.808	2.098	1.673	1.401	2.231	1.81052	2.12815	1.67052	1.80763	2.08247	1.96105	2.11036	1.76141	2.0712	1.67572	1.44298	2.32198
chr7	140835495	140837968	Urah	+	2.069	2.527	3.7	2.248	2.577	2.134	2.26	2.287	2.92	2.093	2.459	3.368	2.262	1.631	1.951	1.738	2.822	1.659	1.507	1.641	1.696	2.804	2.522	2.302	2.18517	1.66968	2.07473	1.91631	3.02443	1.8551	1.66629	1.73303	1.69031	2.67012	2.22947	1.82036
chr6	34863145	34874946	Tmem140	+	2.855	2.11	2.557	1.806	2.454	3.394	2.276	2.867	2.046	2.078	2.492	3.7	2.879	2.763	2.784	2.017	2.095	1.755	1.985	2.164	1.807	2.126	2.575	1.917	2.16384	2.3156	2.56304	1.98116	2.20296	1.96545	2.25661	2.45546	2.07698	2.33319	2.67808	1.87464
chr15	75969184	75975865	Zfp707	+	2.939	2.257	3.595	2.158	2.705	3.349	1.915	2.516	2.247	1.94	2.306	2.69	3.398	2.741	2.531	2.28	2.869	1.933	1.432	2.276	1.931	2.314	2.674	2.674	2.5057	2.23673	2.34702	2.34858	3.1224	2.30347	1.85181	2.67741	2.24627	2.4754	2.61378	2.32443
chr1	91298337	91321080	Scly	+	3.147	2.159	2.821	2.127	2.436	2.772	2.571	2.501	2.845	2.203	2.118	2.903	2.759	2.423	2.588	2.064	2.043	1.743	1.791	1.867	1.703	2.079	2.305	2.527	2.06203	2.04003	2.46284	2.14047	2.26492	2.05419	2.13528	2.18818	1.94489	2.18543	2.21978	2.19395
chr1	180165237	180196020	Coq8a	-	3.27	2.023	1.697	1.875	3.091	3.779	2.614	2.278	1.922	1.7	2.774	3.564	2.729	2.593	2.431	2.003	2.209	2.34	1.564	2.051	1.562	2.103	2.88	2.193	2.13673	2.2604	2.31248	2.05296	2.38184	2.59013	1.84583	2.31892	1.77042	2.20632	2.83263	1.94934
chr10	127749601	127751798	Gpr182	-	2.47	2.481	2.706	2.078	2.618	2.741	2.222	2.736	2.503	2.166	2.699	3.164	4.103	3.227	2.88	2.022	2.574	1.653	1.372	2.315	1.533	2.837	3.673	2.537	2.69827	2.46949	2.65217	2.2063	3.05289	2.30893	2.08743	2.97238	2.01479	3.02565	3.45096	1.78673
chr3	90212666	90213648	Rps27	-	4.045	1.558	2.416	2.901	1.931	3.78	2.701	3.328	1.923	1.947	1.539	2.509	2.991	3.28	2.586	2.668	3.212	1.455	1.789	1.688	1.815	2.15	2.117	1.962	1.9825	2.58844	2.1713	2.4901	3.23082	1.63047	2.08104	2.05655	2.21998	2.55134	2.47463	2.23584
chr1	75171640	75180392	Abcb6	-	2.138	2.128	3.192	2.29	2.822	3.016	2.206	2.479	2.488	2.394	2.338	3.074	2.895	2.532	3.176	2.125	2.325	2.314	1.529	2.239	2.036	2.163	2.668	1.912	2.26116	2.11684	2.94849	2.05411	2.3797	2.46326	1.74178	2.48427	2.28274	2.38016	2.82456	1.97692
chr7	127893062	127895617	Vkorc1	-	2.262	2.05	3.269	1.903	2.66	2.638	2.337	2.161	2.69	2.217	2.793	3.581	2.104	2.531	2.329	2.18	2.349	2.275	1.654	2.254	1.748	2.095	2.603	2.961	1.87042	2.46239	2.3886	2.33107	2.55479	2.49876	1.85898	2.40345	1.80517	2.02315	2.36537	2.52085
chr10	75937722	75940672	Gm867	-	2.374	2.38	3.775	2.014	2.132	3.147	1.967	2.367	2.789	2.374	1.869	3.367	3.149	1.92	3.55	2.391	2.232	1.917	1.394	1.744	1.805	1.627	2.672	1.945	2.22403	1.32576	3.23772	2.31191	2.33734	2.15801	1.72191	2.11005	2.16042	1.92303	2.85988	1.97596
chr19	23141225	23166911	Klf9	+	2.324	2.229	4.127	2.505	2.73	2.326	2.289	2.336	2.288	2.158	2.179	3.053	2.122	2.142	2.239	1.925	1.816	1.693	1.911	1.687	1.964	1.98	2.02	1.99	1.85275	1.98928	2.18255	1.94453	1.89125	1.80368	2.03685	1.80774	2.05935	2.0297	2.00376	1.88756
chr4	43651329	43653594	Spag8	-	2.432	2.669	2.925	2.047	2.596	3.493	2.061	2.861	2.143	1.871	2.135	3.31	2.781	2.696	3.846	2.489	2.538	1.419	1.642	1.942	1.273	2.54	2.786	2.018	1.82529	2.09117	3.53891	2.42652	2.66699	1.68634	1.99455	2.32662	1.63657	2.82938	2.94806	1.9996
chr9	45929627	45936058	Tagln	-	2.459	2.018	3.235	2.626	2.546	3.321	1.894	2.373	2.611	2.621	2.075	2.744	2.622	2.567	2.846	2.204	2.397	1.867	1.814	2.07	1.799	2.172	2.707	2.123	2.06413	2.22946	2.69313	2.20012	2.50644	2.05409	2.04307	2.30538	2.00502	2.31298	2.74728	2.0269
chr13	96648963	96670936	Hmgcr	-	2.409	1.905	2.991	2.905	2.59	2.371	2.187	2.212	3.358	2.493	2.765	2.332	1.619	1.927	1.589	1.947	1.794	1.949	1.679	1.52	1.927	1.671	1.569	1.832	1.62903	1.92109	1.57139	1.92191	1.76568	1.92168	1.65691	1.50738	1.92809	1.69003	1.6102	1.89961
chr14	20674320	20694850	Sec24c	+	2.715	2.08	2.896	2.319	2.595	2.634	2.738	2.351	2.644	2.655	2.172	2.714	2.176	2.223	2.202	2.169	2.188	1.788	1.823	1.801	1.999	1.998	1.978	2.09	1.90831	2.05548	2.11921	2.15548	2.2283	1.86667	1.92459	1.91006	2.10008	2.07564	2.01676	2.07442
chr4	62505983	62519909	Alad	-	2.834	1.82	3.498	2.333	2.453	2.873	2.614	2.24	2.887	2.449	2.18	2.321	2.515	2.499	2.819	2.281	2.384	1.857	1.586	1.901	1.844	2.323	2.763	2.772	1.95771	2.23048	2.78302	2.42133	2.6444	2.18124	1.91784	2.1842	2.02234	2.34023	2.56289	2.29832
chr11	53457204	53467766	Shroom1	+	2.789	2.296	3.392	2.372	2.176	2.729	1.938	2.764	2.676	2.343	2.333	2.689	2.843	2.549	3.043	2.351	2.304	1.64	1.496	2.402	1.797	2.548	2.959	2.579	2.16989	2.20599	2.96777	2.48123	2.57739	1.99423	1.86876	2.73097	2.01987	2.60246	2.78274	2.1097
chr4	43562633	43567060	Creb3	+	3.066	2.215	2.826	2.604	2.577	2.688	2.254	2.207	2.412	2.035	3.018	2.589	1.889	2.299	2.374	2.17	1.86	1.831	1.432	2.428	1.586	1.877	2.353	2.783	1.64563	2.22492	2.4317	2.32197	2.06872	2.05897	1.64169	2.58191	1.64661	1.80679	2.11447	2.33863
chr10	80264990	80288413	Dazap1	+	2.531	2.228	3.292	2.232	2.55	2.818	2.002	2.539	2.334	2.273	2.524	3.158	3.357	3.201	3.261	2.392	2.594	1.931	1.464	2.373	2.088	2.804	3.363	2.497	2.3896	2.66441	3.07875	2.48761	2.89099	2.3529	1.93433	2.81528	2.42576	2.96076	3.26228	2.06233
chr11	106249143	106255802	Ftsj3	-	2.597	1.98	2.906	2.613	2.334	2.838	2.415	2.232	2.713	2.795	2.266	2.784	2.249	2.384	2.417	2.438	2.855	1.944	1.534	2.619	2.201	1.994	2.195	2.221	2.08442	2.25833	2.32755	2.38206	2.82988	1.94701	1.56244	2.67017	2.27221	2.08256	2.2982	2.33615
chr14	51091076	51106151	Rnase4	+	2.352	2.141	4.05	2.165	2.015	2.718	2.38	2.977	2.307	2.099	2.004	3.258	1.842	1.615	1.519	1.436	1.87	1.345	1.551	1.94	1.625	1.581	1.464	1.671	1.77116	1.57269	1.50053	1.43668	1.88512	1.36987	1.58092	1.97028	1.65094	1.5979	1.46717	1.65573
chr11	101092140	101095435	Psmc3ip	-	3.11	2.026	2.642	2.677	2.767	3.11	2.286	2.742	2.333	2.237	2.38	2.155	2.631	2.505	2.596	2.13	3.312	2.282	1.255	1.687	2.251	2.653	2.85	1.914	2.23488	2.25725	2.47372	2.11028	3.37194	2.39869	1.40554	1.84848	2.40051	2.76764	2.90687	1.89019
chr7	19013282	19023539	Foxa3	-	2.448	2.27	2.712	2.726	2.563	2.697	2.283	2.195	2.8	2.864	2.269	2.606	3.006	2.233	2.021	1.964	2.42	1.541	1.817	1.832	2.035	2.076	2.726	1.943	2.43337	1.91674	1.91544	2.02345	2.59879	1.79346	2.09744	2.09475	2.23438	2.16634	2.66161	1.67821
chr6	124712288	124716945	Phb2	+	2.314	1.966	3.381	2.601	2.648	2.812	1.853	2.719	2.559	2.235	2.594	2.75	2.77	2.681	2.675	2.656	2.728	1.965	1.648	2.342	2.035	2.512	3.273	2.288	2.29878	2.42698	2.59873	2.71802	2.88884	2.18522	1.88813	2.56258	2.19658	2.57512	3.1982	2.03582
chr4	122946850	122961188	Mfsd2a	-	1.61	1.728	3.116	2.874	2.437	3.101	1.247	1.646	5.302	3.751	1.862	1.744	2.292	2.479	3.703	3.057	2.2	1.71	1.27	1.61	2.452	2.527	2.457	2.322	1.69235	2.11318	3.53357	3.04652	2.31103	1.90509	1.51172	1.8609	2.67465	2.68395	2.51081	2.23523
chr7	45461694	45466898	Bax	-	2.739	2.467	3.08	1.853	2.699	2.659	2.3	2.523	2.33	2.452	2.485	2.827	3.506	3.021	3.575	2.765	2.904	2.011	1.445	2.348	2.281	2.822	3.034	2.678	2.50651	2.43441	3.33195	2.79615	3.13999	2.38248	1.88262	2.78241	2.64285	3.04193	3.04266	2.40605
chr8	105305600	105310623	Elmo3	+	2.884	2.009	3.076	2.019	2.388	3.17	2.441	2.41	1.942	2.007	2.55	3.509	3.258	2.753	3.837	2.563	1.94	2.017	1.42	1.955	1.984	2.916	3.373	2.405	2.25825	2.20278	3.65599	2.67087	2.25642	2.46164	1.91253	2.4151	2.33133	3.07023	3.25381	1.93205
chr3	146581372	146615598	Dnase2b	-	2.312	2.598	3.525	2.133	2.041	2.665	2.042	2.759	2.75	2.612	2.364	2.583	1.553	2.011	1.584	1.748	2.058	1.589	1.594	1.903	1.703	1.486	1.467	2.08	1.52155	1.99342	1.57784	1.75082	2.06735	1.60244	1.60908	1.91728	1.71403	1.49134	1.46421	2.06663
chr17	26937971	26939458	Cuta	-	2.27	1.763	3.01	1.905	3.538	3.147	2.465	3.096	3.024	1.754	1.422	2.98	3.754	2.908	4.052	3.069	1.631	1.499	1.772	2.399	1.872	2.205	3.055	1.779	2.38679	2.02962	3.59038	2.95207	1.78668	1.85521	2.25667	2.94005	2.39736	2.64259	3.33275	1.82483
chr8	40990911	41041931	Mtus1	-	2.517	2.469	2.789	2.392	2.251	2.885	2.44	2.297	2.618	2.46	2.341	2.911	2.039	2.122	1.982	1.86	2.164	1.802	1.994	1.892	2.133	1.795	1.796	2.063	1.93565	2.05238	1.94163	1.84439	2.16868	1.82248	2.0258	1.93064	2.174	1.83388	1.82827	2.08419
chr15	31590799	31601539	Cct5	-	2.499	1.909	3.009	2.212	2.191	2.927	2.478	2.473	2.972	2.697	2.257	2.744	1.456	2.047	1.821	2.026	1.943	2.056	1.764	2.042	1.968	1.767	1.784	1.683	1.6525	2.13259	1.81824	1.95744	1.83119	1.9235	1.63336	1.93578	1.90875	1.77728	1.88637	1.9
chr4	43427019	43429134	Fam166b	-	2.688	1.839	1.775	2.453	2.91	3.676	2.104	1.958	2.749	2.134	1.985	4.08	3.225	3.104	3.766	2.812	2.485	2.551	1.585	2.57	1.548	2.661	3.449	3.095	2.27555	2.58089	3.59311	2.91322	2.78422	2.9721	2.05188	3.00654	1.87808	2.80852	3.33784	2.64905
chr18	31909093	31911903	Sft2d3	-	3	1.773	3.551	2.71	1.436	2.726	2.657	2.465	2.703	2.586	1.898	2.841	1.703	1.821	1.64	1.787	2.267	1.771	1.879	1.249	1.767	2.284	1.797	2.297	1.74162	1.89296	1.73319	1.88932	2.36633	1.85524	1.93603	1.26672	1.7333	2.18677	1.62413	2.03639
chr1	190121778	190170680	Prox1	-	2.533	2.046	2.611	1.765	2.137	3.299	2.307	2.502	3.473	2.701	2.174	2.791	2.165	2.193	1.956	1.921	2.073	1.846	1.616	1.779	1.59	1.855	1.746	2.373	1.79326	1.9876	1.88732	1.95941	2.18887	2.00971	1.79792	1.94951	1.71947	1.91381	1.70452	2.2016
chr11	120549974	120551132	Ppp1r27	-	2.704	3.519	3.535	1.853	2.459	2.814	1.919	2.377	2.806	2.326	1.747	2.278	4.074	3.919	3.271	3.396	2.197	2.233	1.593	1.816	2.714	3.025	5.024	3.923	2.65551	3.2838	3.26148	3.85455	2.966	3.15483	2.51004	2.57063	3.14861	2.98198	4.34572	2.45185
chr8	93256235	93279736	Ces1f	-	2.627	2.081	3.488	1.951	1.902	3.166	2.764	2.548	3.286	2.082	2.101	2.332	1.086	1.719	1.408	1.565	1.662	1.732	1.485	1.949	1.524	1.317	1.152	2.058	1.29169	1.84999	1.47547	1.58015	1.63602	1.67608	1.41034	1.86679	1.44543	1.25326	1.11428	2.0575
chr4	40722467	40734965	Dnaja1	+	2.482	1.539	3.073	3.414	1.677	2.407	2.451	1.968	3.392	3.625	1.953	2.347	1.047	1.421	1.294	1.841	1.65	1.713	1.927	1.535	2.27	1.395	0.9145	2.101	1.48845	1.68989	1.41801	1.84783	1.56734	1.56853	1.74842	1.34999	2.10626	1.28022	0.876364	2.1672
chr7	83632016	83642328	Stard5	+	2.293	1.948	3.508	2.288	2.12	2.972	1.959	2.551	2.615	2.456	2.283	3.325	2.213	2.087	2.318	2.002	1.78	1.843	1.962	2.05	1.701	1.713	1.922	1.89	1.91954	1.88474	2.19558	1.94807	1.78321	1.892	2.04543	2.15652	1.81925	1.83164	2.02967	1.97535
chr5	123142192	123168630	Setd1b	+	2.782	2.266	3.064	2.118	2.377	2.935	2.116	2.361	2.349	2.277	2.521	3.145	3.332	2.872	3.104	2.445	2.602	1.884	1.7	2.364	2.134	2.941	3.196	2.216	2.55364	2.42761	2.93585	2.49535	2.81312	2.19815	2.05944	2.711	2.41082	3.08991	3.15925	1.93587
chr4	148145715	148151925	Fbxo6	-	2.913	1.884	1.821	2.002	2.619	3.98	2.287	2.138	2.706	1.629	2.464	3.829	3.307	3.037	2.538	2.241	2.202	1.963	1.667	1.879	1.502	1.976	2.797	2.559	2.18544	2.39236	2.28838	2.3045	2.49672	2.40704	2.17846	2.37598	1.9026	2.19832	2.75914	2.17906
chr6	124493112	124510643	C1rl	+	2.661	2.122	2.836	2.367	2.241	3.049	2.454	2.444	2.594	2.349	2.331	2.811	2.342	2.242	2.225	2.197	2.152	1.969	1.731	2.146	1.693	1.893	1.964	2.004	1.99598	2.00556	2.08414	2.13771	2.16029	2.03087	1.83245	2.27303	1.83161	2.0292	2.08378	2.09337
chr1	88103256	88218998	Ugt1a6b	+	2.539	1.936	3.171	2.509	2.163	2.808	2.651	2.246	2.881	2.685	2.229	2.44	1.647	1.998	1.81	1.595	1.803	1.854	1.731	1.982	1.874	1.657	1.523	2.105	1.6592	2.01404	1.82807	1.61327	1.81966	1.86723	1.73898	1.98291	1.86603	1.63833	1.49181	2.05947
chr4	155812488	155824543	Ccnl2	+	2.311	2.197	2.853	2.416	2.339	2.752	2.435	2.328	2.661	2.742	2.611	2.609	2.477	2.092	2.199	2.33	2.295	2.031	2.037	1.767	2.185	1.899	1.868	2.444	2.17799	1.90866	2.11294	2.32283	2.34832	2.12643	2.15614	1.89146	2.29639	1.97893	1.89808	2.40583
chr6	125306570	125313870	Ltbr	-	2.661	2.124	3.611	2.119	2.412	2.715	2.17	2.398	2.53	2.254	2.209	3.05	3.412	2.752	2.815	2.287	2.203	1.781	1.36	2.105	1.944	2.694	3.086	2.563	2.43374	2.24013	2.68297	2.44825	2.57096	2.26912	1.88172	2.57377	2.27325	2.79718	2.87655	1.95436
chr1	172196727	172206804	Pea15a	-	2.343	2.348	2.825	2.115	2.975	3.058	2.402	2.309	2.267	2.252	2.29	3.063	2.557	2.431	2.918	2.126	1.974	1.843	1.442	2.291	1.565	1.989	2.61	1.862	1.94026	2.04722	2.73094	2.0994	2.07162	2.02859	1.67931	2.54378	1.79701	2.16398	2.6917	1.81418
chr17	35910384	35916369	Mrps18b	-	3.003	2.253	2.948	2.82	2.224	2.541	2.344	2.429	2.465	2.236	2.456	2.519	2.526	2.512	2.153	2.052	2.679	1.791	1.657	2.46	2.048	2.123	2.026	2.787	2.15452	2.3255	2.11624	2.12975	2.83604	1.99209	1.86692	2.64351	2.16988	2.14802	1.91892	2.5126
chr5	8966047	8997146	Crot	-	2.632	1.979	2.177	2	1.967	3.712	2.735	2.24	2.198	1.979	2.451	4.167	1.785	1.727	1.383	1.481	1.796	1.923	2.041	1.671	1.607	1.206	1.284	1.814	1.77093	1.6889	1.32884	1.41877	1.73366	1.86854	2.00239	1.65622	1.62403	1.26282	1.38858	1.97432
chr5	146948656	146955614	Gtf3a	+	2.712	2.134	2.875	2.258	2.507	2.448	2.203	2.388	2.645	2.086	2.397	3.539	2.754	2.723	2.994	2.229	1.913	1.809	1.745	2.545	1.959	1.916	2.811	2.036	2.10677	2.32971	2.81378	2.22096	2.03627	2.02269	2.00824	2.81691	2.19869	2.0826	2.86362	1.93377
chr19	6910976	6921808	Esrra	-	2.582	2.11	3.202	2.208	2.498	2.978	1.879	2.443	2.759	2.373	2.283	2.825	3.363	2.823	3.063	2.551	2.778	1.97	1.592	2.087	2.119	2.41	2.932	2.504	2.44259	2.2812	2.83644	2.5763	2.99177	2.30886	1.99258	2.48591	2.45286	2.61543	2.94562	2.26243
chr2	180665935	180709999	Dido1	-	2.556	2.096	2.759	2.32	2.262	3.205	2.323	2.282	2.671	2.552	2.24	2.869	1.708	2.112	2.031	1.88	1.917	1.993	1.639	2.131	2.025	1.747	1.478	2.201	1.69468	2.09715	2.0158	1.86564	1.90467	1.98388	1.63428	2.13187	2.03264	1.76259	1.50273	2.23606
chr8	93166071	93197804	Ces1d	-	1.879	1.602	4.427	2.84	2.142	2.308	1.817	1.875	3.92	3.408	1.989	1.927	1.242	1.778	2.01	2.115	1.603	1.675	1.567	1.445	1.811	1.556	1.17	1.821	1.26244	1.75664	1.95827	2.04432	1.52479	1.60069	1.50802	1.41277	1.81694	1.61154	1.28657	2.01002
chr10	81273187	81285781	Tjp3	-	3.116	2.124	2.265	2.13	2.329	3.116	2.342	2.177	2.706	2.238	2.547	3.038	4.274	3.051	3.448	2.876	2.653	2.248	1.934	2.315	2.449	2.942	3.922	2.414	3.12923	2.39341	3.19387	2.94162	2.95467	2.702	2.45662	2.82253	2.85774	3.16823	3.88201	2.02408
chr19	8741423	8755642	Stx5a	+	2.867	1.997	2.823	2.265	2.107	2.928	2.801	2.178	2.643	2.718	2.078	2.718	1.629	2.035	1.933	1.821	2.163	1.764	1.804	2.093	1.864	2.035	1.593	1.826	1.72899	2.07309	1.92231	1.77465	2.09409	1.68566	1.72934	2.03513	1.83604	2.05006	1.6642	1.96645
chr11	80154161	80178827	Adap2	+	2.664	2.147	3.086	2.526	2.363	2.759	2.171	2.292	2.553	2.254	2.281	3.024	2.675	2.673	2.527	2.688	2.533	2.036	1.763	1.945	2.049	2.422	2.749	2.227	2.17299	2.37341	2.39648	2.69322	2.6406	2.21265	1.97535	2.15971	2.23273	2.5414	2.77073	2.11772
chr11	69396515	69398234	Tmem88	-	2.864	2.712	3.858	1.953	2.56	2.689	2.095	1.707	2.41	2.265	2.273	2.707	3.708	3.097	3.716	2.447	2.839	2.897	1.905	2.415	2.881	2.482	3.378	2.907	2.86576	2.60917	3.5222	2.48684	3.0521	3.22298	2.28348	2.78559	3.18333	2.65567	3.36264	2.64222
chr19	4192173	4195419	Ppp1ca	+	2.54	2.237	2.992	2.016	2.107	3.687	2.247	2	2.784	2.249	2.366	2.868	3.438	3.278	2.964	2.177	2.686	2.344	1.443	2.671	2.439	2.544	3.068	2.775	2.57312	2.80264	2.80848	2.27164	2.96112	2.72992	1.87003	3.06947	2.73922	2.67629	2.96268	2.36238
chr15	98831668	98871205	Kmt2d	-	2.745	2.219	2.723	2.046	2.783	2.957	2.056	2.591	2.288	2.075	2.403	3.205	3.523	2.997	3.453	2.664	2.542	2.036	1.619	2.127	1.878	2.918	3.156	2.435	2.46615	2.37763	3.19752	2.69881	2.7935	2.43059	2.08307	2.58696	2.26026	3.14895	3.16204	2.14253
chr5	135735489	135744172	Tmem120a	-	2.145	1.945	3.339	3.377	2.02	2.605	1.732	2.385	2.722	3.312	2.114	2.394	3.056	2.843	3.49	2.798	2.528	1.67	1.538	2.102	2.372	3.004	3.137	2.165	2.28715	2.39494	3.30843	2.82863	2.71652	1.96211	1.8794	2.43839	2.64908	3.16747	3.13256	1.93834
chr2	26409430	26445216	Sec16a	-	2.937	2.162	2.651	2.168	2.29	2.968	2.438	2.511	2.405	2.332	2.261	2.962	2.303	2.557	2.572	2.002	2.26	1.902	1.73	2.085	1.939	1.993	2.143	2.119	1.88827	2.29286	2.43589	1.97137	2.31229	2.01466	1.88047	2.25073	2.09744	2.12159	2.21919	2.12024
chr7	141009589	141010744	Ifitm3	-	2.861	2.762	3.242	1.808	1.532	3.05	2.4	2.019	3.458	2.3	1.918	2.729	3.302	2.566	2.081	2.089	3.337	1.606	1.512	2.04	2.32	2.166	2.983	3.273	2.57148	2.24233	2.08197	2.3324	3.74063	2.08764	1.98945	2.43105	2.54244	2.13763	2.6216	2.49637
chr2	35081860	35100685	AI182371	-	2.941	1.734	2.602	2.563	1.941	2.511	2.96	2.471	2.785	2.688	2.214	2.668	1.563	1.666	1.423	1.411	1.479	1.687	1.739	1.563	1.623	1.407	1.137	1.77	1.55527	1.65387	1.40821	1.3953	1.46412	1.67469	1.731	1.56105	1.62884	1.42237	1.16364	1.80965
chr11	100476351	100528000	Acly	-	2.719	2.04	3.09	2.041	2.493	2.473	2.178	2.084	3.348	2.684	2.627	2.298	2.36	2.619	2.376	2.389	2.558	1.949	1.635	1.904	2.062	2.184	2.36	2.117	1.95774	2.36441	2.24673	2.36268	2.61227	2.0615	1.78337	2.06588	2.21503	2.30582	2.42825	2.10932
chr19	45005662	45012764	Twnk	+	2.648	2.328	2.765	2.205	2.851	2.77	2.166	2.397	2.749	1.775	2.734	2.684	2.886	2.442	2.757	2.512	2.204	2.075	1.782	2.074	2.09	2.453	2.957	2.802	2.33281	2.18209	2.73256	2.66522	2.47706	2.4101	2.12134	2.35976	2.26437	2.45817	2.73517	2.29535
chr17	47686644	47688386	Tomm6	-	2.448	1.681	2.937	2.997	2.528	3.758	2.739	2.084	2.518	2.53	2.106	1.744	2.639	1.935	2.582	2.41	2.917	1.843	1.445	0.7935	2.094	2.165	2.708	2.714	2.04091	1.63877	2.52969	2.54368	3.17874	2.17486	1.78904	1.0918	2.28861	2.198	2.52145	2.24996
chr4	138455147	138460126	Camk2n1	+	2.466	2.018	3.896	2.091	2.245	3.086	2.089	2.596	2.825	1.958	2.415	2.368	2.979	3.108	2.502	2.168	2.681	1.386	1.278	2.298	1.77	2.588	2.89	2.508	2.09366	2.63713	2.36954	2.29791	2.99723	1.8125	1.73872	2.7169	2.07103	2.69511	2.72714	1.99912
chr12	111538100	111546753	Eif5	+	2.087	1.702	3.126	2.689	1.811	2.83	2.59	2.223	2.932	2.991	2.219	2.852	1.421	1.738	1.44	1.75	1.76	2.09	2.473	1.543	2.189	1.563	1.21	2.565	1.74667	1.9603	1.57217	1.8053	1.75167	2.03129	2.37716	1.42327	2.05863	1.43524	1.0981	2.48221
chr7	119526264	119543360	Acsm5	+	1.948	2.069	3.846	2.473	2.496	2.588	2.123	2.613	2.342	2.744	1.937	2.871	1.542	1.791	1.693	1.535	1.744	1.828	1.519	1.737	1.705	1.34	1.379	2.044	1.51034	1.77565	1.6908	1.54277	1.75859	1.84623	1.53771	1.75302	1.71517	1.34115	1.36796	2.01761
chr3	89209080	89214335	Mtx1	-	2.763	2.043	2.865	2.339	2.432	2.667	2.145	2.04	2.627	2.754	2.473	2.901	2.53	3.168	2.612	2.477	2.686	2.138	1.955	2.33	2.052	2.319	2.913	2.501	2.06424	2.90006	2.50794	2.50288	2.80787	2.32193	2.16704	2.53622	2.21845	2.41175	2.8981	2.34451
chr7	45570152	45589710	Bcat2	+	2.598	2.17	3.301	2.274	2.416	2.924	2.132	2.545	2.515	2.031	2.296	2.801	2.654	2.506	2.407	2.206	2.363	2.126	1.717	2.173	1.685	2.306	2.319	2.308	2.16349	2.21465	2.28182	2.21399	2.47117	2.30136	1.92656	2.38376	1.86397	2.42019	2.33541	2.19364
chr7	12977847	12985716	Zfp446	+	2.598	1.978	3.239	2.343	2.444	3.028	2.28	1.923	2.397	2.555	2.465	2.723	2.215	2.211	2.227	2.14	2.188	1.881	1.491	1.809	2.092	1.942	2.272	1.991	1.91491	2.03489	2.15405	2.14939	2.25889	1.99257	1.62242	1.93944	2.20064	2.008	2.27454	1.90925
chr7	44857402	44862929	Pnkp	+	3.131	1.942	2.724	1.955	2.316	3.072	2.409	2.389	2.223	2.008	2.409	3.363	3.58	2.662	3.329	2.311	2.883	1.968	1.648	2.651	1.886	2.768	3.404	2.523	2.73069	2.19192	3.1707	2.39704	3.14594	2.3404	2.06241	3.03999	2.18213	2.90382	3.31207	2.13589
chr2	25054378	25062881	Nsmf	+	2.752	2.235	2.919	2.111	2.849	2.998	2.174	2.405	2.42	2.269	2.198	2.607	3.868	2.961	3.233	2.674	2.346	1.839	1.836	2.475	2.018	2.851	3.788	2.755	2.7946	2.40057	3.0902	2.85349	2.75243	2.37704	2.41029	2.99021	2.37878	2.96202	3.5539	2.08045
chr10	128035345	128048637	Naca	+	2.462	2.234	2.472	2.426	2.28	2.849	2.161	2.521	2.78	2.632	2.241	2.873	2.418	2.434	2.48	2.471	2.18	1.99	1.817	1.877	1.854	2.168	2.43	2.175	1.9945	2.17814	2.36459	2.46885	2.26391	2.13279	1.99146	2.05595	2.01024	2.27434	2.45925	2.09996
chr10	87859051	87937047	Igf1	+	1.675	1.837	3.652	3.427	2.18	2.387	2.729	1.728	2.358	2.83	2.019	3.093	1.16	1.407	1.128	1.577	1.654	1.665	1.927	1.495	2.067	1.24	0.904	2	1.51495	1.62241	1.22637	1.58084	1.5858	1.54726	1.78223	1.3457	1.93566	1.14913	0.876095	2.05756
chr8	83666639	83670103	Ptger1	+	3.2	2.064	2.901	1.983	2.61	2.428	2.139	2.325	2.359	2.132	2.39	3.381	2.85	2.606	3.941	3.067	2.516	1.758	1.662	2.368	1.911	2.58	3.227	2.202	2.12992	2.15711	3.72122	3.03425	2.6282	1.97307	1.93786	2.66257	2.1822	2.78575	3.32522	2.15061
chr19	3323300	3385733	Cpt1a	+	1.886	2.424	3.699	2.094	2.435	3.081	1.736	2.724	2.516	2.234	2.112	2.969	2.22	2.448	2.666	2	2.038	1.804	1.493	2.107	1.796	2.066	2.263	1.847	1.79579	2.17761	2.52642	1.96823	2.09103	1.91882	1.6466	2.27638	1.95814	2.19791	2.34166	1.84941
chr3	89093587	89101967	Fdps	-	3.88	2.033	2.885	2.507	2.079	2.109	2.8	2.348	2.191	2.311	2.627	2.133	2.359	2.65	2.325	2.168	1.993	2.336	1.75	1.817	1.788	2.211	2.813	2.099	1.95877	2.43168	2.25585	2.21527	2.12395	2.51789	1.95009	2.00255	1.92627	2.26924	2.75847	1.89896
chr3	87919543	87923433	Mrpl24	+	3.052	2.295	3.32	2.618	1.92	2.927	2.046	2.572	2.437	2.547	1.78	2.387	2.321	2.286	2.654	1.901	2.388	1.601	1.734	2.067	2.18	1.692	1.565	2.02	1.90365	1.98463	2.45657	1.79549	2.36238	1.64324	1.83208	2.20889	2.35367	1.88542	1.76615	2.21684
chr9	106170928	106191706	Wdr82	+	2.09	1.819	2.993	2.867	2.213	2.683	2.379	1.965	3.083	2.901	2.274	2.632	1.795	1.764	1.917	1.99	1.87	1.948	1.66	1.868	2.081	1.843	1.478	2.043	1.82768	1.77743	1.91518	1.97692	1.84965	1.92437	1.63708	1.84978	2.07147	1.84615	1.49782	2.08348
chr3	96161969	96171718	Mtmr11	+	2.418	2.368	3.497	2.187	2.188	2.384	2.297	2.962	2.536	2.111	2.307	2.643	2.355	2.229	2.606	2.014	2.119	1.731	1.874	1.955	1.802	2.163	2.067	2.055	1.96832	1.98842	2.48879	1.99742	2.1803	1.84745	2.02285	2.11352	1.94744	2.27263	2.11807	2.02478
chr2	103762944	103797078	Caprin1	-	2.716	1.892	2.334	2.182	1.673	3.111	2.955	2.028	3.138	2.644	2.44	2.778	1.215	1.547	1.23	1.455	1.894	1.975	1.97	1.685	1.779	1.343	1.033	1.755	1.57861	1.7339	1.27338	1.38803	1.74986	1.78687	1.77106	1.50842	1.65796	1.31068	1.12257	1.99964
chr13	55322054	55325272	Prelid1	+	2.726	2.049	2.866	2.4	2.166	2.524	2.149	2.504	2.161	2.731	2.254	3.359	2.766	2.773	3.056	2.464	2.533	1.665	1.686	2.018	1.974	2.009	2.424	2.475	1.97551	2.29029	2.83186	2.44921	2.67834	1.92126	2.00395	2.34843	2.26769	2.21673	2.49655	2.36316
chr7	12988346	12998192	Slc27a5	-	2.291	2.247	3.169	2.741	2.283	2.616	1.939	2.512	2.551	2.407	2.255	2.867	2.245	1.778	2.188	1.849	1.744	1.6	1.512	1.837	1.698	1.72	2.043	1.949	1.89325	1.58517	2.1256	1.88854	1.85699	1.75795	1.68642	1.9994	1.8199	1.7729	1.99842	1.77845
chr14	55603984	55610030	Irf9	+	2.905	2.011	3.236	1.938	2.279	2.956	2.34	2.15	2.743	2.13	2.201	2.977	2.528	2.554	2.934	2.321	2.38	2.183	1.41	1.996	2.152	2.292	2.598	2.237	2.02575	2.25529	2.80517	2.32837	2.48991	2.36179	1.62399	2.21153	2.33541	2.40961	2.61615	2.12202
chr3	121758909	121815215	Abcd3	-	2.039	2.001	3.474	2.381	1.821	3.309	2.259	2.235	2.801	2.429	2.396	2.715	1.227	1.609	1.498	1.554	1.709	1.717	1.796	1.582	1.698	1.392	1.311	1.633	1.44046	1.71624	1.51924	1.50946	1.61891	1.60158	1.67548	1.47659	1.62794	1.3775	1.37229	1.79031
chr5	24586749	24592486	Chpf2	+	2.923	2.159	3.158	1.659	2.988	3.218	2.027	2.544	2.416	2.034	1.884	2.832	3.256	2.838	3.285	2.154	2.397	2.231	1.563	1.646	1.859	2.701	3.478	2.223	2.31214	2.31046	3.10037	2.23887	2.67795	2.63462	2.01587	2.07471	2.19014	2.86116	3.39376	1.82095
chr5	23431807	23434353	5031425E22Rik	-	2.637	1.911	3.678	2.787	2.22	2.638	2.349	2.135	3.081	2.247	2.036	2.119	1.773	2.295	1.909	1.836	1.796	2.103	1.732	1.365	1.727	1.87	2.631	2.175	1.60471	2.25322	1.96495	1.96092	1.96111	2.27952	1.89117	1.47804	1.76513	1.80446	2.43301	1.81578
chr14	8165990	8172992	Pdhb	-	2.5	1.875	2.819	2.19	1.889	3.042	2.573	2.145	2.889	2.913	2.16	2.802	1.654	2.181	2.109	1.972	1.809	1.903	1.719	1.663	2.006	1.98	1.749	1.732	1.5995	2.12556	2.05588	1.92445	1.77027	1.87635	1.70768	1.67027	2.03511	2.0342	1.83155	1.84616
chr6	117168534	117175069	Cxcl12	+	2.905	2.074	2.324	2.073	2.469	2.872	2.04	2.711	3.045	2.113	2.251	2.913	2.134	2.125	2.192	1.557	1.981	2.205	1.473	1.715	1.43	1.783	2.452	2.219	1.78623	1.95888	2.17201	1.6476	2.14667	2.41022	1.68224	1.89274	1.54071	1.79115	2.32207	1.91547
chr10	80318254	80320548	2310011J03Rik	-	1.994	2.325	4.091	1.875	2.865	2.639	1.731	2.247	2.652	1.982	2.535	2.845	3.378	3.645	4.34	2.558	2.433	1.892	1.723	1.394	1.883	2.598	3.215	2.296	1.89935	2.73074	3.90147	2.50653	2.67993	2.34866	2.30074	2.00415	2.43689	3.00698	3.3904	2.14916
chr11	102304562	102317287	Ubtf	-	2.835	2.299	3.147	2.294	2.489	2.746	1.91	2.328	2.108	2.318	2.396	2.885	3.452	2.88	3.231	2.563	2.77	1.776	1.854	2.256	2.203	2.928	3.32	2.861	2.59194	2.43364	3.12114	2.71244	3.10155	2.21246	2.31817	2.67069	2.49101	3.01213	3.12306	2.30579
chr11	78962978	78984924	Lgals9	-	2.801	1.817	2.074	1.895	2.576	3.488	2.535	2.261	2.673	2.113	2.408	3.108	2.541	2.456	2.221	2.402	2.336	2.062	1.996	1.94	1.856	2.073	2.201	2.35	2.12501	2.20107	2.1015	2.3923	2.41048	2.19503	2.16195	2.11325	2.01092	2.18396	2.24238	2.29617
chr15	78439666	78468634	Tmprss6	-	2.714	2.068	2.445	1.855	2.964	3.411	2.169	2.382	2.275	1.874	2.397	3.175	3.042	2.955	2.612	2.197	2.864	1.92	1.553	2.065	1.791	2.475	2.94	2.283	2.25061	2.49572	2.42836	2.23254	3.06225	2.2245	1.90728	2.41259	2.07544	2.63982	2.92873	2.03918
chr19	4057486	4059294	Gstp3	-	2.584	2.712	2.665	1.21	2.481	2.973	2.208	3.023	2.283	1.885	2.642	3.057	4.25	3.096	2.451	2.34	2.591	1.852	1.9	2.273	2.792	2.538	3.801	2.659	3.16758	2.53971	2.32203	2.53956	3.0203	2.41224	2.49238	2.79873	3.15228	2.63404	3.534	1.93016
chr11	70700547	70731970	Kif1c	+	2.594	2.053	2.302	2.073	2.642	3.367	2.177	2.695	2.332	1.983	2.425	3.08	2.79	2.724	2.478	2.242	2.317	2.163	1.762	2.32	2	2.327	2.824	2.183	2.29325	2.43921	2.36868	2.27165	2.44914	2.36112	1.98962	2.54063	2.17714	2.42416	2.80468	2.01072
chr12	16535668	16589770	Lpin1	-	1.502	1.523	2.5	5.317	2.075	1.857	1.288	1.582	2.532	5.74	1.981	1.825	1.814	1.799	2.262	2.24	1.48	1.506	1.23	1.603	3.191	2.044	1.832	1.759	1.80739	1.81707	2.29771	2.2863	1.52985	1.55236	1.26582	1.62124	3.18461	2.00594	1.75523	1.63647
chr11	69098955	69109957	Per1	+	1.831	1.678	4.242	2.639	2.456	1.98	1.343	1.79	3.743	3.225	2.605	2.189	3.864	2.609	4.585	3.056	3.586	1.855	1.302	1.873	2.785	3.442	3.186	2.655	2.76239	1.94635	4.28971	3.05647	3.81063	2.23219	1.76015	2.34051	3.19026	3.71342	3.25198	2.44393
chr1	153740352	153745468	Rgs16	+	1.299	2.615	6.992	2.091	1.46	1.996	1.131	2.259	2.288	3.796	1.7	2.092	2.297	4.679	5.903	2.151	1.75	1.234	1.537	3.94	2.94	1.999	2.136	1.744	1.18434	3.8552	5.3421	1.82703	1.63699	1.30598	1.768	4.30405	3.41113	2.55125	2.74339	2.38057
chr19	3708332	3717881	1810055G02Rik	+	2.2	2.318	3.077	2.281	2.236	3.047	1.723	2.389	3	2.498	2.208	2.732	2.677	2.469	3.22	2.333	2.323	2.147	1.217	1.942	2.265	2.215	2.263	2.223	2.02642	2.05932	3.01444	2.29478	2.41533	2.33309	1.46007	2.20526	2.51167	2.4083	2.36613	2.19919
chr18	12189693	12236386	Npc1	-	2.267	2.186	3.355	2.007	2.276	2.763	2.145	2.815	2.379	2.399	2.283	2.808	1.975	2.507	2.195	1.911	1.906	1.918	1.514	2.172	1.826	1.901	2.054	2.031	1.70096	2.34363	2.12404	1.9142	1.96511	2.01477	1.63017	2.28933	1.92623	1.96588	2.06528	1.97042
chr6	47796140	47813512	Pdia4	-	4.229	1.887	2.487	2.069	2.03	2.32	3.46	2.026	1.847	2.651	2.145	2.53	2.685	2.034	1.812	2.064	2.036	2.03	2.477	1.962	1.975	1.737	1.879	1.961	2.42405	1.84473	1.68714	1.99628	2.01814	2.05474	2.53707	2.05013	2.08392	1.85944	2.00769	2.08867
chr11	72441377	72451550	Mybbp1a	+	2.511	2.192	2.398	2.182	3.005	2.608	2.333	2.406	2.881	2.397	2.423	2.333	3.048	2.922	2.713	2.403	2.319	2.122	1.39	2.232	1.941	2.698	2.93	2.376	2.28636	2.50078	2.57162	2.48087	2.55554	2.45664	1.76215	2.58108	2.20642	2.81919	2.84637	2.02698
chr19	6062820	6067850	Tm7sf2	-	2.645	2.248	2.882	2.291	2.175	3.021	2.448	2.585	2.212	2.006	2.775	2.377	2.828	2.751	3.221	3.055	2.219	1.864	1.648	2.785	2.088	2.551	2.902	2.766	2.23168	2.42843	3.12259	3.13115	2.4201	2.14046	1.95021	3.06337	2.29292	2.63288	2.81123	2.45298
chr17	56562941	56584583	Safb2	-	2.742	2.222	2.764	2.239	2.506	2.779	2.099	2.27	2.348	2.514	2.096	3.085	2.747	2.504	2.585	2.253	2.374	1.863	1.831	2.063	2.018	2.203	2.518	2.25	2.21012	2.18895	2.45451	2.26981	2.50085	2.06262	2.06613	2.29637	2.21235	2.32106	2.52251	2.1037
chr4	49443531	49451109	Acnat1	-	2.883	1.565	2.512	2.43	2.173	3.044	2.757	2.559	3.1	2.149	1.805	2.669	1.7	1.474	1.337	1.367	1.653	1.72	1.409	1.384	1.386	1.29	1.327	1.422	1.58987	1.38385	1.26684	1.31685	1.62287	1.7099	1.41894	1.414	1.43608	1.36016	1.41726	1.53237
chr2	155381855	155389847	Trp53inp2	+	2.249	1.903	3.141	2.418	2.442	3.053	2.017	2.15	2.537	2.179	2.586	2.967	2.73	2.429	2.205	2.279	2.416	2.181	1.589	2.078	1.893	2.129	2.902	2.632	2.25815	2.2083	2.18585	2.41179	2.65112	2.46884	1.87995	2.32244	2.04133	2.13161	2.70928	2.19434
chr9	66060168	66066629	Ppib	+	3.135	2.077	2.419	2.159	2.574	2.243	2.622	2.282	2.434	2.532	2.644	2.495	2.64	2.38	2.618	1.938	1.812	1.721	1.922	1.625	1.833	2.087	2.409	2.441	1.99886	2.04291	2.52871	2.04028	2.0496	2.03767	2.2615	1.93109	2.04944	2.15754	2.2774	2.05101
chr11	70669462	70688105	Camta2	-	2.497	2.193	2.564	1.952	2.572	3.194	2.113	2.487	2.437	1.97	2.604	3.018	3.05	2.818	3.008	2.368	2.696	2.043	1.698	2.009	1.846	2.484	3.164	2.174	2.28439	2.36366	2.81331	2.38134	2.86575	2.31753	2.0257	2.33825	2.12518	2.66148	3.18817	1.99324
chr11	117815518	117826014	Tk1	-	2.37	2.177	3.153	2.316	2.654	2.855	1.815	2.44	2.604	2.262	2.16	2.79	2.739	2.898	3.188	2.416	2.542	1.954	1.74	2.247	1.846	2.527	2.947	2.357	2.08282	2.51346	3.02941	2.43765	2.69819	2.19903	2.02816	2.5326	2.08333	2.67036	2.95069	2.17532
chr1	93135239	93145421	Agxt	+	3.322	2.044	1.461	1.439	2.563	4.698	2.123	2.394	1.977	1.321	2.449	3.8	2.76	2.727	2.268	1.77	2.453	1.786	1.289	1.873	1.541	1.987	2.814	2.316	1.97115	2.30235	2.14131	1.87505	2.72355	2.15583	1.69187	2.24268	1.81126	2.09161	2.68673	1.89062
chr17	25779842	25785586	Haghl	-	2.764	2.381	2.131	2.13	2.517	3.28	2.012	2.358	2.324	2.445	2.401	2.839	3.584	3.001	2.948	2.358	2.725	2.399	1.654	2.061	1.942	2.981	3.005	2.717	2.63139	2.46948	2.76321	2.44557	3.01056	2.80819	2.11244	2.49433	2.27585	3.141	2.91678	2.3062
chr11	120713952	120721127	Lrrc45	+	2.606	2.235	2.991	2.132	2.705	2.893	2.072	2.313	2.254	2.223	2.467	2.675	3.472	3.549	3.721	2.647	3.078	1.889	1.729	2.642	2.127	3.261	4.022	2.924	2.4994	3.04356	3.59562	2.81459	3.45146	2.38123	2.25291	3.11048	2.45296	3.35735	3.80163	2.29982
chrX	76582609	76602924	Cldn34d	-	1.74	1.343	2.093	2.833	1.581	2.501	4.001	1.878	4.898	3.188	1.805	1.691	0.6202	1.101	0.9654	1.005	1.187	2.321	2.913	1.927	2.159	1.529	0.318	2.9	1.64606	1.78099	1.34733	1.13667	1.11622	2.09557	2.58072	1.53568	1.75644	1.16301	0.0363756	2.75055
chr2	30171523	30174069	Endog	+	1.923	2.371	3.126	2.086	3.386	2.834	1.845	2.018	2.609	2.085	2.404	2.862	3.881	3.078	2.918	3.06	2.157	1.402	1.421	1.943	2.11	3.341	3.712	2.184	2.65135	2.41156	2.71289	3.21432	2.56885	1.9695	2.04225	2.51611	2.53308	3.51215	3.52933	1.54562
chr7	19678083	19681460	Apoc4	-	2.447	1.765	2.987	2.062	2.259	3.247	2.761	2.204	2.293	2.71	2.365	2.433	2.57	2.581	2.483	2.611	2.5	1.943	1.213	2.184	2.423	2.373	2.563	1.938	2.14129	2.31269	2.35036	2.58929	2.56448	2.06893	1.37566	2.35864	2.58489	2.4974	2.62517	1.91321
chr3	89202924	89208966	Gba	+	3.056	2.152	2.906	2.16	2.412	2.706	2.082	2.046	2.28	2.509	2.182	3.012	3.216	2.661	2.917	2.4	2.33	2.113	1.346	2.318	2.112	2.672	2.724	2.64	2.43493	2.23795	2.78716	2.49858	2.59219	2.474	1.74102	2.68222	2.38063	2.78024	2.60704	2.23304
chr17	24426682	24439316	Eci1	+	2.3	2.171	2.548	2.148	2.75	3.243	2.195	2.422	2.44	2.323	2.4	2.54	2.623	2.402	2.582	2.243	2.239	2.015	1.742	1.915	1.918	2.439	2.528	2.223	2.15561	2.13964	2.48866	2.28266	2.37564	2.21261	1.96457	2.12651	2.08243	2.52034	2.49023	2.03011
chr2	25222157	25224702	Tubb4b	-	2.698	1.54	3.463	2.513	2.248	2.701	1.942	2.685	2.671	2.28	1.722	3.009	2.625	2.466	2.74	1.572	2.595	1.771	1.573	1.871	1.555	2.235	2.55	2.62	1.97779	2.13483	2.66536	1.69438	2.85489	2.10889	1.92938	2.18637	1.76984	2.28981	2.38526	2.17621
chr19	57361008	57389594	Fam160b1	+	2.709	2.094	3.152	2.065	2.319	2.898	2.169	2.57	2.522	2.248	2.263	2.461	2.172	2.265	2.539	1.967	2	2.008	1.636	2.133	1.811	1.94	1.992	1.88	1.86649	2.0519	2.40725	1.90555	1.99778	2.05396	1.71907	2.24213	1.93512	2.06806	2.11294	1.98276
chr11	116105749	116110235	Trim47	-	2.353	2.402	2.974	2.379	2.224	2.673	1.98	2.515	2.414	2.22	2.653	2.677	4.357	3.637	4.091	2.298	2.289	1.902	1.092	2.139	2.069	3.024	4.035	2.237	2.62388	2.64214	3.70746	2.39883	2.74726	2.59074	1.88428	2.90788	2.68752	3.36523	3.97199	1.6428
chr11	70644026	70647039	Slc25a11	-	3.095	1.848	2.976	2.24	2.646	2.441	1.869	2.794	2.585	1.842	2.23	2.889	3.446	2.871	3.168	1.951	2.276	2.461	1.799	2.09	1.659	2.615	3.867	2.374	2.54563	2.39615	3.04013	2.09156	2.60645	2.90279	2.27358	2.51883	1.96353	2.71669	3.6873	1.83436
chr5	86916638	86926503	Ugt2b1	-	2.068	1.529	4.157	3.924	1.235	2.037	2.931	1.834	2.525	2.961	1.84	2.406	0.4012	0.8942	0.4861	0.8723	1.027	1.11	1.484	1.039	1.337	0.8234	0.4923	1.444	0.882825	1.20367	0.648788	0.913584	0.972257	0.984606	1.31333	0.848435	1.15191	0.669171	0.394304	1.42761
chr6	124663103	124704716	Lpcat3	+	2.457	2.138	2.779	2.174	2.421	2.951	2.105	2.418	2.685	2.124	2.404	2.77	2.232	2.35	2.278	2.007	2.196	1.921	1.616	2.03	1.575	1.961	2.244	1.932	1.86342	2.11648	2.15912	1.98235	2.24517	2.02358	1.75157	2.17815	1.71532	2.07307	2.30742	1.92635
chr14	75845255	75848303	Tpt1	+	2.816	1.79	3.137	2.55	2.081	2.575	2.659	2.135	2.089	2.655	2.203	2.731	1.842	2.171	1.65	1.825	2.12	1.616	1.973	1.345	1.783	1.873	1.424	2.755	1.62476	2.09116	1.67818	1.93184	2.27613	1.79205	2.13959	1.47277	1.84258	1.83503	1.2591	2.4338
chr7	141455187	141460743	Pnpla2	+	2.447	2.084	3.147	1.993	2.501	2.501	1.988	2.845	2.018	1.806	2.786	3.29	3.722	3.091	3.194	2.307	3.34	2.097	1.649	2.322	1.61	3.082	3.426	2.511	2.68701	2.49414	2.96028	2.36144	3.60762	2.50281	2.11801	2.77923	1.98047	3.29072	3.39799	2.17128
chr2	84765359	84775429	Serping1	-	2.791	2.069	2.995	2.189	2.444	2.594	2.204	2.48	2.133	2.171	2.335	2.973	2.605	1.897	2.381	1.645	2.073	1.86	1.816	2.029	1.872	2.134	2.002	1.843	2.26758	1.68624	2.2773	1.62877	2.12465	1.95994	1.94463	2.16674	1.99925	2.23117	2.0495	1.82123
chr1	161240111	161251210	Prdx6	-	2.587	1.988	3.366	2.199	1.864	2.863	2.127	2.395	2.782	2.487	2.086	2.63	1.489	2.015	1.703	1.811	1.914	1.672	1.65	1.758	1.706	1.445	1.659	1.939	1.46379	1.99602	1.68976	1.80301	1.91075	1.67301	1.65477	1.76603	1.7168	1.45807	1.67385	1.95514
chr10	127356321	127370548	Inhbc	-	2.686	2.123	2.796	2.39	2.519	2.504	2.471	2.173	2.656	2.35	2.262	2.435	2.229	2.008	2.348	2.077	2.028	1.866	1.613	1.92	1.991	2.094	2.117	2.397	1.97076	1.89093	2.34383	2.15747	2.16484	2.03095	1.77779	2.05638	2.0707	2.08875	1.99854	2.13707
chr1	36068399	36106446	Hs6st1	+	2.284	2.048	3.586	2.255	2.471	2.645	2.202	2.072	2.656	2.465	2.111	2.565	2.667	2.508	2.615	2.275	2.035	1.815	1.647	2.058	2.02	2.363	2.595	2.024	2.13003	2.19799	2.49316	2.30252	2.17308	2.02485	1.88981	2.29498	2.21234	2.47191	2.58168	1.84965
chr12	70190814	70227683	Pygl	-	2.366	1.887	2.807	2.687	2.087	2.501	2.31	1.959	3.192	2.885	1.99	2.687	2.063	2.111	1.906	2.15	1.834	1.785	1.71	1.873	2.098	1.794	1.933	2.179	1.87232	2.01504	1.88675	2.18943	1.91411	1.88777	1.81741	1.96704	2.16065	1.80725	1.87883	2.0394
chr8	70172407	70183681	Tmem161a	+	2.468	2.148	2.579	1.926	2.408	3.58	2.305	2.502	2.036	1.967	2.387	3.03	3.282	2.586	3.045	2.181	2.295	1.975	1.369	2.254	1.654	2.212	2.926	2.215	2.33741	2.03166	2.81536	2.21051	2.5181	2.32614	1.78263	2.66457	1.99596	2.41979	2.93407	1.95779
chr5	108660330	108685446	Idua	+	2.505	1.998	3.3	2.179	2.337	2.795	2.18	2.522	2.471	2.397	2.04	2.544	2.17	2.174	2.435	2.017	1.947	1.813	1.633	2.043	1.709	1.721	2.102	1.958	1.81306	1.94595	2.31664	1.98914	1.99044	1.90854	1.76144	2.18514	1.84565	1.83296	2.17007	1.96298
chr15	100615661	100620761	Dazap2	+	2.412	2.061	2.644	1.989	2.727	3.178	2.541	2.042	2.037	1.873	2.21	3.549	2.253	2.04	2	2.19	2.284	1.861	1.862	2.397	1.975	1.731	2.162	2.615	2.11874	1.99619	2.02683	2.26765	2.39267	1.98087	1.97326	2.47984	2.00961	1.69757	2.04072	2.38605
chr8	121916143	121944912	Car5a	-	2.456	2.301	3.091	2.132	2.342	2.63	1.964	2.534	2.569	2.175	2.292	2.764	2.589	2.57	2.801	2.333	2.198	1.71	1.314	2.109	1.788	2.296	2.545	2.308	1.92732	2.19764	2.66725	2.38716	2.38936	1.98787	1.62767	2.40776	2.02116	2.41285	2.49484	2.04013
chr14	70303466	70348433	Slc39a14	-	2.139	2.192	3.204	2.816	2.213	2.335	2.18	2.198	2.815	2.564	2.222	2.364	2.377	2.246	2.071	1.881	2.172	1.705	1.564	1.75	2.298	1.892	2.146	2.06	2.01325	2.04596	2.0054	1.92056	2.28746	1.86708	1.74343	1.9175	2.42431	1.94785	2.10211	1.8871
chr18	12168729	12189969	3110002H16Rik	+	2.311	2.237	3.202	1.897	2.621	2.789	2.028	2.775	2.156	2.245	2.105	2.858	2.11	2.46	2.528	1.993	1.899	1.829	1.456	1.939	1.588	1.83	2.303	1.881	1.64119	2.16931	2.38757	1.97496	1.97548	1.97214	1.63794	2.13187	1.76394	1.96115	2.36149	1.83896
chr4	144893136	144927645	Dhrs3	+	2.69	2.166	2.488	1.979	2.372	3.65	2.265	2.343	2.164	1.751	2.295	3.058	2.255	2.421	2	1.932	2.214	1.945	1.688	2.072	1.534	1.87	2.276	2.045	1.89943	2.20904	1.90796	1.9362	2.29074	2.0706	1.83877	2.22425	1.66404	1.95414	2.29055	1.96628
chr3	95139520	95142360	Tnfaip8l2	-	2.583	2.001	2.903	1.537	2.063	3.056	2.157	2.602	2.26	2.062	2.433	3.561	3.31	2.974	3.305	2.294	2.169	2.145	1.21	2.152	1.555	3.211	3.105	1.789	2.30949	2.37313	3.03845	2.29646	2.37514	2.48951	1.62755	2.57728	1.92268	3.45577	3.16154	1.59199
chr2	92374675	92381220	Pex16	+	2.266	2.137	3.185	2.032	2.575	2.979	1.838	2.623	2.459	1.883	2.178	3.02	3.269	2.817	3.305	2.313	2.832	1.828	1.527	2.381	2.067	2.398	2.971	2.499	2.38479	2.30098	3.09495	2.34668	3.04719	2.16247	1.91852	2.76735	2.38594	2.58731	2.96845	2.24236
chr5	114948979	114971062	Hnf1a	-	2.659	2.227	2.568	2.148	2.528	2.725	2.07	2.127	2.496	2.503	2.363	2.761	3.18	2.636	2.745	2.345	2.443	2.077	1.488	2.12	1.855	2.465	2.813	2.462	2.37968	2.18639	2.58455	2.41214	2.67617	2.41464	1.86856	2.48191	2.1367	2.60493	2.74961	2.13372
chr10	77897574	77902536	Lrrc3	-	2.957	1.789	2.432	2.061	2.846	2.994	1.739	2.41	3.065	2.099	1.984	2.77	2.591	2.741	2.641	2.09	2.054	1.915	1.479	1.818	1.659	2.6	2.956	2.287	1.94025	2.41027	2.56979	2.21779	2.32028	2.25925	1.84072	2.13667	1.87411	2.65104	2.78246	1.82836
chr16	57156664	57167332	Nit2	-	2.418	1.904	3.206	2.321	2.027	2.435	2.482	2.457	2.763	2.423	2.006	2.676	1.423	1.68	1.252	1.711	1.824	1.994	1.692	1.985	2.005	1.528	1.28	1.495	1.73723	1.82825	1.26693	1.62526	1.67024	1.80487	1.50016	1.82311	1.90571	1.52396	1.40386	1.77942
chr1	91415981	91459328	Per2	-	2.175	2.032	2.815	2.605	2.45	2.243	1.994	2.102	3.509	2.929	2.299	1.96	2.515	2.489	2.732	2.816	2.485	1.664	1.379	1.903	2.115	2.517	2.899	2.498	1.99788	2.2292	2.68054	2.92388	2.70323	1.9436	1.67097	2.15835	2.28473	2.55213	2.75054	2.11695
chr11	74906358	74925798	Srr	-	2.471	1.89	2.705	2.303	2.059	2.659	2.496	2.29	2.639	2.452	2.235	2.913	1.937	1.937	1.909	2.216	1.969	2.21	2.036	1.772	2.079	1.755	1.534	2.279	1.92667	1.91557	1.88036	2.18405	1.93763	2.1831	2.01747	1.76573	2.08889	1.78493	1.58788	2.36071
chr17	24203845	24209387	Ntn3	-	2.532	1.978	2.979	2.147	2.807	2.886	2.046	1.756	2.605	2.436	2.477	2.461	3.278	2.517	2.834	2.18	2.576	1.836	1.206	1.788	2.063	2.617	3.473	2.778	2.40117	2.1045	2.79435	2.42174	3.00765	2.36609	1.74306	2.24057	2.3396	2.62616	3.12325	1.97787
chr11	51692262	51756834	Sec24a	-	2.494	1.966	2.733	2.421	2.079	2.75	2.464	2.072	2.812	2.721	2.249	2.342	1.829	1.832	1.888	1.921	1.866	1.867	1.734	1.646	1.877	1.681	1.554	1.793	1.74891	1.75811	1.82282	1.86704	1.82577	1.843	1.72874	1.66199	1.91675	1.74701	1.64878	1.91906
chr15	76502011	76511994	Dgat1	-	2.657	1.906	2.575	2.514	2.285	2.814	2.337	2.408	2.133	2.467	2.174	2.823	2.977	2.58	2.449	2.515	2.384	1.913	1.712	2.078	2.318	2.176	2.877	2.525	2.37377	2.26165	2.36297	2.60873	2.60493	2.20856	2.02964	2.36516	2.52211	2.24451	2.75734	2.16462
chr14	65986786	66009210	Gulo	-	2.228	2.034	3.142	2.253	2.277	2.733	2.324	2.411	2.164	2.486	2.275	2.759	2.504	2.268	2.382	2.138	1.883	1.878	1.69	1.98	1.936	2.189	2.252	2.151	2.07438	2.02877	2.29947	2.17849	2.01283	2.06349	1.89747	2.17576	2.08637	2.2603	2.21055	1.96312
chr7	28825337	28832239	Ech1	+	2.345	2.323	2.826	2.207	2.628	3.463	1.651	2.403	2.199	2.175	2.294	2.548	2.776	2.894	2.915	2.159	2.453	2.286	1.544	2.352	1.811	2.448	2.76	2.198	2.15057	2.51448	2.74174	2.15233	2.57326	2.49354	1.79915	2.61511	2.04241	2.60804	2.80902	2.09634
chr8	70629392	70632095	Gdf15	-	2.933	2.448	2.647	1.825	1.784	3.534	2.162	2.259	2.904	2.354	2.045	2.152	4.319	2.976	3.515	1.973	3.208	1.625	1.884	2.432	1.903	2.549	4.039	2.772	2.99562	2.25816	3.29323	2.13781	3.64992	2.23455	2.5517	3.04837	2.35857	2.73428	3.84451	2.08827
chr11	70977845	70983026	C1qbp	-	2.692	2.115	3.021	2.456	2.116	2.257	2.395	1.877	2.852	2.721	2.071	2.468	2.804	2.206	2.48	1.991	1.917	1.77	1.509	1.73	1.988	2.09	2.543	1.893	2.17309	1.84541	2.34305	2.031	2.08728	2.02386	1.79977	2.01099	2.21253	2.21139	2.51456	1.66805
chr2	91184060	91195035	Nr1h3	-	2.744	1.849	2.841	2.304	2.247	3.025	2.431	2.305	2.498	2.236	2.138	2.42	2.595	2.251	2.617	2.017	2.568	1.893	1.559	2.057	2.086	2.154	2.505	1.91	2.1884	1.99617	2.49058	1.99565	2.62836	2.01171	1.71272	2.22238	2.23968	2.27263	2.56523	1.88848
chr2	131234062	131248024	Mavs	+	2.385	1.952	2.833	2.339	2.406	2.578	2.235	2.206	2.481	2.417	2.259	2.936	2.496	2.676	2.566	2.425	2.29	1.907	1.687	2.053	2.091	1.988	2.267	2.044	1.97595	2.33262	2.37466	2.36106	2.32883	2.02396	1.85745	2.25232	2.29454	2.17113	2.40509	2.11241
chr10	93488767	93516761	Hal	+	2.651	2.136	1.974	1.747	2.346	3.235	2.257	2.377	2.687	1.826	2.156	3.628	2.104	1.997	1.961	1.879	2.134	1.924	1.399	1.777	1.512	1.664	1.644	2.324	1.75079	1.79263	1.88008	1.89614	2.22382	2.06112	1.55803	1.93256	1.6387	1.73646	1.63684	2.21183
chr1	59482146	59486955	Fzd7	+	2.588	1.662	2.969	2.892	2.892	2.231	2.936	2.104	2.739	1.928	2.114	1.959	2.401	2.517	2.206	2.005	2.039	1.808	1.917	1.867	1.835	2.277	2.877	2.286	2.02057	2.35257	2.21353	2.14043	2.25828	2.06709	2.17184	2.07354	1.94919	2.25479	2.67434	1.85884
chr15	80077780	80083406	Rpl3	-	2.605	1.958	2.159	2.833	2.519	2.464	2.747	2.265	2.625	2.466	2.545	1.805	2.338	2.224	2.25	2.073	2.099	1.719	1.819	2.09	1.43	1.894	1.956	2.007	1.91748	1.95113	2.10342	2.03135	2.14093	1.82315	1.96402	2.25452	1.59267	2.03346	2.0509	2.03598
chr8	84701456	84704716	Lyl1	+	2.996	2.165	3.083	2.078	2.433	2.377	2.39	2.032	2.038	1.973	2.553	2.858	4.169	3.578	3.339	2.475	3.037	2.472	1.492	2.22	1.802	3.06	3.726	2.61	2.79025	2.7795	3.02189	2.5404	3.38604	3.00581	2.1117	2.82672	2.29688	3.34415	3.70056	2.1761
chr17	24693190	24696156	Gfer	-	2.633	1.878	2.739	2.63	2.252	2.516	2.313	2.439	2.18	2.011	2.016	3.368	3.474	2.53	2.338	2.352	2.229	1.857	1.254	2.2	2.19	2.312	2.994	2.784	2.58662	2.09101	2.26128	2.55144	2.61849	2.35042	1.76524	2.64294	2.47853	2.36001	2.71537	2.09262
chr14	21052573	21448569	Adk	+	2.032	1.797	2.8	2.704	1.832	2.785	2.384	2.014	2.886	2.82	2.246	2.669	1.28	1.495	1.347	1.598	1.678	1.763	1.652	1.595	1.82	1.404	1.092	1.92	1.50107	1.62739	1.40525	1.59666	1.63162	1.68612	1.55917	1.50077	1.73891	1.3506	1.08083	1.96561
chr7	109519194	109522369	Rpl27a	+	3.141	1.68	2.077	2.062	2.405	3.167	2.453	2.028	2.408	2.026	2.515	3.002	1.857	2.126	1.734	1.725	2.026	1.993	1.556	1.863	1.928	1.665	1.835	2.066	1.75585	2.07503	1.72367	1.74578	2.06835	2.04738	1.61288	1.91284	1.96126	1.67215	1.8065	1.99231
chr11	69655036	69656727	Sox15	+	2.437	1.788	2.858	2.125	2.136	3.471	1.944	2.226	2.717	2.19	2.306	2.752	3.426	3.369	4.064	3.13	2.235	2.237	1.32	2.036	2.406	3.28	4.006	2.746	2.32406	2.78162	3.89692	3.28896	2.62573	2.76524	1.89149	2.55647	2.7812	3.41566	3.80786	2.11979
chr5	24441039	24445235	Fastk	-	2.094	2.156	3.424	2.375	2.621	2.67	1.754	3.215	1.976	1.897	2.381	2.38	3.291	2.634	3.782	2.74	2.352	1.803	1.813	1.751	2.154	2.692	3.317	2.057	2.35822	2.07169	3.52989	2.73784	2.53952	2.11995	2.19911	2.14601	2.49764	2.92402	3.37713	1.88499
chr14	55587439	55591021	Psme2	-	2.175	2.293	2.786	2.062	2.071	2.973	2.41	2.129	2.567	1.758	2.848	2.863	2.628	2.073	1.892	2.595	2.317	1.82	1.381	2.766	1.815	2.666	2.469	2.097	2.43136	1.98466	1.8902	2.65797	2.42297	1.94722	1.50769	2.87041	1.87536	2.66055	2.37597	1.89463
chr6	87842614	87851106	Cnbp	-	2.347	1.648	3.012	2.434	1.903	2.893	2.403	2.156	2.327	2.777	2.335	2.683	1.277	1.535	1.236	1.405	2.128	1.782	1.885	1.682	1.926	1.628	1.306	2.113	1.65415	1.78509	1.37659	1.45362	2.1022	1.69933	1.76299	1.53821	1.77796	1.49326	1.20211	2.05749
chr14	54894142	54898927	Pabpn1	+	2.397	1.931	3.004	2.235	2.476	2.442	2.546	2.125	2.517	2.395	2.085	2.759	2.353	2.28	3.082	1.855	2.112	1.822	1.809	1.931	1.862	2.168	2.496	2.372	1.90876	2.04475	3.01726	1.92232	2.27291	2.03804	2.0417	2.1419	2.01264	2.21991	2.41072	2.11107
chr3	88410493	88425141	Slc25a44	-	2.46	2	2.961	2.099	2.622	2.76	2.14	2.282	2.52	2.494	2.204	2.361	2.732	2.634	2.285	2.214	2.347	2.093	1.399	2.107	2.156	2.416	2.515	2.846	2.19593	2.38611	2.26807	2.37082	2.62036	2.42569	1.7338	2.3867	2.32338	2.41386	2.28612	2.33316
chr5	115333241	115341161	Gatc	-	2.407	2.005	2.649	2.128	2.353	2.61	2.077	1.868	2.777	2.314	2.275	3.44	2.281	2.016	1.947	1.668	2.725	1.89	1.634	1.939	1.884	1.835	1.785	1.862	2.07259	1.85829	1.83615	1.60016	2.69634	1.89667	1.67216	2.0048	1.97361	1.94457	1.91069	1.99997
chr7	19808461	19822755	Bcl3	-	2.87	2.168	2.988	2.164	2.688	2.233	2.506	2.227	2.317	2.011	2.353	2.376	3.499	2.692	2.881	2.136	2.672	1.902	1.913	2.011	1.788	2.376	2.88	2.288	2.5554	2.13109	2.63944	2.15046	2.87913	2.23847	2.31547	2.41613	2.13246	2.59644	2.91309	2.0704
chr6	23245046	23248264	Fezf1	-	2.917	1.805	1.259	1.596	2.059	4.627	2.396	1.724	2.312	2.351	3.345	2.507	3.119	2.561	2.397	2.292	2.559	2.758	2.211	2.743	4.238	3.647	3.632	1.044	3.44457	2.74604	2.46591	2.26919	2.46886	2.62493	2.0594	2.59727	4.12255	3.58622	3.65029	1.16576
chr13	24943151	24991936	Gpld1	+	2.225	1.918	2.952	2.338	2.281	2.456	2.325	2.192	2.457	2.597	2.249	2.9	1.675	1.88	1.843	1.855	1.89	1.852	1.493	1.677	1.745	1.588	1.868	1.949	1.59933	1.84262	1.83655	1.87212	1.92333	1.89418	1.53667	1.71481	1.76958	1.592	1.84406	1.88975
chr11	70519208	70520736	Gltpd2	+	3.605	1.874	3.101	1.623	2.209	2.648	1.742	2.215	2.689	2.109	2.122	2.938	2.915	2.695	2.309	2.145	2.767	2.051	1.888	1.759	2.241	2.971	3.299	2.87	2.45356	2.53328	2.38226	2.38849	3.11597	2.4407	2.25369	2.03592	2.36442	2.87616	2.92116	2.14441
chr4	49489417	49506558	Baat	-	2.475	1.731	2.609	2.234	1.797	3.024	2.245	2.207	3.199	2.433	2.146	2.773	1.425	1.453	1.353	1.53	1.648	1.686	1.59	1.444	1.408	1.245	1.083	1.714	1.45378	1.45052	1.32707	1.48843	1.59859	1.63657	1.54834	1.41793	1.40533	1.27353	1.15054	1.82836
chr19	29101374	29143843	Rcl1	+	2.3	2.201	3.073	2.261	2.16	2.695	1.987	2.268	2.234	2.508	2.234	2.925	2.031	2.208	2.05	1.924	1.865	1.585	1.656	1.882	1.784	1.75	1.964	1.876	1.73117	2.02571	1.96634	1.92006	1.92188	1.68379	1.77779	2.00789	1.89508	1.82736	1.98874	1.82921
chr11	71007439	71019303	Derl2	-	2.426	1.777	3.26	2.731	1.958	2.502	2.376	2.335	2.184	2.584	2.293	2.419	1.671	1.804	1.388	1.611	1.835	1.936	1.635	1.924	2.214	1.656	1.347	2.143	1.81918	1.91287	1.46126	1.65237	1.84819	1.92472	1.60297	1.87492	2.15159	1.58398	1.26907	2.06288
chr10	127172425	127180645	Slc26a10	-	2.657	1.936	2.552	1.68	2.728	2.792	2.165	2.399	2.497	2.266	2.35	2.795	3.057	2.968	3.053	2.403	2.136	2.181	1.233	2.364	2.012	2.557	2.918	2.514	2.20994	2.49826	2.89359	2.48692	2.39626	2.55061	1.64497	2.75133	2.30771	2.69408	2.82947	2.13286
chr19	8927381	8929356	Rom1	-	3.345	2.095	2.035	2.184	2.39	3.79	2.772	2.23	1.711	2	1.739	2.524	4.092	2.757	2.792	2.384	2.154	2.172	1.636	2.292	2.26	2.835	2.541	2.296	2.98739	2.10007	2.5087	2.40028	2.3958	2.56527	2.10669	2.76605	2.66336	3.09361	2.58082	2.04297
chr8	45266687	45294835	Klkb1	-	2.427	1.895	3.068	1.922	2.064	2.984	2.555	2.513	2.27	2	2.184	2.918	1.224	1.827	1.29	1.491	1.644	1.662	1.474	1.562	1.476	1.187	1.083	1.642	1.25302	1.81692	1.25096	1.43316	1.5775	1.59699	1.42062	1.53041	1.47634	1.22942	1.17765	1.79902
chr8	111033841	111055569	Aars	+	2.547	2.009	2.693	2.438	2.258	2.611	2.418	2.057	2.606	2.486	2.161	2.513	2.934	2.175	2.391	2.468	2.339	2.156	2.061	2.117	2.145	2.199	2.489	2.301	2.53622	1.93925	2.29036	2.47557	2.42786	2.29924	2.23171	2.28828	2.28993	2.29067	2.5005	2.20542
chr11	116021960	116024504	H3f3b	-	3.088	2.247	3.554	2.254	1.595	2.597	2.332	2.475	2.088	2.54	2.024	1.985	2.62	1.718	2.372	1.953	1.786	2.247	1.427	1.709	2.31	2.003	2.153	2.663	2.25995	1.5721	2.39564	2.10157	2.01491	2.51163	1.68276	1.91127	2.41419	1.96449	1.9272	2.20529
chr7	4148182	4149872	Leng9	-	1.95	1.741	3.156	2.429	2.114	2.538	2.308	2.065	2.726	2.302	2.089	3.36	3.165	2.434	3.368	2.298	2.045	1.394	1.019	2.219	1.959	2.712	3.285	2.122	2.24391	1.94571	3.23292	2.43652	2.37753	1.84093	1.50074	2.65594	2.27154	2.82055	3.10995	1.58375
chr7	119617827	119662515	Acsm1	+	2.173	1.959	2.997	2.587	1.923	2.209	2.597	2.108	2.532	2.809	2.038	2.842	1.424	1.441	1.484	1.519	1.592	1.741	1.706	1.673	1.76	1.376	1.116	1.958	1.57704	1.53578	1.52965	1.52465	1.56678	1.69405	1.64644	1.60996	1.70261	1.33339	1.0973	1.97234
chr9	20888174	20892179	Ppan	+	2.665	2.05	2.173	1.971	2.222	2.824	1.802	2.802	2.56	2.733	1.99	2.982	3.858	2.823	3.519	2.65	3.043	1.866	2.031	2.137	2.421	3.317	3.2	3.072	2.89979	2.31497	3.37836	2.79396	3.38877	2.3308	2.53204	2.5915	2.74617	3.43005	3.01814	2.51245
chr4	141746674	141759263	Agmat	+	2.743	2.333	2.562	2.032	2.526	2.605	2.198	2.548	1.995	2.27	2.251	2.709	3.008	2.864	2.801	2.331	2.434	1.907	1.73	1.928	1.738	2.095	2.991	2.019	2.15631	2.34164	2.55562	2.31027	2.58557	2.17852	2.06914	2.28241	2.05534	2.32293	3.07717	1.91108
chr16	90220741	90226324	Sod1	+	2.235	1.674	3.328	2.779	1.899	2.674	2.207	2.011	2.982	2.185	2.169	2.623	1.74	2.134	1.47	1.73	2.092	1.648	1.715	1.733	1.617	1.605	1.542	2.205	1.60281	2.06575	1.45748	1.76002	2.15137	1.72351	1.79346	1.80121	1.66176	1.61312	1.50028	2.10024
chr18	34937414	34954351	Hspa9	-	2.341	1.911	2.712	2.605	2.015	2.509	2.474	2.086	2.758	2.957	2.138	2.256	1.472	1.586	1.516	1.844	1.927	2.003	2.267	1.762	2.019	1.558	1.206	2.247	1.7928	1.77408	1.59367	1.83359	1.85082	1.88337	2.12624	1.62243	1.90294	1.48777	1.20391	2.33538
chr11	51763662	51791953	Sar1b	+	2.418	2.083	2.661	2.264	2.377	2.623	2.421	1.949	2.545	2.528	2.334	2.547	1.722	2.071	1.783	2.014	2.019	1.903	1.699	1.87	1.984	1.667	1.685	1.916	1.70815	2.04405	1.74764	1.97492	1.98087	1.87052	1.67684	1.86285	1.99654	1.70392	1.75098	2.01572
chr5	121711608	121814950	Atxn2	+	2.175	2.175	3.024	2.173	2.15	2.769	2.156	2.395	2.462	2.163	2.316	2.79	1.845	2.125	1.97	2.049	2.096	1.887	1.665	2.008	1.917	1.759	1.84	1.962	1.7632	2.06054	1.92214	2.017	2.07912	1.8845	1.67614	2.03204	1.9532	1.80662	1.8983	2.03024
chr7	45473562	45488796	Dhdh	-	2.162	2.036	3.231	2.114	2.424	3.039	1.931	2.284	1.849	2.142	2.634	2.902	2.327	2.161	2.738	2.239	2.184	1.698	1.536	1.934	1.722	2.068	2.28	2.174	1.86733	1.89053	2.62504	2.25186	2.291	1.86746	1.73622	2.1333	1.88869	2.1704	2.28642	2.05275
chr7	127561222	127565270	Tmem265	+	2.073	2.266	2.639	2.545	2.505	2.379	2.182	2.353	2.35	2.685	2.23	2.536	2.145	2.145	2.155	1.865	2.132	1.894	1.481	1.86	1.785	1.925	1.797	1.927	1.83604	1.94324	2.04514	1.83172	2.16	1.96797	1.58563	1.97998	1.90503	2.02976	1.87119	1.95531
chr6	72385220	72390667	Vamp8	-	2.433	2.015	2.317	2.325	2.293	3.125	2.102	2.269	2.18	2.496	2.493	2.691	2.519	2.773	3.043	2.735	2.751	1.829	1.934	2.26	2.106	2.029	2.691	2.194	2.02245	2.43594	2.84467	2.65463	2.76783	1.92227	2.08295	2.44387	2.30402	2.22041	2.85504	2.30991
chrX	140539528	140542668	Tsc22d3	-	2.385	1.225	2.076	2.424	1.625	2.54	1.633	1.349	5.16	3.781	2.585	1.947	1.465	1.372	1.809	1.783	1.867	1.689	1.105	1.039	1.614	1.576	1.752	1.553	1.40769	1.33786	1.79422	1.78374	1.87944	1.7093	1.12935	1.06356	1.63495	1.58951	1.75424	1.54015
chr2	25085669	25095205	Noxa1	-	2.415	2.325	2.712	2.018	2.199	2.909	1.975	2.389	2.67	2.278	2.315	2.509	2.643	2.588	2.461	1.955	2.141	1.758	1.927	2.181	1.736	1.976	2.519	2.275	2.08075	2.2704	2.34533	1.99853	2.301	1.99174	2.19176	2.43404	1.9346	2.07743	2.48053	2.0539
chr1	172126754	172136497	Pex19	+	2.264	2.225	2.844	2.101	2.007	2.999	1.925	2.251	2.575	2.423	2.206	2.893	2.045	2.335	2.482	2.355	2.042	1.895	1.502	1.899	1.508	1.869	2.122	1.748	1.64862	2.0532	2.30203	2.26411	2.02743	1.944	1.60181	2.03687	1.67117	2.04471	2.2975	1.91054
chr17	31647081	31658754	U2af1	-	2.85	1.858	2.194	2.308	2.361	2.579	2.346	2.209	2.473	2.425	2.342	2.766	2.494	2.519	2.154	2.249	2.329	2.141	1.684	1.743	1.722	2.153	2.528	2.414	2.01457	2.26153	2.07804	2.31413	2.49477	2.36699	1.92976	1.9681	1.88601	2.21548	2.44851	2.15211
chr1	88070778	88220002	Ugt1a9	+	2.34	1.903	2.983	2.407	2.054	2.619	2.482	2.148	2.662	2.547	2.168	2.345	1.57	1.877	1.693	1.611	1.779	1.807	1.699	1.901	1.888	1.577	1.471	2.058	1.62995	1.92204	1.72435	1.62985	1.78655	1.80445	1.68755	1.88185	1.86235	1.54605	1.43596	2.02006
chr9	107984223	107985916	Fam212a	-	3.139	2.833	1.587	1.528	2.442	3.387	2.052	2.217	3.223	1.269	2.49	2.466	3.601	2.563	3.38	2.62	2.743	1.599	1.813	1.97	1.945	3.372	3.78	2.211	2.71844	2.09279	3.24658	2.7478	3.05646	2.02255	2.27107	2.38702	2.24541	3.48023	3.62048	1.70817
chr10	128817456	128821631	Ormdl2	-	2.746	1.632	2.664	2.318	1.938	2.964	2.499	2.297	2.646	2.287	2.14	2.489	1.68	2.126	1.69	1.589	1.707	1.907	2.248	1.684	1.557	1.425	1.402	1.986	1.6056	2.05796	1.63048	1.54014	1.67095	1.88591	2.24402	1.69928	1.59368	1.48524	1.48794	2.09979
chr11	100713849	100714575	Hspb9	+	2.063	1.946	2.832	1.84	2.711	2.79	1.928	3.462	2.592	1.958	1.888	2.61	4.524	3.482	3.587	1.779	3.326	2.217	1.301	2.696	2.658	3.939	5.104	1.209	3.42916	2.85977	3.35532	1.8558	3.62922	2.66457	1.81086	3.18608	3.04623	4.14333	5.04235	0.799315
chr13	93656096	93674302	Bhmt2	-	2.104	1.625	2.955	2.247	2.162	2.687	2.219	2.199	3.106	2.466	2.21	2.626	1.877	2.016	1.969	2.078	1.937	1.857	1.324	1.851	1.797	2.044	1.663	2.232	1.69897	1.92848	1.95455	2.11918	2.01636	1.9571	1.4274	1.94025	1.85467	2.05263	1.60516	2.09024
chr6	125362650	125380504	Plekhg6	-	2.346	2.414	2.916	2.009	2.747	2.878	1.846	2.286	2.439	1.805	2.137	2.748	3.008	2.698	3.103	2.228	2.412	1.876	1.726	1.987	1.861	2.37	2.89	1.897	2.22454	2.20983	2.86426	2.19284	2.53457	2.11045	2.02648	2.30766	2.15598	2.59346	2.99608	1.83985
chr11	88999402	89020293	Trim25	+	2.171	2.271	2.672	2.004	2.603	3.128	2.079	2.13	2.569	2.149	2.029	2.765	2.909	2.478	2.684	2.063	2.272	1.871	1.651	2.153	1.99	1.994	2.344	2.152	2.23424	2.06426	2.48978	2.0468	2.39232	2.08634	1.91985	2.43386	2.24137	2.17438	2.41189	2.06589
chr15	81802672	81826863	Tef	+	1.999	2.107	3.603	2.497	2.183	2.213	1.723	2.332	2.67	2.633	2.306	2.303	2.293	2.542	2.638	2.225	2.148	1.651	1.494	1.99	2.185	2.295	2.308	2.157	1.8599	2.29735	2.54888	2.25851	2.27122	1.83103	1.69792	2.18491	2.33798	2.37315	2.2784	1.98675
chr9	35211202	35217003	Srpr	+	2.498	1.704	3.05	2.483	2.371	2.311	2.682	1.642	2.113	2.971	2.065	2.673	1.843	2.231	1.864	2.229	1.858	1.521	1.759	1.976	1.621	1.988	2.103	2.091	1.67289	2.15365	1.86086	2.28152	1.94763	1.6292	1.86721	2.06568	1.67359	1.98496	2.02577	1.92104
chr7	127967478	127982031	Fus	+	2.156	2.217	2.624	2.285	2.229	2.512	2.226	2.214	2.698	2.493	2.102	2.807	1.868	2.056	1.849	1.957	2.112	1.998	2.06	1.736	1.945	1.915	1.704	2.008	1.86519	2.03869	1.8217	1.92421	2.07822	1.96773	2.03775	1.72626	1.95228	1.9438	1.75882	2.09334
chr2	92383675	92392683	Mapk8ip1	-	2.384	1.916	2.526	1.956	2.662	3.345	1.769	2.654	2.82	2.12	1.892	2.518	3.363	3.091	3.39	2.401	2.287	1.886	1.397	1.976	1.754	3.029	3.36	2.17	2.27342	2.47066	3.15756	2.47512	2.58633	2.32921	1.90275	2.46295	2.14081	3.23433	3.30251	1.76835
chr6	48436612	48445825	Zfp467	-	2.571	2.177	3.31	1.87	3.079	2.468	1.867	2.488	2.178	1.817	1.853	2.875	2.36	2.577	3.371	2.301	2.121	1.96	1.471	2.374	1.682	2.351	2.782	2.029	1.84564	2.26095	3.22183	2.28727	2.21127	2.12283	1.67496	2.58764	1.87388	2.48969	2.83605	1.96698
chr10	80899449	80900969	Timm13	-	2.918	1.982	3.799	2.404	2.621	2.321	1.862	2.013	2.604	1.982	1.548	2.491	2.559	3.238	2.577	2.581	2.216	1.938	1.166	2.114	1.889	2.229	3.764	2.604	1.82205	2.89082	2.54286	2.78316	2.57773	2.38256	1.61666	2.49403	2.12167	2.23757	3.47173	1.93416
chr11	67037879	67052618	Adprm	-	2.514	2.071	2.594	2.21	2.225	3.068	2.197	2.368	2.579	2.099	2.152	2.453	1.661	1.762	1.716	1.795	1.606	1.752	1.712	1.648	1.781	1.694	1.643	1.825	1.65474	1.76331	1.72296	1.80567	1.61846	1.76431	1.72223	1.65422	1.78127	1.6864	1.62559	1.79585
chr3	89415471	89418291	Cks1b	-	2.215	2.309	2.312	1.935	2.346	2.253	2.634	2.159	2.246	2.207	3.053	2.847	2.408	2.785	1.791	1.691	2.15	2.122	1.589	1.829	1.884	2.432	2.086	2.463	1.97248	2.57494	1.76251	1.80021	2.35302	2.37495	1.848	2.05017	2.02346	2.44586	1.93038	2.09402
chr7	5034445	5038446	Zfp784	-	2.632	2.33	2.9	1.969	2.47	3.102	2.265	2.398	2.312	1.801	1.822	2.515	1.966	1.992	2.51	1.416	1.889	1.667	2.306	1.598	1.464	1.893	2.159	2.332	1.73558	1.89577	2.52027	1.50508	2.0292	1.83064	2.46538	1.72544	1.53182	1.8735	2.0245	2.05482
chr7	3704040	3706897	Rps9	+	2	1.886	2.784	2.142	2.295	2.754	2.097	2.468	2.485	2.725	2.132	2.735	2.059	2.526	2.398	1.383	2.089	1.617	2.114	1.994	1.545	2.26	2.043	3.152	1.71905	2.42555	2.48374	1.60162	2.3872	1.94147	2.41144	2.2111	1.62845	2.15649	1.69923	2.51466
chr3	95006701	95015238	Zfp687	-	2.699	2.247	2.519	2.017	2.642	2.589	2.231	2.421	2.073	1.924	2.496	2.64	3.447	2.887	3.008	2.331	2.452	1.98	1.355	1.806	1.649	2.3	3.078	2.249	2.28457	2.20206	2.72071	2.36152	2.72049	2.40661	1.85989	2.30933	2.07092	2.56067	3.09758	1.94764
chr10	80292430	80294114	Rps15	+	3.143	1.944	2.717	1.906	2.762	2.404	1.837	2.448	2.37	2.382	2.342	2.234	4.144	4.952	3.908	2.789	2.969	1.971	2.145	2.946	1.911	3.837	4.744	1.951	2.68274	4.07257	3.51555	2.78869	3.26599	2.47044	2.75205	3.56582	2.44875	4.19783	4.83308	1.67347
chr11	5801636	5803796	Pgam2	-	2.408	2.603	2.254	2.252	3.185	2.71	2.055	2.428	2.488	1.811	1.981	2.308	3.222	2.39	3.442	3.199	2.238	2.581	1.664	2.139	2.135	2.992	3.392	2.222	2.61204	2.03117	3.29222	3.21621	2.38014	2.806	1.92979	2.40351	2.35617	3.12775	3.40028	2.06073
chr15	38291463	38300711	Klf10	-	2.214	1.83	3.838	2.38	2.046	2.142	1.857	2.428	2.897	2.643	2	2.208	2.095	2.429	2.167	2.383	1.761	1.763	1.545	2.08	2.374	2.105	2.152	1.782	1.87598	2.28975	2.09554	2.36734	1.78916	1.82299	1.62484	2.1677	2.45757	2.17246	2.19137	1.78129
chr2	32705781	32712784	Cdk9	-	2.497	2.234	2.331	2.139	2.681	2.87	2.111	2.366	2.232	2.185	2.441	2.384	3.12	3.091	2.75	2.544	3.062	1.829	1.563	1.804	1.832	2.481	3.313	2.196	2.21519	2.5563	2.52374	2.56449	3.26756	2.15795	1.95366	2.19469	2.16104	2.6867	3.33369	1.97
chr6	42358486	42373268	Epha1	-	2.124	1.896	3.561	2.224	2.214	2.517	1.832	2.23	3.52	2.179	1.964	2.209	2.147	2.074	2.239	2.1	2.055	1.881	1.77	1.912	1.887	1.925	2.233	1.604	1.95201	1.92701	2.13625	2.03772	2.02943	1.88837	1.80655	1.97396	1.97061	2.0265	2.34862	1.72997
chr11	59211411	59228162	Arf1	-	2.656	2.028	2.658	2.415	2.13	2.757	2.337	2.072	2.391	2.324	2.101	2.594	1.988	1.959	1.92	2.016	2.224	1.839	1.557	1.972	1.822	1.803	1.769	2.113	1.85078	1.87452	1.87991	2.01198	2.24771	1.8821	1.61115	2.02887	1.87326	1.84031	1.78402	2.0974
chr4	147868978	147870358	Fv1	+	2.625	1.322	2.772	2.052	2.7	2.522	2.003	2.326	3.703	1.759	1.953	2.723	1.932	2.021	1.53	2.244	1.191	1.922	1.139	2.237	1.533	1.374	1.411	2.534	1.61858	1.87043	1.51051	2.32384	1.33841	2.10522	1.32628	2.39658	1.63312	1.3829	1.29693	2.2652
chr19	5406814	5422847	4930481A15Rik	+	2.242	2.219	3.105	2.008	2.222	2.819	1.818	2.358	1.947	2.456	2.405	2.857	2.587	2.595	2.845	2.058	2.15	2.063	1.734	1.973	1.853	2.018	2.456	1.933	1.99868	2.21486	2.64268	2.00313	2.21222	2.21194	1.9393	2.2043	2.07993	2.2102	2.5831	1.96464
chr16	35926514	35939027	Dtx3l	-	2.257	1.895	2.675	2.061	2.304	2.938	2.219	2.255	2.733	2.448	2.254	2.407	1.687	1.992	1.883	1.851	1.876	1.779	1.851	1.385	1.746	1.756	1.806	2.178	1.57452	1.94725	1.8918	1.89916	1.94934	1.86333	1.93214	1.44877	1.77822	1.74248	1.73255	2.03044
chr5	66016548	66151954	Rbm47	-	2.242	2.02	3.025	2.449	2.147	2.614	2.415	2.112	2.316	2.282	2.339	2.48	1.791	2.047	1.972	1.848	1.967	1.86	1.722	1.779	1.869	1.738	1.731	1.977	1.6951	1.9822	1.9342	1.8331	1.97091	1.87861	1.75122	1.81472	1.90713	1.77443	1.76164	1.99775
chr3	153907288	153910967	Rabggtb	-	2.897	1.797	2.166	2.044	1.335	3.561	2.237	2.155	2.863	2.75	1.577	3.043	1.38	1.595	1.468	2.356	1.498	1.781	2.339	1.852	1.907	1.309	1.135	1.705	1.67051	1.71094	1.4459	2.23239	1.30939	1.56392	2.12998	1.68755	1.82365	1.34327	1.32342	2.08408
chr7	81342732	81345234	Rps17	-	2.264	1.786	3.405	2.095	2.507	2.638	2.322	1.895	2.775	2.074	2.262	2.395	2.519	2.601	2.769	2.337	2.432	2.031	1.504	2.136	1.735	2.052	3.381	2.049	2.00579	2.31462	2.66939	2.38411	2.58577	2.25138	1.75093	2.36943	1.91487	2.13826	3.33359	1.82787
chr15	102073772	102097173	Eif4b	+	2.387	2.079	2.646	2.394	2.139	2.414	2.266	2.463	2.596	2.453	2.159	2.413	1.784	1.942	2.006	1.902	2.008	2.131	1.801	1.954	1.821	1.906	1.691	1.867	1.8202	1.93787	1.97167	1.84759	1.94364	2.0668	1.74709	1.92051	1.81804	1.9437	1.77949	2.01639
chr2	155563180	155592810	Gss	-	2.495	2.003	2.782	2.161	2.277	2.507	2.475	2.163	2.518	2.018	2.645	2.357	1.931	2.218	1.893	2.167	1.992	1.814	1.552	1.92	1.837	1.828	1.995	1.981	1.73939	2.10265	1.84149	2.1669	2.03088	1.87943	1.63156	2.00126	1.90753	1.87537	2.00678	1.94477
chr11	53770013	53777324	Irf1	+	2.465	2.254	2.766	1.701	2.336	2.913	1.979	2.711	2.526	1.761	2.488	2.501	2.968	2.821	2.411	2.264	2.61	1.988	1.895	2.266	1.743	2.641	3.09	2.342	2.38601	2.51041	2.32214	2.34718	2.81556	2.26626	2.19628	2.54063	1.94131	2.71331	2.98663	2.01328
chr11	75410028	75422623	Serpinf1	-	2.511	1.983	1.833	1.866	2.753	3.052	2.106	2.592	2.405	1.889	2.315	3.094	3.074	3.116	2.747	2.45	2.21	2.37	1.622	2.434	1.731	2.188	2.847	1.939	2.25573	2.58679	2.46476	2.37265	2.29545	2.57617	1.90681	2.75536	2.04683	2.45621	3.02551	1.98573
chr19	4003384	4007005	Doc2g	+	2.755	2.285	2.94	2.092	3.001	2.365	1.772	2.055	2.093	1.957	2.09	2.989	4.533	3.05	4.118	2.319	2.551	2.033	1.624	2.564	2.172	2.724	3.347	1.921	3.04888	2.1172	3.65208	2.23552	2.76551	2.46105	2.18115	3.1658	2.73401	3.16177	3.57608	1.85695
chr16	45959260	46010413	Plcxd2	-	2.164	1.894	3.054	2.568	2.12	2.327	2.717	2.09	2.143	2.351	1.977	2.966	1.335	1.512	1.416	1.494	1.614	1.628	1.697	1.622	1.744	1.349	1.191	1.658	1.50336	1.59928	1.43734	1.46455	1.54889	1.54237	1.606	1.54076	1.68766	1.3327	1.22988	1.76721
chr11	58315113	58323113	Zfp672	-	2.303	2.158	2.948	2.435	1.9	2.884	2.168	2.169	2.449	2.292	2.051	2.611	2.319	1.97	2.238	2.119	1.629	2.011	1.717	1.664	1.71	1.798	1.625	1.778	1.91364	1.68526	2.0598	2.03326	1.62166	2.06798	1.82422	1.80739	1.87549	1.97151	1.79246	1.92534
chr10	79689019	79695261	Gzmm	+	2.549	1.848	2.817	2.059	2.528	2.754	2.22	1.866	2.305	2.504	2.394	2.514	2.85	2.072	3.189	2.373	2.379	1.969	1.667	2.013	2.098	2.35	2.813	2.191	2.33241	1.7722	3.06989	2.39747	2.50994	2.16931	1.89958	2.24074	2.28379	2.45675	2.80359	2.02833
chr15	76296602	76307245	Oplah	-	2.121	2.067	3.078	2.415	2.872	2.683	1.798	2.497	2.097	1.874	2.207	2.644	3.919	2.811	3.35	2.473	2.605	1.857	1.435	2.299	1.858	3.018	3.303	2.104	2.76067	2.12871	3.06412	2.5039	2.87305	2.28257	1.93845	2.80071	2.27834	3.27734	3.3217	1.80244
chr1	175632192	175660853	Kmo	+	2.175	1.868	2.939	2.524	1.895	2.754	2.058	2.018	2.625	2.617	1.949	2.909	1.299	1.522	1.44	1.715	1.674	1.664	1.64	1.7	1.943	1.376	1.185	1.612	1.52762	1.634	1.4579	1.66131	1.57124	1.53468	1.50664	1.58511	1.8691	1.36561	1.26063	1.79616
chr10	128933812	128958284	Itga7	+	2.494	2.294	2.732	2.084	2.101	2.588	1.988	2.432	2.347	2.513	2.05	2.706	2.725	2.237	2.483	2.227	2.115	1.703	1.605	1.798	1.848	2.014	2.259	2.002	2.09737	1.85394	2.30537	2.21566	2.23082	1.90685	1.85774	2.06049	2.08111	2.17859	2.31593	1.91214
chr17	24696233	24700529	Noxo1	+	2.527	1.997	2.472	2.31	3.028	2.4	1.845	2.095	2.178	2.071	2.542	2.857	3.478	2.967	3.438	2.514	2.621	2.021	1.561	2.219	2.122	2.581	2.945	2.914	2.43336	2.38008	3.22848	2.60153	2.92524	2.46162	2.05766	2.69136	2.48972	2.76374	2.86243	2.48578
chr9	74861920	74889647	Onecut1	+	1.683	1.94	3.277	4.461	2.275	1.667	2.44	1.312	1.715	3.09	1.934	2.528	1.631	1.585	1.517	1.862	1.449	1.58	2.119	1.456	2.38	1.708	1.509	2.204	1.79936	1.7322	1.6402	1.95837	1.51571	1.61421	2.11787	1.4167	2.29969	1.58385	1.33818	1.98366
chr5	121444752	121452474	Erp29	-	2.638	2.073	2.205	2.008	2.446	2.824	2.28	2.638	2.212	2.195	2.307	2.492	3.466	2.683	2.653	2.381	2.326	1.869	1.784	1.909	1.826	2.254	2.304	2.519	2.442	2.07256	2.38792	2.39305	2.54698	2.23068	2.21817	2.34744	2.2005	2.49634	2.34597	2.29238
chr9	109057931	109059723	Trex1	-	2.972	2.093	2.438	2.246	2.529	2.699	2.374	2.155	1.813	1.992	2.486	2.518	3.809	2.412	3.376	2.836	2.884	1.575	1.184	1.721	1.442	3.093	3.612	2.048	2.58988	1.70819	3.0994	2.89852	3.19755	2.05148	1.73531	2.25905	1.87869	3.34023	3.58168	1.65203
chr11	116470815	116490346	Prpsap1	-	2.417	2.183	2.629	1.882	2.424	2.961	2.134	2.471	2.08	2.126	2.363	2.634	2.789	2.86	2.558	2.5	2.43	1.804	1.624	2.257	1.96	2.529	2.742	2.325	2.16762	2.50925	2.43058	2.54862	2.60736	2.06281	1.91696	2.53682	2.17939	2.64066	2.69863	2.07931
chr11	102393402	102402939	Rundc3a	+	2.492	2.071	2.748	2.31	2.598	2.708	1.964	2.302	2.54	2.337	2.112	2.121	3.517	2.663	3.296	2.883	2.873	1.958	1.494	1.728	2.205	2.723	3.176	2.466	2.52369	2.08392	3.06105	2.9221	3.11607	2.33495	1.93474	2.16244	2.56306	2.93458	3.17103	2.17438
chr11	78503512	78505082	Sebox	+	2.124	2.046	3.299	2.582	2.061	2.985	2.277	1.515	2.125	2.486	2.506	2.285	3.626	1.9	2.678	2.493	3.165	1.959	2.343	2.085	2.072	1.92	2.908	2.771	2.98164	1.53298	2.54027	2.5365	3.34168	2.22079	2.64186	2.37286	2.30082	2.04171	2.87455	2.53433
chr15	75979871	75982285	Ccdc166	-	2.729	2.163	2.735	2.213	2.694	2.71	2.089	2.243	1.776	1.858	2.059	3.019	3.467	3.033	3.466	2.09	2.563	2.102	1.247	2.075	1.795	2.205	3.237	2.276	2.27265	2.32308	3.16033	2.10839	2.82527	2.52797	1.75649	2.58782	2.23098	2.48395	3.27874	2.00035
chr7	70351949	70360593	Nr2f2	-	2.643	1.881	3.427	2.2	2.279	2.519	2.484	2.022	2.595	1.863	1.935	2.434	1.692	1.997	1.95	1.647	2.09	1.752	1.849	1.917	1.982	1.854	1.998	2.059	1.75327	2.0572	2.00612	1.69601	2.12888	1.77773	1.85855	1.90735	1.95012	1.79687	1.9126	1.9423
chr1	132316124	132333488	Nuak2	+	2.373	1.889	2.319	2.211	2.657	2.567	1.966	2.271	2.825	2.055	2.466	2.662	2.635	2.33	2.415	2.027	2.419	1.873	1.63	2.157	1.716	2.215	2.475	2.238	2.16145	2.06548	2.32263	2.0699	2.56029	2.0758	1.85744	2.3722	1.88208	2.29508	2.4322	2.03545
chr1	133246096	133303435	Plekha6	+	2.423	2.13	2.979	1.804	2.433	3.059	1.959	2.287	2.266	2.034	2.21	2.676	2.846	2.613	2.697	2.146	2.437	1.902	1.389	2.031	1.815	2.349	2.722	2.142	2.14305	2.20547	2.53461	2.17846	2.61403	2.17332	1.70432	2.34004	2.06748	2.49463	2.7105	1.92309
chr2	30185130	30205699	Kyat1	-	2.409	2.05	2.696	2.172	2.596	2.586	2.094	2.165	2.087	2.229	2.435	2.739	2.711	2.554	2.67	2.283	2.322	2.009	1.564	2.09	2.004	2.255	2.623	2.345	2.1446	2.23469	2.55454	2.32816	2.48455	2.24571	1.83164	2.34534	2.20381	2.35605	2.58206	2.11883
chr14	20140057	20181782	Kcnk5	-	2.191	1.898	2.942	2.023	2.474	2.285	1.857	2.055	3.682	2.554	2.08	2.205	2.259	2.135	2.379	2.324	2.046	1.718	1.442	1.682	1.809	2.063	2.336	2.014	1.83853	1.89464	2.28765	2.35056	2.15938	1.8871	1.63572	1.86924	1.95866	2.14398	2.31721	1.86434
chr9	21800179	21852635	Dock6	-	2.832	1.906	2.171	2.022	2.225	2.43	2.218	2.002	3.687	2.614	2.025	2.111	2.91	2.701	2.736	2.55	2.424	1.96	1.372	2.024	1.933	2.663	3.082	2.606	2.20585	2.34387	2.6602	2.68983	2.71376	2.33398	1.76451	2.36934	2.16547	2.7169	2.89163	2.10566
chr1	93405939	93445701	Hdlbp	-	2.787	1.921	2.207	2.312	2.224	2.431	2.618	1.977	2.635	2.736	1.998	2.385	1.985	1.892	1.927	1.863	1.746	1.85	1.694	1.67	1.972	1.675	1.691	1.735	1.8231	1.77532	1.8508	1.82255	1.73656	1.86684	1.73239	1.7252	2.03928	1.74962	1.76823	1.8101
chr5	116408490	116422864	Hspb8	-	2.498	1.821	2.788	2.597	1.894	2.426	1.995	2.09	2.84	2.623	1.885	2.767	2.919	2.052	2.545	2.243	2.09	1.777	1.637	1.647	1.994	2.186	2.266	2.162	2.27302	1.67706	2.39502	2.27191	2.25171	2.02545	1.9261	1.93069	2.22619	2.32062	2.25698	1.96325
chr2	172472553	172474316	Fam209	+	2.674	1.515	2.922	1.852	3.201	4.358	1.934	2.134	2.215	1.54	1.82	2.057	1.851	2.184	2.56	1.474	1.9	1.874	1.013	1.864	1.852	1.708	2.625	1.55	1.56152	2.02175	2.50261	1.49908	1.98517	1.99688	1.15122	1.99517	1.95374	1.75793	2.60074	1.42918
chr4	135946452	135962617	Hmgcl	+	2.513	1.834	2.49	2.097	2.407	3.14	2.239	2.286	2.022	1.898	2.499	2.789	3.106	2.742	2.668	2.543	2.671	1.986	1.491	1.958	1.956	2.806	3.145	2.464	2.37184	2.35208	2.5591	2.65188	2.93444	2.34077	1.87388	2.30575	2.2054	2.89383	3.00803	2.039
chr17	56162490	56173955	Tnfaip8l1	+	2.532	2.073	2.732	1.807	2.173	3.065	1.975	2.301	2.616	2.094	2.262	2.573	2.773	2.494	2.242	2.304	2.191	1.71	1.501	2.11	1.909	2.095	2.989	2.635	2.16725	2.21503	2.22482	2.48361	2.50241	2.08822	1.88104	2.42686	2.09768	2.09052	2.72636	2.04921
chr4	139622893	139649691	Aldh4a1	+	2.322	2.098	2.823	2.344	2.322	2.581	2.044	2.568	2.323	1.897	2.176	2.684	3.095	2.727	3.141	2.161	2.673	1.92	1.536	2.148	1.827	2.614	2.9	2.556	2.28104	2.27527	2.98723	2.24092	2.92233	2.27448	1.93135	2.51995	2.11129	2.74635	2.81614	2.19166
chr3	28697902	28728360	Slc2a2	+	2.272	1.989	3.485	1.922	1.871	2.514	2.026	2.467	2.493	2.842	1.933	2.368	1.36	1.884	1.728	1.694	1.514	1.644	1.44	1.815	1.711	1.599	1.324	2.007	1.3686	1.9016	1.75143	1.7201	1.53959	1.66591	1.45507	1.82005	1.70287	1.57451	1.27998	1.94029
chr8	105768307	105827350	Ranbp10	-	2.2	1.988	2.326	2.061	2.353	3.162	2.048	2.349	2.377	2.14	2.252	2.925	2.173	2.215	2.082	2.052	2.117	1.722	1.462	1.913	1.758	1.894	2.091	2.189	1.81692	2.02099	2.02086	2.09454	2.23401	1.88429	1.64036	2.07824	1.88092	1.9454	2.04168	2.00977
chr3	142701047	142744911	Kyat3	+	2.966	1.835	2.722	2.24	1.797	2.894	2.41	2.068	2.121	2.453	2.112	2.555	1.456	1.62	1.459	1.567	1.403	1.462	1.449	1.418	1.502	1.317	1.363	1.636	1.37199	1.57048	1.43821	1.56918	1.42237	1.4928	1.48547	1.45437	1.5325	1.33586	1.36446	1.6143
chr7	30321408	30322375	Sdhaf1	-	2.332	1.612	3.145	1.933	3.374	1.968	2.131	2.197	2.605	2.305	1.794	2.775	2.779	2.256	2.909	2.032	2.736	1.884	1.084	2.254	2.482	2.557	2.727	2.21	2.33063	2.02087	2.84759	2.1048	2.90349	2.10667	1.32233	2.46848	2.63312	2.60524	2.63285	1.93394
chr5	64803522	64830129	Klf3	+	2.333	2.013	2.516	2.34	2.315	2.59	2.336	2.13	2.715	2.134	2.297	2.448	2.466	2.102	2.396	1.933	2.25	1.991	1.79	1.896	1.769	1.949	2.226	2.046	2.09142	1.87078	2.28557	1.92078	2.31342	2.10747	1.93695	2.05084	1.90916	2.0519	2.26906	2.00665
chr7	25711116	25719053	Ccdc97	-	2.687	2.019	2.583	2.013	2.594	2.803	1.879	2.346	2.476	1.903	2.349	2.51	3.063	2.563	2.617	2.068	2.513	1.8	1.632	1.985	1.752	2.462	3.203	2.216	2.34156	2.17931	2.50909	2.17389	2.77072	2.14757	2.00746	2.32636	1.9973	2.54925	3.07024	1.80125
chr10	93523337	93540033	Amdhd1	-	2.627	2.037	2.172	1.719	2.3	3.15	2.147	2.404	2.294	1.939	2.218	3.148	1.964	2.024	1.884	1.584	1.921	1.8	1.463	1.699	1.428	1.64	1.717	2.163	1.6402	1.84839	1.82979	1.62439	2.02919	1.9492	1.62641	1.84983	1.53945	1.68528	1.66931	1.99555
chr5	120511191	120534024	Slc8b1	+	2.025	2.422	2.975	1.923	2.364	2.89	1.714	2.442	2.012	2.025	2.154	3.208	2.754	2.8	3.084	2.209	2.38	1.763	1.31	2.262	1.803	2.395	2.774	2.14	1.99785	2.35386	2.89611	2.22761	2.55334	2.03932	1.63754	2.58899	2.07769	2.56563	2.78881	1.94723
chr15	81915029	81926213	Polr3h	-	2.185	2.179	2.719	2.04	2.41	2.765	1.978	2.356	2.252	2.242	2.456	2.555	2.936	2.831	3.061	2.264	2.587	2.038	1.48	2.172	2.05	2.298	3.083	1.882	2.21536	2.38078	2.83938	2.22916	2.69713	2.25128	1.7546	2.46611	2.32181	2.50568	3.18474	1.83597
chr11	23487881	23498039	Ahsa2	-	2.732	1.674	2.426	2.635	2.003	1.9	2.393	2.032	3.307	2.523	1.962	2.544	1.421	1.494	1.357	1.548	1.594	1.776	1.711	1.552	1.992	1.398	1.436	1.525	1.6397	1.61395	1.3959	1.52355	1.52389	1.67792	1.60265	1.45107	1.91618	1.36499	1.4635	1.6307
chr10	79860474	79874634	Plppr3	-	2.69	2.065	2.313	2.339	2.499	2.495	2	2.397	2.281	1.932	2.335	2.771	3.862	2.863	3.296	2.526	2.734	1.964	1.524	1.991	1.834	2.83	3.4	2.395	2.6691	2.17605	3.02829	2.5908	3.0446	2.43368	2.06604	2.51868	2.2606	3.06881	3.36429	1.99806
chr2	34983330	35061441	Hc	-	2.816	1.849	2.162	2.478	2.231	2.23	2.587	2.166	2.559	2.514	2.195	2.323	2.13	1.736	1.579	1.864	2.093	1.869	1.902	1.61	1.929	1.558	1.624	1.754	2.02145	1.64203	1.50116	1.80383	2.05205	1.84882	1.90414	1.636	1.98041	1.63636	1.73086	1.89091
chr19	5689130	5702864	Map3k11	+	2.616	2.033	2.648	2.182	2.386	2.803	1.932	2.185	2.266	1.85	2.15	3.059	3.671	2.919	3.008	2.279	2.302	1.811	1.806	2.19	2.127	2.815	3.367	2.381	2.67727	2.37912	2.84002	2.40097	2.63197	2.26701	2.3061	2.65224	2.46942	2.95566	3.22394	1.87227
chr11	106768203	106779515	Polg2	-	2.24	1.986	2.465	2.319	2.266	2.932	2.181	2.097	2.321	2.452	2.34	2.504	2.334	2.224	2.01	2.208	2.337	1.827	1.822	1.908	2.137	1.902	1.948	2.216	2.0604	2.05639	1.9315	2.20174	2.38611	1.9146	1.93123	2.02199	2.23887	1.97488	1.97502	2.18029
chr19	44005021	44029247	Cyp2c44	-	2.469	2.115	2.639	1.847	2.313	2.827	2.286	2.47	2.165	1.981	2.234	2.755	1.976	2.118	1.886	1.751	1.876	1.831	1.439	1.903	1.619	1.613	1.823	1.801	1.70234	1.94143	1.79232	1.72601	1.9055	1.90079	1.53488	2.01077	1.72446	1.70195	1.88124	1.81434
chr7	126491707	126503302	Atxn2l	-	2.972	2.005	2.467	2.108	2.198	2.717	2.202	2.247	2.013	2.169	2.349	2.647	2.597	2.537	2.245	2.265	2.65	1.815	2.009	2.058	1.866	2.328	2.482	2.522	2.18894	2.32133	2.18627	2.32775	2.79876	2.01431	2.2234	2.25203	2.0042	2.37491	2.40215	2.27994
chr5	130245731	130255530	Sbds	-	2.801	2.263	2.345	2.16	2.482	2.768	2.176	1.816	2.29	2.357	1.78	2.835	2.418	1.866	2.496	2.216	2.095	1.979	1.704	2.114	1.7	2.143	2.181	1.944	2.14187	1.687	2.40006	2.18904	2.12294	2.04776	1.7995	2.22216	1.80674	2.23425	2.24267	1.96202
chr5	137518879	137527935	Gigyf1	+	2.438	2.298	2.62	1.817	2.495	2.775	1.838	2.339	1.972	1.884	2.275	3.32	4.191	3	3.618	2.443	2.739	1.666	1.321	2.358	1.813	2.879	3.304	2.078	2.76464	2.13964	3.23164	2.43865	3.02465	2.14966	1.91066	2.96167	2.33868	3.23469	3.3977	1.81771
chr7	12965863	12973822	Zfp324	+	3.166	1.829	2.478	2.305	2.277	2.326	2.771	2.294	2.17	2.046	1.904	2.503	2.451	2.2	2.567	2.105	1.777	1.783	1.52	1.906	1.579	2.003	2.175	1.731	1.90049	1.84768	2.38344	2.06077	1.84267	1.92914	1.71719	2.1248	1.78999	2.17675	2.28209	1.74199
chr12	57540631	57546121	Foxa1	-	2.519	1.425	2.701	2.689	2.335	2.012	2.85	1.666	2.401	2.343	2.002	3.121	1.906	1.481	1.686	1.609	1.682	1.548	1.263	1.73	1.335	1.935	2.214	1.444	1.78912	1.44009	1.70464	1.67078	1.77051	1.64681	1.35571	1.80018	1.36624	1.91088	2.11811	1.25992
chr5	30869646	30877467	Tmem214	+	2.945	2.264	2.097	2.261	2.694	2.319	2.419	2.269	2.007	2.394	2.136	2.248	2.988	2.497	2.685	1.773	2.545	1.615	1.732	2.307	2.246	2.476	3.068	1.892	2.46474	2.21292	2.59688	1.83764	2.71918	1.85551	1.99563	2.55054	2.42623	2.54971	2.99199	1.62305
chr7	27158657	27166802	Egln2	-	2.299	2.3	2.88	2.223	2.866	2.795	1.975	2.025	2.328	2.018	1.833	2.508	2.656	2.736	2.711	2.071	2.293	1.821	1.214	2.06	1.566	2.028	2.769	2.641	1.85461	2.31243	2.59562	2.19417	2.58509	2.21238	1.63503	2.44104	1.83742	2.12017	2.61228	2.16576
chr5	146951572	146963797	Mtif3	-	2.574	2.069	2.533	2.006	2.445	2.537	1.987	2.272	2.031	2.006	2.362	3.221	2.564	2.509	2.737	2.026	1.939	1.796	1.564	1.992	1.714	1.917	2.513	1.701	1.92166	2.09934	2.52524	1.97739	2.01876	1.96937	1.79622	2.2483	1.95962	2.11717	2.63295	1.70597
chr10	128058981	128077254	Ptges3	+	2.099	1.958	2.863	2.406	1.915	2.572	2.259	2.115	2.423	2.482	2.334	2.609	1.861	1.932	1.675	1.727	2.115	1.945	1.872	1.748	1.862	1.698	1.577	1.903	1.84094	1.90141	1.63813	1.6881	2.07833	1.91481	1.85255	1.74354	1.87679	1.73629	1.64305	2.00105
chr17	12911354	12916091	Mrpl18	-	2.083	1.721	2.543	2.159	2.287	3.368	2.137	2.339	2.193	2.089	1.967	3.149	2.128	2.474	2.165	1.764	1.684	1.901	1.769	1.572	1.991	1.42	2.021	1.637	1.69194	2.17771	1.99033	1.69281	1.69814	1.98232	1.89937	1.73326	2.16502	1.58862	2.16609	1.7404
chr2	75675512	75704663	Nfe2l2	-	2.452	2.218	2.664	2.151	1.89	2.664	2.347	2.426	2.443	2.14	2.157	2.477	2.044	2.332	2.086	1.941	2.212	1.867	1.847	1.96	1.924	1.763	1.88	1.958	1.82996	2.17781	1.98539	1.88768	2.19969	1.88942	1.89787	2.03303	2.01292	1.86152	1.98184	2.05688
chr14	31372613	31417677	Sh3bp5	-	2.328	1.993	2.246	2.1	2.56	2.651	2.215	2.356	2.349	2.062	2.31	2.828	2.65	2.529	2.412	2.342	2.366	1.923	1.516	1.976	1.841	2.134	2.591	2.15	2.07662	2.19166	2.27116	2.35813	2.49956	2.13445	1.76581	2.22463	2.04891	2.26166	2.59887	1.99854
chr19	43956307	43986520	Cpn1	-	2.426	2.139	2.383	2.233	2.371	2.994	2.17	2.117	2.202	2.151	2.147	2.664	2.526	2.405	2.407	1.956	2.029	1.873	1.592	2.009	1.884	2.062	2.386	1.879	2.03809	2.11047	2.27445	1.95402	2.1262	2.03798	1.79335	2.21533	2.06391	2.18409	2.41887	1.79125
chr13	55343832	55362783	Lman2	-	2.692	2.057	2.581	2.17	2.356	2.661	2.379	2.134	2.279	2.405	2.02	2.259	2.432	2.477	2.387	2.1	2.07	2.012	1.521	1.959	1.903	2.108	2.635	1.973	1.9876	2.22333	2.29108	2.12885	2.19064	2.19146	1.72629	2.15715	2.06103	2.19293	2.61385	1.81279
chr19	9980599	9985111	Fth1	+	1.888	1.931	2.847	2.515	1.936	2.68	2.001	2.537	2.491	2.712	2.251	2.2	2.195	2.355	2.061	1.551	2.063	2.009	1.194	1.599	1.787	2.092	1.946	2.682	1.73151	2.15038	2.06287	1.70698	2.32071	2.31606	1.49803	1.84763	1.92784	2.07267	1.71413	2.1852
chr19	46501647	46516455	Trim8	+	2.516	2.168	3.171	2.063	2.549	2.248	2.106	2.065	2.126	2.095	2.312	2.566	3.21	2.734	2.95	2.359	2.515	1.945	1.478	1.92	2.105	2.596	3.139	2.578	2.36068	2.28286	2.82392	2.48484	2.81964	2.35531	1.92085	2.32227	2.39355	2.69771	2.98074	2.08664
chr4	108165436	108179308	Echdc2	+	1.99	2.297	2.78	2.69	2.338	2.568	1.973	2.006	2.38	2.229	2.047	2.686	2.262	2.118	2.154	2.155	1.947	1.833	1.942	1.676	2.145	1.863	1.958	2.107	1.98338	1.94984	2.07837	2.15395	2.00259	1.92728	2.05704	1.79385	2.24772	1.93265	1.97664	2.05668
chr11	50174850	50200115	Mrnip	+	2.49	2.204	2.321	1.979	2.42	2.863	2.091	2.276	2.103	2.148	2.392	2.696	2.508	2.336	2.311	2.197	2.21	2.026	1.557	2.022	1.895	1.932	2.312	1.964	2.06583	2.05532	2.16748	2.16632	2.26782	2.14799	1.71884	2.19936	2.06355	2.06741	2.38994	1.96014
chr10	128296139	128298084	Il23a	-	2.735	2.265	1.788	2.407	2.339	2.931	2.226	2.685	2.173	1.824	2.243	2.366	3.552	3.074	2.522	2.503	3.028	1.428	1.462	2.433	2.113	2.207	3.222	2.301	2.53066	2.48154	2.28546	2.54943	3.28445	1.82151	1.91962	2.88177	2.47997	2.41922	3.20651	1.98486
chr3	95296093	95306804	Anxa9	-	2.63	2.248	2.464	1.851	2.529	2.971	2.14	2.274	2.153	1.979	2.187	2.552	2.502	2.53	2.453	1.978	2.153	1.943	1.56	1.972	1.97	2.085	2.378	1.767	2.01086	2.21588	2.28958	1.93897	2.21204	2.0738	1.73624	2.16736	2.15816	2.23964	2.47281	1.77566
chr19	29020831	29047902	Ak3	-	2.153	2.035	2.873	2.339	1.968	2.545	2.159	2.326	2.576	2.378	2.154	2.47	1.751	1.998	1.923	1.597	1.894	1.837	1.676	1.813	1.729	1.576	1.569	1.876	1.63778	1.91396	1.86555	1.56358	1.88202	1.84389	1.69918	1.84989	1.77703	1.63259	1.63157	1.94197
chr15	89155545	89173951	Plxnb2	-	2.505	2.24	2.578	1.888	2.765	2.698	2.043	2.155	2.221	1.909	2.146	2.811	3.56	2.668	3.034	2.554	2.444	1.842	1.482	2.086	1.941	3.003	3.245	2.028	2.61745	2.12506	2.82219	2.60486	2.68906	2.21278	1.91004	2.50282	2.27814	3.19198	3.21736	1.71526
chr14	51091076	51102009	Ang	+	2.074	1.89	3.57	2.117	1.874	2.427	2.217	2.738	2.128	1.947	1.893	3.083	1.789	1.628	1.442	1.363	1.773	1.215	1.46	1.74	1.621	1.555	1.494	1.751	1.66545	1.57606	1.44692	1.41004	1.84742	1.30206	1.54495	1.8081	1.6575	1.54516	1.42308	1.60425
chr19	4195197	4201603	Rad9a	-	2.756	2.013	2.229	1.967	2.103	2.738	2.028	2.209	2.427	2.11	2.693	2.677	2.891	2.909	2.907	2.426	2.438	2.267	1.377	1.951	2.042	2.265	2.926	2.732	2.09864	2.47638	2.76942	2.51876	2.69639	2.62632	1.77255	2.31807	2.31589	2.38101	2.81943	2.33814
chr7	63916856	63920539	E030018B13Rik	+	1.644	1.626	3.058	2.828	2.203	2.145	1.192	1.806	3.926	3.299	1.928	2.276	2.48	2.528	2.565	2.506	2.815	1.409	1.401	2.101	1.934	2.574	2.468	2.163	1.99144	2.24317	2.44943	2.52522	2.93454	1.59439	1.61777	2.31467	2.11011	2.67808	2.46557	2.0196
chr7	25242559	25250758	Erf	-	2.394	2.279	3.096	2.349	2.203	2.95	1.521	2.193	2.362	1.816	2.177	2.577	3.475	3.099	3.869	2.364	2.891	1.747	1.323	1.73	1.874	2.965	3.663	2.206	2.25971	2.39577	3.5905	2.4229	3.19997	2.21872	1.87013	2.26521	2.30997	3.21439	3.63848	1.82025
chr11	120594515	120598365	Alyref	-	2.157	2.388	2.403	2.418	2.233	2.481	2.253	2.26	2.543	1.904	2.389	2.482	2.649	2.214	2.688	2.485	2.741	2.084	1.56	1.624	2.489	2.867	3.502	2.911	2.34813	2.16026	2.82367	2.75234	3.08229	2.4415	1.87599	1.84075	2.54879	2.71209	3.07467	2.15352
chr12	86880702	86884814	Irf2bpl	-	2.086	1.808	3.364	2.082	2.658	2.045	2.025	2.282	2.228	2.146	2.676	2.509	2.496	2.482	2.695	2.317	2.366	1.333	1.912	2.102	1.758	3.562	3.135	2.184	2.1822	2.37787	2.75475	2.49485	2.61617	1.6097	2.16945	2.29441	1.83959	3.48699	2.8576	1.65843
chr13	37888870	37952002	Rreb1	+	2.476	2.077	2.492	2.073	2.139	2.656	2.378	2.11	2.383	2.249	2.275	2.595	2.1	2.224	2.064	2.034	2.135	1.993	1.624	1.939	1.788	1.955	2.088	2.028	1.87106	2.08521	2.0008	2.03184	2.17932	2.06924	1.7176	2.03541	1.87266	2.01335	2.10548	1.99006
chr8	24437615	24438946	1810011O10Rik	-	1.493	1.442	2.025	2.933	2.592	2.251	2.103	2.05	4.164	3.132	1.609	2.095	1.402	1.382	1.971	1.446	1.871	1.231	1.136	1.534	1.794	1.784	0.9382	2.812	1.35013	1.43423	2.09893	1.62123	2.06513	1.41563	1.28272	1.61442	1.77971	1.6466	0.649288	2.34318
chr4	146514919	146539395	Zfp981	-	2.013	1.706	2.266	2.563	2.037	2.333	3.043	2.187	2.764	2.865	2.042	2.055	0.962	1.362	1.484	1.207	1.427	2.314	2.713	1.784	2.024	1.453	1.054	2.289	1.66682	1.8024	1.70085	1.24119	1.31941	2.10552	2.44451	1.49638	1.75814	1.24978	0.954301	2.33371
chr17	26081210	26090164	Decr2	-	2.092	2.307	2.468	1.84	2.333	2.954	1.748	2.621	2.124	2.167	2.016	3.195	2.403	2.588	2.64	2.057	1.849	1.546	1.338	2.135	1.409	2.005	2.237	1.91	1.70392	2.16103	2.44163	2.04374	1.97734	1.77245	1.61905	2.42716	1.66876	2.18887	2.30147	1.81158
chr10	79977119	79984330	Tmem259	-	2.412	2.015	2.516	1.943	2.706	2.474	1.832	2.122	2.614	2.136	2.158	2.931	3.866	3.005	3.753	2.417	2.791	1.879	1.31	2.205	1.838	3.408	3.907	1.997	2.68505	2.3278	3.49284	2.48717	3.10479	2.3497	1.85091	2.7294	2.25918	3.63926	3.86162	1.58828
chr2	30173446	30178459	Spout1	-	2.324	2.304	3.142	1.987	2.882	2.664	1.723	2.222	1.748	2.193	1.992	2.671	3.964	3.128	3.194	2.206	2.819	1.484	1.376	1.923	1.727	2.807	3.543	2.493	2.54969	2.34285	2.92641	2.34436	3.25171	2.09946	2.0626	2.56913	2.22106	3.03739	3.39811	1.86123
chr19	3851772	3894369	Chka	+	2.778	1.863	1.795	1.886	2.084	3.253	2.776	1.939	2.302	1.919	2.413	2.81	2.011	1.86	1.76	2.023	1.882	1.9	1.805	1.729	1.775	1.711	1.782	2.151	1.87397	1.78863	1.74207	2.04628	1.93427	1.96903	1.87857	1.79489	1.82099	1.72486	1.75151	2.06393
chr5	8893720	8959226	Abcb4	+	2.02	1.743	2.732	1.889	1.75	3.389	2.34	2.39	2.564	2.252	1.82	2.926	1.425	1.741	1.558	1.489	1.552	1.798	1.757	1.639	1.595	1.39	1.303	1.907	1.4754	1.77044	1.57002	1.48714	1.5398	1.77899	1.73473	1.617	1.57681	1.37916	1.30305	1.92147
chr8	123254194	123270551	Zfp276	+	2.221	2.162	2.932	2.055	2.562	2.475	1.76	2.114	2.37	2.45	2.179	2.493	2.81	2.637	3.292	2.332	2.188	1.84	1.377	2.069	2.188	2.514	2.64	1.794	2.10382	2.18919	3.06357	2.28396	2.28135	2.03575	1.63616	2.35258	2.457	2.72943	2.76287	1.78532
chr9	108795993	108806333	Ip6k2	+	1.992	1.791	2.319	2.048	2.642	3.03	1.938	2.286	2.072	2.239	2.447	2.967	1.983	2.152	2.059	1.811	1.985	1.9	1.666	1.684	1.849	1.791	1.918	2.178	1.74162	2.02281	2.02151	1.84472	2.06944	2.01467	1.7904	1.79764	1.93139	1.82165	1.87642	2.0437
chr13	24801656	24812899	BC005537	+	2.414	1.856	2.653	2.633	1.646	2.482	2.334	2.169	2.483	2.625	2.009	2.458	1.283	1.431	1.389	1.76	1.762	1.838	1.776	1.701	1.712	1.488	1.132	1.832	1.56963	1.58615	1.43649	1.72363	1.66558	1.70534	1.6309	1.56728	1.61346	1.44845	1.17525	1.98186
chr19	8819400	8834142	Hnrnpul2	+	2.236	1.918	2.424	2.362	1.737	2.581	2.322	2.372	2.434	2.399	2.332	2.644	1.638	1.956	1.665	1.639	1.89	2.158	1.71	1.676	2.074	1.737	1.466	2.161	1.71278	2.0105	1.70122	1.65894	1.89568	2.15142	1.69317	1.65092	2.04268	1.70145	1.42823	2.12301
chr11	78290840	78296805	BC030499	+	2.09	2.244	2.488	2.518	2.256	2.501	2.166	2.129	2.654	2.317	1.907	2.485	1.868	1.944	1.905	2.115	2.024	1.907	2.069	1.77	2.087	1.707	1.666	2.31	1.85862	1.94137	1.90761	2.12134	2.03255	1.91624	2.07743	1.77609	2.08925	1.70388	1.65601	2.29162
chr11	116198854	116215318	Ten1	+	2.391	2.009	2.339	2.083	2.322	2.702	1.818	2.257	2.528	2.351	2.521	2.427	2.44	2.484	2.222	2.158	2.295	1.744	1.413	1.882	1.899	2.222	2.399	2.594	1.93211	2.2396	2.18975	2.28655	2.53301	2.04013	1.7159	2.14032	2.0614	2.23713	2.21553	2.16057
chr11	70235203	70237914	0610010K14Rik	-	2.79	1.773	2.417	2.455	2.393	2.381	1.839	2.11	2.305	2.315	2.6	2.364	3.169	2.762	2.673	2.562	3.177	1.672	1.568	2.096	1.967	2.934	3.218	2.555	2.45185	2.38606	2.57502	2.67874	3.44521	2.02844	1.94942	2.43916	2.20865	3.0109	3.0669	2.11266
chr5	125475872	125517403	Aacs	+	2.181	1.843	3.691	3.343	2.801	1.773	1.901	1.593	2.33	2.47	2.074	1.738	2.583	2.268	2.773	2.423	1.79	1.815	1.473	1.803	2.446	2.58	2.652	1.849	2.14379	2.02531	2.69182	2.46834	1.92686	2.00838	1.68791	2.00444	2.59898	2.64952	2.60306	1.6466
chr17	35135177	35147322	Bag6	+	2.565	2.109	2.65	2.195	2.518	2.386	2.187	2.095	1.996	1.938	2.18	2.917	3.107	3.071	2.806	2.91	2.687	1.685	1.809	2.032	1.995	2.477	2.864	2.645	2.22201	2.5592	2.60369	2.95351	2.91264	2.0291	2.20786	2.42195	2.31236	2.65808	2.84512	2.36248
chr1	171329144	171342501	Dedd	+	2.334	2.034	2.917	2.171	2.317	2.29	2.018	2.089	2.493	2.255	2.104	2.712	2.355	2.258	2.463	2.226	2.069	1.626	1.482	1.75	1.83	1.871	1.722	1.946	1.7991	1.8896	2.25617	2.15481	2.10752	1.74831	1.66217	1.9621	2.04811	2.06919	1.87434	2.02657
chr4	139380658	139489532	Ubr4	+	2.426	2.058	2.202	2.07	2.489	2.782	2.162	2.251	2.322	2.169	2.181	2.61	2.749	2.543	2.465	2.336	2.444	2.058	1.655	2.076	1.856	2.274	2.559	2.143	2.20657	2.21416	2.31526	2.33087	2.54899	2.23862	1.87676	2.30441	2.05657	2.41224	2.60042	2.05311
chr4	95049035	95052222	Jun	-	2.28	2.385	2.645	1.959	1.84	2.681	1.848	2.612	3.543	2.374	1.746	1.775	3.445	2.438	2.316	1.755	2.37	1.775	2.666	2.538	2.206	2.25	2.978	2.624	2.92858	2.19639	2.29492	1.90018	2.62717	2.08988	2.98432	2.80548	2.36837	2.25298	2.76732	2.14539
chr11	84832360	84870738	Ggnbp2	-	2.313	1.782	2.701	2.304	1.562	2.553	2.494	2.169	2.818	2.463	2.09	2.428	1.297	1.465	1.317	1.589	1.689	1.771	1.73	1.59	1.705	1.448	1.074	1.637	1.53423	1.58248	1.33772	1.53594	1.58515	1.63934	1.59351	1.47167	1.62782	1.43494	1.14805	1.82115
chr6	55170626	55174990	Inmt	-	1.622	2.486	4.014	1.759	2.431	2.147	1.479	3.671	2.513	1.598	1.955	2.001	1.851	2.677	3.002	1.591	1.62	1.31	0.8703	2.846	1.814	1.65	2.48	1.636	1.39085	2.40316	2.88368	1.59741	1.72034	1.47347	1.06611	3.04335	1.9821	1.75805	2.49721	1.53157
chr15	81872462	81915137	Aco2	+	2.202	2.111	2.733	2.064	2.128	2.532	1.988	2.134	2.46	2.59	2.289	2.437	2.305	2.383	2.431	2.175	2.178	1.797	1.627	1.935	1.908	2.155	2.173	2.114	1.90545	2.14434	2.32676	2.17871	2.26318	1.93718	1.7957	2.10574	2.05432	2.25041	2.19103	2.02818
chr10	128092782	128129303	Baz2a	+	2.203	2.075	2.561	2.123	2.22	2.477	2.135	2.325	2.454	2.35	2.134	2.61	2.316	2.384	2.387	2.071	2.429	1.922	1.594	1.858	2.094	2.098	2.316	2.061	1.97045	2.17542	2.29315	2.06964	2.49788	2.03888	1.73663	2.00414	2.22141	2.18444	2.33922	1.99875
chr2	30823097	30828300	Asb6	-	2.425	2.02	2.89	1.908	2.431	2.794	1.687	2.226	2.318	2.047	2.414	2.488	3.464	2.971	4.081	2.519	2.043	1.524	1.685	2.042	1.404	2.805	3.906	1.941	2.20988	2.24229	3.78849	2.57347	2.35523	2.00478	2.2451	2.59221	1.8551	3.06777	3.89122	1.55945
chr7	81571291	81596836	Whamm	+	2.317	1.769	2.892	2.148	2.13	2.418	2.123	2.389	2.508	2.475	2.048	2.419	1.907	1.759	1.892	1.881	2.042	1.847	1.691	1.801	1.696	1.64	1.768	1.872	1.81667	1.69086	1.84433	1.85206	2.03006	1.85033	1.70787	1.82968	1.73475	1.6871	1.82171	1.93059
chr10	80167840	80171653	Cirbp	+	2.491	2.144	2.926	1.944	2.087	1.982	2.012	2.903	1.484	2.262	2.577	2.804	3.708	2.886	2.544	2.181	3.028	1.981	1.432	2.218	1.825	2.916	3.399	2.939	2.72967	2.39937	2.45492	2.39532	3.45158	2.5197	1.99167	2.70449	2.14417	2.9737	3.10109	2.19133
chr15	7129571	7185343	Lifr	+	2.042	1.941	2.726	2.931	2.136	2.125	2.677	1.977	2.11	2.292	2.023	2.629	1.802	1.704	1.74	1.793	1.721	1.7	1.713	1.662	2.004	1.819	1.676	1.871	1.80306	1.71812	1.76321	1.82132	1.75046	1.72661	1.73279	1.67099	1.99822	1.79446	1.62873	1.79702
chr15	76576358	76595811	Adck5	+	2.241	2.002	2.22	2.362	2.861	2.921	1.904	1.968	1.777	2.133	2.218	2.97	3.044	2.709	2.513	2.475	2.224	1.974	1.65	2.101	2.194	2.481	2.814	2.539	2.36813	2.35331	2.4183	2.58211	2.47372	2.30715	2.00739	2.42344	2.4223	2.55597	2.67645	2.12974
chr4	155562391	155591001	Nadk	+	2.365	1.872	2.613	2.108	2.215	2.732	2.081	2.163	2.434	2.338	2.326	2.318	2.773	2.358	2.393	2.278	2.466	1.86	1.434	2.239	1.963	2.222	2.53	2.384	2.24928	2.07372	2.3049	2.34281	2.64045	2.10083	1.69794	2.48279	2.14337	2.29568	2.45373	2.11451
chr7	44467979	44471658	Josd2	+	2.822	1.814	2.732	2.122	2.653	3.086	1.792	1.865	2.757	1.995	1.618	2.29	3.676	2.193	3.795	1.946	2.498	2.527	1.622	1.64	1.835	2.621	3.107	2.69	2.65945	1.62693	3.59972	2.04181	2.8052	2.9659	2.1129	2.1032	2.19081	2.78972	3.00893	2.24545
chr2	166947548	166964717	Stau1	-	2.234	2.168	2.674	1.959	2.337	2.359	1.995	2.243	2.236	2.279	2.362	2.681	2.559	2.551	2.353	2.107	2.08	1.896	1.561	2.177	2.009	1.935	2.336	2.15	2.04347	2.24748	2.22601	2.12105	2.19961	2.08569	1.78528	2.4004	2.19602	2.05017	2.34383	2.015
chr11	5528887	5542217	Ccdc117	-	2.628	1.724	2.92	2.53	1.932	2.256	2.437	2.027	2.334	2.44	1.995	2.301	1.882	1.963	1.605	2.031	1.698	1.582	1.939	1.816	1.969	1.643	1.578	1.957	1.79929	1.91161	1.58004	2.02759	1.71126	1.60704	1.97094	1.84995	2.00008	1.66633	1.5887	1.95018
chr1	58711490	58759209	Cflar	+	2.662	1.847	2.576	2.289	2.102	2.548	2.656	1.982	2.261	2.315	1.954	2.308	1.819	1.796	1.789	1.78	1.75	1.688	1.606	1.811	1.713	1.566	1.533	1.765	1.70116	1.70918	1.73032	1.74658	1.73896	1.69647	1.6311	1.84985	1.76273	1.62372	1.59584	1.83009
chr9	77754534	77794489	Gclc	+	2.739	1.915	2.132	1.783	2.293	3.206	2.353	2.098	2.517	1.898	1.909	2.644	1.818	1.975	1.688	1.575	1.699	1.974	1.677	1.78	1.649	1.605	1.542	1.783	1.70405	1.89141	1.63187	1.54345	1.68913	1.98292	1.70182	1.81782	1.69694	1.66016	1.6015	1.84394
chr8	117661398	117671515	Sdr42e1	-	2.319	2.002	2.841	2.315	2.218	2.332	2.439	1.926	2.018	2.286	2.02	2.754	1.932	2.053	1.976	1.739	1.777	1.624	1.327	2.042	1.769	1.792	2.001	1.865	1.71208	1.94014	1.95007	1.77988	1.86457	1.73814	1.44759	2.14893	1.84214	1.81123	1.94619	1.71604
chr7	45976379	46030286	Abcc6	-	2.361	2.066	2.787	1.893	2.619	2.708	1.865	2.211	2.161	1.952	2.026	2.799	2.441	2.484	2.678	2.221	1.956	1.847	1.444	1.955	1.68	2.11	2.305	2.014	1.84175	2.11794	2.50786	2.20951	2.06589	2.041	1.68483	2.2054	1.90269	2.26771	2.36046	1.92994
chr17	33909444	33915590	Daxx	+	2.621	1.759	2.335	1.676	2.556	2.951	1.727	2.486	1.779	2.306	2.498	2.751	3.993	2.686	3.021	2.364	2.698	1.299	1.29	2.118	1.95	2.93	3.179	2.687	2.72571	2.00936	2.82695	2.54446	3.1449	1.90427	1.94557	2.71579	2.38195	3.08803	2.95504	1.97298
chr4	155831268	155833098	Aurkaip1	+	2.389	2.129	2.488	1.8	1.818	3.115	2.182	1.601	2.647	2.186	2.366	2.701	2.077	3.058	3.171	2.377	2.393	2.206	1.28	1.502	1.413	2.473	3.519	2.393	1.43423	2.72611	3.09179	2.49226	2.64453	2.53559	1.62945	1.81311	1.62756	2.53281	3.36585	1.9687
chr3	89268245	89270570	Slc50a1	-	2.585	1.669	2.146	2.089	1.872	3.207	1.758	2.665	1.606	2.145	3.137	2.534	3.474	3.344	2.7	2.812	2.476	2.103	1.468	1.86	1.632	2.305	3.463	1.499	2.3019	2.58884	2.30062	2.70726	2.60475	2.4041	1.88029	2.32234	2.08324	2.68399	3.7086	1.55005
chr1	88055410	88220002	Ugt1a10	+	2.235	1.83	2.836	2.324	1.97	2.498	2.372	2.055	2.53	2.431	2.091	2.237	1.513	1.801	1.616	1.558	1.717	1.737	1.633	1.825	1.827	1.51	1.41	1.98	1.57229	1.84502	1.6461	1.57552	1.72329	1.73341	1.62087	1.80569	1.80185	1.48035	1.37721	1.94541
chr1	171270327	171276895	B4galt3	+	2.626	1.902	2.571	2.038	2.405	2.711	2.166	1.986	1.961	2.368	2.315	2.359	2.961	2.477	2.301	2.357	2.027	2.078	1.896	1.943	1.971	1.932	2.834	1.887	2.35315	2.10597	2.12889	2.34592	2.13907	2.27533	2.1407	2.19718	2.19678	2.09148	2.8893	1.80023
chr4	53030788	53159895	Abca1	-	2.442	1.89	2.484	2.44	1.944	2.301	2.434	1.988	2.511	2.637	1.999	2.317	1.713	1.841	1.53	1.663	1.888	1.677	1.631	1.711	1.773	1.558	1.505	1.918	1.66538	1.81516	1.522	1.66891	1.90388	1.69891	1.65501	1.73317	1.7894	1.56469	1.49804	1.89346
chr17	31161395	31165053	Tff1	-	2.422	1.987	3.527	1.726	3.159	2.079	2.046	2.403	2.045	1.95	1.995	2.045	2.692	2.883	2.762	2.373	1.92	1.813	1.435	2.158	2.072	2.055	2.603	1.631	1.97074	2.41313	2.50745	2.29769	1.98785	1.98794	1.68095	2.43889	2.35174	2.29752	2.77223	1.69086
chr10	75406910	75441679	Upb1	+	2.172	2.119	2.597	2.034	2.101	2.846	2.048	2.263	2.295	1.933	2.182	2.792	2.048	2.004	1.945	1.758	1.923	1.702	1.513	1.848	1.624	1.696	1.94	1.93	1.76688	1.84334	1.884	1.77586	1.99891	1.81515	1.64259	1.97322	1.72404	1.75006	1.92728	1.82968
chr6	85915718	85930284	Tprkb	+	2.104	1.877	3.138	2.142	2.173	2.433	2.053	2.325	2.082	2.272	2.075	2.702	1.577	1.936	1.874	1.594	1.603	1.661	1.488	1.85	1.766	1.576	1.802	1.855	1.51668	1.91693	1.8871	1.63018	1.65317	1.71608	1.53891	1.88765	1.7813	1.55987	1.74536	1.74876
chr5	146832889	146837032	Rpl21	+	2.22	2.055	2.361	2.319	1.86	2.586	1.992	1.94	2.568	2.372	2.189	2.907	1.698	1.674	1.642	1.934	1.825	1.859	2.034	2.028	2.008	1.19	1.793	2.124	1.84006	1.76478	1.68913	1.94512	1.80774	1.821	1.9829	1.97144	1.95361	1.14542	1.76586	2.12195
chr1	9545407	9547455	Rrs1	+	2.009	2.009	2.432	2.461	2.012	2.186	2.158	2.249	2.263	2.676	2.256	2.658	2.539	2.115	2.555	1.83	1.767	1.17	1.655	1.951	1.366	2.312	3.148	1.984	1.97442	1.85983	2.54721	2.00756	2.06789	1.53219	2.01646	2.24971	1.53992	2.29912	2.88628	1.41142
chr14	55679080	55681817	Tinf2	-	2.612	1.974	2.701	2.089	2.58	2.538	1.509	2.217	1.985	2.251	2.488	2.419	2.658	2.596	2.394	2.451	2.213	2.071	1.87	2.309	1.824	2.356	2.793	3.105	2.19778	2.41042	2.42577	2.64283	2.5076	2.41109	2.19828	2.56819	1.95681	2.30514	2.50118	2.51493
chr11	115283365	115297546	Fads6	-	2.084	2.029	2.838	1.999	2.495	2.737	1.926	2.285	2.662	2.037	2.019	2.25	3.145	2.952	2.759	2.347	2.374	1.707	1.622	2.065	1.98	2.625	2.923	2.349	2.27782	2.4683	2.59104	2.42704	2.63429	2.07979	2.03956	2.45957	2.28385	2.77038	2.84216	1.9742
chr8	107150660	107187470	Cyb5b	+	2.407	1.926	2.423	2.243	2.2	2.336	2.531	2.043	2.561	2.215	2.201	2.259	1.686	1.86	1.806	1.777	1.852	1.905	1.571	1.765	1.666	1.729	1.58	1.791	1.64702	1.82093	1.76899	1.7442	1.82557	1.88709	1.56377	1.7706	1.68659	1.76673	1.63703	1.86948
chr7	99920254	99980458	Rnf169	-	2.085	1.867	2.544	2.456	1.925	2.647	2.191	2.098	2.53	2.493	2.039	2.462	1.815	1.797	1.822	1.778	1.888	1.645	1.645	1.676	1.871	1.657	1.564	1.903	1.71534	1.73453	1.791	1.77275	1.90278	1.67409	1.68267	1.71653	1.90867	1.68609	1.57879	1.89776
chr4	139310743	139318786	Akr7a5	+	2.604	2.006	2.439	2.054	2.152	2.811	1.992	2.259	1.929	2.024	2.284	2.783	3.088	2.635	2.545	2.013	2.165	1.786	1.264	2.272	2.055	2.474	2.594	2.232	2.32375	2.21578	2.40898	2.09836	2.40992	2.12866	1.64258	2.62468	2.31996	2.58942	2.49805	1.86287
chr11	116142284	116168178	Fbf1	-	1.983	2.066	2.369	1.697	2.328	3.733	1.682	2.317	2.359	1.725	2.284	2.794	2.971	2.928	3.339	2.4	2.201	1.999	1.308	1.964	1.82	2.581	3.001	1.795	2.05557	2.35884	3.06216	2.36153	2.34696	2.27544	1.66096	2.33954	2.16417	2.83986	3.12059	1.72138
chr4	155734803	155740564	Tmem240	+	2.33	2.108	2.522	2.082	2.178	2.575	1.993	2.439	2.287	2.593	1.921	2.304	2.913	2.811	3.059	2.482	2.25	1.94	1.732	2.123	1.86	2.818	2.75	1.844	2.2184	2.37154	2.83602	2.43685	2.34403	2.13455	1.98842	2.40263	2.12419	3.02809	2.86734	1.82994
chr17	24632681	24638838	Nthl1	+	2.013	2.329	2.254	1.98	2.527	2.987	2.007	2.6	2.272	2.046	2.141	2.175	3.013	2.769	2.748	2.28	2.333	2.25	1.525	2.401	1.963	2.55	3.078	1.932	2.39563	2.40025	2.58696	2.28576	2.46465	2.46662	1.78569	2.66484	2.18907	2.6974	3.10582	1.79932
chr7	126649308	126672779	Sgf29	+	1.999	1.914	2.702	2.261	2.296	2.491	1.779	1.951	2.831	2.345	2.293	2.464	1.916	2.092	2.201	2.03	2.165	1.907	1.424	1.937	2.029	1.931	1.728	2.118	1.75921	1.99195	2.14922	2.01802	2.18435	1.94921	1.4806	1.99952	2.08898	1.97996	1.75747	2.11952
chr10	81559443	81566371	Aes	+	2.364	1.858	2.634	2.233	2.417	2.559	1.714	2.3	2.615	1.887	2.12	2.621	3.094	2.839	3.162	2.105	2.458	1.74	1.63	1.718	1.784	3.036	3.219	2.788	2.19658	2.39778	3.08906	2.31244	2.85791	2.24447	2.15112	2.16787	2.07471	3.07964	2.92766	2.07378
chr3	94693572	94704406	Selenbp2	+	1.666	1.449	1.778	4.443	2.428	1.459	2.358	1.784	1.851	2.788	2.299	3.016	1.912	1.312	1.389	1.65	1.604	1.317	1.647	1.574	1.712	1.657	1.905	1.725	1.88231	1.33841	1.45629	1.74297	1.70744	1.4157	1.72575	1.61759	1.70522	1.58464	1.75185	1.47585
chr4	129608330	129614257	Dcdc2b	-	2.806	1.904	2.367	1.931	2.42	2.667	2.056	1.861	2.251	2.049	2.134	2.864	3.079	2.811	2.528	2.676	2.261	1.787	1.986	1.622	1.834	2.702	2.71	1.712	2.29062	2.3082	2.2681	2.61634	2.35891	1.9998	2.27103	1.93658	2.13546	2.94767	2.85721	1.71808
chr10	128459235	128490174	Smarcc2	+	2.215	2.03	2.662	2.161	2.318	2.502	2.095	2.229	2.213	2.18	2.19	2.511	2.572	2.421	2.46	2.099	2.152	1.862	1.681	1.904	1.811	2.287	2.532	1.879	2.07695	2.12465	2.32974	2.10222	2.2561	2.03437	1.88904	2.11509	1.99255	2.40639	2.55663	1.77626
chr2	162931507	162937120	Srsf6	+	2.308	1.675	2.688	2.465	1.671	2.553	2.481	1.83	2.469	2.202	2.558	2.405	1.416	1.645	1.739	1.811	1.436	2.019	1.396	1.752	2.023	1.604	1.547	2.263	1.54852	1.7673	1.84692	1.90037	1.50267	2.0588	1.40476	1.72557	1.95721	1.4947	1.39002	2.05417
chr9	21755441	21760286	Spc24	-	2.696	1.919	2.619	1.898	2.558	2.269	1.966	2.353	2.233	2.303	2.568	1.919	2.821	2.557	3.172	2.395	2.185	1.785	1.258	1.938	2.006	2.669	3.147	2.577	2.08064	2.19174	3.1097	2.56351	2.51217	2.19869	1.68605	2.30826	2.24633	2.70725	2.91102	1.99464
chr9	107614137	107635342	Gnai2	-	2.207	2.19	2.449	1.989	2.549	2.483	1.993	2.121	2.044	2.082	2.508	2.68	3.242	2.807	2.937	2.401	2.722	1.907	1.411	2.299	2.195	2.736	3.288	2.47	2.4752	2.39996	2.82361	2.51517	2.99762	2.27797	1.81122	2.66237	2.45541	2.82735	3.14419	2.02493
chr13	41182381	41220403	Elovl2	-	2.536	1.989	2.419	1.813	1.778	2.943	1.971	2.294	2.346	2.401	2.137	2.662	1.887	1.96	1.79	1.623	1.714	1.644	1.478	1.79	1.592	1.656	1.623	1.684	1.65654	1.81121	1.71095	1.60176	1.73864	1.70259	1.5586	1.88069	1.68085	1.73107	1.67237	1.69573
chr1	133309822	133323026	Golt1a	+	2.473	2.093	2.763	1.894	2.269	2.579	1.808	2.286	2.324	2.096	2.12	2.578	2.194	2.254	2.345	2.208	2.145	1.542	1.558	1.841	1.875	2.262	2.42	2.29	1.84117	2.08948	2.33155	2.30836	2.32193	1.75825	1.77632	2.02414	1.98571	2.26304	2.27411	1.95994
chr2	121439026	121442601	Ell3	-	3.305	2.385	1.873	1.999	2.125	1.942	3.248	1.878	1.693	2.358	2.207	2.257	3.194	2.442	2.091	2.857	2.212	2.029	2	1.755	2.528	2.295	2.21	2.036	2.59971	2.05688	1.88472	2.79922	2.27239	2.17721	2.20571	1.98786	2.75768	2.49117	2.34232	2.07413
chr6	52162416	52164831	Hoxa2	-	2.141	1.657	1.828	2.242	1.654	2.839	2.017	1.894	3.086	1.997	3.291	2.607	3.129	2.638	3.345	2.554	2.883	2.101	1.658	2.473	3.04	3.673	2.868	1.839	2.79016	2.42058	3.23105	2.52558	2.92217	2.18981	1.77852	2.60728	3.17009	3.78097	2.9359	1.84889
chr8	70894721	70897443	Rpl18a	-	2.916	1.589	2.368	2.001	2.975	2.301	1.756	2.162	2.545	1.912	1.703	3.008	2.799	2.217	3.174	2.416	2.385	1.785	1.884	2.464	1.912	2.62	2.456	2.353	2.3393	1.94639	3.06082	2.42861	2.49174	1.95422	2.08405	2.66323	2.07875	2.72263	2.46285	2.23242
chr9	44604891	44640731	Ddx6	+	2.274	1.917	2.537	2.284	1.862	2.398	2.495	1.977	2.468	2.397	2.21	2.414	1.622	1.573	1.474	1.867	1.666	1.677	1.702	1.618	1.898	1.569	1.379	1.867	1.69388	1.61721	1.49492	1.86901	1.65349	1.65434	1.67357	1.58818	1.87117	1.54954	1.37129	1.87542
chr4	62499053	62502200	Hdhd3	-	2.742	1.54	3.133	2.066	2.782	2.07	2.071	2.037	2.187	1.759	2.571	2.275	2.309	2.608	2.345	2.709	2.284	2.384	1.31	2.059	2.259	2.875	2.923	2.527	2.08456	2.54056	2.39969	2.85098	2.4784	2.59597	1.50468	2.20154	2.31454	2.80869	2.69998	2.11241
chr18	60684493	60727566	Ndst1	-	2.536	2.078	2.195	1.902	2.604	2.663	1.996	2.234	2.129	1.777	2.426	2.687	2.814	2.716	2.595	2.31	2.361	1.855	1.647	2.074	1.797	2.223	2.925	1.952	2.14966	2.31725	2.4184	2.31211	2.49838	2.08421	1.9246	2.35655	2.04105	2.38512	2.96174	1.81992
chr4	141625733	141664115	Plekhm2	-	2.444	2.2	2.607	1.827	2.469	2.574	1.887	2.319	2.115	2.014	2.143	2.628	3.169	2.786	3.032	2.366	2.41	1.828	1.626	2.179	2.037	2.554	2.987	2.189	2.35316	2.31127	2.84054	2.39999	2.6116	2.13938	1.98933	2.53644	2.33073	2.72618	2.9798	1.94459
chr4	41756209	41759224	Galt	+	2.779	1.592	2.696	1.465	2.602	3.419	1.867	2.309	1.782	1.418	2.814	2.482	2.501	2.263	2.447	2.004	2.587	1.976	1.457	2.025	1.913	1.616	2.432	3.173	1.99191	2.03465	2.44293	2.16776	2.86214	2.30606	1.78554	2.29556	2.06913	1.60126	2.18993	2.64714
chr19	4825365	4839322	Ccs	-	2.395	1.996	2.705	2.157	2.401	2.425	1.731	2.048	1.878	2.336	2.341	2.811	2.261	2.11	2.391	2.343	2.14	1.936	1.607	1.758	1.758	2.134	2.18	2.463	1.89979	1.92241	2.34464	2.4055	2.27896	2.11905	1.80175	1.93207	1.87901	2.16956	2.09773	2.23052
chr2	156147239	156179580	Rbm39	-	2.024	1.805	2.872	2.379	1.343	2.416	2.438	2.144	2.672	2.542	2.072	2.512	0.9236	1.285	1.071	1.249	1.63	1.646	1.67	1.524	1.859	1.141	0.699	1.694	1.34327	1.52084	1.15527	1.21395	1.50789	1.46909	1.47055	1.33427	1.71125	1.06749	0.731982	1.86574
chr6	125096162	125130501	Chd4	+	2.14	1.956	2.394	2.122	2.454	2.475	1.944	2.139	2.678	2.162	2.197	2.554	2.475	2.132	2.31	2.277	2.142	1.902	1.749	1.903	1.876	2.188	2.464	2.179	2.12489	1.94491	2.25612	2.32652	2.26511	2.0689	1.92987	2.06804	1.9954	2.23195	2.40269	1.98262
chr15	77915050	77928994	Txn2	-	2.478	2.086	2.563	2.091	2.215	2.61	1.848	2.234	2.269	2.019	2.304	2.493	3.412	2.522	2.723	2.27	2.386	1.694	1.439	2.03	1.868	2.226	2.818	2.453	2.429	1.97241	2.53041	2.35801	2.6782	2.11399	1.91038	2.47636	2.21295	2.39312	2.7309	2.03527
chr1	65158615	65179142	Idh1	-	2.257	1.786	2.704	2.084	1.848	2.544	2.453	2.131	2.876	2.515	1.917	2.087	1.338	1.724	1.448	1.535	1.515	1.829	1.622	1.658	1.593	1.539	1.269	1.76	1.45201	1.78768	1.47024	1.52467	1.48098	1.78017	1.56724	1.60619	1.55302	1.51972	1.27931	1.80878
chr10	128669886	128673918	Suox	-	1.85	1.947	2.477	1.788	2.834	2.846	1.717	1.754	2.391	1.933	2.503	3.153	2.649	2.624	1.773	2.571	2.357	1.722	1.82	1.77	2.038	2.157	2.711	2.156	2.16388	2.35958	1.68952	2.62872	2.51617	1.94288	2.06284	1.99505	2.20551	2.22723	2.6442	1.91242
chr14	63122461	63145923	Ctsb	+	2.365	2.051	2.226	1.905	2.287	2.615	2.218	2.272	2.49	2.072	2.219	2.47	2.235	2.356	2.076	2.153	2.003	1.797	1.784	1.824	1.913	1.954	2.102	1.871	1.89972	2.1414	1.96417	2.12602	2.04295	1.88597	1.90407	1.95725	2.04151	2.05986	2.16729	1.8778
chr14	20723729	20734562	Ndst2	-	2.455	2.317	2.721	2.039	2.224	2.507	1.951	2.249	2.199	1.948	2.029	2.545	2.604	2.498	2.642	2.27	2.403	2.026	1.839	1.935	1.646	2.438	2.78	2.156	2.11406	2.21566	2.5317	2.29618	2.53012	2.21849	2.06131	2.15158	1.82129	2.53645	2.76605	1.9941
chr9	61913282	61914510	Rplp1	-	2.284	2.036	2.047	2.852	2.583	2.993	2.332	1.772	1.438	1.816	2.03	2.997	2.939	1.78	2.288	2.209	2.369	1.569	1.435	1.688	1.863	2.168	2.392	2.9	2.31405	1.49825	2.28058	2.40704	2.70363	1.97134	1.83618	2.01915	2.05524	2.15246	2.0998	2.26228
chr17	34597849	34600937	Ager	+	3.018	2.223	2.259	1.926	2.199	2.463	1.777	1.926	2.376	1.779	2.286	2.937	3.48	3.379	3.944	2.205	2.775	1.46	1.641	2.29	1.519	2.748	3.48	1.998	2.19658	2.59654	3.58222	2.18362	3.01373	1.87855	2.1591	2.82735	1.99533	3.08302	3.59342	1.80954
chr12	84146130	84148489	Pnma1	-	2.236	2.163	2.316	1.853	2.753	2.584	2.195	2.472	1.957	1.739	2.245	2.656	3.405	2.582	3.689	2.471	2.358	1.347	1.528	2.165	1.177	2.699	3.51	1.817	2.26796	1.90493	3.39592	2.48595	2.60501	1.75009	2.01121	2.65236	1.59254	2.96675	3.554	1.56127
chr9	107740494	107771002	Rbm5	-	2.125	1.923	2.643	2.308	2.06	2.562	2.149	2.066	2.707	2.344	1.939	2.343	1.7	1.909	1.658	1.832	1.894	1.903	1.79	1.864	2.133	1.725	1.385	1.896	1.78615	1.94264	1.65019	1.79379	1.83644	1.83714	1.7269	1.81471	2.10858	1.7365	1.44347	2.0125
chr9	91360344	91365799	Zic1	-	2.671	1.281	1.319	2.231	2.63	3.197	2.746	1.588	2.177	2.013	2.836	2.472	3.857	2.045	3.321	2.311	2.17	2.231	2.161	2.284	3.462	4.193	4.513	1.305	3.63718	1.98893	3.39155	2.47104	2.38238	2.45859	2.36667	2.4306	3.5124	4.11007	4.2596	0.843987
chr7	4628039	4630482	Tmem86b	-	2.544	2.488	2.376	2.186	2.266	2.531	2.203	2.046	2.023	1.983	1.971	2.537	2.466	2.444	3.225	2.378	2.333	1.527	1.259	1.786	1.745	2.236	2.493	1.837	1.75128	1.98993	2.99237	2.3276	2.42562	1.72343	1.52003	2.07241	2.01759	2.45556	2.62031	1.83286
chr5	87000859	87013274	Ugt2b35	+	1.943	1.633	4.104	2.83	1.295	2.02	2.73	2.005	2.084	2.277	1.707	2.521	0.4973	0.7648	0.7402	0.8372	1.074	1.49	1.619	1.1	1.491	0.7367	0.558	1.226	1.058	1.08684	0.864592	0.804959	0.926142	1.26754	1.36295	0.85138	1.29082	0.62598	0.577752	1.41724
chr19	12633307	12651737	Glyat	+	2.001	1.784	3.105	2.525	1.59	2.36	2.662	1.865	2.453	2.698	1.914	2.189	0.9788	1.017	1.133	1.31	1.267	1.626	1.816	1.439	1.522	1.064	0.6966	1.567	1.35648	1.22272	1.19776	1.26478	1.14278	1.45377	1.62674	1.2637	1.39164	1.00957	0.749085	1.75738
chr2	5020641	5063938	Optn	-	2.203	1.968	2.876	2.173	2.232	2.634	1.963	1.963	2.358	2.234	2.021	2.514	1.792	2.103	2.036	1.811	1.811	1.76	1.623	1.825	1.965	1.727	1.768	1.691	1.66544	2.00621	1.96696	1.76768	1.79136	1.76202	1.64465	1.86425	2.01982	1.79536	1.84788	1.78036
chr4	136049947	136053371	Rpl11	-	2.951	1.909	2.395	2.141	2.16	2.342	2.299	2.28	1.757	2.081	2.446	2.369	2.877	2.692	2.919	2.509	2.597	2.26	1.35	2.935	1.868	2.532	2.629	2.229	2.35118	2.35855	2.74889	2.4732	2.66648	2.40573	1.54295	3.14614	2.0683	2.69243	2.72053	2.2226
chr18	35650350	35655199	Prob1	-	2.592	2.326	2.104	1.841	2.48	2.882	1.907	2.157	1.968	1.561	2.57	2.723	2.863	3	3.466	2.339	2.163	1.656	1.823	2.313	1.649	2.704	3.725	2.023	2.08752	2.57141	3.32253	2.41889	2.40447	1.99729	2.20234	2.66862	1.91913	2.82688	3.63885	1.66606
chr11	98795768	98807859	Msl1	+	2.142	2.192	2.436	2.217	2.002	2.433	2.175	2.116	2.254	2.086	2.327	2.722	2.415	2.452	2.398	2.35	2.159	2.106	1.617	2.177	2.055	2.042	2.157	1.978	2.0479	2.20217	2.25028	2.28924	2.17004	2.17368	1.72616	2.31249	2.20165	2.18466	2.28051	2.06721
chr9	54950858	54958030	Psma4	+	2.191	2.024	2.777	1.844	2.193	2.341	2.116	2.477	2.426	2.16	1.961	2.58	1.442	1.811	1.606	1.564	1.799	1.785	1.402	1.651	1.417	1.488	1.567	1.768	1.41447	1.79151	1.59364	1.55785	1.79816	1.78856	1.40905	1.66063	1.4283	1.50006	1.57891	1.77885
chr9	71110658	71163289	Aqp9	-	2.32	1.9	3.176	1.826	2.05	2.767	2.239	2.306	1.857	1.938	2.023	2.655	1.837	2.025	1.84	1.657	1.522	1.659	1.465	1.682	1.412	1.447	1.544	1.81	1.50003	1.81368	1.73501	1.63903	1.57174	1.75713	1.59221	1.81897	1.53942	1.54555	1.59437	1.79287
chr17	34613349	34615971	Egfl8	-	2.724	1.852	2.833	2.115	2.696	2.318	2.015	1.469	2.056	2.063	2.181	2.731	3.305	2.957	4.272	2.548	2.853	1.437	1.665	2.47	1.765	3.709	3.435	1.716	2.38978	2.38746	3.99437	2.50849	2.99782	1.71237	2.01713	2.84511	2.1093	3.9687	3.55633	1.64516
chr10	80057013	80102702	Sbno2	-	2.233	2.223	2.316	1.881	2.488	2.597	1.83	2.255	2.128	1.966	2.371	2.763	3.744	3.129	3.163	2.373	2.782	1.844	1.641	2.229	1.89	2.754	3.588	2.431	2.61305	2.49289	2.93497	2.46628	3.10983	2.31961	2.17764	2.73989	2.28838	2.95311	3.50108	1.97128
chr7	141339001	141363016	Eps8l2	+	2.435	1.976	2.102	1.794	2.403	2.995	2.008	2.149	1.959	1.841	2.299	3.081	2.749	2.536	2.512	2.082	2.14	1.897	1.616	1.777	1.657	2.272	2.47	2.339	2.04921	2.14603	2.37708	2.14735	2.35084	2.19856	1.9535	2.09567	1.90205	2.38866	2.4035	2.03455
chr8	86624042	86716636	Lonp2	+	2.304	1.796	2.539	1.975	1.845	2.855	2.463	2.165	2.495	2.006	2.01	2.587	1.408	1.603	1.511	1.49	1.504	1.69	1.701	1.572	1.527	1.28	1.323	1.827	1.44909	1.62778	1.52211	1.4901	1.49575	1.67605	1.684	1.5546	1.51186	1.26977	1.32034	1.83455
chr4	150237196	150248873	Eno1	+	2.145	1.828	2.852	2.09	2.265	2.034	1.728	2.227	2.701	2.743	2.144	2.278	2.529	2.612	2.74	2.358	2.095	1.795	1.232	2.115	2.144	2.165	2.403	2.001	1.93071	2.24713	2.57116	2.3478	2.20605	1.9899	1.47336	2.36542	2.36609	2.32137	2.45626	1.91375
chr11	106066106	106073612	Taco1	+	2.447	2.211	1.993	1.806	2.403	2.349	2.247	1.981	1.952	2.233	2.415	2.982	3.426	2.515	2.353	2.403	2.248	2.083	1.97	1.766	2.199	2.969	3.154	2.071	2.76641	2.16329	2.25279	2.49789	2.48162	2.39895	2.3119	2.07746	2.42363	3.05042	3.03582	1.69683
chr8	109565891	109574051	Txnl4b	+	2.208	2.145	2.411	2.294	2.269	2.615	1.944	1.926	2.344	2.458	2.126	2.266	2.412	2.193	2.194	2.083	2.342	1.593	1.661	2.067	1.994	1.813	1.923	2.072	2.0245	1.94666	2.06761	2.05535	2.39187	1.69919	1.80229	2.22218	2.14185	1.93232	1.99257	2.07061
chr15	78428563	78439303	Kctd17	+	2.644	1.877	1.949	1.565	2.602	3.279	1.975	2.089	2.075	1.657	2.487	2.803	3.195	2.753	2.724	2.424	2.457	1.6	1.292	1.948	1.493	2.64	3.492	2.493	2.21972	2.25271	2.60939	2.60578	2.84587	2.10666	1.82715	2.42235	1.81724	2.72484	3.24814	1.83114
chr7	4915216	4922003	Zfp628	+	2.284	2.346	2.612	2.239	3.087	2.621	1.62	2.909	1.492	1.428	1.794	2.564	3.164	2.696	3.393	1.436	2.286	1.67	1.356	2.323	1.318	2.283	2.962	2.45	2.1182	2.12257	3.20728	1.55332	2.62169	2.13939	1.87442	2.80578	1.68047	2.4405	2.82985	1.94354
chr5	87124946	87140340	Ugt2b5	-	1.989	1.774	3.597	2.039	1.341	2.18	2.826	2.069	2.558	2.143	1.728	2.749	0.6846	1.008	0.6742	0.9536	1.24	1.511	1.555	1.301	1.469	0.868	0.4787	1.314	1.14291	1.26052	0.757669	0.904755	1.09558	1.30774	1.32964	1.09028	1.30966	0.796777	0.532332	1.52923
chr2	163492317	163502612	R3hdml	+	2.515	1.922	2.981	2.042	2.333	2.308	2.102	2.033	2.305	1.675	2.046	2.729	2.114	2.205	2.428	1.944	1.78	1.801	1.407	1.885	1.579	1.881	2.046	2.016	1.68408	1.95195	2.3222	1.95585	1.87988	1.95931	1.59413	2.07134	1.73494	1.97693	2.05231	1.90308
chr1	155778154	155812899	Qsox1	-	2.016	1.657	1.816	3.048	2.653	2.287	2.448	1.649	2.057	2.155	2.087	3.114	2.634	1.976	2.091	2.034	1.839	1.722	1.556	1.609	2.023	2.024	2.305	2.216	2.14467	1.73248	2.04624	2.14094	2.0506	1.9912	1.83575	1.85224	2.18269	2.05308	2.15642	1.84271
chr12	59129745	59190220	Mia2	+	2.182	1.8	2.805	2.27	2.008	2.411	2.151	2.025	2.613	2.547	1.969	2.202	1.374	1.594	1.673	1.671	1.584	1.601	1.579	1.527	1.706	1.455	1.297	1.474	1.43716	1.60091	1.63709	1.6057	1.50274	1.51721	1.50611	1.47844	1.6952	1.49538	1.402	1.65704
chr7	25077204	25083492	Zfp574	+	2.47	1.979	2.616	1.911	2.473	2.678	1.91	2.205	1.818	2.012	2.026	2.884	2.921	2.857	2.687	2.269	2.238	1.697	1.677	1.917	1.626	2.531	3.009	2.084	2.10834	2.3958	2.51615	2.32738	2.46451	2.03052	2.05643	2.28123	1.91391	2.68148	2.96095	1.7763
chr7	38183216	38197565	1600014C10Rik	+	2.047	2.058	2.764	2.08	2.541	2.811	1.746	2.468	2.074	1.826	1.709	2.852	2.171	2.075	2.719	1.972	2.003	1.641	1.287	2.275	1.615	1.95	2.321	1.76	1.79963	1.84317	2.6051	1.95443	2.06015	1.75127	1.42879	2.42669	1.755	2.0567	2.37279	1.73528
chr15	76595807	76607591	Cpsf1	-	2.331	1.971	1.934	2.441	2.664	2.805	1.827	1.873	1.761	1.97	2.259	3.137	3.204	2.564	2.747	2.307	2.681	1.907	1.756	2.077	2.138	2.566	2.871	2.156	2.52559	2.16584	2.58202	2.32813	2.84117	2.15913	2.05303	2.37185	2.38361	2.71529	2.8769	1.97144
chr16	38248348	38294824	Nr1i2	-	1.866	1.781	2.478	2.204	2.252	2.587	1.754	2.017	3.156	2.67	1.916	2.285	2.054	1.925	1.951	2.038	1.896	1.691	1.509	1.642	1.96	1.813	1.895	2.086	1.80807	1.7977	1.92016	2.08144	1.99155	1.81648	1.64224	1.76082	2.04222	1.83645	1.8375	1.92538
chr6	5168089	5193946	Pon1	-	2.516	1.636	2.496	1.949	2.089	3.072	2.514	1.878	2.316	2.015	1.928	2.555	1.139	1.623	1.384	1.487	1.39	1.874	1.401	1.679	1.267	1.314	1.349	1.767	1.26377	1.70241	1.42486	1.4961	1.37415	1.84	1.35565	1.6291	1.21936	1.27541	1.32626	1.76692
chr2	30400475	30415748	Crat	-	2.232	1.982	2.513	1.747	2.297	3.398	1.75	2.025	2.485	1.804	2.302	2.429	2.919	2.744	2.726	2.356	2.788	2.157	1.546	1.994	1.795	2.425	2.939	2.567	2.22212	2.35715	2.59419	2.42422	3.00126	2.4603	1.88434	2.31239	2.03843	2.53848	2.86753	2.25558
chr16	18248882	18254772	Trmt2a	+	2.191	2.181	2.707	1.808	2.612	2.406	2.134	2.049	1.677	2.69	2.22	2.288	2.199	2.285	2.125	2.127	2.473	1.636	1.511	1.77	1.591	1.653	2.14	2.227	1.74049	2.01215	2.00711	2.1334	2.57299	1.7989	1.70612	1.96665	1.7585	1.76066	2.15713	2.12292
chr5	113086322	113163313	2900026A02Rik	-	2.351	2.216	2.804	1.789	2.274	2.557	1.8	2.591	2.133	1.814	2.148	2.485	2.807	2.62	2.761	2.161	2.258	1.722	1.355	2.095	1.655	2.425	2.768	2.121	2.06377	2.19859	2.6054	2.21521	2.46601	2.0278	1.70259	2.42838	1.91816	2.56193	2.7227	1.83747
chr16	23451784	23520590	Masp1	-	2.505	1.958	2.55	1.944	2.061	2.291	2.302	2.476	2.181	2.096	2.068	2.526	1.79	1.876	1.699	1.792	1.887	1.699	1.541	1.852	1.771	1.615	1.682	1.953	1.70051	1.82897	1.68657	1.80631	1.9202	1.74324	1.58841	1.89474	1.8012	1.62481	1.66357	1.89847
chr11	75175942	75178808	Ovca2	-	2.598	1.912	1.929	2.057	2.814	2.434	2.089	2.558	1.887	1.851	2.309	2.52	3.098	1.903	2.375	2.153	1.733	2.027	1.803	2.123	2.049	2.378	2.134	1.74	2.60995	1.59436	2.21857	2.12158	1.79938	2.16398	1.98338	2.31958	2.23457	2.52536	2.21595	1.72933
chr11	61244751	61267186	Aldh3a2	-	2.112	2.281	2.924	1.826	2.024	3.323	1.844	2.44	2.157	1.892	1.852	2.281	1.904	2.24	2.246	1.851	1.89	1.972	1.909	1.874	1.799	1.724	1.783	1.806	1.71965	2.09176	2.13309	1.77264	1.84542	1.96042	1.92964	1.92609	1.88176	1.83665	1.92477	1.97612
chr7	27473839	27477364	Sertad3	+	2.079	1.986	3.369	2.001	2.16	2.796	1.505	2.094	2.137	1.837	2.274	2.705	2.082	1.895	2.912	2.012	2.289	1.754	1.33	1.752	1.692	2.047	2.192	2.763	1.69958	1.72449	2.91068	2.13716	2.49793	2.00399	1.57833	1.95596	1.80888	2.03408	2.00657	2.36235
chr15	76721464	76723845	C030006K11Rik	-	2.512	2.165	3.249	1.82	2.759	2.493	2.167	1.787	1.761	1.736	1.756	2.732	3.198	2.977	2.872	2.91	2.378	1.34	1.035	1.993	1.558	2.435	3.424	2.98	2.00831	2.36872	2.7356	3.13595	2.85677	1.96206	1.69081	2.57303	1.95273	2.53489	3.11952	2.16162
chr17	29032659	29043372	Srsf3	+	2.328	1.739	2.609	2.043	1.754	2.705	2.382	2.151	2.372	2.196	2.087	2.56	1.186	1.725	1.186	1.294	1.83	1.913	1.917	1.682	1.679	1.697	1.036	1.837	1.52281	1.92021	1.26371	1.27833	1.74506	1.78289	1.76584	1.53389	1.55805	1.62732	1.0417	1.94219
chr19	4156976	4163245	Rps6kb2	-	2.657	2.136	2.156	1.943	2.181	2.585	1.842	2.713	1.932	1.825	2.274	2.68	3.542	2.679	3.223	2.479	2.53	1.833	1.545	2.016	1.802	2.65	3.285	2.225	2.50718	2.08094	2.98712	2.53071	2.79472	2.23615	2.01199	2.47225	2.17293	2.86102	3.26153	1.89245
chr15	100304816	100314348	Mettl7a1	+	1.967	1.688	3.492	2.266	2.274	2.65	1.932	2.132	2.095	1.83	2.055	2.537	1.477	1.893	1.798	1.713	1.779	1.671	1.23	1.601	1.694	1.452	1.483	1.903	1.35539	1.82027	1.76612	1.71393	1.80472	1.71348	1.28121	1.6529	1.73857	1.48121	1.48881	1.87739
chr8	13159160	13175338	Lamp1	+	2.195	1.881	2.76	2.093	2.318	2.418	2.026	2.317	2.363	2.254	1.901	2.387	2.093	1.837	1.864	1.632	1.976	1.733	1.716	1.996	1.775	1.749	1.691	2.192	1.93362	1.76265	1.85787	1.67727	2.05585	1.83062	1.81457	2.0787	1.82502	1.74953	1.62521	2.04308
chr19	4800565	4811634	Rbm14	-	2.361	1.854	2.42	2.14	2.324	2.41	2.239	2.138	2.078	2.302	2.365	2.262	1.982	2.299	1.744	1.978	2.283	1.638	1.396	1.869	1.548	1.949	2.221	2.109	1.70052	2.16054	1.721	2.04292	2.40828	1.79609	1.55935	2.01005	1.63921	1.96281	2.12987	1.88537
chr16	4765460	4789935	Cdip1	-	2.066	1.822	2.451	2.198	2.111	2.444	2.044	1.931	2.591	2.474	2.201	2.544	1.882	2.156	1.717	2.136	1.866	1.819	1.452	1.739	1.845	1.742	1.775	1.931	1.67414	2.02712	1.65475	2.12803	1.89994	1.88249	1.53269	1.82453	1.92301	1.80013	1.80089	1.91229
chr1	74713534	74737897	Cyp27a1	+	2.295	1.9	2.282	2.115	2.45	2.687	2.079	1.95	2.381	2.112	2.225	2.4	1.976	1.902	1.962	1.782	1.775	1.554	1.533	1.609	1.696	1.742	1.881	2.129	1.68788	1.76408	1.94493	1.85644	1.91161	1.72343	1.70591	1.75605	1.78784	1.74929	1.77439	1.87915
chr11	101277969	101278948	Coa3	-	2.894	1.571	1.697	2.281	2.325	2.254	2.509	1.522	1.98	2.931	2.231	2.679	3.451	2.599	2.141	2.625	2.406	2.643	1.213	1.884	2.342	2.904	2.958	2.329	2.7531	2.22456	2.03105	2.72057	2.64812	2.9727	1.5713	2.21194	2.5806	2.99429	2.84101	1.94575
chr7	127904072	127909664	Bckdk	+	2.594	1.973	2.386	1.778	2.607	2.348	1.993	2.37	1.538	1.987	2.577	2.716	2.959	3.078	2.527	2.541	2.393	2.001	1.357	2.205	1.799	2.539	3.085	2.299	2.16134	2.63129	2.36947	2.61087	2.62849	2.34034	1.7384	2.56669	2.0792	2.67594	3.01689	1.96407
chr5	86889769	86906937	Ugt2b34	-	2.051	1.674	3.398	2.723	1.645	1.928	2.698	1.637	2.668	2.401	1.948	2.091	0.9239	1.206	0.9742	1.29	1.44	1.451	1.819	1.289	1.883	1.041	0.5172	1.321	1.31464	1.39421	0.999333	1.1915	1.25731	1.22356	1.58626	1.0904	1.75799	1.02902	0.65769	1.65341
chr9	86571987	86574899	Rwdd2a	+	1.805	1.775	4.055	1.56	2.239	2.679	1.991	1.831	2.479	1.777	2.418	2.243	2.063	2.33	2.794	1.841	1.749	1.678	1.623	1.621	1.616	1.308	2.133	1.678	1.49116	1.94438	2.56993	1.7538	1.77399	1.79051	1.79836	1.83453	1.84303	1.52385	2.313	1.79747
chr4	155847316	155859303	Dvl1	+	2.293	1.923	2.403	2.17	2.736	2.321	1.703	1.953	2.418	2.052	2.268	2.609	3.16	2.481	2.922	2.698	2.175	1.644	1.862	1.99	1.959	2.739	3.032	2.482	2.40935	2.08517	2.81548	2.8153	2.45061	2.01243	2.25774	2.34756	2.21287	2.82368	2.882	2.03181
chr11	94565073	94569127	Chad	+	2.861	2.338	1.888	1.682	2.276	2.548	1.874	2.631	1.574	2.096	2.182	2.897	3.271	2.56	2.975	2.824	2.633	2.376	1.401	1.889	2.227	2.792	3.118	2.128	2.54498	2.12493	2.78319	2.82777	2.78467	2.62789	1.70542	2.19827	2.49343	2.96791	3.15571	1.97983
chr15	103248211	103251676	Nfe2	-	2.582	2.131	2.566	2.156	2.409	2.444	2.139	2.155	1.884	2.11	2.142	2.115	2.77	2.052	2.973	1.658	1.634	1.764	1.143	1.822	1.709	1.894	2.585	1.927	1.9934	1.61627	2.81823	1.7243	1.86146	2.09273	1.5131	2.17357	1.98213	2.0288	2.52157	1.60544
chr14	31012432	31019131	Gnl3	-	2.063	1.725	2.468	2.451	1.979	2.069	2.198	2.033	2.213	3.02	2.154	2.455	1.819	1.916	1.569	2.051	1.798	1.73	1.582	1.709	1.879	1.558	1.786	1.882	1.71607	1.85642	1.54539	2.05596	1.82414	1.76992	1.62832	1.75432	1.91593	1.57915	1.78398	1.84941
chr3	65946150	65958225	Ccnl1	-	2.131	1.66	2.591	2.38	1.529	2.516	2.348	1.89	3.003	2.486	1.82	2.469	1.034	1.368	1.026	1.365	1.628	1.682	1.584	1.568	1.69	1.28	0.6665	1.755	1.36497	1.55161	1.0884	1.33235	1.52645	1.53771	1.42313	1.4167	1.57443	1.22632	0.700866	1.90357
chr15	75993768	75999153	Mapk15	+	2.847	2.158	2.236	1.513	2.541	3.277	1.593	2.677	1.798	1.669	1.911	2.593	4.077	3.148	3.401	2.069	2.754	1.837	1.531	2.507	1.565	2.783	3.648	2.648	2.73084	2.40246	3.14932	2.20442	3.16977	2.42635	2.18717	3.12324	2.03455	2.99909	3.50388	2.03691
chr10	111298678	111301736	Bbs10	+	2.371	1.817	3.123	2.202	1.945	2.19	1.777	2.11	2.665	2.378	2.199	2.036	1.772	1.659	1.519	1.45	1.842	1.223	1.849	1.827	2.005	1.369	1.653	1.42	1.79308	1.65725	1.50012	1.41969	1.80596	1.18693	1.81859	1.80795	2.00302	1.38977	1.70223	1.50339
chr9	57626645	57645653	Csk	-	2.404	2.041	2.45	2.043	2.483	2.449	1.877	2.206	2.026	2.006	2.323	2.495	2.964	2.853	2.903	2.227	2.53	1.827	1.594	1.934	1.887	2.555	3.062	2.078	2.18375	2.40029	2.72212	2.26225	2.72568	2.12741	1.94344	2.27676	2.16739	2.71731	3.05054	1.83706
chr7	132557474	132576398	Oat	-	2.113	1.785	2.449	2.259	1.988	2.666	3.005	1.689	1.711	2.077	1.827	3.228	1.778	1.765	1.646	1.739	1.761	1.676	1.437	1.773	1.654	1.727	1.536	1.942	1.67401	1.71551	1.64033	1.76647	1.81094	1.73773	1.49984	1.82627	1.68703	1.72911	1.49651	1.85024
chr8	111710474	111732136	Bcar1	-	2.423	2.122	2.633	2.045	2.336	2.371	1.816	2.269	2.189	2.045	2.021	2.525	2.685	2.637	2.947	2.186	2.378	1.773	1.511	2.053	1.841	2.39	3.036	1.875	2.0567	2.26624	2.79078	2.20133	2.5219	2.00248	1.78306	2.32466	2.06927	2.53189	3.04852	1.71516
chr5	107830161	107831777	Ube2d2b	+	2.158	2.228	2.159	1.8	2.252	1.971	1.506	2.122	2.579	2.214	2.593	3.202	2.705	2.361	2.014	1.94	1.523	1.508	1.79	1.924	1.913	0.8928	1.364	1.614	1.93546	1.8191	1.67341	1.77442	1.5061	1.61348	1.99153	2.19528	2.2277	1.22461	1.68661	1.90109
chr9	57708568	57750162	Edc3	+	2.087	1.908	2.401	2.289	2.132	2.432	2.021	1.958	2.37	2.357	2.346	2.477	1.716	1.905	1.742	1.883	1.724	1.787	1.574	1.668	1.853	1.815	1.623	1.796	1.659	1.86735	1.72102	1.87598	1.72824	1.79981	1.59267	1.68984	1.87531	1.83509	1.63816	1.80353
chr6	42349827	42358562	Zyx	+	2.023	1.788	2.685	2.235	2.187	2.797	1.88	2.03	3.064	2.327	1.804	1.956	2.506	2.502	2.87	2.14	2.274	1.724	1.596	1.882	1.984	2.301	3.182	1.935	1.99844	2.22774	2.78673	2.20542	2.44581	1.95989	1.85367	2.11914	2.1583	2.37017	3.10372	1.66698
chr11	69343272	69369426	Chd3	-	2.283	2.006	2.3	1.887	2.45	2.494	1.722	2.137	2.77	2.046	2.107	2.574	2.967	2.395	2.797	2.414	2.147	1.769	1.405	1.979	1.965	2.58	2.991	2.272	2.27094	2.03027	2.70216	2.52763	2.40766	2.11526	1.77543	2.31217	2.19948	2.65436	2.84381	1.84182
chr10	128303334	128321358	Pan2	+	2.227	2.098	2.41	2.106	2.015	2.392	2.145	2.054	2.151	2.206	2.372	2.597	2.505	2.413	2.356	2.134	2.311	2.065	1.53	1.789	2.054	1.887	2.304	2.017	2.02004	2.10772	2.20294	2.10572	2.38005	2.20392	1.71134	1.98531	2.23784	2.03091	2.38052	1.99869
chr11	58978092	58991462	Trim11	+	2.35	2.148	2.594	1.968	2.393	2.626	1.815	2.228	2.206	1.975	1.91	2.559	2.824	2.451	2.809	2.281	1.939	1.691	1.387	1.988	1.57	2.336	2.532	1.783	2.04308	1.97194	2.58385	2.26179	2.07776	1.93977	1.69782	2.3129	1.86101	2.54517	2.61135	1.68458
chr7	140105722	140116423	Echs1	-	2.251	2.075	2.682	2.068	2.387	2.693	1.77	2.141	2.108	2.084	2.102	2.41	2.37	1.892	2.439	1.951	2.221	1.777	1.641	1.689	1.575	1.698	2.279	1.728	1.94497	1.61224	2.28412	1.9006	2.25468	1.87436	1.78164	1.85252	1.741	1.84608	2.38876	1.77904
chr15	99099483	99104707	Dnajc22	+	2.425	1.998	2.737	2.002	2.228	2.585	1.865	2.637	2.285	1.981	1.969	2.055	2.487	2.24	2.288	1.719	2.318	1.586	1.761	1.935	1.45	2.023	2.247	1.785	1.99804	1.935	2.13844	1.69636	2.39377	1.73166	1.94804	2.13489	1.63423	2.16306	2.31436	1.75115
chr17	86753863	86833410	Epas1	+	2.24	2.034	2.475	1.899	2.202	2.639	1.83	2.111	2.389	2.244	2.079	2.618	2.47	2.365	2.382	2.163	2.005	1.836	1.577	2.012	1.811	2.115	2.234	1.942	1.99284	2.0722	2.24429	2.15109	2.08961	1.98785	1.7668	2.21046	1.98885	2.24295	2.28276	1.8823
chr7	127511982	127561219	Srcap	+	2.259	1.831	2.652	2.163	1.95	2.429	2.101	2.288	2.285	2.309	2.069	2.413	2.024	1.795	1.948	1.72	2.007	1.76	1.746	1.824	1.896	1.794	1.593	1.907	1.90677	1.71468	1.89991	1.69946	2.00934	1.78053	1.78005	1.86689	1.94305	1.84053	1.63434	1.93846
chr19	20601981	20643462	Aldh1a1	+	2.118	1.554	3.191	2.224	1.591	2.861	2.653	1.689	2.891	2.191	1.71	2.074	0.7148	1.206	0.9568	1.228	1.331	1.679	1.438	1.523	1.507	1.069	0.7364	1.678	1.14282	1.46268	1.0702	1.22617	1.242	1.53088	1.25881	1.34081	1.34985	0.964953	0.71351	1.76432
chr3	94884323	94886958	Psmb4	-	2.207	1.661	2.067	2.138	2.162	2.741	2.099	2.45	1.474	2.631	2.37	2.741	1.807	2.319	2.457	2.366	2.249	1.753	1.568	1.428	1.724	2.485	2.122	2.802	1.52164	2.21384	2.49354	2.50575	2.45346	1.98368	1.78641	1.59564	1.80238	2.43563	1.90638	2.38164
chr17	35897595	35910068	Atat1	-	2.525	1.966	2.115	2.063	2.167	2.525	1.923	2.324	1.983	2.072	2.344	2.727	2.708	2.239	2.412	2.514	2.207	1.885	1.574	1.719	1.976	2.217	2.499	2.337	2.1535	1.93401	2.31191	2.57421	2.3829	2.13198	1.84745	1.97431	2.16857	2.30222	2.43226	2.07369
chr7	45092992	45103822	Fcgrt	-	2.37	2.105	2.351	1.853	2.573	2.838	1.526	2.348	1.937	2.006	2.357	2.465	2.82	2.484	2.871	2.273	2.217	1.82	1.763	2.202	1.807	2.308	2.918	1.857	2.22751	2.12336	2.70497	2.26434	2.32848	2.01438	2.00305	2.45047	2.02667	2.46162	2.96834	1.76682
chr8	70331493	70353279	Upf1	-	2.325	1.978	2.365	2.056	2.561	2.265	1.849	2.027	2.324	2.228	2.079	2.665	3.301	2.92	3.006	2.543	2.291	1.897	1.804	2.292	1.925	2.664	3.062	2.155	2.4407	2.41076	2.78943	2.5607	2.48458	2.20807	2.17417	2.66288	2.23819	2.86111	3.08464	1.94477
chr11	100886805	100939540	Stat3	-	2.265	2.045	2.237	2.035	2.152	2.446	2.092	2.273	2.222	2.068	2.402	2.484	2.724	2.306	2.12	2.07	2.532	1.875	1.743	2.011	1.872	2.007	2.163	1.86	2.25467	1.9929	1.94186	2.00555	2.55997	1.97413	1.89201	2.18863	2.05697	2.17805	2.29886	1.9394
chr3	121426540	121458205	Cnn3	+	2.275	1.853	2.579	2.023	2.329	2.357	1.965	2.169	2.721	1.969	2.144	2.337	1.987	2.177	2.247	1.984	1.971	1.893	1.664	1.68	1.804	1.901	1.966	1.793	1.72888	2.00053	2.14177	1.93959	1.97699	1.93898	1.73955	1.7747	1.90744	2.00276	2.05566	1.86015
chr9	46240843	46243458	Apoa4	+	1.897	1.993	3.128	1.516	2.672	1.719	1.548	2.432	2.448	2.359	2.485	2.52	2.221	3.074	3.013	2.294	2.724	1.813	0.975	1.634	2.287	2.667	3.215	2.64	1.61978	2.79591	2.9939	2.46974	3.03044	2.18599	1.35039	1.94764	2.47475	2.66472	2.95853	2.0652
chr5	124004640	124032260	Vps37b	-	2.356	2.024	2.228	2.092	2.197	2.276	2.228	2.019	2.249	2.141	2.422	2.478	3.018	2.588	2.524	2.305	2.589	2.048	1.392	1.94	1.813	2.305	2.889	2.053	2.28622	2.15396	2.33829	2.31822	2.75174	2.31085	1.70556	2.25486	2.07975	2.47424	2.91132	1.87899
chr2	121413901	121438686	Pdia3	+	2.978	1.717	2.493	2.204	1.664	1.897	3.092	1.657	2.203	2.676	1.991	2.131	1.898	1.48	1.411	1.752	1.741	1.792	2.229	1.468	1.945	1.406	1.216	1.611	1.95522	1.47115	1.35278	1.66111	1.63414	1.68587	2.1403	1.41343	1.94126	1.46979	1.36402	1.85995
chr11	78512295	78522736	Poldip2	+	2.247	2.218	2.504	1.95	2.387	2.525	1.898	2.259	2.034	2.037	2.065	2.567	2.49	2.285	2.522	2.033	2.182	1.754	1.646	1.721	1.88	2.368	2.383	1.827	2.02642	2.00613	2.39772	2.03318	2.27651	1.91271	1.83879	1.91773	2.05055	2.48224	2.4108	1.73823
chr13	3882017	3893581	Net1	-	2.368	1.521	1.949	1.888	2.112	3.18	2.559	1.752	2.711	2.275	1.618	2.752	1.684	1.584	1.22	1.279	1.437	1.479	1.751	1.812	1.416	1.355	1.29	1.677	1.66149	1.57589	1.2232	1.29042	1.45355	1.49758	1.76852	1.82536	1.42211	1.35076	1.27233	1.64279
chr12	104406707	104414329	Serpina3n	+	2.398	1.842	2.678	1.791	2.713	2.329	1.695	2.161	2.405	2.413	1.757	2.497	2.677	2.108	2.8	2.169	1.827	1.74	1.134	1.989	1.656	1.95	2.102	2.382	1.93484	1.6872	2.64463	2.22314	2.03472	2.04538	1.4811	2.32191	1.91878	2.08672	2.05674	2.09884
chr17	32685658	32703349	Cyp4f15	+	1.933	1.926	2.332	1.999	2.189	2.815	1.945	2.141	2.26	2.139	2.116	2.882	1.484	1.923	1.659	1.832	1.784	1.659	1.41	1.677	1.711	1.467	1.369	1.849	1.41356	1.86658	1.61623	1.80252	1.76745	1.65501	1.41822	1.69706	1.74253	1.50965	1.4224	1.91279
chr6	72097607	72154570	St3gal5	+	1.931	1.889	2.295	2.084	2.009	2.583	1.732	1.92	2.886	3.023	2.13	2.19	2.033	1.984	2.167	2.098	2.065	1.784	1.536	1.684	1.775	1.868	1.953	1.899	1.77322	1.818	2.08082	2.07767	2.09656	1.85348	1.62944	1.78743	1.87446	1.94953	2.00262	1.90276
chr7	126865676	126884967	Taok2	-	2.245	1.907	2.218	1.97	2.5	2.508	1.906	2.08	2.31	2.147	2.242	2.62	2.879	2.529	2.879	2.373	2.363	2.073	1.706	2.109	1.793	2.559	2.706	1.988	2.27448	2.15298	2.6959	2.34725	2.45902	2.25522	1.93884	2.35688	2.02035	2.73024	2.78555	1.94029
chr16	11136593	11176393	Zc3h7a	-	2.508	2.001	1.972	2.084	2.426	2.157	2.273	2.142	2.384	2.196	2.222	2.285	2.753	2.005	2.377	2.163	1.976	2.045	1.858	2.05	1.998	2.421	2.558	2.2	2.41481	1.84017	2.35197	2.24421	2.12989	2.238	2.05656	2.22055	2.10697	2.43484	2.44314	1.92288
chr9	119971165	119984658	Csrnp1	-	2.041	1.719	3.324	2.256	2.626	1.773	2.026	2.024	2.285	2.02	2.186	2.37	3.373	2.564	3.041	2.22	2.355	1.74	1.558	1.874	2.1	2.641	3.037	1.947	2.47601	2.04121	2.82908	2.25562	2.57482	2.08069	1.95622	2.26641	2.42328	2.8318	3.032	1.68286
chr11	116078572	116086964	Wbp2	-	2.171	2.117	2.36	1.928	2.337	2.768	1.874	2.364	2.132	1.832	2.137	2.626	3.305	2.517	2.646	2.11	2.959	1.803	1.671	2.54	1.84	2.596	2.918	2.148	2.64525	2.13175	2.48889	2.13466	3.11907	2.05212	1.9628	2.82812	2.07807	2.73766	2.91688	1.95775
chr14	20707551	20723619	Zswim8	+	2.257	1.918	2.596	2.105	2.511	2.286	1.928	2.191	2.104	2.1	2.329	2.318	2.938	2.278	2.611	2.35	2.28	1.797	1.541	1.898	1.694	2.424	2.637	2.137	2.25625	1.8872	2.46105	2.3908	2.46145	2.06901	1.85346	2.20082	1.93709	2.55725	2.61032	1.90029
chr9	55208934	55224433	Fbxo22	+	2.108	1.852	2.847	2.148	2.183	2.184	1.824	1.961	2.535	2.629	2.094	2.271	1.772	1.759	1.809	1.841	1.933	1.687	1.452	1.57	1.696	1.563	1.613	1.953	1.6165	1.66668	1.76939	1.84363	1.96739	1.74268	1.5185	1.63684	1.75272	1.59912	1.61805	1.9165
chr17	56256792	56263608	Fem1a	+	2.862	1.988	2.707	2.272	2.147	2.065	2.078	2.426	1.837	1.966	1.928	2.339	3.02	2.445	2.79	2.363	1.862	1.956	1.738	2.396	1.897	2.651	3.047	2.798	2.41057	2.17538	2.79149	2.56689	2.1996	2.3586	2.13691	2.72251	2.08241	2.62661	2.74412	2.14792
chr19	4711222	4752352	Sptbn2	+	2.206	2.067	2.588	1.741	2.316	2.642	1.75	2.472	2.05	1.816	2.294	2.667	2.61	2.49	2.626	2.058	2.063	1.833	1.492	2.226	1.709	2.183	2.511	2.084	2.03103	2.15484	2.49309	2.08577	2.20989	2.05745	1.75245	2.48088	1.91675	2.30206	2.49981	1.90099
chr17	34020791	34024680	Ring1	-	2.55	2.043	2.729	1.738	2.793	2.246	1.832	2.603	1.72	1.769	1.902	2.669	3.482	2.651	2.996	3.091	2.612	1.389	1.554	2.469	1.967	2.785	3.092	2.533	2.55741	2.13401	2.81476	3.17367	2.88673	1.78394	1.9973	2.88881	2.29147	2.94229	3.01025	2.14037
chr2	164891891	164911750	Zfp335	-	2.533	2.023	2.414	1.87	2.413	2.687	1.805	2.216	1.931	1.906	1.997	2.796	3.275	2.688	2.89	2.375	2.474	1.956	1.347	1.923	1.733	2.396	2.909	2.116	2.30678	2.11021	2.63832	2.38512	2.68159	2.29676	1.7566	2.33713	2.08735	2.62624	2.95082	1.90508
chr11	120961740	120991333	Csnk1d	-	2.218	1.887	2.32	2.139	2.21	2.462	1.964	2.158	2.339	2.09	2.287	2.517	2.186	2.362	2.033	2.199	2.069	1.927	1.687	1.986	1.853	1.921	2.083	1.997	1.89266	2.17557	1.9374	2.17816	2.10686	2.00748	1.79402	2.1035	1.96491	2.01124	2.13551	1.9957
chr5	115297109	115300990	Dynll1	-	2.105	2.015	1.963	2.153	2.249	3.381	1.814	1.813	2.404	2.282	2.184	2.224	2.326	2.419	1.96	1.843	1.959	1.828	1.981	1.629	2.126	2.068	2.103	2.366	1.98355	2.25586	1.94105	1.93314	2.12311	2.03096	2.1877	1.80433	2.23484	2.07524	1.97353	2.0647
chr8	124890298	124897705	Exoc8	-	2.725	1.961	2.354	1.931	2.13	2.127	1.941	2.204	2.363	2.313	2.111	2.425	2.296	2.061	2.406	2.138	2.202	1.92	1.701	2.065	2.02	2.103	2.177	2.165	2.06546	1.93007	2.35737	2.15436	2.26605	2.01443	1.8085	2.16826	2.10171	2.14586	2.1637	2.07823
chr11	106502138	106612930	Tex2	-	2.309	2.028	2.103	1.899	2.216	2.632	2.153	2.09	2.058	1.97	2.436	2.684	2.52	2.408	2.172	2.252	2.262	1.871	1.492	1.922	1.76	2.078	2.477	2.035	2.02355	2.11779	2.05323	2.26989	2.38175	2.05782	1.7111	2.13858	1.93927	2.18517	2.47727	1.89359
chr7	3645268	3661109	Cnot3	+	2.449	1.813	2.452	2.172	2.385	2.616	2.024	1.844	2.34	2.162	1.672	2.638	2.329	2.123	2.321	1.976	1.93	1.994	1.611	2.01	2.056	1.923	1.947	1.698	2.03172	1.91057	2.18418	1.90556	1.91669	2.02858	1.68423	2.11264	2.17881	2.05674	2.08242	1.82587
chr2	148681119	148692949	Gzf1	+	2.424	1.806	2.714	1.917	2.164	2.515	2.027	2.132	2.632	2.147	1.887	2.197	1.692	1.83	1.869	1.959	1.623	1.682	1.406	1.941	1.626	1.53	1.707	1.777	1.5772	1.75312	1.82492	1.94262	1.62919	1.70566	1.44201	1.98424	1.67136	1.57237	1.74127	1.79805
chr3	94372793	94398274	Rorc	+	1.611	1.765	2.399	2.411	2.821	2.359	1.384	1.617	3.022	2.508	2.548	2.112	1.954	1.891	2.356	2.325	2.262	1.713	1.313	1.744	1.62	2.086	2.437	1.643	1.74334	1.75416	2.28232	2.30382	2.28267	1.76487	1.38542	1.82631	1.70155	2.15613	2.48507	1.65834
chr7	44991221	44997579	Bcl2l12	-	2.228	1.937	2.311	1.879	2.552	2.325	1.913	2.561	1.887	1.971	2.447	2.54	2.819	2.777	2.87	2.168	2.137	1.855	1.321	1.984	1.949	2.218	2.898	2.387	2.01333	2.33865	2.73273	2.26555	2.40311	2.22343	1.7255	2.35831	2.22688	2.33319	2.78425	1.97806
chr8	70539674	70592858	Ell	+	2.281	2.162	2.447	1.924	2.17	2.478	1.916	2.199	1.997	2.066	2.447	2.462	2.966	2.687	2.647	2.331	2.548	1.793	1.613	2.12	2.05	2.079	2.715	2.03	2.24974	2.24332	2.4332	2.30437	2.66583	2.01259	1.89164	2.41499	2.31863	2.27857	2.8028	1.96332
chr9	106432980	106438236	Acy1	-	2.088	1.759	2.461	2.236	2.757	2.457	1.976	2.548	2.364	2.005	1.836	2.055	2.993	3.049	3.213	2.539	2.827	2.121	1.621	2.286	1.874	2.292	2.809	2.43	2.16427	2.53071	2.95722	2.4978	2.95246	2.36518	1.93598	2.62385	2.18679	2.5318	2.92789	2.38004
chr11	97799671	97838764	Lasp1	+	2.405	1.997	2.139	1.755	2.432	2.481	2.198	2.191	2.293	1.8	2.288	2.556	3.001	2.435	2.359	2.176	2.641	1.946	1.558	1.909	1.889	2.236	2.955	2.357	2.3557	2.09075	2.26067	2.26849	2.86919	2.25477	1.89224	2.21359	2.10883	2.31595	2.83996	1.99186
chr19	42147388	42151703	Marveld1	+	1.73	1.775	3.795	1.865	2.312	2.295	1.681	2.014	2.36	2.25	2.094	2.346	2.309	2.224	2.446	1.939	2.121	1.31	1.15	1.627	1.839	2.527	2.761	2.099	1.80974	2.00369	2.44819	2.10724	2.39883	1.64097	1.47766	1.89489	1.99067	2.50599	2.51086	1.56328
chr10	128913590	128919297	Rdh5	-	2.075	2.441	3.121	1.87	2.227	2.468	1.917	2.332	1.846	1.684	2.06	2.475	2.144	2.324	2.919	1.849	1.967	1.639	1.58	2.075	1.904	2.074	2.03	1.895	1.74338	2.06665	2.7838	1.81481	2.0127	1.74345	1.72207	2.23357	2.05793	2.20216	2.11126	1.90822
chr17	26933126	26937908	Phf1	+	2.469	1.811	2.457	2.054	2.835	2.473	1.958	1.902	1.895	1.882	2.112	2.668	3.586	2.863	3.249	2.284	2.394	1.623	1.261	2.286	2.189	2.933	3.325	2.13	2.54877	2.28502	3.04907	2.38093	2.70658	2.07003	1.76129	2.75835	2.5522	3.10586	3.22632	1.67858
chr3	86137939	86142668	Rps3a1	-	2.063	1.814	3.069	1.82	1.629	2.5	2.249	2.026	2.547	2.516	2.133	2.149	1.586	1.544	1.703	1.674	1.919	1.517	1.693	1.884	2.239	1.529	1.725	1.67	1.78239	1.66285	1.75687	1.67543	1.88054	1.4512	1.61241	1.80116	2.16646	1.47931	1.71071	1.70366
chr11	96937815	96944019	Pnpo	-	2.251	2.012	2.453	1.6	1.794	2.534	1.995	2.4	2.141	2.128	2.622	2.584	2.248	2.485	2.798	2.135	1.696	1.668	1.64	2.046	1.867	2.213	2.801	2.765	1.77525	2.29891	2.83836	2.3416	2.00862	2.02643	1.98404	2.31543	2.0016	2.15257	2.48532	2.13387
chr3	89146774	89160157	Hcn3	-	1.984	2.112	3.643	2.317	2.234	1.818	1.865	1.791	1.971	2.613	2.129	2.017	2.504	2.714	2.951	2.587	1.873	1.748	1.322	1.794	3.106	2.008	2.49	2.032	1.93693	2.37318	2.79949	2.58786	1.98928	1.94275	1.55828	2.03486	3.3145	2.14719	2.52294	1.92174
chr1	130826683	130852249	Pigr	+	2.448	1.859	2.138	2.22	2.328	3.071	2.098	1.904	2.029	1.891	2.071	2.436	1.653	1.816	1.484	1.695	1.558	1.658	1.452	1.666	1.721	1.38	1.533	1.987	1.5447	1.7713	1.48972	1.73798	1.62506	1.73597	1.52771	1.72627	1.75267	1.36989	1.46794	1.85381
chr4	44034074	44084177	Gne	-	2.205	1.906	3.058	1.994	2.005	2.209	1.749	2.382	2.17	2.346	1.987	2.478	1.889	1.908	2.063	1.854	1.687	1.668	1.596	1.798	1.711	1.656	1.705	1.718	1.67854	1.76331	1.97583	1.81609	1.69011	1.70388	1.65639	1.87465	1.79566	1.74042	1.78093	1.77719
chr1	136624900	136630391	Zfp281	+	2.299	1.671	2.693	1.993	1.753	2.043	2.202	2.083	2.77	2.51	2.013	2.457	1.3	1.575	1.331	1.749	1.963	1.205	1.517	1.398	1.56	1.35	1.203	1.667	1.33366	1.57977	1.31371	1.71648	1.92208	1.16252	1.47978	1.37288	1.55381	1.36957	1.25516	1.75858
chr4	141467889	141538597	Spen	-	2.468	2.034	2.198	1.956	2.366	2.313	1.967	2.176	2.173	2.023	2.173	2.634	2.743	2.497	2.38	2.149	2.151	1.785	1.73	1.92	1.963	2.258	2.555	2.09	2.17351	2.17386	2.26036	2.19002	2.30984	2.01883	1.99597	2.17527	2.16474	2.36336	2.52115	1.87409
chr2	32646594	32682669	Eng	+	2.302	2.108	2.137	1.822	2.27	2.543	2.018	2.179	2.113	1.972	2.436	2.565	2.931	2.504	2.701	2.367	2.472	1.936	1.708	2.051	1.876	2.474	2.857	2.245	2.31452	2.15452	2.57205	2.4121	2.64468	2.18979	1.99642	2.32757	2.09425	2.58746	2.81919	2.00945
chr4	45423275	45530828	Shb	-	2.353	1.956	2.234	2.008	2.151	2.226	2.176	2.038	2.495	2.423	2.135	2.269	2.949	2.558	2.325	2.154	2.554	1.905	1.413	1.976	1.857	2.308	2.839	2.182	2.27603	2.18401	2.197	2.219	2.75902	2.19705	1.7391	2.28317	2.09225	2.41834	2.77145	1.88357
chr8	107031325	107045756	Vps4a	+	2.211	2.164	2.522	1.996	2.345	2.336	1.845	2.028	2.262	2.129	2.21	2.413	2.244	2.114	2.038	2.211	1.96	1.653	1.52	1.824	1.933	1.804	1.955	1.726	1.88864	1.87766	1.90436	2.16373	1.98278	1.72951	1.63392	1.959	2.07276	1.9322	2.05531	1.78211
chr11	5900822	5950081	Gck	-	2.062	1.88	2.358	2.637	2.123	2.326	2.233	1.732	3.326	2.257	1.799	1.728	2.161	2.04	2.472	2.047	1.733	1.888	1.744	1.773	1.985	1.95	1.998	2.205	1.86582	1.87868	2.42048	2.08123	1.82892	2.02155	1.89112	1.90964	2.0871	1.9935	1.95884	2.05912
chr16	8658586	8672153	Carhsp1	-	2.289	1.79	2.643	1.718	2.434	2.874	1.854	2.272	2.202	1.879	2.084	2.421	2.699	2.533	2.331	1.927	2.058	1.514	1.399	1.866	1.561	2.065	2.603	2.03	1.94573	2.1129	2.1852	1.99665	2.28423	1.83794	1.76179	2.20878	1.82491	2.19118	2.53258	1.70411
chr7	126785867	126792471	Ppp4c	-	2.553	1.939	2.467	2.058	2.181	2.15	2.174	2.115	2.103	1.894	2.463	2.361	2.95	2.648	2.668	2.35	2.281	1.833	1.592	2.144	2.044	2.596	2.687	2.223	2.29226	2.27678	2.53321	2.40157	2.46885	2.10706	1.90218	2.44023	2.2762	2.71409	2.64091	1.96264
chr14	50927214	50930849	Tmem55b	-	2.368	1.684	2.879	2.364	2.272	2.504	1.81	1.888	1.751	1.774	2.354	2.809	2.079	2.637	2.062	2.276	2.46	1.532	1.71	1.826	1.418	1.955	2.368	2.723	1.61421	2.41105	2.02858	2.38882	2.67276	1.7984	1.98375	2.06079	1.56754	1.97298	2.20813	2.33898
chr7	128688869	128696436	Inpp5f	+	2.392	1.774	2.468	1.973	1.841	2.329	2.224	1.778	2.558	2.469	1.998	2.65	1.525	1.808	1.54	1.508	1.462	1.736	1.537	1.535	2.036	1.448	1.378	1.738	1.53263	1.81489	1.54595	1.51282	1.4655	1.73798	1.53727	1.53337	2.03227	1.44198	1.3695	1.72682
chr7	127588697	127603605	Rnf40	+	2.311	2.084	2.307	1.917	2.164	2.44	1.782	2.334	2.1	2.084	2.273	2.655	3.083	3	2.823	2.641	2.382	1.753	1.619	2.106	1.834	2.458	2.774	2.387	2.17343	2.46599	2.60149	2.66894	2.59633	2.09067	2.01696	2.50119	2.16337	2.65849	2.78257	2.14058
chr16	17527981	17531052	Thap7	-	2.38	1.199	2.836	1.727	2.202	3.178	1.973	2.417	2.187	1.81	2.152	2.381	2.833	2.252	2.257	2.356	2.237	1.773	1.73	2.337	1.379	2.78	2.873	2.038	2.37678	2.0158	2.19969	2.43646	2.41412	2.00566	1.97707	2.55737	1.53155	2.8236	2.76654	1.74036
chr14	54642160	54653685	Acin1	-	2.543	1.929	2.041	2.089	2.387	2.441	2.055	2.138	2.211	2.042	2.173	2.388	2.929	2.413	2.939	2.448	2.184	1.659	1.464	2.066	1.899	2.14	2.8	1.853	2.1764	1.95035	2.72037	2.42745	2.3156	1.89681	1.76209	2.37843	2.17985	2.34332	2.87987	1.76348
chr7	19701312	19715429	Tomm40	-	2.233	2.296	2.479	1.855	2.336	2.464	1.895	2.267	1.899	2.07	2.259	2.379	2.776	2.829	2.611	2.089	2.355	1.795	1.766	1.95	1.9	2.458	2.78	2.128	2.12031	2.45523	2.47034	2.13264	2.53413	2.0608	2.06967	2.24272	2.13296	2.58239	2.747	1.88881
chr5	145140375	145148078	Bud31	+	2.131	1.934	2.328	1.739	2.028	2.934	1.971	2.297	2.44	1.949	1.944	2.715	1.779	2.008	2.062	2.068	1.763	1.857	1.435	1.95	1.738	1.698	1.773	1.586	1.63885	1.88628	1.96082	1.98947	1.70925	1.83014	1.43715	1.98328	1.80453	1.79989	1.91237	1.76497
chr7	140941580	140947658	Pgghg	+	2.178	2.086	2.605	1.576	2.169	2.771	2.064	2.225	2.09	1.97	2.349	2.326	2.758	2.776	2.49	2.542	2.76	1.75	1.523	2.108	1.627	2.702	3.552	2.483	2.16015	2.49506	2.4635	2.70748	3.055	2.11206	1.88966	2.41679	1.81547	2.70768	3.31244	1.93573
chr5	117379144	117389023	Rfc5	-	2.329	2.022	2.245	1.798	2.293	2.952	1.786	2.263	2.192	1.817	1.93	2.759	2.427	2.593	2.406	1.96	1.771	1.807	1.515	1.94	1.542	2.06	2.515	2.323	1.80523	2.26742	2.32167	2.06197	2.00433	2.11675	1.84623	2.23777	1.75137	2.12602	2.38273	1.9375
chr7	127777388	127800119	Setd1a	+	2.371	2.118	2.451	1.916	2.446	2.651	1.969	1.935	2.06	2.068	2.045	2.351	2.433	2.317	2.253	2.153	2.187	1.836	1.653	2.037	1.958	2.284	2.291	2.12	2.08071	2.12143	2.18635	2.18746	2.29478	1.9893	1.82402	2.19794	2.08107	2.34139	2.25491	1.96264
chr7	141426450	141429420	Cend1	-	2.093	2.389	1.709	1.929	2.435	2.483	1.917	2.349	2	1.922	2.631	2.512	3.77	3.264	3.135	2.953	2.523	2.479	1.304	2.024	1.741	3.39	3.845	2.349	2.62717	2.62321	2.90797	3.05146	2.85868	2.96361	1.84928	2.54166	2.14277	3.5876	3.75016	1.87344
chr10	128557765	128565934	Pa2g4	-	2.091	2.036	2.233	2.095	2.27	2.43	2.073	2.052	2.118	2.217	2.255	2.498	2.33	2.425	2.108	2.39	2.207	1.872	1.88	2.327	1.972	1.846	1.97	1.823	2.05142	2.20587	1.94568	2.28185	2.15038	1.86427	1.91852	2.40913	2.09511	2.00744	2.16714	2.05319
chr7	90450711	90457208	Tmem126a	-	2.121	1.692	2.795	2.49	1.62	2.296	2.076	2.181	2.543	2.382	1.548	2.623	0.8212	1.283	1.209	1.144	1.495	1.811	1.724	1.272	1.704	1.19	0.706	1.323	1.2412	1.48956	1.24324	1.04704	1.30797	1.57503	1.4802	1.0615	1.56792	1.16947	0.842137	1.65693
chr5	121371724	121385615	Trafd1	-	2.2	2.054	2.128	1.998	2.554	2.403	1.88	2.088	2.329	1.98	2.366	2.383	2.774	2.603	2.512	2.075	2.229	1.787	1.492	2.019	1.885	2.134	2.541	2.074	2.09506	2.20503	2.34774	2.09719	2.39039	2.04033	1.79001	2.31443	2.1306	2.28251	2.54516	1.88656
chr19	8898056	8916742	Ganab	+	2.47	1.938	2.53	2.075	1.918	2.396	2.099	2.097	2.133	2.365	1.982	2.353	1.919	1.812	1.94	1.888	1.86	1.794	1.513	1.59	1.799	2.01	1.677	1.975	1.76433	1.73019	1.91763	1.91165	1.91625	1.86942	1.59417	1.6635	1.85141	2.02789	1.64696	1.8836
chr5	45493373	45512691	Lap3	+	2.423	1.761	2.179	1.846	2.034	2.853	2.195	1.819	2.339	2.146	2.23	2.509	1.881	1.911	1.876	1.819	2.077	1.771	1.837	1.622	1.832	1.624	1.924	1.645	1.78626	1.82964	1.80917	1.76785	2.04269	1.75469	1.83984	1.64514	1.8766	1.69122	2.01499	1.76092
chr5	137295703	137307674	Srrt	-	2.52	1.959	2.341	1.747	2.243	2.42	1.654	2.373	2.38	2.054	2.312	2.328	2.727	2.532	2.705	2.334	2.213	1.867	1.53	1.855	2.072	2.362	2.495	2.16	2.10033	2.16539	2.55461	2.356	2.36355	2.10226	1.80615	2.12819	2.2984	2.49778	2.49632	1.98302
chr13	24817954	24831489	Acot13	-	2.159	1.832	2.956	2.111	1.993	2.616	1.803	1.992	2.394	2.233	1.87	2.363	1.553	1.833	1.854	1.889	1.698	1.674	1.453	1.774	1.695	1.771	1.543	1.786	1.51962	1.8067	1.83448	1.87595	1.69113	1.67299	1.45756	1.78381	1.70977	1.79042	1.56677	1.81381
chr2	35180204	35201120	Rab14	-	2.057	1.699	2.6	2.174	1.5	2.553	2.445	1.815	2.528	2.4	2.064	2.476	0.9882	1.19	0.9492	1.328	1.5	1.701	1.658	1.566	1.749	1.285	0.841	1.652	1.43421	1.45407	1.06158	1.31895	1.39978	1.53986	1.46619	1.37377	1.58661	1.1827	0.829045	1.76064
chr14	55575673	55576952	Fitm1	+	1.83	1.984	2.344	1.589	2.201	3.194	2.212	1.572	2.023	1.841	2.589	2.922	3.777	3.318	3.202	2.218	2.827	1.522	1.651	2.22	2.436	3.674	3.628	2.804	2.73382	2.80739	3.12108	2.46391	3.29687	2.11296	2.26018	2.74453	2.77301	3.72063	3.28137	1.96124
chr4	117153835	117156132	Rps8	-	2.451	2.021	2.353	2.198	3.095	2.754	1.52	1.933	2.272	1.764	1.802	2.125	2.829	2.457	2.73	1.88	1.868	2.395	1.694	2.072	1.649	2.857	2.832	2.321	2.30483	2.20078	2.68994	2.00431	2.10487	2.69265	2.00063	2.33581	1.8182	2.87979	2.65659	1.8956
chr2	91202911	91214098	Acp2	+	2.315	2	2.637	1.975	2.372	2.32	1.997	2.017	1.968	2.114	2.194	2.378	2.168	1.811	1.555	2.11	1.902	1.75	1.769	1.909	1.833	1.895	1.909	2.137	2.04945	1.76814	1.57158	2.16979	1.98875	1.84748	1.86097	1.97922	1.86523	1.87301	1.81654	1.95784
chr7	4792964	4794547	Rpl28	+	2.227	1.503	3.622	2.041	2.098	1.521	1.973	1.787	2.625	2.022	1.839	3.026	2.251	2.513	3.345	2.514	2.281	1.745	1.28	1.859	1.892	2.786	2.71	1.581	1.76152	2.19015	3.16549	2.45455	2.31831	1.85578	1.44095	2.04684	2.08344	2.95774	2.83876	1.64348
chr4	135213969	135272760	Clic4	-	2.092	1.816	2.152	2.119	2.123	2.657	2.261	1.854	2.229	2.174	2.445	2.36	2.135	2.105	1.82	2.044	2.127	1.86	1.709	1.796	1.936	1.935	1.905	1.918	1.94336	1.98246	1.75629	2.02884	2.15011	1.9111	1.77782	1.87225	2.00941	1.99528	1.94188	1.9212
chr13	119710093	119755882	Nim1k	+	2.217	2.131	2.758	1.894	2.187	2.046	2.081	2.48	1.994	1.829	2.555	2.105	1.234	1.243	1.23	1.122	1.164	1.326	1.186	1.325	1.335	1.362	1.455	1.879	1.27164	1.33937	1.36544	1.27682	1.31854	1.46058	1.28095	1.36064	1.29166	1.22001	1.19468	1.48068
chr11	100574938	100581739	Cnp	+	2.227	2.255	2.262	1.781	2.994	2.64	1.77	2.001	2.041	1.844	2.119	2.339	2.499	2.289	2.839	2.143	2.616	1.683	1.557	2.167	2.143	2.587	3.156	1.832	2.19486	2.13137	2.80053	2.19632	2.73374	1.83779	1.72148	2.3138	2.24476	2.61635	3.08557	1.63443
chr2	163602313	163619013	Ttpal	+	2.122	1.986	2.293	2.233	2.286	2.477	1.766	2.257	2.098	2.161	2.346	2.247	2.481	2.226	2.273	2.201	1.992	1.795	1.656	2.096	1.674	1.888	2.353	1.989	2.02833	1.95432	2.15271	2.20249	2.08567	1.95123	1.84519	2.28854	1.84028	1.99842	2.37795	1.89887
chr2	30392253	30400529	Dolpp1	+	2.174	2.012	2.374	1.847	2.51	3.064	1.779	2.06	2.351	1.511	2.103	2.485	3.25	2.726	3.292	2.611	2.429	2.172	1.35	2.449	2.042	2.716	3.206	2.779	2.43603	2.29658	3.17615	2.73776	2.72741	2.5711	1.77882	2.83657	2.31737	2.80819	3.04406	2.29196
chr1	171419032	171420352	Tstd1	+	3.207	1.905	2.623	1.182	3.222	2.351	1.7	2.554	1.886	1.594	1.633	2.412	2.791	3.24	2.408	2.106	2.762	1.691	1.268	1.912	1.904	2.315	3.082	2.452	1.94414	2.78664	2.27628	2.22406	3.05799	2.09306	1.70427	2.31063	2.19313	2.42277	2.93656	1.98149
chr11	50377718	50386528	Hnrnph1	+	2.2	1.647	2.496	2.226	1.594	2.183	2.445	1.703	3.004	2.371	1.914	2.483	1.063	1.507	1.019	1.385	1.739	1.791	1.684	1.635	1.854	1.314	1.092	1.292	1.47214	1.71238	1.05943	1.29929	1.56596	1.56945	1.45275	1.43286	1.71978	1.28651	1.21005	1.59441
chr4	127021300	127037014	Sfpq	+	2.146	1.626	2.717	2.182	1.499	2.647	2.253	1.855	2.762	2.454	1.82	2.304	1.361	1.449	1.231	1.494	1.409	1.914	1.849	1.664	1.801	1.394	0.9728	1.737	1.6212	1.58983	1.27408	1.46095	1.32144	1.79354	1.71726	1.5426	1.71155	1.35812	1.01211	1.87311
chr11	100780730	100822570	Stat5b	-	2.276	2	2.241	1.729	2.159	2.606	1.92	2.201	2.063	1.991	2.273	2.805	2.48	2.29	2.107	2.064	2.06	1.869	1.559	1.969	1.892	2.001	2.253	2.154	2.04906	2.05143	2.0266	2.10756	2.19331	2.05786	1.76921	2.16634	2.04227	2.07	2.20652	1.95783
chr4	96627431	96664119	Cyp2j5	-	2.58	1.531	2.125	2.15	1.622	2.397	2.451	1.831	2.821	2.147	1.902	2.706	0.8688	0.9237	1.003	1.159	1.059	1.348	1.668	1.251	1.165	1.076	0.749	2.058	1.15067	1.14235	1.16203	1.26199	1.10955	1.34969	1.62442	1.16575	1.04166	0.91817	0.560265	1.84195
chr14	21033741	21052442	Ap3m1	-	2.066	1.877	2.88	2.192	1.926	2.157	2.18	1.861	2.465	2.308	2.119	2.232	1.305	1.376	1.247	1.379	1.759	1.708	1.586	1.668	1.791	1.638	1.047	1.875	1.59158	1.56019	1.34388	1.40366	1.72652	1.63348	1.48452	1.55464	1.68085	1.54615	0.988533	1.865
chr10	81346045	81350426	Hmg20b	-	2.18	1.775	2.181	2.063	2.806	2.938	1.697	2.208	1.725	1.685	2.542	2.448	3.48	2.651	2.995	2.59	1.965	1.542	1.207	1.952	1.804	2.942	3.77	2.799	2.39896	2.14497	2.95044	2.89338	2.50277	2.20064	1.87296	2.51175	2.144	2.94872	3.32989	1.79853
chr4	129189794	129219607	Yars	+	2.113	2.255	2.717	1.969	2.244	2.336	1.911	2.077	2.303	2.086	2.004	2.23	2.206	2.129	2.178	2.159	2.012	1.87	1.799	1.781	2.023	2.068	2.129	2.004	1.97078	1.99106	2.12099	2.16656	2.06778	1.95764	1.90215	1.88331	2.10811	2.11956	2.13066	1.9394
chr19	8920392	8927236	B3gat3	+	2.284	2.049	2.282	1.835	1.81	2.708	2.116	2.073	2.155	1.79	2.622	2.499	2.472	1.787	2.234	1.987	1.956	1.696	1.58	1.958	1.699	1.994	1.984	2.072	2.09565	1.57497	2.15753	2.01731	2.06433	1.85358	1.75806	2.12777	1.83171	2.06088	1.95629	1.92092
chr14	73237890	73240358	Lpar6	+	2.233	1.658	3.061	2.45	1.133	2.855	2.046	2.436	2.688	2.165	1.918	1.577	0.5336	1.207	1.004	1.079	1.343	1.794	1.288	1.381	1.523	0.9043	0.5595	1.422	0.985918	1.44809	1.07256	1.01372	1.18258	1.57714	1.0534	1.16735	1.369	0.848643	0.640886	1.67913
chr9	121898354	121911071	Ackr2	+	2.298	1.897	1.893	1.531	2.019	3.006	2.008	2.761	1.872	1.868	2.291	2.772	2.333	2.905	2.266	1.945	2.292	1.941	1.523	2.403	1.592	1.958	2.701	2.744	1.82186	2.66343	2.241	2.08359	2.54119	2.2478	1.83441	2.66604	1.75368	1.96533	2.501	2.28367
chr4	131873638	131901725	Srsf4	+	2.178	1.739	2.579	2.054	1.982	2.257	1.932	2.068	2.295	2.296	2.346	2.486	2.002	2.06	1.798	1.96	2.044	1.763	1.662	1.743	1.762	1.716	1.691	1.837	1.78305	1.9066	1.70243	1.91454	2.04092	1.79458	1.72052	1.82073	1.85123	1.80899	1.78004	1.91436
chr12	111814169	111828388	Zfyve21	+	2.519	2.031	2.582	1.858	2.314	2.343	1.887	2.197	2.224	1.715	2.101	2.441	2.652	2.298	2.577	2.057	2.182	1.91	1.207	1.955	1.748	2.358	3.038	2.137	2.09093	2.01872	2.52558	2.17951	2.4245	2.21856	1.52768	2.23387	1.93112	2.39144	2.86782	1.70927
chr10	80706977	80742211	Ap3d1	-	2.442	2.15	2.247	1.894	2.302	2.413	1.92	2.208	1.998	1.779	2.168	2.67	3.142	2.729	2.775	2.275	2.352	1.947	1.444	2.15	2.003	2.375	3.011	2	2.34657	2.2605	2.57873	2.29628	2.53613	2.23929	1.78977	2.49455	2.29164	2.55304	3.02375	1.79276
chr7	25228258	25237851	Gsk3a	-	2.564	1.973	2.733	1.868	2.188	2.125	1.825	1.874	2.313	1.972	2.157	2.591	2.54	2.211	2.631	1.874	2.027	2.043	1.426	1.932	1.965	2.232	2.561	2.441	2.07489	1.99134	2.60853	2.00045	2.2541	2.32249	1.70961	2.17147	2.11206	2.23838	2.37844	2.02123
chr11	69765911	69784026	Zbtb4	+	2.219	2.153	2.79	1.82	2.086	2.707	1.84	2.276	1.754	1.722	2.143	2.661	2.491	2.436	2.747	2.196	2.202	1.766	1.525	1.81	1.737	2.219	2.677	2.122	1.90875	2.10632	2.62588	2.23942	2.36596	2.00648	1.79799	2.07149	1.94298	2.32545	2.63991	1.89736
chr3	89177390	89182770	Scamp3	+	2.533	1.502	2.551	1.941	2.509	2.413	2.196	2.241	2.002	2.101	1.936	2.245	2.653	2.345	2.397	2.618	1.876	1.954	1.483	2.168	2.315	2.278	2.426	2.177	2.21684	2.10164	2.31239	2.65809	2.00675	2.14135	1.6929	2.3664	2.46786	2.35126	2.38561	1.98891
chr17	34605860	34613449	Agpat1	+	2.016	1.809	2.762	1.946	2.296	2.261	1.761	2.204	2.311	2.151	2.29	2.359	3.003	3.147	3.057	2.314	2.39	1.44	1.476	2.069	1.969	2.415	2.922	2.334	2.0141	2.58191	2.84251	2.37691	2.65711	1.83811	1.93191	2.5095	2.3209	2.60509	2.87708	1.98087
chr4	152008890	152017677	Klhl21	+	2.1	2.181	2.72	1.877	2.583	2.22	1.689	2.092	2.195	2.118	1.944	2.427	2.664	2.66	2.58	2.191	2.132	1.772	1.246	2.345	1.729	2.438	2.465	2.274	2.01647	2.30108	2.45843	2.25551	2.33133	2.05489	1.56119	2.64122	1.95498	2.54248	2.39672	1.9817
chr7	127244525	127254801	Zfp771	+	2.022	2.131	2.493	1.75	2.153	2.486	2.043	2.385	2.041	1.936	2.021	2.673	2.394	2.265	2.39	2.09	2.122	1.859	1.37	2.025	1.517	2.04	2.487	2.299	1.89792	2.00355	2.31985	2.16782	2.30446	2.10277	1.63175	2.2614	1.68472	2.0957	2.38736	2.00069
chr17	46674550	46680930	Klhdc3	-	1.988	1.752	2.244	1.919	1.978	2.837	1.713	2.372	2.223	2.05	2.447	2.611	2.949	2.724	2.951	2.301	2.551	1.932	1.552	2.013	2.026	2.278	2.879	2.56	2.18667	2.30082	2.8068	2.37562	2.78428	2.26378	1.92211	2.36129	2.2923	2.40215	2.80084	2.21936
chr7	128523582	128546979	Bag3	+	2.711	1.722	2.317	2.041	2.128	2.107	2.358	1.833	2.362	2.346	2.043	2.138	2.617	2.098	2.127	2.07	2.244	1.852	1.575	1.888	1.902	2.039	2.249	2.044	2.18464	1.84731	2.02707	2.0899	2.35282	2.01882	1.7689	2.07806	2.0573	2.12863	2.24203	1.90952
chr2	130279308	130284451	Idh3b	-	2.569	1.924	2.103	2.039	2.447	1.989	1.946	2.149	2.23	2.195	1.981	2.532	2.238	1.933	2.093	2.276	2.088	1.511	1.826	1.348	1.829	1.904	2.137	1.579	1.89397	1.70056	1.95745	2.22262	2.10208	1.57782	1.93085	1.47616	1.96576	2.03465	2.24682	1.65327
chr9	108508004	108515941	Qars	+	2.361	2.303	2.108	1.982	2.065	2.269	1.978	2.412	1.83	2.07	2.474	2.252	2.722	2.58	2.373	2.378	2.049	1.818	1.816	2.278	1.743	2.124	2.433	2.442	2.13874	2.25449	2.25973	2.43146	2.22367	2.06838	2.09658	2.54326	1.94744	2.2221	2.37925	2.1909
chr3	138437199	138455499	Adh5	+	1.962	2.057	2.44	2.013	2.114	2.181	2.242	2.001	2.323	2.162	2.147	2.461	1.743	1.81	1.651	1.805	1.867	1.584	1.613	1.574	1.757	1.745	1.704	1.958	1.65852	1.77844	1.6611	1.84549	1.92661	1.65145	1.67703	1.62334	1.78037	1.73114	1.64164	1.83586
chr13	23807026	23823525	Slc17a2	+	1.982	1.717	2.551	2.106	2.122	2.357	2.013	2.056	2.267	2.348	2.077	2.503	1.12	1.703	1.243	1.622	1.702	1.593	1.556	1.755	1.644	1.325	1.195	1.802	1.33041	1.82477	1.29124	1.61183	1.64853	1.51136	1.46129	1.66235	1.56851	1.2818	1.1992	1.86872
chr14	45458791	45530065	Fermt2	-	2.259	1.922	2.147	1.881	2.043	2.715	2.394	2.098	2.139	1.875	2.05	2.571	1.865	1.769	1.638	1.729	1.808	1.706	1.822	1.787	1.608	1.552	1.599	1.756	1.7808	1.70357	1.59031	1.698	1.79266	1.70528	1.83485	1.81239	1.64489	1.59935	1.65577	1.82114
chr2	92403646	92434069	Cry2	-	2.048	1.94	2.504	1.989	2.445	2.559	1.64	2.245	2.085	1.932	2.301	2.401	2.278	2.617	2.707	2.167	2.107	1.657	1.394	2.036	1.86	2.068	2.476	2.066	1.73777	2.30092	2.57729	2.18588	2.23669	1.85973	1.632	2.27148	2.05519	2.18512	2.47728	1.91366
chr7	25629851	25658761	Bckdha	-	2.244	2.191	2.619	1.764	2.583	2.595	1.769	2.297	1.776	1.615	2.047	2.584	2.686	2.532	2.84	2.067	2.015	1.734	1.555	2.119	1.681	2.058	2.62	2.035	1.99038	2.12042	2.6652	2.0817	2.17194	1.9859	1.85459	2.41901	1.93416	2.21704	2.63765	1.86399
chr11	51985145	52000466	Ube2b	-	2.089	1.853	2.481	1.932	2.137	2.261	1.934	1.987	2.408	2.137	2.144	2.72	1.83	1.791	1.557	1.808	1.908	1.666	1.805	1.854	1.731	1.461	1.695	2.045	1.78065	1.77151	1.56111	1.82944	1.9405	1.70329	1.84082	1.88208	1.74508	1.4548	1.66226	1.97945
chr12	104028768	104044443	Serpina12	-	2.277	1.996	2.299	2.52	2.032	2.385	2.127	1.751	1.77	2.542	2.147	2.236	2.263	2.348	1.98	1.982	2.095	1.608	1.532	1.617	2.308	1.859	1.936	2.538	1.84891	2.14992	1.95571	2.08929	2.29165	1.85179	1.78072	1.82844	2.43994	1.86922	1.78229	2.17814
chr19	6334978	6340894	Men1	+	2.597	2.214	2.555	1.791	1.947	2.52	1.784	2.005	1.917	2.004	2.031	2.71	3.137	3.289	3.112	2.299	2.513	1.477	1.882	1.977	2.062	2.636	3.033	2.568	2.14959	2.7403	2.92425	2.39445	2.81389	1.90559	2.36053	2.42772	2.40715	2.79783	2.93376	2.12994
chr19	43846814	43940198	Dnmbp	-	2.172	2.002	2.393	1.883	2.208	2.635	1.881	2.182	2.17	2.045	2.018	2.482	2.138	2.272	2.126	1.997	1.961	1.817	1.534	1.878	1.78	1.933	2.187	1.981	1.80748	2.08358	2.05508	2.01898	2.05128	1.95097	1.68706	2.02555	1.89743	1.99572	2.1704	1.86048
chr5	143403819	143421904	Kdelr2	+	2.586	1.727	2.386	2.12	1.901	2.348	2.305	1.907	2.418	2.237	1.84	2.287	1.924	2.102	1.988	1.896	2.03	1.741	1.508	1.725	1.657	1.703	1.76	2.21	1.63767	1.94199	1.93203	1.9218	2.11528	1.86349	1.64542	1.85507	1.75745	1.75154	1.73436	2.0879
chr19	6941860	6951905	Bad	+	2.174	2.047	2.455	1.993	2.421	2.36	1.87	2.091	2.065	1.967	2.149	2.464	2.587	2.361	2.473	2.114	2.166	1.715	1.265	1.952	1.679	2.331	2.72	2.285	1.99238	2.06029	2.41045	2.23388	2.41257	2.03253	1.59774	2.24422	1.87496	2.37497	2.55624	1.85777
chr17	78949404	79008505	Prkd3	-	2.201	1.848	2.536	1.751	1.788	2.61	2.261	2.087	2.355	2.192	1.881	2.532	1.346	1.451	1.325	1.461	1.568	1.709	1.704	1.605	1.686	1.316	1.101	1.448	1.53486	1.53083	1.31821	1.38999	1.45519	1.57679	1.57479	1.50121	1.63003	1.33026	1.2079	1.66994
chr4	154157485	154160684	Tprgl	-	2.359	1.414	1.957	1.784	2.513	2.366	1.629	2.051	2.216	1.848	2.721	3.174	2.203	2.365	2.083	2.044	1.855	1.733	1.44	1.593	1.506	2.289	2.06	2.498	1.70012	2.12364	2.05214	2.1726	2.09205	2.02746	1.74085	1.84921	1.66655	2.30285	1.87614	2.06539
chr6	87788852	87809757	Rab43	-	2.239	1.811	2.753	1.846	2.019	2.588	1.763	2.302	2.025	1.938	2.05	2.697	2.158	2.128	2.65	2.157	1.895	1.794	1.437	1.942	1.841	1.806	2.194	2.03	1.76286	1.88883	2.54155	2.15404	1.9723	1.92632	1.5991	2.10865	1.98696	1.90604	2.22288	1.96248
chr5	146231674	146302874	Cdk8	+	2.205	1.936	2.237	2.037	2.152	2.424	2.109	2.105	2.165	2.141	2.194	2.325	2.144	1.976	1.987	1.854	1.837	1.937	1.628	1.845	1.837	2.037	2.055	2.131	1.94564	1.88967	1.98991	1.92336	1.95002	2.0709	1.75998	1.95227	1.89678	2.0265	1.95142	1.91156
chr8	84872110	84887446	Syce2	+	2.154	2.033	2.649	2.044	2.193	2.517	2.064	2.063	2.089	1.958	1.993	2.267	1.947	1.944	1.554	1.942	1.827	1.791	1.906	1.648	1.661	1.628	1.714	1.703	1.81227	1.84036	1.47947	1.89461	1.80476	1.79194	1.92814	1.68936	1.7196	1.70187	1.80115	1.80146
chr7	127806843	127824531	Stx1b	-	2.501	1.9	1.926	1.528	2.4	3.2	2.165	2.114	2.007	1.624	2.242	2.416	2.791	2.521	2.546	2.076	2.207	2.079	1.425	2.249	1.736	2.327	2.837	2.493	2.19396	2.22028	2.48527	2.19894	2.45727	2.40026	1.76093	2.54327	1.93227	2.36895	2.66829	2.0573
chr9	44336347	44344228	Hmbs	-	2.662	1.843	2.573	1.947	2.256	1.99	2.277	1.916	1.911	2.068	2.205	2.37	2.603	2.323	2.014	2.235	2.231	1.758	1.415	2.231	2.284	2.357	2.652	2.051	2.27867	2.16993	1.9985	2.32338	2.38958	1.95309	1.61292	2.39805	2.38651	2.36127	2.52435	1.75775
chr15	76070181	76080870	Puf60	-	2.094	2.374	2.367	1.891	2.334	2.273	1.733	2.231	1.949	1.996	2.102	2.671	2.855	2.9	2.436	2.163	2.519	2.124	1.604	1.808	1.87	2.618	2.729	2.438	2.16799	2.52499	2.31687	2.24362	2.74324	2.43574	1.9471	2.12633	2.10744	2.71842	2.63627	2.09599
chr17	56016749	56036637	Sh3gl1	-	2.314	1.903	2.18	2.26	2.352	2.405	1.845	1.999	2.225	2.054	2.113	2.364	3.17	2.15	2.782	2.287	2.181	1.72	1.54	1.681	2.053	2.497	2.823	2.164	2.41687	1.73876	2.65116	2.37508	2.4265	2.06144	1.9159	2.02987	2.31335	2.60734	2.72185	1.78987
chr4	41738492	41741359	Sigmar1	-	2.755	2.275	1.732	1.718	2.45	3.01	1.687	1.533	2.038	1.662	2.266	2.885	2.229	2.361	2.412	1.472	2.166	2.163	1.389	1.604	1.103	2.174	2.669	1.938	1.73003	2.08944	2.32684	1.53224	2.33063	2.39102	1.6394	1.83577	1.27513	2.24549	2.59884	1.68518
chr2	11705292	11733985	Il15ra	+	1.915	1.945	2.866	1.983	1.931	2.36	1.816	2.136	2.569	2.373	1.861	2.235	1.702	1.679	1.823	1.769	1.464	1.656	1.466	1.628	1.933	1.63	1.516	1.768	1.627	1.63813	1.8101	1.77794	1.48862	1.69016	1.50355	1.6628	1.9589	1.64085	1.50565	1.73031
chr3	121202009	121263316	Tmem56	-	2.155	1.902	2.564	1.926	1.939	2.832	2.013	2.19	2.211	1.821	1.907	2.516	1.609	2.039	1.925	1.78	1.692	1.853	1.621	1.789	1.577	1.539	1.689	1.722	1.50079	1.9509	1.85688	1.73172	1.66344	1.84403	1.63149	1.81882	1.62601	1.60708	1.77602	1.82782
chr8	83715176	83723351	Ddx39	+	2.586	2.257	1.967	1.832	2.175	2.343	2.07	1.793	2.14	2.005	2.001	2.795	2.393	2.586	2.407	2.079	2.066	1.822	1.631	2.345	2.19	2.64	2.312	2.045	2.09639	2.42697	2.36045	2.11984	2.16913	1.96233	1.78344	2.48445	2.29136	2.67818	2.26191	1.88154
chr1	131970608	131982972	Slc45a3	+	2.477	1.98	1.798	1.784	2.538	2.648	1.712	1.933	2.364	1.739	2.203	2.78	2.725	2.542	2.395	2.421	2.061	1.927	1.236	1.665	1.74	2.336	2.98	2.338	2.00613	2.1732	2.31046	2.55491	2.34755	2.30038	1.6304	2.01461	1.97901	2.39861	2.80039	1.85036
chr10	127296220	127311786	Mars	-	2.68	2.037	2.311	1.792	2.39	2.437	2.119	1.886	1.795	2.175	2.114	2.206	3.167	2.46	2.676	2.206	2.339	2.179	1.74	1.767	1.746	2.412	2.904	2.24	2.40845	2.02777	2.51356	2.25683	2.54659	2.48683	2.09155	2.10575	2.01544	2.5556	2.86525	1.96238
chr9	44773008	44792714	Ift46	+	2.39	2.086	2.459	1.858	2.227	2.193	2.117	2.116	2.095	2.063	2.057	2.279	2.059	2.109	2.197	2.014	1.967	1.798	1.585	1.823	1.907	2.066	1.996	1.671	1.8389	1.95733	2.10524	1.97362	1.96948	1.83482	1.64763	1.90292	1.99568	2.15492	2.07663	1.73482
chr3	98741475	98762410	Hsd3b3	-	2.227	1.594	2.765	2.629	1.628	2.026	2.54	1.958	2.12	2.25	1.898	2.3	0.8198	0.8726	1.076	0.9626	1.148	1.088	1.534	1.061	1.405	0.9401	0.8471	1.959	1.0761	1.08524	1.24409	1.08526	1.22436	1.11717	1.5151	0.993153	1.28732	0.771716	0.627127	1.68656
chr4	43496143	43499660	Arhgef39	-	2.188	1.843	2.485	1.473	2.392	2.715	1.597	2.387	2.841	1.863	2.207	1.943	3.558	2.828	2.965	2.336	2.421	1.612	1.608	2.763	1.874	2.237	3.177	2.134	2.58185	2.25208	2.72248	2.36006	2.64482	1.96875	2.03086	3.18514	2.2286	2.45724	3.19606	1.88505
chr17	47436638	47470638	AI661453	+	2.485	1.909	2.167	1.68	2.345	2.5	2.031	2.159	1.991	1.883	2.393	2.381	2.854	2.547	2.406	2.132	2.246	1.955	1.252	1.874	1.746	2.225	2.87	2.289	2.12034	2.15531	2.2937	2.23653	2.50478	2.30545	1.63156	2.22009	1.99605	2.31644	2.74025	1.8755
chr19	8757102	8770910	Nxf1	+	2.186	1.954	2.353	2.047	2.229	2.281	2.182	2.017	2.078	2.078	2.214	2.302	1.888	1.751	1.759	1.882	1.748	1.742	1.617	1.842	1.806	1.788	1.93	1.733	1.83839	1.72765	1.75674	1.89566	1.7724	1.77198	1.64737	1.8676	1.82165	1.78853	1.91024	1.68777
chr10	121410350	121476250	Rassf3	-	2.211	2.067	2.651	1.696	2.259	2.246	1.834	2.283	2.001	1.897	2.207	2.566	2.209	2.36	2.472	1.892	1.933	1.758	1.529	1.876	1.676	1.911	2.226	1.84	1.74935	2.07644	2.33677	1.87735	2.01118	1.90125	1.70956	2.06612	1.84793	2.03698	2.27827	1.79081
chr8	119910359	119957559	Usp10	+	2.226	1.926	2.225	2.003	2.395	2.406	1.827	2.135	2.184	2.056	2.215	2.318	2.446	2.296	2.357	2.172	2.093	1.811	1.612	1.922	1.868	2.252	2.255	2.153	2.01579	2.05459	2.2712	2.20865	2.21893	1.99303	1.81697	2.11673	2.01932	2.32674	2.21999	1.97506
chr1	74285033	74287453	Pnkd	+	2.409	1.924	2.186	1.763	1.918	2.55	2.213	2.014	2.109	2.115	1.824	2.88	1.855	1.724	2.128	1.864	2.167	1.802	1.828	2.306	1.494	1.89	2.278	1.634	1.92695	1.75308	2.12315	1.83415	2.12109	1.74897	1.77678	2.26553	1.47321	1.89783	2.32338	1.72588
chr9	104098137	104126643	Ackr4	-	2.164	1.827	2.601	1.875	2.235	2.843	1.81	2.077	2.112	2.022	1.736	2.602	1.732	2.001	2.164	1.823	1.515	1.804	1.572	1.651	1.617	1.69	1.56	1.52	1.51555	1.82938	2.03556	1.7361	1.468	1.79526	1.59988	1.71386	1.7132	1.81789	1.71795	1.70636
chr7	29170209	29173933	Ggn	+	2.495	1.85	2.083	2.354	2.595	2.343	2.05	1.896	2.563	1.561	2.088	2.023	3.211	2.737	3.802	2.129	2.005	1.634	1.417	2.476	1.697	2.966	2.827	1.509	2.26068	2.13211	3.49075	2.0596	2.12565	1.8929	1.76236	2.85603	2.0599	3.25998	3.00027	1.50976
chr4	116702433	116708385	Mmachc	-	2.003	1.857	2.935	2.102	1.718	2.258	2.245	2.054	2.506	1.948	2.048	2.218	1.451	1.618	1.537	1.421	1.345	1.487	1.66	1.923	1.446	1.256	1.364	1.843	1.46897	1.64079	1.56218	1.44615	1.36769	1.50481	1.6705	1.92376	1.4346	1.23001	1.32099	1.78055
chr2	91256164	91264680	Pacsin3	+	2.366	2.027	2.83	1.789	2.388	2.543	1.857	2.015	1.746	1.915	2.314	2.099	3.116	3.031	2.835	2.245	2.328	2.092	1.542	1.969	1.752	2.41	3.348	2.24	2.2107	2.52265	2.65389	2.32143	2.59226	2.4744	1.97282	2.37854	2.07056	2.56788	3.27549	1.86739
chr18	32123125	32138205	Proc	-	1.937	1.896	2.645	1.89	2.322	2.358	1.878	2.398	1.998	2.002	2.013	2.542	1.996	1.991	2.2	1.801	1.662	1.41	1.347	1.633	1.446	1.754	1.782	1.638	1.55398	1.7141	2.06279	1.77805	1.7279	1.53931	1.51431	1.81287	1.61302	1.88274	1.84703	1.6139
chr5	115327176	115333080	Srsf9	+	2.316	2.002	1.892	1.922	2.625	2.435	1.943	1.847	2.034	1.91	2.371	2.582	2.476	2.268	2.38	2.256	2.128	1.882	1.003	1.57	1.726	2.405	2.689	1.618	1.91367	1.93773	2.24285	2.27302	2.26024	2.09052	1.24885	1.81424	1.92968	2.52917	2.69472	1.46633
chr1	134074864	134079155	Btg2	-	2.43	1.793	2.193	2.086	1.969	1.917	1.742	2.013	1.981	1.653	2.586	3.509	2.916	2.449	2.365	1.979	3.472	2.011	1.288	1.727	1.665	2.462	2.753	1.638	2.30482	2.04412	2.13787	1.90106	3.5147	2.14579	1.48633	1.96031	1.90474	2.67961	2.91994	1.72571
chr2	168180964	168207112	Adnp	-	2.215	1.85	2.558	2.049	1.807	2.273	2.116	2.164	2.25	2.038	2.127	2.418	1.53	1.879	1.555	1.725	1.821	1.763	1.64	1.937	1.769	1.733	1.28	1.861	1.61457	1.91703	1.55584	1.698	1.7755	1.70836	1.58557	1.89212	1.74303	1.73528	1.31988	1.94784
chr11	106397619	106487796	Ern1	-	2.093	2.048	2.338	2.122	2.043	2.169	2.086	2.026	2.022	2.25	2.231	2.433	1.802	1.926	1.705	1.998	1.938	1.891	1.796	1.873	1.906	1.725	1.69	1.803	1.81295	1.91193	1.67283	1.95463	1.89034	1.84595	1.76047	1.8539	1.91023	1.75947	1.76162	1.91868
chr7	101289615	101302088	Atg16l2	-	2.108	1.921	2.401	1.668	2.107	2.589	1.727	2.341	2.103	1.875	2.64	2.38	3.2	2.579	2.739	2.222	2.143	1.58	1.539	1.934	1.784	2.343	2.799	2.059	2.2782	2.04671	2.52964	2.269	2.37979	1.94001	1.95566	2.34073	2.11424	2.53017	2.77653	1.76032
chr19	7198205	7206284	Otub1	-	2.246	2.099	2.763	1.72	2.614	2.48	1.799	2.176	1.874	1.776	1.997	2.311	2.382	2.612	2.765	1.777	2.276	1.593	1.363	1.876	1.82	2.239	2.836	1.822	1.80792	2.28783	2.64708	1.82167	2.4396	1.83188	1.63349	2.13444	2.02273	2.34236	2.79634	1.59565
chr11	78261753	78290625	2610507B11Rik	+	1.955	1.873	2.452	2.157	2.001	2.136	2.046	1.966	2.356	2.135	2.285	2.491	1.913	1.792	2.005	1.954	2.007	1.783	1.663	1.742	1.777	1.742	1.758	1.953	1.78892	1.71108	1.96105	1.94085	2.01847	1.81291	1.70517	1.79026	1.82516	1.78389	1.78744	1.96381
chr8	3458816	3467648	Pex11g	-	2.458	1.852	2.411	2.1	2.35	2.59	1.893	1.828	2.495	1.871	1.732	2.269	1.786	2.151	2.264	1.891	2.074	1.619	1.348	1.461	1.416	1.85	1.994	2.19	1.41	1.94966	2.20543	1.94331	2.2053	1.79741	1.54162	1.63795	1.54439	1.89794	1.92961	1.98138
chr11	78094672	78157339	Fam222b	+	2.094	1.998	2.357	2.012	2.013	2.407	2.041	1.992	2.225	2.05	2.267	2.392	2.168	2.104	2.097	2.12	2.102	1.817	1.708	1.773	1.864	1.939	1.951	1.749	1.9064	1.91888	1.97969	2.06182	2.09427	1.85105	1.77516	1.86459	1.97134	2.05342	2.06382	1.85155
chr7	4137055	4148173	Leng8	+	2.601	1.966	2.381	1.952	2.027	2.517	1.67	2.193	2.11	1.631	1.947	2.853	2.912	2.129	2.579	1.833	1.768	1.705	1.605	1.814	1.366	2.331	2.281	2.01	2.15823	1.69835	2.41566	1.88114	1.9718	2.00863	1.95264	2.14983	1.63419	2.47573	2.24645	1.74034
chr8	70184339	70212281	Slc25a42	-	2.193	2.174	2.436	1.932	2.229	2.445	1.79	2.204	1.867	1.808	2.219	2.551	2.533	2.669	2.293	2.093	2.615	1.999	1.547	2.053	1.854	2.151	2.807	2.253	2.05733	2.40968	2.21106	2.14949	2.77096	2.21547	1.78503	2.27363	2.01827	2.21995	2.74168	2.01445
chr11	113649528	113662401	Cog1	+	2.23	1.988	2.5	2.022	2.185	2.363	1.815	1.916	2.322	1.946	2.014	2.546	2.754	2.054	2.855	2.264	1.869	1.839	1.494	2.085	1.771	2.185	2.567	1.766	2.18495	1.70371	2.68888	2.24747	1.96746	2.01787	1.71868	2.32091	1.98354	2.33959	2.62904	1.70091
chr3	96705891	96708560	Nudt17	-	2.306	1.954	2.376	1.784	2.861	2.501	1.732	2.431	1.787	1.571	2.356	2.185	3.077	2.126	2.185	1.993	1.667	1.839	1.675	2.57	1.901	2.591	2.839	1.544	2.6458	1.8914	2.11155	2.04523	1.80945	2.03621	1.89151	2.77035	2.04972	2.65263	2.77808	1.32507
chr18	12755311	12819907	Osbpl1a	-	1.924	1.795	2.337	2.277	1.966	2.272	2.022	1.979	2.267	2.529	2.153	2.322	1.648	1.714	1.658	1.765	1.72	1.571	1.516	1.526	1.886	1.635	1.579	1.799	1.6027	1.69518	1.66018	1.78272	1.74778	1.60337	1.54748	1.55113	1.8993	1.63099	1.55221	1.74397
chr5	117120128	117275098	Taok3	+	2.069	1.986	2.349	1.688	2.269	2.872	1.746	2.286	2.257	1.749	1.887	2.677	2.248	2.245	2.373	1.857	1.808	1.725	1.452	1.941	1.687	1.865	2.099	1.819	1.79162	1.96544	2.2421	1.84661	1.88998	1.87119	1.63425	2.13115	1.85691	1.98652	2.14397	1.75927
chr17	56009200	56016783	Mpnd	+	2.69	1.926	2.569	2.042	2.223	2.111	2.197	1.91	2.068	2.178	1.818	2.092	3.208	1.93	2.644	2.496	2.179	1.426	1.747	1.766	1.915	2.396	2.826	2.221	2.48837	1.54449	2.53163	2.59578	2.42995	1.76713	2.11734	2.10456	2.16079	2.48805	2.70332	1.8226
chr17	46428941	46431771	Crip3	+	2.093	1.574	1.996	2.096	2.705	1.79	1.812	2.63	2.16	2.677	1.832	2.458	3.352	2.455	2.784	2.435	2.337	1.907	1.858	1.93	1.507	3.176	3.629	2.245	2.60371	2.08146	2.71361	2.59614	2.65806	2.31637	2.28408	2.30117	1.75165	3.22252	3.40579	1.68044
chr11	88830791	88851503	Akap1	-	2.413	2.076	2.428	1.933	2.311	2.25	1.875	2.016	2.181	2.11	2.025	2.205	2.802	2.493	2.494	2.317	2.203	1.814	1.556	2.004	1.83	2.423	2.841	2.066	2.19619	2.15644	2.37895	2.37574	2.3878	2.07712	1.84972	2.28059	2.04173	2.52214	2.77982	1.79677
chr10	127094258	127121160	Os9	-	2.778	1.851	2.122	1.788	2.295	2.298	2.21	2.009	1.962	2.082	2.097	2.33	2.786	2.349	2.441	2.33	2.102	1.937	1.578	1.789	1.894	2.357	2.588	1.891	2.20368	2.00207	2.29061	2.33729	2.22812	2.14309	1.82521	2.03847	2.10688	2.49444	2.61114	1.76099
chr18	34861206	34864956	Egr1	+	2.141	1.744	2.128	1.538	2.051	2.324	1.844	2.446	1.943	1.947	2.088	3.627	2.818	2.548	2.523	2.086	2.347	1.573	1.983	2.094	3.001	2.934	2.812	2.394	2.51504	2.44396	2.57473	2.25035	2.58082	1.83313	2.2263	2.27731	3.08117	2.86788	2.55644	1.90585
chr2	160731309	160775760	Plcg1	+	2.19	1.953	2.218	2.156	2.273	2.244	1.996	2.226	2.146	1.981	2.029	2.406	2.117	2.248	2.125	2.046	1.872	1.727	1.547	1.807	1.721	1.867	2.205	1.957	1.75496	2.04181	2.04765	2.07048	1.97131	1.87413	1.71495	1.96875	1.84956	1.93535	2.18614	1.82392
chr19	46075846	46085543	Nolc1	+	2.518	1.871	2.138	1.973	1.718	2.309	2.002	2.247	1.954	2.304	2.384	2.386	2.751	2.09	2.461	2.207	1.686	2.067	1.35	1.822	1.881	2.472	2.336	2.5	2.18469	1.81574	2.42206	2.34667	1.94754	2.39369	1.68511	2.10881	2.06278	2.49203	2.13755	2.02634
chr10	126995612	126999975	Ctdsp2	+	2.177	2.287	2.075	1.626	2.271	2.891	1.5	2	1.841	1.976	1.654	3.491	2.536	1.914	2.819	2.028	1.963	1.943	1.619	2.1	1.367	1.751	2.572	1.331	2.05566	1.5696	2.59596	1.91174	1.93893	1.99655	1.73558	2.26503	1.56589	1.96918	2.79488	1.54401
chr4	106442333	106464325	Pcsk9	-	2.502	1.7	2.398	2.165	2.354	2.182	1.961	1.918	2.641	2.137	1.787	2.037	2.365	2.075	2.346	2.046	1.918	2.016	1.402	1.602	1.602	2.018	2.47	2.047	1.897	1.82017	2.26591	2.10223	2.07213	2.22961	1.63666	1.81929	1.7635	2.08528	2.40464	1.81058
chr8	123653928	123663880	Rhou	+	2.176	2.044	2.488	1.614	2.149	2.429	1.826	2.638	2.421	1.676	2.037	2.278	2.377	2.642	2.024	1.764	1.955	1.684	1.489	2.012	2	1.876	2.174	1.916	1.87877	2.35145	1.90601	1.78344	2.07673	1.8729	1.70994	2.22985	2.17963	1.98228	2.1718	1.77019
chr3	94974730	95006937	Pi4kb	+	2.27	2.041	2.4	1.883	2.051	2.32	1.951	2.177	2.037	2.01	2.115	2.514	1.913	2.004	1.881	1.725	1.979	1.778	1.684	1.803	1.872	1.753	1.599	1.894	1.77302	1.90794	1.82333	1.70017	1.98147	1.80223	1.72444	1.85411	1.92824	1.80882	1.64886	1.93236
chr8	45241167	45262031	F11	-	2.401	1.686	2.84	1.606	1.559	2.156	2.346	2.626	2.114	1.808	1.982	2.642	1.107	1.545	1.055	1.413	1.367	1.365	1.429	1.485	1.255	1.083	0.9576	1.453	1.16832	1.56129	1.03642	1.36972	1.30918	1.30281	1.3726	1.44456	1.24068	1.10497	1.02602	1.57804
chr11	78206748	78245703	Supt6	-	2.198	1.999	2.33	2.139	2.162	2.201	2.067	1.968	2.131	2.114	1.991	2.466	2.217	2.121	2.163	2.168	1.946	1.943	1.676	1.77	1.849	2.055	2.14	1.897	1.93507	1.94743	2.08066	2.15976	1.99473	2.03157	1.78728	1.88686	1.95431	2.13163	2.17082	1.86488
chr10	79960151	79969246	Wdr18	+	2.085	1.86	2.18	1.887	2.24	2.317	1.843	2.034	2.118	2.377	2.207	2.618	3.452	2.942	2.875	2.448	2.401	1.55	1.459	2.341	2.115	2.733	3.461	2.542	2.49193	2.44778	2.75924	2.62332	2.78	2.0453	1.98321	2.80674	2.43488	2.81963	3.22699	1.89997
chr10	81153970	81167720	Pias4	-	2.108	2.071	2.306	1.913	2.089	2.696	1.788	2.176	1.886	1.895	2.173	2.655	3.714	2.832	3.367	2.352	2.679	1.903	1.66	1.953	1.801	2.713	3.551	2.393	2.58431	2.19393	3.13469	2.43957	3.00059	2.37275	2.19203	2.46145	2.20001	2.91669	3.47351	1.94846
chr17	34839225	34850204	Skiv2l	-	2.543	1.705	2.504	2.066	2.23	2.051	1.775	1.961	2.03	2.074	2.439	2.371	3.883	2.89	3.013	2.84	2.684	1.82	1.655	1.913	2.203	2.295	3.081	2.48	2.66335	2.16496	2.70072	2.85862	2.95166	2.25484	2.17517	2.43663	2.64824	2.58	3.12389	2.19893
chr10	127165155	127168523	B4galnt1	+	2.366	1.709	2.262	1.74	2.243	2.569	1.972	1.945	2.493	2.339	2.133	1.978	2.79	2.87	2.856	2.465	2.316	2.057	1.588	1.507	2.047	1.971	2.922	2.207	1.96012	2.37302	2.63732	2.47001	2.49009	2.34558	1.93646	1.86074	2.35141	2.17148	2.96395	2.03582
chr7	127256961	127260667	Dctpp1	-	2.063	2.581	2.557	1.922	1.824	2.376	1.663	2.261	1.945	1.984	1.906	2.658	2.762	2.704	2.379	1.8	2.074	1.537	1.233	2.239	1.873	2.571	2.699	2.42	2.08171	2.38144	2.34396	1.98227	2.40336	1.94324	1.64591	2.58837	2.08861	2.58264	2.43645	1.81305
chr19	44073333	44107477	Chuk	-	2.163	1.807	2.488	2.125	1.73	2.219	2.174	2.125	2.451	2.228	2.017	2.202	1.305	1.547	1.372	1.638	1.704	1.612	1.718	1.644	1.697	1.415	1.21	1.765	1.49035	1.64908	1.40567	1.61814	1.64548	1.5297	1.62679	1.55875	1.63258	1.38628	1.23186	1.85231
chr11	100859350	100885169	Stat5a	+	2.308	1.844	1.959	1.85	2.084	2.825	1.857	2.123	2.153	1.887	2.251	2.576	2.686	2.428	2.427	2.393	2.374	1.915	1.743	2.072	1.814	2.225	2.738	2.208	2.19388	2.14938	2.32467	2.42976	2.51264	2.11831	1.97378	2.29303	1.98808	2.31493	2.70656	2.01799
chr19	37268740	37330613	Ide	-	2.565	1.872	3.159	1.612	2.558	2.446	1.625	1.831	2.358	2.185	1.853	1.645	1.436	2.15	1.439	1.535	1.411	1.49	1.433	1.321	2.059	1.333	1.298	1.931	1.27873	2.07381	1.42815	1.57374	1.48359	1.58068	1.52603	1.40064	2.10949	1.3386	1.24296	1.79957
chr8	95864136	95888365	Got2	-	2.13	1.806	2.509	2.085	1.841	2.565	2.008	1.979	2.437	2.284	1.795	2.265	1.767	1.937	1.908	1.754	1.626	1.829	1.448	1.801	1.822	1.706	1.744	1.686	1.64966	1.85878	1.86357	1.73802	1.63313	1.85391	1.48535	1.84545	1.86822	1.74865	1.77775	1.7055
chr11	70688360	70700155	Inca1	-	1.826	1.976	2.529	1.955	1.969	2.442	2.1	2.486	2.068	1.779	2.107	2.464	1.857	2.07	1.886	1.899	2.01	2.2	1.647	1.913	1.703	1.755	1.805	1.758	1.78466	1.99366	1.8108	1.83009	1.95252	2.15911	1.62784	1.92072	1.74274	1.83192	1.92424	1.9247
chr7	24530647	24538600	Irgq	+	2.567	1.751	1.778	1.881	2.448	2.544	1.883	1.969	2.326	2.049	2.088	2.415	2.297	2.38	2.43	1.981	1.933	1.952	1.663	1.878	1.466	2.44	2.48	2.043	1.88578	2.15915	2.36483	2.03684	2.07516	2.14581	1.87378	2.07107	1.60668	2.49361	2.41186	1.81844
chr10	79682194	79688398	Cdc34	+	2.523	1.731	2.8	2.144	2.09	2.316	1.685	2.019	2.305	1.602	2.127	2.348	3.013	2.7	3.086	2.347	2.205	1.975	1.791	1.92	1.838	2.7	3.026	2.33	2.2536	2.27884	2.94303	2.42217	2.43826	2.3063	2.16029	2.26723	2.10312	2.82295	2.94674	1.98848
chr4	129489007	129490770	Tssk3	-	2.105	1.967	2.082	1.608	3.378	2.625	1.725	2.125	1.483	1.767	1.864	2.948	2.681	2.521	2.68	2.146	2.474	1.957	2.366	1.768	1.621	2.703	2.661	2.264	2.22291	2.26033	2.58251	2.17745	2.60015	2.14361	2.57884	1.97282	1.78357	2.78908	2.63635	2.09438
chr18	31931506	31958619	Lims2	+	2.091	2.073	2.581	1.965	2.342	2.461	1.609	2.114	2.007	1.946	1.942	2.544	2.465	2.355	2.653	1.819	2.106	1.658	1.493	1.902	1.623	2.128	2.595	2.027	1.89477	2.03923	2.54646	1.87645	2.2822	1.90773	1.77101	2.16306	1.82188	2.21946	2.53381	1.76792
chr11	101325062	101329694	Aoc2	+	2.282	1.882	2.3	2.014	2.573	2.531	1.622	1.734	2.117	2.489	1.998	2.133	2.561	2.642	2.692	2.7	2.499	2.349	1.663	1.866	2.284	2.706	2.816	2.006	2.19678	2.41277	2.57712	2.67885	2.55095	2.45342	1.79926	2.01347	2.42205	2.814	2.87332	1.99201
chr19	4510471	4621752	Pcx	+	2.117	1.927	2.289	1.904	2.007	2.64	1.902	2.112	2.128	2.147	2.13	2.37	2.092	2.09	1.983	1.868	2.069	1.731	1.408	1.871	1.777	1.939	1.915	2.079	1.80979	1.93796	1.93747	1.90533	2.16552	1.86306	1.55194	2.00317	1.87373	1.97664	1.86989	1.92749
chr15	89386890	89388708	Klhdc7b	+	2.908	1.574	2.179	1.336	2.134	3.886	1.364	2.126	2.147	0.9487	2.359	2.711	3.49	2.502	3.734	1.539	1.377	1.978	1.28	2.217	1.322	2.162	3.854	2.875	2.26103	1.90936	3.65383	1.84743	1.95017	2.69204	2.01105	2.84119	1.71547	2.20088	3.41443	1.83311
chr2	34804363	34823181	Fbxw2	-	2.227	1.683	2.387	2.147	1.904	2.369	2.25	2.015	2.247	2.272	2.004	2.154	1.496	1.599	1.43	1.784	1.893	1.71	1.541	1.386	1.835	1.534	1.111	1.63	1.55337	1.59973	1.38795	1.71303	1.80698	1.62279	1.46647	1.338	1.82741	1.58067	1.2258	1.82679
chr9	45906568	45929722	Pcsk7	+	2.219	1.988	2.235	2.155	2.074	2.21	1.919	2.026	2.073	2.07	2.073	2.616	2.226	2.033	2.017	1.958	2.175	1.681	1.381	1.955	1.797	1.96	2.031	2.184	1.91255	1.87203	1.97987	2.01606	2.2996	1.84349	1.55273	2.10733	1.90128	1.98758	1.95324	1.97225
chr14	34351881	34355393	Fam25c	-	2.199	1.818	2.389	2.276	2.463	1.933	2.202	1.321	2.262	2.368	2.03	2.393	2.385	2.179	1.799	1.96	2.182	1.718	1.255	1.164	1.731	2.212	2.499	2.969	1.83575	1.98202	1.87857	2.24039	2.5875	2.17288	1.68354	1.49048	1.8797	2.10719	2.06497	2.13002
chr5	92603050	92606579	Stbd1	+	2.064	2.145	3.247	1.808	1.803	2.448	1.85	1.836	2.309	2.262	1.825	2.05	2.01	2.172	2.277	1.632	2.064	1.541	1.596	1.84	1.784	1.599	2.198	2.088	1.67951	1.99722	2.22925	1.68259	2.18424	1.70221	1.76948	1.99707	1.89597	1.63719	2.13371	1.89255
chr11	69733998	69758633	Polr2a	-	2.16	1.906	2.267	1.954	2.202	2.527	2.129	1.914	2.043	2.08	2.04	2.424	1.914	2.117	1.859	1.861	2.116	1.886	1.543	2.01	1.924	1.747	1.705	1.923	1.79458	2.02958	1.80049	1.82832	2.10606	1.89571	1.56928	2.04977	1.97417	1.80448	1.76671	1.98585
chr7	30727700	30729534	Tmem147	-	2.451	1.839	1.671	2.432	2.344	2.879	1.412	2.305	2.206	1.841	2.001	2.264	3.16	2.734	1.965	1.592	1.794	1.94	1.466	2.093	2	2.277	3.13	3.671	2.35663	2.46556	2.11483	2.04344	2.43039	2.64469	2.12233	2.5843	2.20962	2.08828	2.42629	2.33563
chr15	79134654	79141251	1700088E04Rik	-	2.145	1.856	1.942	1.983	1.957	2.512	1.816	2.566	2.278	1.886	2.399	2.284	2.744	2.143	2.338	2.305	1.964	1.988	1.699	1.85	1.659	2.009	2.425	1.966	2.18662	1.80444	2.18302	2.29835	2.07044	2.17229	1.92589	2.08425	1.86536	2.15223	2.46986	1.87724
chr18	75367364	75395934	Smad7	+	2.333	1.926	2.607	1.776	2.156	2.377	1.866	2.086	2.028	2.002	2.232	2.235	2.917	2.417	2.64	2.282	2.415	1.812	1.564	2.033	1.869	2.295	2.986	2.345	2.27007	2.07367	2.54449	2.3785	2.64773	2.12515	1.90179	2.33962	2.08867	2.37192	2.86437	1.96903
chr11	78522849	78536260	Tnfaip1	-	2.182	2.115	2.23	2.156	2.386	2.495	1.883	1.81	1.857	1.964	1.963	2.58	2.767	2.309	2.195	2.102	2.108	1.96	1.907	1.723	1.864	2.354	2.363	2.017	2.26971	2.01968	2.07838	2.12282	2.23099	2.1499	2.12854	1.94091	2.04302	2.45886	2.35844	1.86775
chr11	48865248	48871346	Irgm1	-	2.594	2	2.692	1.844	1.765	1.983	2.271	1.981	2.422	1.978	2.031	2.052	1.965	1.57	1.668	2.089	1.705	1.542	1.709	1.817	1.483	1.599	1.642	1.401	1.83667	1.45177	1.56383	2.00287	1.64088	1.50386	1.70081	1.84273	1.54663	1.70449	1.79333	1.60213
chr17	64601648	64755110	Man2a1	+	1.848	1.753	2.617	2.279	1.805	2.12	2.015	1.713	2.727	2.658	1.984	2.093	1.5	1.529	1.466	1.749	1.816	1.668	1.544	1.593	1.934	1.53	1.258	1.654	1.62389	1.58416	1.46629	1.70828	1.74814	1.58685	1.46343	1.52687	1.89617	1.53433	1.31835	1.78424
chr17	30592861	30612659	Glo1	-	2.685	1.772	1.92	1.727	2.209	2.761	2.05	1.982	2.063	1.782	2.123	2.533	1.957	2.149	2.031	1.756	1.883	1.82	1.464	1.705	1.526	1.817	2.131	1.75	1.65915	1.97182	1.95453	1.76029	1.94809	1.92595	1.59084	1.83279	1.63478	1.88682	2.1419	1.68203
chr4	129307099	129335370	Rbbp4	-	1.991	1.753	2.469	2.405	1.865	2.255	2.225	1.813	2.157	2.077	2.375	2.217	1.539	1.73	1.382	1.787	1.822	1.703	1.541	1.61	1.827	1.579	1.337	2.055	1.58233	1.77012	1.4175	1.81649	1.84407	1.71626	1.54405	1.60145	1.80544	1.54303	1.28523	1.98603
chr13	34977747	34994144	Eci2	-	1.932	1.941	2.855	1.729	1.99	2.837	1.688	2.196	1.885	1.957	1.854	2.736	1.59	1.54	1.588	1.566	1.56	1.594	1.536	1.616	1.786	1.371	1.362	1.688	1.58698	1.5328	1.57804	1.5547	1.54878	1.58427	1.52918	1.61351	1.78926	1.38143	1.38102	1.71702
chr1	134346096	134361999	Tmem183a	-	1.869	1.884	2.745	2.129	1.918	2.556	1.919	2.13	2.07	2.032	1.868	2.476	1.192	1.732	1.63	1.497	1.55	1.71	1.836	1.589	1.713	1.481	1.319	1.85	1.37048	1.83971	1.67843	1.49765	1.51437	1.64959	1.76229	1.5135	1.6472	1.4364	1.30709	1.88228
chr3	90248191	90253612	Slc39a1	+	2.014	2.019	2.53	1.754	2.356	2.623	1.656	2.138	2.1	1.822	2.045	2.536	2.61	1.905	2.216	2.067	2.015	2.039	1.796	1.682	1.685	1.799	2.081	2.092	2.1529	1.626	2.08661	2.05871	2.09932	2.18743	1.98004	1.87316	1.85477	1.91889	2.12251	2.02663
chr4	43381981	43427092	Rusc2	+	1.95	1.794	2.069	2.038	2.395	2.66	1.821	1.876	2.196	2.002	2.17	2.622	2.279	2.25	2.205	2.052	2.117	1.78	1.464	1.929	1.776	2.318	2.459	2.224	1.93663	2.09303	2.19648	2.15499	2.29455	1.99517	1.67985	2.10858	1.88236	2.3142	2.3081	1.88905
chr16	13819250	13835453	Ntan1	+	2.448	1.73	2.4	2.051	2.193	2.242	2.188	1.855	2.21	2.055	1.769	2.451	2.127	1.847	2.133	1.885	1.805	1.702	1.608	1.526	1.708	1.798	1.886	1.691	1.80712	1.64142	2.02487	1.85749	1.84126	1.78519	1.72129	1.65254	1.83094	1.90051	1.95124	1.70212
chr13	95696919	95702768	F2rl2	+	1.861	1.737	2.507	2.191	1.778	2.842	2.179	1.9	2.572	2.292	1.888	1.834	1.978	1.553	1.685	2.014	1.621	1.681	1.187	1.939	1.563	1.514	1.702	1.632	1.78746	1.42823	1.61666	1.99276	1.63751	1.72593	1.25101	2.01276	1.63716	1.57923	1.74895	1.65134
chr5	90561208	90597906	5830473C10Rik	+	2.16	1.963	2.221	1.993	1.935	2.503	2.408	1.958	2.095	1.94	2.017	2.387	1.624	1.683	1.568	1.661	1.799	1.541	1.569	1.675	1.701	1.398	1.455	1.849	1.58047	1.65684	1.55638	1.66108	1.80794	1.55596	1.58715	1.69349	1.717	1.40868	1.45751	1.84051
chr12	76255231	76319820	Mthfd1	+	2.103	1.927	2.316	2.017	2.133	2.349	1.945	2.233	2.161	2.084	2.072	2.23	1.891	2.026	1.903	1.871	1.957	1.759	1.489	1.78	1.699	1.621	1.778	1.83	1.67124	1.88039	1.82128	1.84291	1.97229	1.80741	1.56027	1.86387	1.78521	1.6993	1.83813	1.8617
chr11	4874002	4894200	Nipsnap1	+	2.255	1.975	2.255	1.919	2.145	2.719	1.877	2.056	2.059	1.838	1.946	2.524	1.88	2.146	2.027	2.091	1.908	1.539	1.306	1.73	1.787	1.815	2.011	2.16	1.57336	1.99329	1.99877	2.15779	2.04036	1.70747	1.48114	1.88235	1.88711	1.83342	1.91827	1.92667
chr6	121300295	121337718	Slc6a13	+	2.365	1.819	2.128	1.769	2.139	2.528	1.976	1.996	2.546	2.226	1.88	2.19	2.023	1.946	1.939	1.939	1.977	1.643	1.596	1.818	1.662	1.732	1.937	2.048	1.77894	1.81294	1.89695	1.96797	2.05701	1.75406	1.71812	1.9312	1.74629	1.76739	1.9035	1.92563
chr2	164786020	164792770	Snx21	+	2.503	2.056	2.251	1.991	2.08	2.384	1.735	2.205	2.059	1.707	2.012	2.577	2.767	2.706	3.04	2.005	2.922	1.692	1.396	1.978	1.913	2.728	2.703	2.561	2.07506	2.33508	2.93154	2.10044	3.16276	2.01953	1.75173	2.30336	2.14943	2.81694	2.58588	2.17925
chr7	128265696	128272433	Slc5a2	+	2.39	1.892	2.461	1.751	2.74	2.073	1.802	2.094	1.759	1.824	1.968	2.798	2.668	2.245	2.709	2.17	1.813	1.586	1.16	1.758	1.66	2.071	2.201	1.595	1.8951	1.75518	2.45949	2.11804	1.91582	1.80084	1.44409	2.06858	1.9543	2.30625	2.33444	1.58387
chr11	100582835	100620168	Dnajc7	-	2.037	2.035	2.352	1.898	2.17	2.358	2.014	2.132	2.042	1.984	2.281	2.249	1.889	2.052	1.904	2.058	1.895	1.854	1.469	1.803	1.768	1.918	1.952	1.819	1.72993	1.95394	1.85732	2.05308	1.92221	1.90372	1.5316	1.86885	1.82747	1.96147	1.96984	1.80158
chr8	117701945	117759029	Hsd17b2	+	2.201	1.914	2.165	2.094	2.075	2.446	2.183	2.12	2.045	1.937	1.882	2.489	1.874	1.902	1.675	1.777	1.663	1.698	1.715	1.775	1.723	1.643	1.846	2.014	1.74377	1.84906	1.68327	1.8304	1.74544	1.79339	1.80726	1.84805	1.76075	1.62937	1.7649	1.84935
chr1	157506795	157568424	Sec16b	+	2.139	1.864	2.148	2.105	1.979	2.672	2.035	1.913	2.397	2.196	1.782	2.315	1.718	1.649	1.805	1.689	1.575	1.635	1.711	1.593	1.709	1.502	1.481	1.662	1.63747	1.58429	1.75576	1.65487	1.55563	1.63004	1.72009	1.61579	1.74513	1.55112	1.54276	1.73604
chr12	111442660	111455018	Tnfaip2	+	2.694	1.989	1.802	1.47	2.189	2.828	1.83	2.453	2.013	1.168	2.251	2.855	3.172	2.859	2.714	2.117	2.436	1.797	1.557	2.015	1.573	2.395	3.241	2.172	2.25073	2.34221	2.5306	2.1959	2.7061	2.18721	1.99622	2.43214	1.89697	2.5547	3.16534	1.78988
chr4	141761997	141790644	Dnajc16	-	2.335	2.054	2.163	1.592	2.338	2.204	1.917	2.236	2.157	2.007	2.212	2.318	2.554	2.185	2.18	2.187	2.125	1.744	1.542	1.701	1.827	2.145	2.604	1.781	2.08272	1.91308	2.07334	2.2115	2.24655	1.92851	1.75536	1.9091	1.99575	2.24029	2.59173	1.62707
chr2	180036366	180042464	Psma7	-	2.252	1.881	2.51	1.884	2.264	2.339	2.162	1.659	2.153	2.12	1.936	2.371	2.554	2.431	2.237	1.834	1.957	1.451	1.901	2.307	1.722	2.274	2.459	2.117	2.11291	2.20704	2.18908	1.92105	2.13794	1.68475	2.14649	2.52314	1.86772	2.30822	2.34065	1.80499
chr16	87483324	87495869	Cct8	-	2.222	1.82	2.247	1.949	1.627	2.283	2.119	1.975	2.638	2.445	2.074	2.13	1.432	1.656	1.432	1.639	1.707	1.423	1.794	1.634	1.581	1.521	1.219	1.797	1.49694	1.68948	1.43992	1.62725	1.68148	1.38961	1.75862	1.60254	1.55934	1.51504	1.23464	1.84013
chr5	119670861	119684724	Tbx3	+	2.573	1.78	2.569	1.797	1.783	2.501	2.059	2.259	2.28	1.83	1.826	2.272	2.3	2.153	2.115	2.126	1.651	1.823	1.373	1.941	1.475	1.968	2.144	1.597	1.8529	1.86811	1.96804	2.0927	1.70708	1.94419	1.53502	2.11958	1.64586	2.10687	2.2266	1.59906
chr10	61089330	61094329	Pcbd1	+	2.377	1.896	2.565	1.967	1.775	2.61	2.123	2.028	2.325	1.716	2.002	2.142	2.126	1.627	1.891	2.028	2.146	1.921	1.302	1.872	1.528	1.809	2.033	1.768	1.94401	1.51072	1.83064	2.01378	2.16813	1.96969	1.36747	1.94447	1.59768	1.8661	2.06773	1.77059
chr14	8214080	8223569	Kctd6	+	2.312	1.85	1.951	2.159	1.604	2.615	2.298	1.753	2.288	2.05	1.96	2.684	1.429	1.494	1.657	1.391	1.666	1.545	1.497	1.512	1.634	1.477	1.449	1.686	1.47417	1.52759	1.68002	1.40446	1.67091	1.54237	1.48784	1.49732	1.61482	1.45432	1.42383	1.65936
chr9	119357380	119393797	Xylb	+	1.988	2.051	2.526	1.992	2.184	2.373	1.728	2.069	2.227	2.146	1.933	2.303	2.363	2.175	2.288	2.059	1.931	1.711	1.602	1.982	1.734	1.911	2.12	1.795	1.93994	1.90604	2.14998	2.02877	1.9854	1.82689	1.75622	2.1514	1.89543	2.0413	2.19603	1.7936
chr16	91679264	91688728	Donson	-	2.116	2.167	2.365	1.986	1.935	1.932	2.187	1.935	2.242	2.312	1.981	2.36	1.882	2.14	1.814	1.913	1.862	2.026	1.776	1.802	2.032	1.686	1.815	2.036	1.79173	2.08525	1.78903	1.91209	1.87941	2.056	1.81286	1.83999	2.06539	1.70906	1.82199	2.02119
chr14	54426908	54429750	Mrpl52	+	2.158	1.91	2.233	1.69	2.659	2.348	2.328	1.51	2.083	1.701	2.05	2.848	2.63	2.406	1.83	2.354	2.073	2.096	1.508	1.819	1.709	1.536	2.314	2.004	2.04202	2.03841	1.64875	2.32505	2.1623	2.26951	1.73167	2.05879	1.93087	1.7059	2.39789	1.96783
chr9	21766772	21798546	Kank2	-	2.228	2.133	2.115	1.74	2.356	2.067	1.981	2.205	2.388	1.852	2.203	2.242	2.678	2.657	2.586	2.425	2.291	2.061	1.513	1.813	1.727	2.493	2.738	1.831	2.05966	2.27306	2.39987	2.40009	2.39071	2.24874	1.75218	2.06702	1.95927	2.66693	2.817	1.77847
chr14	55635965	55643806	Tm9sf1	-	2.474	1.917	2.295	1.84	2.33	2.142	1.936	2.302	2.018	1.756	2.208	2.289	2.341	2.221	2.541	2.008	2.081	2.068	1.42	1.854	1.585	1.865	1.976	2.085	1.83316	1.89788	2.37488	1.97117	2.14574	2.2066	1.60474	2.05717	1.77888	2.02188	2.06817	2.08474
chr2	26457901	26503822	Notch1	-	2.24	2.013	2.061	1.637	2.424	2.739	1.837	2.136	1.962	1.605	2.158	2.69	3.257	2.992	3.018	2.12	2.592	1.832	1.564	2.242	1.736	2.604	3.244	2.371	2.32457	2.47297	2.8392	2.20828	2.8742	2.23496	2.01456	2.667	2.06229	2.75841	3.15338	1.96218
chr4	20008328	20030822	Ttpa	+	1.833	1.577	2.315	2.122	1.549	3.082	1.812	1.93	2.675	2.258	1.688	2.654	1.156	1.401	1.262	1.174	1.389	1.755	1.432	1.785	1.585	1.253	0.8664	1.753	1.38801	1.53872	1.32105	1.17002	1.33763	1.67187	1.33274	1.68524	1.50038	1.19916	0.858965	1.80761
chr10	127525472	127534559	Nxph4	-	2.479	2.23	2.041	1.875	2.297	2.484	1.955	2.049	1.82	1.893	2.328	2.043	3.652	2.799	2.456	2.29	2.598	1.814	1.675	1.833	1.833	2.722	3.762	2.581	2.6612	2.30688	2.367	2.50856	3.02856	2.361	2.24288	2.32619	2.15595	2.77914	3.45778	1.81985
chr17	24470472	24471596	Pgp	+	3.694	1.496	2.429	1.445	2.124	2.37	1.355	1.313	2.725	1.569	2.307	2.665	3.576	3.13	2.123	3.174	2.957	2.244	0.8493	1.17	1.748	2.659	4.583	2.446	2.39908	2.5287	1.98882	3.39846	3.43161	2.86027	1.49874	1.74412	2.13831	2.75701	4.28023	1.63396
chr15	82389153	82394022	Cyp2d11	-	2.172	1.715	2.397	1.616	2.331	2.774	1.968	2.094	2.139	2.224	1.994	2.066	2.216	2.753	2.206	2.522	2.05	1.533	1.019	1.304	1.48	1.865	2.518	2.216	1.40403	2.29676	2.04306	2.58994	2.28638	1.87539	1.40497	1.67112	1.76584	2.00713	2.45398	1.88341
chr15	82759832	82764122	Cyp2d40	-	1.98	2.199	2.01	1.707	2.189	2.112	1.989	2.446	2.397	1.983	1.937	2.538	2.025	1.807	1.471	1.849	1.871	1.595	1.497	2.19	2.29	1.589	2.02	2.498	2.00254	1.87378	1.60148	2.01763	2.05223	1.76328	1.62678	2.25574	2.26615	1.45	1.74031	2.05208
chr8	84856985	84869257	Farsa	+	2.473	2.118	2.251	1.787	2.268	2.279	2.036	1.853	2.079	2.105	2.035	2.192	2.597	2.294	2.455	2.298	2.49	1.934	1.721	1.781	1.927	2.24	2.226	1.932	2.13723	1.98972	2.28464	2.23999	2.52278	2.036	1.87064	1.95672	2.10723	2.40317	2.35054	1.99634
chr3	131290490	131303227	Cyp2u1	-	2.345	2.312	2.357	1.588	1.921	2.169	2.128	2.335	2.145	1.759	2.116	2.299	2.313	2.122	2.209	1.891	1.76	1.71	1.236	1.831	1.545	1.821	2.222	1.784	1.79682	1.82006	2.08518	1.90918	1.88407	1.90385	1.4635	2.05605	1.73147	1.93278	2.22298	1.63805
chr11	121237235	121255856	Narf	+	2.131	1.793	2.988	2.167	2.252	2.106	1.767	1.957	1.683	1.994	2.076	2.56	2.111	2.285	2.168	2.087	1.996	1.758	1.696	1.811	1.921	2.006	1.886	1.852	1.81396	2.0869	2.05536	2.04634	2.01384	1.82086	1.7904	1.92346	2.03805	2.11415	1.97178	1.90192
chr8	13105720	13147939	Cul4a	+	2.177	1.957	2.54	2.041	2.184	2.176	1.87	1.983	2.115	2.193	1.993	2.244	2.217	2.031	2.138	1.911	1.797	1.73	1.718	1.804	1.807	1.823	2.006	1.9	1.89647	1.84035	2.05576	1.91568	1.86711	1.84407	1.85455	1.94154	1.92405	1.89808	2.01763	1.8267
chr9	119925672	119937558	Gorasp1	-	2.445	1.809	2.609	1.986	2.254	2.431	1.876	2.085	1.794	1.949	1.875	2.36	2.523	2.585	2.815	1.813	1.823	1.743	1.452	1.953	1.676	2.118	2.766	2.174	1.84243	2.22198	2.71138	1.91065	2.06377	2.06875	1.80458	2.27427	1.90783	2.20223	2.6445	1.78862
chr15	83546796	83555711	Mcat	-	2.3	2.263	2.273	1.682	1.772	2.084	1.855	2.608	2.299	1.472	2.227	2.629	2.547	2.34	2.319	2.394	1.936	1.955	1.584	1.789	1.488	2.209	2.415	2.27	1.96968	2.01825	2.20764	2.44785	2.10988	2.20373	1.86239	2.05188	1.69018	2.30529	2.36023	2.01899
chr17	36943050	36947986	Rnf39	+	2.243	1.708	2.338	1.709	2.176	2.407	1.656	2.231	2.341	1.839	2.119	2.689	2.802	1.941	2.59	1.496	1.714	1.476	1.578	1.396	1.577	1.944	2.254	1.654	2.03623	1.48957	2.40037	1.51564	1.89038	1.75659	1.91027	1.72742	1.85503	2.11612	2.26767	1.45669
chr11	4091480	4095431	Mtfp1	-	2.257	1.936	2.091	1.668	2.389	2.425	1.806	2.045	2.399	2.134	2.132	2.174	2.43	2.78	2.149	2.466	2.103	1.622	1.316	1.844	1.778	2.22	2.925	2.289	1.81168	2.46907	2.08697	2.59438	2.3633	1.95573	1.66466	2.14911	1.98107	2.26253	2.74851	1.83499
chr4	43442276	43448075	Tesk1	+	2.632	1.746	2.254	1.853	2.19	2.782	1.895	2.058	2	1.457	1.85	2.735	3	2.517	3.434	2.554	2.597	1.959	1.516	2.311	1.621	3.036	3.187	2.412	2.31137	2.13972	3.31223	2.63189	2.81871	2.26869	1.85782	2.62911	1.85955	3.13916	3.09892	2.07684
chr11	86583864	86683822	Vmp1	-	2.027	1.706	2.132	2.471	1.951	2.001	2.212	1.802	2.263	2.33	2.302	2.255	1.553	1.566	1.397	1.777	1.86	1.78	1.56	1.532	1.824	1.613	1.352	1.711	1.656	1.6153	1.40309	1.75038	1.81115	1.71942	1.49818	1.47943	1.79117	1.6104	1.39013	1.80035
chr11	4701967	4704344	Uqcr10	-	2.558	1.979	2.327	2.333	2.335	2.328	1.587	2.453	2.226	1.905	1.531	1.888	1.862	2.18	2.286	1.98	2.381	1.664	1.259	2.133	2.374	1.726	1.864	1.632	1.7446	2.06739	2.18314	1.89186	2.31255	1.6202	1.24483	2.15342	2.43399	1.83052	2.01802	1.84049
chr9	57537527	57543187	Fam219b	+	2.197	1.93	2.306	2.168	2.32	2.156	1.89	1.662	1.908	2.438	2.089	2.386	2.765	2.075	2.815	2.504	2.222	2.146	1.636	2.065	1.696	2.269	2.941	2.333	2.27441	1.81144	2.73712	2.57045	2.39143	2.37706	1.88734	2.29528	1.86386	2.3331	2.85999	2.06552
chr10	115340739	115362262	Tmem19	-	2.222	1.755	2.519	1.989	1.923	2.344	2.369	1.798	2.207	1.992	1.865	2.452	1.675	1.728	1.608	1.756	1.653	1.74	1.527	1.719	1.63	1.581	1.512	1.906	1.61802	1.70044	1.60415	1.77013	1.6794	1.77295	1.56077	1.74788	1.64827	1.58295	1.4919	1.85814
chr3	107326109	107333289	Rbm15	-	2.389	2.19	2.517	2.323	1.786	1.716	2.278	1.832	2.534	2.102	1.687	2.078	1.582	1.356	1.322	1.367	1.324	1.694	2.098	1.45	1.617	1.497	1.349	1.547	1.7338	1.44464	1.35815	1.36133	1.28718	1.63669	2.03087	1.38371	1.56222	1.4644	1.34925	1.59076
chr12	8497758	8499985	Rhob	-	2.538	1.825	2.329	2.786	1.694	2.497	2.04	2.167	2.133	2.431	1.438	1.553	3.037	2.103	2.895	2.354	2.315	1.676	1.642	1.788	2.04	2.49	3.444	1.894	2.42871	1.78088	2.80638	2.44621	2.53537	1.97185	1.96066	2.0768	2.24627	2.56106	3.32718	1.53663
chr11	69656698	69662649	Mpdu1	-	1.899	1.924	2.526	1.79	2.126	2.305	2.009	2.032	2.157	2.445	2.101	2.11	3.079	2.564	2.648	2.337	2.229	1.632	1.395	2.103	1.816	2.465	2.62	2.29	2.24991	2.0985	2.48223	2.40711	2.47114	1.98232	1.78964	2.47811	2.10772	2.60948	2.55339	1.94845
chr19	5896515	5912871	Dpf2	-	2.318	1.933	2.457	2.016	2.087	2.192	1.909	2.031	2.19	2.05	2.139	2.098	2.432	2.366	2.188	2.057	2.222	1.805	1.733	1.901	1.905	2.124	2.292	2.046	2.03662	2.13624	2.09575	2.07414	2.3204	1.95654	1.90956	2.07445	2.04722	2.20687	2.2874	1.92581
chr19	30098440	30175441	Gldc	-	2.316	1.664	1.75	1.853	2.004	2.781	2.134	1.639	2.623	2.089	2.015	2.549	1.732	1.794	1.529	1.721	1.794	1.747	1.459	1.541	1.556	1.546	1.603	1.884	1.59553	1.71938	1.50512	1.73675	1.83827	1.80867	1.52697	1.60415	1.60322	1.56618	1.58502	1.81676
chr6	124904358	124911705	Lag3	-	2.348	2.246	2.389	2.012	2.119	2.374	1.793	1.911	2.012	1.61	2.315	2.288	3.116	2.453	2.328	2.244	2.237	1.843	1.464	1.657	1.733	2.251	2.489	2.29	2.25577	1.96426	2.14622	2.30466	2.47558	2.19496	1.86483	2.04217	2.03798	2.41127	2.44003	1.96727
chr11	106156255	106160142	Limd2	-	2.391	2.066	2.335	1.784	1.766	2.548	1.854	2.116	1.771	1.773	2.395	2.617	3.498	2.894	3.044	2.253	2.233	1.923	1.8	1.963	1.808	2.349	2.816	1.977	2.42127	2.22656	2.7218	2.21198	2.4091	2.25216	2.21817	2.40612	2.21201	2.64985	2.94963	1.87935
chr4	135975601	135987244	Pithd1	-	2.192	2.289	1.926	1.814	2.117	2.434	2.122	2.08	1.813	1.798	2.467	2.36	2.574	2.38	2.368	2.357	2.204	1.805	1.878	2.015	1.69	2.144	2.466	2.25	2.0918	2.10357	2.2619	2.38581	2.3323	1.99735	2.09898	2.22917	1.86194	2.23829	2.4472	2.08268
chr3	108012249	108017973	Gstm1	-	2.882	1.567	1.826	1.423	2.063	2.735	2.916	1.632	1.886	1.384	2.091	3.006	2.066	2.296	2.089	1.528	2.138	2.138	1.593	1.692	1.654	1.912	2.561	2.448	1.78785	2.1982	2.13262	1.67411	2.34766	2.37228	1.81296	1.85871	1.72852	1.8554	2.33434	2.01235
chr4	126096652	126098584	Lsm10	+	2.24	2.009	1.789	2.002	1.925	2.599	1.821	3.07	1.731	1.738	2.349	2.138	2.527	2.847	2.455	1.987	2.588	1.167	1.369	1.911	1.701	2.457	1.951	1.884	1.78183	2.37974	2.22292	1.94738	2.69811	1.38411	1.65038	2.21392	1.98274	2.67483	2.0622	1.84583
chr10	94036000	94145339	Fgd6	+	2.077	1.976	2.205	1.906	2.036	2.455	1.887	1.948	2.225	2.012	2.199	2.478	1.722	1.818	1.719	1.822	1.817	1.691	1.609	1.74	1.74	1.598	1.651	1.762	1.66012	1.77146	1.68657	1.80246	1.80912	1.69355	1.62076	1.75974	1.76649	1.63002	1.68732	1.80139
chr5	36473669	36484285	Tada2b	-	2.493	1.711	2.386	1.774	2.051	2.331	1.78	2.201	2.21	2.213	1.934	2.317	1.943	2.079	2.194	2.276	1.792	1.668	1.324	1.794	1.714	1.735	2.096	1.722	1.62423	1.87369	2.0855	2.24766	1.82717	1.75003	1.43623	1.91979	1.83669	1.83795	2.16255	1.7355
chr8	13077524	13105343	Pcid2	-	2.154	1.909	2.35	2.011	2.141	2.127	1.931	1.956	2.107	2.219	1.987	2.501	2.054	2.002	2.031	1.805	1.956	1.842	1.527	1.85	1.715	1.961	2.02	1.689	1.84765	1.87026	1.96274	1.7891	1.98133	1.89743	1.6014	1.93224	1.79396	2.02555	2.05901	1.69134
chr15	75894795	75909344	Eef1d	-	2.124	2.243	2.337	2.074	2.547	2.147	1.626	1.762	1.963	2.186	2.306	2.072	2.77	2.318	2.177	2.443	2.301	1.957	1.53	1.772	1.925	2.447	2.624	2.136	2.25393	2.03494	2.08518	2.50068	2.46643	2.18843	1.78567	2.01016	2.10391	2.5249	2.55914	1.88663
chr10	68095592	68278726	Arid5b	-	2.001	1.954	2.403	2.451	1.898	2.159	2.139	1.905	2.05	2.124	2.022	2.278	1.625	1.723	1.569	1.642	1.712	1.71	1.784	1.668	1.871	1.495	1.388	1.787	1.66503	1.73655	1.56183	1.61988	1.68068	1.67524	1.75156	1.64364	1.86048	1.50409	1.42245	1.85257
chr19	56287911	56311988	Habp2	+	2.339	1.938	2.51	1.767	2.058	2.426	1.964	1.984	2.254	1.921	1.933	2.287	1.963	1.808	1.849	1.979	2.004	1.809	1.535	1.678	1.648	1.669	1.694	1.673	1.77628	1.6645	1.74595	1.91361	1.97348	1.81058	1.56589	1.73542	1.72916	1.77113	1.81431	1.8087
chr11	69323985	69325793	Trappc1	+	1.822	2.224	2.42	1.997	1.894	3.104	1.038	2.699	1.833	1.936	2.117	2.295	1.797	2.158	1.137	2.516	2.122	2.159	1.972	2.078	1.608	1.657	2.245	1.969	1.90052	2.21524	1.15619	2.50538	2.08982	2.11349	1.9214	2.03054	1.57193	1.64055	2.25642	2.01652
chr5	120534156	120588613	Tpcn1	-	1.932	2.004	2.283	2.269	2.238	2.334	1.659	2.087	1.978	1.972	2.159	2.452	2.991	2.543	2.703	2.253	2.195	1.772	1.493	2.042	1.961	2.487	2.777	2.276	2.26362	2.14616	2.57721	2.33877	2.43285	2.10244	1.85655	2.37917	2.21231	2.59297	2.67813	1.91282
chr11	103101687	103112199	Acbd4	+	2.291	2.013	2.356	1.808	2.311	2.311	1.986	2.013	2.196	1.729	1.952	2.398	2.522	2.453	2.326	2.159	2.448	2.034	1.485	2.089	1.772	2.165	2.467	2.503	2.05341	2.20664	2.26076	2.23377	2.62167	2.26546	1.73315	2.31272	1.93018	2.21653	2.37078	2.21791
chr13	58125878	58128556	Hnrnpa0	-	2.234	1.515	3.193	2.212	1.416	2.319	1.979	2.326	2.24	2.126	1.505	2.295	1.891	1.625	2.024	1.446	2.68	1.917	1.792	1.451	1.768	1.943	2.106	2.249	1.902	1.66845	2.08956	1.52334	2.75879	1.9869	1.84267	1.47212	1.74922	1.87399	1.97643	2.04853
chr11	69981167	69990600	Ctdnep1	+	2.487	2.015	1.869	1.844	2.244	2.22	1.776	1.906	2.211	1.971	2.33	2.483	2.471	2.177	2.911	2.092	2.33	1.676	1.471	2.107	1.74	2.457	2.656	2.296	2.0186	1.9474	2.86205	2.18152	2.51583	1.91598	1.72296	2.32877	1.88942	2.4919	2.53421	1.97536
chr2	25583017	25608446	Rabl6	-	2.125	1.842	2.192	2.163	2.32	2.233	1.941	1.934	2.271	2.037	1.948	2.347	2.3	2.094	2.274	2.3	2.071	1.825	1.588	2.037	1.686	2.125	2.157	2.029	1.97373	1.89768	2.18644	2.30002	2.1374	1.9366	1.7236	2.17542	1.80605	2.20549	2.17674	1.96681
chr7	45122387	45124389	Rps11	-	1.868	1.64	2.641	1.673	1.719	2.764	1.811	2.182	2.045	2.17	2.457	2.383	3.155	2.731	3.423	2.069	2.696	1.47	2.128	1.908	1.701	2.343	3.107	2.156	2.24442	2.18625	3.18401	2.07568	2.88826	1.78777	2.51119	2.29653	2.03479	2.56197	3.15106	1.96507
chr3	138415496	138430892	Adh4	+	2.154	1.801	2.604	2.03	1.943	2.448	2.422	1.754	2.08	1.9	1.925	2.289	1.341	1.561	1.239	1.423	1.456	1.747	1.716	1.486	1.552	1.314	1.328	1.825	1.46419	1.64816	1.29421	1.45036	1.4596	1.73093	1.68435	1.44286	1.50146	1.26015	1.27493	1.77681
chr2	180258538	180273465	Cables2	-	2.345	1.877	2.557	1.988	1.812	2.539	1.945	2.093	1.957	1.798	2.065	2.36	2.751	2.358	2.41	2.175	2.244	1.772	1.684	1.748	1.943	2.01	2.647	1.92	2.15377	2.00208	2.25558	2.18226	2.37312	1.98316	1.93738	2.00379	2.16138	2.15115	2.6711	1.78723
chr2	84734203	84737877	Ypel4	+	2.742	2.239	2.817	1.397	2.211	2.054	1.501	2.409	1.62	1.823	2.208	2.311	2.597	2.744	2.627	2.162	2.268	1.641	1.785	2.28	1.508	1.958	3.04	2.095	1.96649	2.38306	2.48915	2.20077	2.4369	1.89355	2.07472	2.56041	1.73262	2.08035	3.0136	1.87338
chr10	61432496	61452669	Eif4ebp2	-	2.172	2.015	2.502	1.994	2.143	2.561	1.857	2.065	1.953	1.915	1.762	2.391	2.239	2.02	2.181	1.809	2.15	1.52	1.627	2.112	1.555	1.805	2.062	1.644	1.91396	1.80179	2.05531	1.7615	2.16637	1.58592	1.72815	2.23406	1.68365	1.92592	2.16087	1.7065
chr19	36917549	36919599	Fgfbp3	-	2.919	1.831	3.414	1.452	2.785	1.89	1.581	1.642	2.618	1.87	2.006	1.317	2.07	2.999	2.163	2.009	1.953	1.699	1.43	1.423	1.905	1.899	1.447	2.178	1.40002	2.57553	1.94864	1.96633	2.04462	1.88749	1.67796	1.69301	2.15966	2.10089	1.55872	2.16213
chr1	58029968	58106410	Aox1	+	2.214	1.848	2.54	1.804	2.015	2.573	2.414	1.888	2.013	1.775	1.885	2.351	1.498	1.964	1.685	1.737	1.708	1.764	1.586	1.684	1.607	1.451	1.539	1.807	1.44091	1.91732	1.64873	1.71112	1.6925	1.75888	1.59124	1.69959	1.63294	1.48727	1.58559	1.86391
chr5	31187557	31193139	Eif2b4	-	2.474	2.035	2.23	2.164	2.181	2.307	1.931	1.892	1.937	2.197	1.985	1.981	2.755	2.309	2.33	2.1	2.038	1.984	1.417	2.109	1.685	2.138	2.532	2.257	2.16922	1.99208	2.23323	2.17468	2.23542	2.25546	1.71378	2.38241	1.88632	2.21853	2.44304	1.94983
chr10	127898534	127911759	Sdr9c7	+	2.06	1.844	2.161	1.769	2.275	2.363	1.948	2.124	2.16	1.882	2.152	2.574	2.13	2.183	1.982	1.934	1.824	1.669	1.491	1.638	1.577	1.97	2.192	2.062	1.7319	1.97917	1.93586	2.009	1.98357	1.87657	1.71001	1.83189	1.7092	2.00395	2.09113	1.78975
chr4	99030953	99038192	Angptl3	+	1.896	1.837	2.979	2.299	1.171	2.522	2.103	1.377	2.923	2.361	1.395	2.446	0.754	0.9879	0.7928	1.236	1.489	1.514	1.378	1.495	1.464	1.197	0.7807	1.171	1.25393	1.26111	0.880037	1.17801	1.32653	1.2878	1.12881	1.26358	1.29109	1.12335	0.84705	1.4181
chr17	32303671	32321238	Akap8	-	2.136	2.029	2.189	1.943	2.192	2.354	1.951	2.263	1.899	2.207	1.935	2.208	2.115	1.994	1.938	1.993	1.931	2.008	1.65	1.919	1.963	1.972	2.172	2.021	1.98905	1.93858	1.93882	2.03578	2.00144	2.09181	1.7329	1.98669	2.0012	1.96641	2.10834	1.88497
chr17	34823992	34836903	Stk19	-	2.304	1.808	2.151	2.329	1.977	2.182	2.101	1.773	2.183	2.321	1.993	2.177	2.36	2.215	2.066	2.484	2.13	1.72	1.462	1.936	1.884	2.192	2.37	2.208	1.99292	2.02552	2.02087	2.54995	2.27378	1.90835	1.66166	2.11371	2.00651	2.22605	2.28232	1.96534
chr11	109650920	109669663	Prkar1a	+	2.034	1.886	2.262	1.959	1.984	2.402	2.078	1.796	2.281	1.965	2.134	2.515	1.721	1.62	1.613	1.708	1.723	1.878	1.506	1.836	1.656	1.601	1.498	1.759	1.7294	1.61643	1.60059	1.68988	1.70231	1.85787	1.48956	1.82639	1.65636	1.61446	1.52769	1.80806
chr18	60212076	60247820	Gm4951	+	2.203	1.582	2.938	1.846	1.423	2.197	2.251	2.128	2.331	2.008	1.988	2.4	0.8927	1.176	0.945	1.155	1.455	1.324	1.576	1.301	1.314	0.986	0.68	1.673	1.14415	1.3252	1.00891	1.15058	1.39921	1.2338	1.46834	1.19285	1.22232	0.927744	0.672129	1.73247
chr19	4611783	4615667	Lrfn4	-	2.272	1.821	2.078	1.294	2.345	2.578	1.444	2.33	2.035	2.065	1.747	3.285	4.758	3.179	3.598	2.313	2.716	1.363	0.9974	2.667	1.451	4.193	3.698	1.832	3.1198	2.23735	3.2333	2.40563	3.14635	2.01147	1.74437	3.39287	2.03616	4.51783	3.6429	1.27737
chr18	36735069	36742391	Tmco6	+	2.101	1.843	2.038	1.851	2.036	2.284	1.817	2.242	1.998	2.001	2.474	2.606	2.171	2.308	1.97	1.843	1.89	1.478	1.797	1.722	1.926	2.012	2.521	1.611	1.87388	2.14694	1.92039	1.88022	1.98945	1.61506	1.94707	1.86046	2.02824	2.05341	2.47697	1.45692
chr19	4007498	4012755	Ndufv1	-	2.05	2.066	2.512	2.174	2.103	2.403	1.965	1.612	1.883	2.001	2.358	2.164	2.584	3.114	2.881	2.352	2.478	2.072	1.206	1.777	1.957	2.5	3.132	2.336	1.83539	2.70255	2.7464	2.43394	2.71615	2.40605	1.57564	2.1219	2.21686	2.61449	3.04081	1.97881
chr4	155740639	155761098	Atad3a	-	1.969	2.046	2.363	2.02	2.222	2.399	1.733	1.834	1.963	2.265	2.233	2.241	2.575	2.27	2.455	2.127	2.213	1.805	1.7	1.986	1.885	2.217	2.316	1.895	2.12821	1.99189	2.31934	2.10756	2.28354	1.93928	1.87179	2.16907	2.05311	2.34391	2.37549	1.86082
chr2	34893754	34913976	Phf19	-	2.288	1.983	2.194	1.926	2.308	2.674	1.982	1.799	1.987	1.746	2.092	2.309	2.716	2.352	2.574	2.043	2.223	1.826	1.517	1.811	1.876	2.169	2.579	1.976	2.10714	1.99614	2.42845	2.06507	2.37	2.05524	1.7858	2.07666	2.09583	2.30032	2.57911	1.80222
chr15	77760584	77842175	Myh9	-	2.366	1.842	1.993	1.931	2.216	2.226	1.935	2.002	2.113	1.984	2.289	2.379	3.217	2.656	2.618	2.27	2.582	1.751	1.525	1.95	1.959	2.454	2.834	2.15	2.38203	2.17185	2.42497	2.30839	2.7921	2.07312	1.89942	2.31703	2.25893	2.62713	2.82062	1.89041
chr3	19957053	19992998	Cp	+	2.407	1.381	1.876	1.919	1.766	2.492	2.849	1.481	2.451	2.051	1.911	2.682	1.151	1.373	0.9923	1.225	1.434	1.657	1.844	1.441	1.647	1.159	0.7584	1.624	1.4254	1.5198	1.03481	1.18654	1.33788	1.52653	1.70249	1.31177	1.55335	1.12426	0.805872	1.777
chr4	140961270	140979192	Sdhb	+	2.303	1.952	2.159	1.804	2.359	2.355	1.8	1.955	2.049	1.698	2.058	2.773	3.018	2.38	2.884	2.249	2.073	1.828	1.53	2.131	1.87	2.207	2.732	2.185	2.27098	1.95126	2.71881	2.29262	2.27068	2.12501	1.8716	2.46246	2.13657	2.35395	2.70458	1.92848
chr3	94933082	94944758	Selenbp1	+	2.097	1.827	2.319	1.54	2.556	2.407	1.747	2.339	2.203	1.766	2.033	2.422	2.198	2.544	2.408	1.787	1.982	1.369	1.243	1.692	1.629	1.681	2.298	1.698	1.53566	2.14092	2.22252	1.77748	2.10679	1.58645	1.51146	1.96982	1.87453	1.8526	2.35401	1.59678
chr18	35598666	35617185	Paip2	+	2.214	1.552	2.619	2.067	1.914	2.12	2.155	2.02	2.132	2.108	2.201	2.151	1.411	1.618	1.557	1.639	1.628	1.733	1.653	1.823	1.7	1.484	1.199	1.685	1.54691	1.67657	1.55403	1.59027	1.54929	1.64011	1.56171	1.7491	1.65927	1.49224	1.27199	1.83852
chr15	77958997	77970824	Eif3d	-	2.54	1.909	2.229	1.911	2.132	2.121	1.85	2.128	2.252	2.078	1.72	2.377	2.485	2.454	2.58	2.033	1.943	1.724	1.566	1.794	1.851	2.369	2.567	1.735	1.95401	2.14114	2.44879	2.04697	2.06567	1.9189	1.79665	2.02392	2.04373	2.48805	2.5759	1.59728
chr17	33823036	33824498	Rps28	-	1.946	2.09	3.398	2.092	1.511	1.854	2.152	2.438	2.065	2.135	1.939	1.627	2.102	1.753	1.917	1.603	1.857	1.344	1.207	1.991	1.422	2.23	1.509	2.737	1.76815	1.64559	1.9863	1.79929	2.13057	1.64512	1.48595	2.19806	1.50745	2.14413	1.20208	2.15931
chr3	51252719	51277514	Elf2	-	1.889	1.7	2.567	2.42	1.814	1.914	1.912	1.696	2.685	2.644	1.922	2.075	1.598	1.578	1.78	1.81	1.781	1.606	1.391	1.6	1.991	1.784	1.398	1.58	1.6342	1.58297	1.76113	1.77468	1.73664	1.55998	1.35073	1.57287	1.98441	1.80534	1.45467	1.67939
chr10	17723227	17725674	Cited2	+	2.602	2.218	2.6	1.987	1.651	2.459	2.218	1.927	1.4	1.97	1.522	2.677	1.864	2.354	2.41	1.64	1.389	2.008	1.342	1.948	2.309	1.779	2.999	1.928	1.68847	2.3193	2.48346	1.78895	1.58075	2.20988	1.52134	2.07212	2.34522	1.69464	2.76139	1.50447
chr1	172698055	172699966	Crp	+	2.183	1.592	2.355	1.454	1.246	3.108	1.928	2.37	2.823	2.158	1.61	2.402	0.8407	1.365	1.238	1.582	1.423	1.492	1.413	1.528	1.385	0.9833	1.105	2.598	1.0482	1.56043	1.41366	1.73019	1.53603	1.56217	1.43261	1.48937	1.28042	0.805079	0.845442	2.24941
chr6	121183666	121196192	Pex26	+	2.381	1.9	2.457	1.875	2.331	1.915	1.74	2.071	2.006	2.363	2.051	2.135	2.577	2.168	2.513	2.328	2.051	1.692	1.475	1.85	1.813	2.075	2.744	2.47	2.02339	1.8992	2.47376	2.46308	2.30515	2.00998	1.80156	2.12989	1.99098	2.09582	2.55242	2.01077
chr10	78162066	78169768	D10Jhu81e	-	2.329	1.962	2.112	1.765	2.643	2.74	1.512	1.919	1.671	1.796	2.104	2.664	2.884	2.853	2.971	2.464	2.243	1.4	1.101	1.799	1.623	2.097	2.989	1.766	1.83385	2.21462	2.67815	2.45042	2.44244	1.74621	1.52773	2.23999	2.01201	2.36777	3.07528	1.60154
chr7	45718070	45720835	Rpl18	+	1.858	1.928	2.122	1.95	2.195	2.174	1.632	1.866	2.513	1.665	2.711	2.6	2.514	3.86	2.375	2.234	2.132	1.355	1.579	1.882	1.704	2.512	2.828	2.542	1.54718	3.34224	2.22431	2.3684	2.46951	1.81364	2.07679	2.33696	2.03415	2.63536	2.66259	2.00584
chr15	76351293	76354378	Maf1	+	2.537	1.683	2.543	1.366	2.719	1.996	1.937	1.743	1.605	2.109	1.877	3.089	3.193	2.836	3.57	2.243	2.979	1.496	1.805	1.919	1.738	2.75	2.861	2.981	2.19171	2.28826	3.39436	2.35801	3.30321	1.94797	2.30327	2.38213	2.08453	2.89849	2.73	2.48906
chr9	108392833	108397767	1700102P08Rik	+	2.153	1.944	1.75	2.169	1.865	2.266	2.414	2.694	1.853	1.942	1.652	2.498	1.75	2.306	1.8	2.338	2.438	1.891	1.696	1.727	2.214	1.865	1.86	1.982	1.72266	2.26591	1.75249	2.28837	2.39157	1.85309	1.67191	1.72206	2.23351	1.91429	1.94437	2.10677
chr3	89869323	89913196	Il6ra	-	1.874	1.735	2.277	1.964	2.194	2.262	1.604	1.946	2.465	2.378	2.133	2.366	2.445	2.115	2.286	2.089	1.992	1.77	1.362	1.85	1.775	2.164	2.333	2.047	1.98797	1.86758	2.21024	2.14694	2.14569	1.98148	1.59332	2.0632	1.93213	2.22711	2.26413	1.8082
chr13	34037640	34074074	Bphl	+	2.22	1.847	2.292	1.601	1.919	2.831	2.195	2.186	1.906	1.751	1.91	2.539	1.755	1.975	1.752	1.649	1.657	1.771	1.456	1.78	1.653	1.632	1.803	1.985	1.5999	1.90601	1.75175	1.70011	1.74211	1.87272	1.55697	1.86284	1.70034	1.62646	1.72721	1.82159
chr17	70844204	70846777	Tgif1	-	2.854	1.613	1.912	1.705	1.511	2.461	2.252	2.137	2.561	2.081	1.926	2.18	2.063	1.821	1.603	1.027	1.585	1.16	1.572	1.922	1.679	1.592	1.989	1.712	1.81911	1.72592	1.6254	1.13553	1.74832	1.34677	1.75088	2.06164	1.74807	1.55916	1.8229	1.3813
chr3	94955014	94961561	Rfx5	+	2.469	2.07	2.193	1.562	2.34	2.326	1.913	2.263	1.924	1.72	1.964	2.449	2.885	2.815	2.843	2.579	2.445	1.916	1.663	2.098	1.84	2.518	2.574	1.752	2.17553	2.33939	2.5698	2.47674	2.48222	2.06125	1.88481	2.3649	2.12054	2.78071	2.78743	1.88468
chr11	80383278	80396248	Zfp207	+	2.405	1.616	1.981	2.036	1.591	2.289	2.388	1.715	2.456	2.429	1.977	2.308	1.18	1.203	1.312	1.401	1.623	1.74	1.692	1.243	1.723	1.215	0.9387	1.68	1.43184	1.3375	1.35063	1.36522	1.53428	1.6198	1.56178	1.12423	1.63715	1.18352	0.983069	1.82168
chr5	145231758	145247306	Zfp655	+	1.883	1.923	2.682	2.408	1.923	2.223	1.918	1.878	1.986	2.131	2.009	2.221	1.393	1.882	1.464	1.487	1.676	1.698	1.667	1.444	1.884	1.273	1.118	1.689	1.40573	1.86192	1.42026	1.42875	1.61238	1.63817	1.6201	1.41918	1.89041	1.31979	1.21432	1.84399
chr2	84723121	84727268	Clp1	-	2.301	2.053	2.007	1.781	1.848	2.102	1.985	2.162	2.032	2.15	2.395	2.361	1.788	1.592	1.845	1.998	2.333	1.499	1.702	1.448	1.577	1.559	1.669	1.357	1.69645	1.47621	1.71724	1.87053	2.21809	1.40891	1.649	1.44435	1.63497	1.69085	1.887	1.67341
chr15	103240396	103244962	Hnrnpa1	+	2	1.627	2.674	2.172	1.83	2.259	2.139	1.389	2.464	2.135	1.92	2.565	1.279	1.33	1.405	1.427	1.448	1.65	1.353	1.528	1.581	1.669	1.158	1.282	1.46586	1.42225	1.42083	1.38461	1.36557	1.54572	1.24506	1.4346	1.52032	1.65923	1.21733	1.42862
chr16	30065356	30067796	Hes1	+	2.17	1.487	3.122	1.837	2.178	1.848	1.794	2.272	2.832	1.723	1.623	2.283	3.084	2.344	2.384	1.855	2.093	1.764	1.293	1.298	1.779	2.003	3.407	2.364	2.17482	1.90097	2.31687	2.07352	2.50691	2.28305	1.82693	1.75655	2.07192	2.04004	3.0979	1.61851
chr11	94328000	94339509	Ankrd40	+	2.26	1.86	2.326	1.987	1.862	2.568	1.918	1.951	2.109	1.956	2.29	2.078	1.717	1.927	1.653	2.07	2.041	1.813	1.447	1.887	1.897	1.611	1.507	2.023	1.67374	1.89055	1.62367	2.04811	2.02687	1.80695	1.44934	1.89805	1.91709	1.64044	1.5461	2.07209
chr4	135320483	135353214	Srrm1	-	2.171	1.686	2.285	2.183	2.141	2.124	1.993	1.934	2.171	2.133	2.1	2.243	2.042	2.003	1.84	1.86	1.823	1.729	1.875	1.705	1.89	1.888	1.747	1.761	1.87747	1.89243	1.77618	1.83571	1.83103	1.76213	1.92602	1.7667	1.95517	1.94942	1.79746	1.79328
chr7	128234450	128238031	9130023H24Rik	-	2.322	1.392	2.566	2.322	2.335	2.151	2.016	1.697	2.445	2.034	1.98	1.904	2.081	1.9	1.879	1.909	2.192	1.391	1.43	1.799	2.127	1.825	2.035	2.314	1.86741	1.82634	1.91494	2.02421	2.35616	1.57377	1.60106	1.92802	2.18365	1.77895	1.85592	1.97156
chr1	191351980	191397041	Ppp2r5a	-	2.138	1.807	2.418	1.777	1.672	2.563	2.215	1.941	2.17	1.995	2.176	2.29	1.448	1.651	1.619	1.639	1.707	1.798	1.625	1.717	1.567	1.5	1.375	1.745	1.52536	1.6823	1.61383	1.60697	1.6577	1.74103	1.56997	1.6735	1.54463	1.50837	1.4237	1.84363
chr5	135908378	135934641	Ywhag	-	2.208	1.826	2.163	2.11	2.233	2.251	1.85	2.066	2.068	2.203	2.067	2.112	2.42	2.212	2.31	2.156	2.067	1.913	1.564	1.802	1.837	2.091	2.229	1.95	1.99412	1.95346	2.19183	2.15122	2.14865	2.0541	1.73758	1.98109	1.99462	2.20018	2.26277	1.88139
chr9	50603900	50605320	Timm8b	+	2.055	1.317	2.384	1.889	2.412	1.719	1.714	2.383	2.569	1.683	2.109	2.922	2.349	1.9	2.132	2.324	1.663	1.488	1.77	1.65	1.84	2.129	2.133	1.952	1.98494	1.70327	2.07226	2.37091	1.78622	1.65719	1.95481	1.82009	1.96503	2.17862	2.07687	1.75978
chr9	21074164	21091988	Raver1	-	2.172	1.864	2.139	1.972	2.354	2.276	1.697	1.841	2.08	2.126	2.199	2.434	2.547	2.286	2.389	2.035	2.371	1.698	1.655	1.712	1.709	2.164	2.35	2.121	2.01133	1.97723	2.26829	2.06348	2.50983	1.90832	1.89796	1.94875	1.90068	2.27176	2.33499	1.94437
chr2	27021364	27027998	Slc2a6	-	3.436	2.077	2.019	1.915	2.368	1.774	1.948	2.097	1.557	2.11	1.834	2.006	3.573	2.851	2.914	2.081	2.185	1.456	1.421	2.028	1.771	2.844	3.39	2.154	2.45446	2.24954	2.7355	2.23136	2.5701	1.98173	1.99324	2.55265	2.15394	2.99113	3.2072	1.54715
chr8	72460482	72475233	Cherp	-	2.444	1.943	2.509	1.724	2.362	2.104	1.935	1.899	1.953	1.994	1.926	2.348	2.549	2.196	2.572	2.069	2.027	1.764	1.725	1.793	1.788	2.314	2.533	2.186	2.06501	1.94166	2.50481	2.14646	2.20662	2.00329	1.98147	2.02415	1.95134	2.36703	2.43323	1.89094
chr6	125039847	125049264	Ing4	+	2.219	2.052	2.396	1.879	2.131	2.323	1.865	1.87	1.956	1.796	2.23	2.421	2.396	2.116	1.921	2.141	2.143	1.64	1.711	1.871	1.907	1.919	2.247	2.052	2.05676	1.93009	1.86093	2.17927	2.25212	1.79247	1.87932	2.02768	2.02454	1.9699	2.20377	1.88714
chr9	44511786	44526421	Cxcr5	-	2.165	1.963	2.136	1.938	2.326	2.569	1.844	1.818	1.96	1.836	2.178	2.404	2.571	2.38	2.399	2.037	2.03	2.047	1.711	1.768	1.846	2.038	2.357	1.976	2.05379	2.06549	2.25459	2.0301	2.128	2.21731	1.92102	1.98512	2.03763	2.17154	2.39985	1.89556
chr19	10204201	10207824	Tmem258	+	2.456	1.772	2.473	1.882	2.135	2.613	2.265	1.85	1.904	1.901	1.906	1.978	2.168	2.356	1.942	2.313	1.85	1.728	1.578	1.76	2.255	1.89	1.678	1.668	1.84362	2.11991	1.78541	2.22711	1.82602	1.75714	1.65146	1.86899	2.39072	2.04366	1.84081	1.83116
chr15	83115846	83122801	Rrp7a	-	2.424	1.974	2.071	1.841	2.653	2.225	1.583	2.04	1.793	1.786	2.164	2.575	2.886	2.735	2.931	2.255	2.12	1.564	1.464	2.257	1.535	2.274	3.054	1.852	2.05258	2.24155	2.72099	2.2719	2.30727	1.86511	1.82243	2.6162	1.83845	2.46517	3.07635	1.649
chr16	11074910	11087930	Txndc11	-	2.419	1.725	2.089	2.186	2.09	2.134	2.448	1.924	2.07	2.317	1.815	1.911	1.776	1.942	1.65	1.974	1.661	1.773	1.588	1.57	1.841	1.587	1.588	1.541	1.64532	1.83131	1.56042	1.90667	1.61706	1.75357	1.59422	1.603	1.90191	1.67695	1.70813	1.69244
chr17	12648874	12675838	Slc22a1	-	2.294	1.791	2.519	1.795	2.066	2.467	2.31	1.979	2.152	1.854	1.819	2.08	2.006	2.227	2.172	1.895	1.665	1.774	1.541	1.798	1.531	1.687	1.976	1.926	1.61731	1.99306	2.06759	1.8949	1.74398	1.90683	1.70246	1.96286	1.67404	1.783	1.99973	1.85223
chr6	86386005	86397150	Pcyox1	-	1.95	1.828	2.366	2.053	1.982	2.334	1.674	2.174	2.477	1.954	1.957	2.375	2.017	2.314	2.341	2.187	1.957	1.794	1.718	1.664	1.842	1.885	2.014	1.96	1.68103	2.09696	2.22553	2.15575	1.99262	1.87914	1.8353	1.79612	1.97158	1.99468	2.08644	1.97784
chr7	80227155	80232805	Cib1	-	2.23	2.198	2.457	1.745	2.181	2.307	1.699	2.271	1.785	1.718	2.071	2.457	2.613	2.287	2.381	1.837	2.407	1.985	1.259	1.943	1.621	2.067	2.464	2.257	2.04058	1.97283	2.27883	1.90057	2.59007	2.24131	1.5423	2.20704	1.81952	2.15375	2.39274	1.98146
chr13	55209781	55318325	Nsd1	+	2.145	1.74	2.367	2.106	1.769	2.122	2.265	1.876	2.361	2.257	2.004	2.099	1.492	1.566	1.473	1.652	1.691	1.772	1.694	1.592	1.749	1.514	1.238	1.645	1.6067	1.61204	1.46472	1.60374	1.61711	1.68682	1.61186	1.52726	1.71599	1.52706	1.31148	1.79323
chr5	143902703	143909839	Aimp2	-	2.121	2.152	2.491	1.868	2.086	2.309	1.68	2.128	2.114	1.801	2.049	2.299	2.172	2.231	2.143	2.135	1.812	1.551	1.333	2.038	1.708	2.112	1.996	2.113	1.77255	2.01687	2.08039	2.19009	1.95099	1.74007	1.53835	2.22583	1.84449	2.16334	1.92839	1.89263
chr11	94343294	94392976	Abcc3	-	1.992	1.925	2.401	1.482	2.306	2.945	1.713	2.287	1.937	1.577	1.979	2.552	2.386	2.653	2.534	2.173	2.051	1.917	1.354	2.169	1.681	2.092	2.533	2.109	1.83355	2.33272	2.40638	2.19852	2.19014	2.13024	1.60182	2.41188	1.87942	2.20644	2.52395	1.93693
chr6	115618572	115676635	Raf1	-	2.121	1.764	2.225	2	1.863	2.306	2.124	1.984	2.163	2.104	2.131	2.309	1.408	1.637	1.513	1.686	1.823	1.736	1.622	1.608	1.764	1.62	1.251	1.816	1.54024	1.70686	1.53198	1.6656	1.77472	1.67134	1.55247	1.5451	1.71923	1.60486	1.27699	1.89462
chr1	72259172	72284314	Pecr	-	2.148	1.969	2.266	1.677	2.252	2.355	2.129	2.004	2.462	1.902	1.843	2.065	1.643	1.982	1.904	1.908	1.772	1.837	1.587	1.672	1.681	1.568	1.757	1.675	1.53911	1.89485	1.83423	1.85626	1.73893	1.82325	1.59322	1.69883	1.72908	1.63799	1.84953	1.79072
chr4	40259605	40269841	Topors	-	2.299	1.777	2.363	1.998	1.816	2.014	2.047	2.098	2.438	2.102	2.019	2.097	1.549	1.613	1.231	1.504	1.618	1.548	1.464	1.226	1.682	1.383	1.499	1.909	1.48806	1.61067	1.27302	1.57611	1.70595	1.63752	1.54083	1.27589	1.69069	1.33622	1.3825	1.70853
chr15	102497646	102517004	Map3k12	-	1.882	2.002	2.417	1.877	2.113	2.338	1.932	2.124	2.014	2.067	2.117	2.185	2.136	2.191	2.039	1.935	2.093	1.707	1.628	1.721	1.811	1.906	2.082	2.311	1.80674	2.02873	2.01159	2.01031	2.23889	1.89133	1.81863	1.88579	1.91781	1.9227	1.97644	2.05105
chr10	81321102	81326251	Cactin	+	2.322	2.189	1.92	1.661	2.118	2.247	1.802	2.079	2.093	2.075	2.055	2.504	3.859	3.011	2.801	2.349	2.671	1.885	1.814	2.313	1.695	3.482	3.277	2.301	2.85176	2.45252	2.61159	2.44898	2.98067	2.32468	2.304	2.77364	2.04658	3.64484	3.17142	1.8473
chr13	64361889	64370520	Ctsl	-	1.86	1.836	1.869	1.808	2.036	2.772	2.013	2.208	2.06	1.912	1.824	2.866	1.641	1.95	1.433	1.36	2.087	1.814	1.501	2.036	1.691	1.346	1.548	1.883	1.64938	1.95118	1.42868	1.35189	2.0768	1.80341	1.49172	2.02974	1.68946	1.35089	1.56101	1.90584
chr11	101316250	101323530	Psme3	+	2.128	1.879	2.108	2.011	2.3	2.142	1.862	2.159	1.693	2.201	2.049	2.518	2.843	2.771	1.962	1.985	2.395	1.748	1.628	2.031	1.966	1.991	2.262	2.195	2.16992	2.37545	1.79744	2.00488	2.55278	1.99712	1.92192	2.32318	2.20988	2.14004	2.26966	2.01472
chr11	58009063	58062032	Larp1	+	2.249	1.796	2.071	1.939	2.128	2.328	2.149	1.969	2.017	1.906	2.069	2.421	2.078	2.036	1.894	1.851	1.814	1.807	1.687	1.701	1.647	1.757	1.89	1.735	1.80588	1.85969	1.79959	1.8246	1.84171	1.87492	1.78123	1.80764	1.75216	1.84677	1.95049	1.75231
chr2	32255001	32260105	Uck1	-	1.989	1.964	2.264	1.769	1.749	3.143	1.938	1.938	2.175	1.81	1.953	2.347	3.159	2.804	2.765	2.371	2.497	2.112	1.528	1.937	1.54	2.495	2.993	2.721	2.24736	2.30972	2.61259	2.48498	2.8019	2.53233	1.98828	2.36175	1.85374	2.62225	2.85828	2.24883
chr11	98682553	98695978	Psmd3	+	2.171	2.018	2.232	1.931	2.17	2.439	1.704	1.944	1.817	2.003	2.273	2.337	2.84	2.292	2.471	2.007	2.201	2.051	1.403	2.373	1.682	2.081	2.648	1.983	2.28116	1.96309	2.33352	2.02245	2.33089	2.25683	1.64628	2.61523	1.88469	2.20565	2.65612	1.83609
chr6	115601937	115618670	Mkrn2	+	2.057	1.943	2.128	1.873	2.178	2.072	1.999	2.24	2.011	2.144	2.101	2.293	2.141	2.054	1.932	2.05	1.973	1.841	1.669	1.603	1.536	2.038	1.941	1.664	1.8435	1.85322	1.81515	2.0043	1.98565	1.89922	1.75999	1.71398	1.65418	2.15059	2.0352	1.72703
chr11	51623672	51635896	Rmnd5b	-	1.982	2.105	2.399	1.757	2.215	2.014	1.894	2.144	2.007	2.064	2.356	2.096	2.422	2.408	2.321	2.17	2.21	1.997	1.347	1.967	1.741	2.37	2.67	2.058	1.99318	2.17933	2.25582	2.23166	2.36184	2.20238	1.56925	2.16948	1.88705	2.42296	2.59322	1.81483
chr11	84519378	84525534	Lhx1	-	2.391	1.675	1.629	1.516	3.319	2.86	1.903	1.752	1.673	1.568	2.675	2.07	3.466	2.43	2.548	2.354	2.365	1.761	1.219	2.275	2.491	2.994	3.7	1.963	2.80201	2.11344	2.51087	2.52828	2.68267	2.15406	1.61943	2.61479	2.70213	3.00846	3.44978	1.38009
chr5	125283319	125341094	Scarb1	-	2.292	2.054	1.906	1.82	2.233	2.233	1.797	2.04	1.99	1.955	2.27	2.437	2.782	2.5	2.371	2.156	2.315	1.887	1.419	1.96	1.721	2.364	2.732	2.3	2.14679	2.16252	2.27658	2.24997	2.54268	2.19373	1.7501	2.2608	1.93684	2.4402	2.61389	1.93291
chr11	72451637	72475027	Spns2	-	2.317	1.973	2.169	1.72	2.342	2.297	1.785	2.068	2.091	1.99	2.048	2.226	2.532	2.381	2.667	2.201	2.05	1.752	1.481	2.047	1.688	2.37	2.544	2.05	1.98768	2.07233	2.55298	2.24061	2.20225	1.97588	1.73551	2.29113	1.88074	2.47036	2.51096	1.84257
chr8	3493137	3497208	Zfp358	+	2.501	2.055	2.481	2.044	2.281	2.079	1.363	2.054	1.785	1.787	1.67	2.918	3.046	2.485	2.74	1.796	1.965	2.072	1.084	1.844	1.45	2.309	2.528	1.614	2.12697	1.91717	2.46814	1.76487	2.11938	2.35665	1.4437	2.22351	1.7941	2.56245	2.63558	1.52047
chr1	171281952	171287961	Usp21	-	1.851	1.691	2.265	1.679	2.118	2.041	2.26	2.47	2.127	1.778	2.289	2.448	3.21	2.811	2.372	2.6	2.575	1.952	1.553	1.933	1.934	2.203	2.919	2.195	2.35769	2.30449	2.15404	2.61334	2.76239	2.25619	1.91673	2.29903	2.24508	2.40188	2.94843	1.99773
chr9	44326844	44333600	Dpagt1	+	2.705	2.081	1.854	1.672	2.155	2.288	2.187	1.685	1.741	2.198	2.243	2.207	2.575	2.165	1.841	1.94	2.329	1.982	1.878	1.871	2.001	2.238	2.2	2.099	2.2989	2.01632	1.79657	1.97666	2.42358	2.11134	2.01893	2.00035	2.09561	2.27471	2.15564	1.9504
chr5	130219743	130243765	Tmem248	+	2.298	1.789	2.347	2.054	2.179	2.147	1.87	1.91	1.954	2.272	1.944	2.243	1.744	2.012	1.89	1.824	1.807	1.644	1.587	1.648	1.83	1.674	1.836	2.123	1.58529	1.94384	1.89388	1.88141	1.89943	1.75295	1.69396	1.73447	1.87746	1.66395	1.74993	1.94241
chr10	95547006	95564167	Nudt4	-	1.99	1.922	2.397	1.998	1.949	2.275	2.084	1.88	2.164	2.079	1.985	2.28	1.726	2.027	1.892	1.818	1.985	1.796	1.614	1.756	1.677	1.657	1.863	1.783	1.61782	1.94938	1.84167	1.7917	1.97945	1.80794	1.64017	1.79312	1.72182	1.70624	1.9134	1.83129
chr3	98711106	98724543	Hsd3b2	-	2.12	1.569	2.346	2.283	1.601	2.099	2.353	1.966	2.265	2.212	1.815	2.371	0.833	1.12	0.9535	1.114	1.146	1.403	1.499	1.389	1.098	1.084	0.6393	1.772	1.08745	1.28923	1.0492	1.14786	1.1297	1.34823	1.41744	1.29234	0.997923	0.992192	0.567445	1.73178
chr18	31759823	31784083	Ammecr1l	+	2.039	1.859	2.504	1.97	2.012	2.192	1.889	1.925	2.239	2.054	1.969	2.348	1.51	1.624	1.579	1.52	1.779	1.449	1.554	1.779	1.68	1.403	1.396	1.693	1.53977	1.63497	1.57519	1.50542	1.75767	1.42493	1.53121	1.76151	1.67182	1.40815	1.41849	1.73685
chr17	32196271	32284133	Brd4	-	2.07	1.851	2.233	1.939	1.902	2.321	2.025	2.028	2.163	2.148	2.132	2.185	1.725	1.774	1.689	1.87	1.984	1.792	1.669	1.621	1.751	1.642	1.531	1.861	1.68918	1.73795	1.65474	1.83956	1.95939	1.77525	1.66214	1.62605	1.76998	1.67693	1.58391	1.93391
chr4	133574744	133584242	Gpatch3	+	2.314	2.113	2.263	1.964	2.007	1.969	1.702	2.244	1.899	1.647	2.276	2.596	2.809	2.444	2.822	2.312	2.407	1.789	1.551	1.956	1.749	2.328	2.523	2.227	2.11865	2.03542	2.6483	2.32632	2.56246	2.03873	1.84813	2.25365	2.0003	2.48607	2.54097	2.058
chr13	58391131	58402169	Hnrnpk	-	2.342	1.595	2.567	1.995	1.704	2.109	2.368	1.822	2.338	2.454	1.755	1.944	0.8603	1.079	1.118	1.183	1.385	1.647	1.68	1.459	1.614	1.139	0.8055	1.525	1.30453	1.33272	1.21413	1.15447	1.26473	1.46791	1.47501	1.26103	1.45597	1.05384	0.826126	1.68433
chr5	108647043	108660769	Dgkq	-	1.994	2.096	2.491	1.815	2.177	2.485	1.871	2.313	1.816	1.825	1.874	2.224	2.729	2.395	2.647	2.01	2.011	1.659	1.615	2.183	1.505	2.249	2.464	1.976	2.08029	2.01271	2.48659	2.02693	2.16073	1.89698	1.89669	2.46386	1.74048	2.39456	2.4751	1.80809
chr7	127390835	127393621	E430018J23Rik	-	2.224	2.189	2.748	1.826	1.385	2.857	1.675	2.203	1.483	1.752	1.801	2.837	3.08	3.149	3.905	2.544	2.253	2.134	1.768	2.649	2.008	2.741	3.225	2.999	2.22321	2.68813	3.76801	2.65885	2.54764	2.53639	2.2061	3.05077	2.30139	2.85398	3.08552	2.53501
chr17	34031811	34038403	Rxrb	+	2.01	1.791	2.517	1.846	2.006	2.458	1.733	2.302	1.735	1.844	2.082	2.654	3.01	2.778	3.373	2.465	2.448	1.471	1.445	2.001	1.903	2.929	2.821	2.481	2.11093	2.2804	3.20547	2.55614	2.72641	1.86527	1.88374	2.4128	2.21647	3.07273	2.72359	2.07105
[truncated: 3,891 more rows]
