# Supplementary material for: Four-dimensional nuclear speckle phase separation dynamics regulate proteostasis
Source: Sci Adv. 2022 Jan 5;8(1):eabl4150. doi: 10.1126/sciadv.abl4150 (PMC8730402; doi:10.1126/sciadv.abl4150)
Supplement: Supplementary file 2 — Tables S1 to S6 [file sciadv.abl4150_tables_s1_to_s6.zip › sciadv.abl4150_table_s3.xlsx]

## Sheet: XBP1 flox 12h
	pVal	phase	peak.shape	period	adjP
Hspa5	1.55943e-05	4	4	12	0.00334654
Manf	1.55943e-05	4	4	12	0.00334654
Fn1	1.55943e-05	12	8	12	0.00334654
Pnrc2	1.55943e-05	12	8	12	0.00334654
Ddx17	1.55943e-05	12	8	12	0.00334654
Clk1	1.55943e-05	12	8	12	0.00334654
Dido1	1.55943e-05	12	8	12	0.00334654
Srr	1.55943e-05	12	8	12	0.00334654
Baat	1.55943e-05	12	8	12	0.00334654
Kmo	1.55943e-05	12	8	12	0.00334654
Fbf1	1.55943e-05	12	4	12	0.00334654
Angptl3	1.55943e-05	12	8	12	0.00334654
Hnrnpa1	1.55943e-05	12	8	12	0.00334654
Nudt4	1.55943e-05	12	8	12	0.00334654
Chd2	1.55943e-05	12	8	12	0.00334654
Zfand5	1.55943e-05	12	8	12	0.00334654
Tnrc6a	1.55943e-05	12	8	12	0.00334654
Set	1.55943e-05	12	8	12	0.00334654
Slc35b1	1.55943e-05	4	8	12	0.00334654
Gabpb1	1.55943e-05	12	8	12	0.00334654
Kcmf1	1.55943e-05	12	8	12	0.00334654
Elavl1	1.55943e-05	12	8	12	0.00334654
Cntf	1.55943e-05	12	8	12	0.00334654
Hook3	1.55943e-05	12	8	12	0.00334654
Phf10	1.55943e-05	12	8	12	0.00334654
Clec2d	6.23772e-05	12	8	12	0.00587112
Ddi2	6.23772e-05	12	8	12	0.00587112
Mif4gd	6.23772e-05	12	8	12	0.00587112
Stk16	6.23772e-05	12	8	12	0.00587112
Serpinc1	6.23772e-05	12	8	12	0.00587112
Tcp1	6.23772e-05	12	8	12	0.00587112
Adh7	6.23772e-05	12	8	12	0.00587112
Aars	6.23772e-05	12	8	12	0.00587112
Zfp672	6.23772e-05	12	8	12	0.00587112
Rbm5	6.23772e-05	12	8	12	0.00587112
Ccnl1	6.23772e-05	12	8	12	0.00587112
Rab14	6.23772e-05	12	8	12	0.00587112
Sfpq	6.23772e-05	12	8	12	0.00587112
Got2	6.23772e-05	12	8	12	0.00587112
Sec16b	6.23772e-05	12	8	12	0.00587112
Hsd11b1	6.23772e-05	12	8	12	0.00587112
Iigp1	6.23772e-05	12	8	12	0.00587112
Atrn	6.23772e-05	12	8	12	0.00587112
Ces1b	6.23772e-05	12	8	12	0.00587112
Sirt1	6.23772e-05	12	8	12	0.00587112
Stard7	6.23772e-05	12	8	12	0.00587112
A1cf	6.23772e-05	12	8	12	0.00587112
Crkl	6.23772e-05	12	8	12	0.00587112
Morf4l1	6.23772e-05	12	8	12	0.00587112
Ranbp9	6.23772e-05	12	8	12	0.00587112
Atp5c1	6.23772e-05	12	8	12	0.00587112
Dnajc3	6.23772e-05	4	4	12	0.00587112
Ssr3	6.23772e-05	4	4	12	0.00587112
Dnajb9	6.23772e-05	4	4	12	0.00587112
Kdelc2	6.23772e-05	12	8	12	0.00587112
Bbox1	6.23772e-05	12	8	12	0.00587112
Ibtk	6.23772e-05	4	4	12	0.00587112
Apob	0.000202726	12	8	12	0.00830248
Nat8f2	0.000202726	12	8	12	0.00830248
Actb	0.000202726	12	8	12	0.00830248
Rnf167	0.000202726	12	8	12	0.00830248
Cox20	0.000202726	12	8	12	0.00830248
Ugt1a5	0.000202726	12	8	12	0.00830248
Cers2	0.000202726	12	8	12	0.00830248
Agpat2	0.000202726	12	8	12	0.00830248
Serpina1d	0.000202726	12	8	12	0.00830248
Leng1	0.000202726	12	8	12	0.00830248
Il18bp	0.000202726	12	8	12	0.00830248
Ugt1a6a	0.000202726	12	8	12	0.00830248
Son	0.000202726	12	8	12	0.00830248
Dvl2	0.000202726	12	8	12	0.00830248
Trim41	0.000202726	12	8	12	0.00830248
Hgd	0.000202726	12	8	12	0.00830248
Rack1	0.000202726	4	4	12	0.00830248
Gc	0.000202726	12	8	12	0.00830248
Ftsj3	0.000202726	12	8	12	0.00830248
Cct5	0.000202726	12	8	12	0.00830248
Cpt1a	0.000202726	12	4	12	0.00830248
Prdx6	0.000202726	12	8	12	0.00830248
Sod1	0.000202726	12	8	12	0.00830248
Sar1b	0.000202726	12	8	12	0.00830248
Klf3	0.000202726	12	8	12	0.00830248
Ggnbp2	0.000202726	12	8	12	0.00830248
Upb1	0.000202726	12	4	12	0.00830248
Rnf169	0.000202726	12	8	12	0.00830248
Crat	0.000202726	12	4	12	0.00830248
Pdia3	0.000202726	4	4	12	0.00830248
Slc39a1	0.000202726	12	4	12	0.00830248
Ttpa	0.000202726	12	8	12	0.00830248
Acat3	0.000202726	12	8	12	0.00830248
Ces1c	0.000202726	12	8	12	0.00830248
Aff4	0.000202726	12	8	12	0.00830248
Mrps2	0.000202726	12	8	12	0.00830248
Nktr	0.000202726	4	4	12	0.00830248
Zscan29	0.000202726	12	8	12	0.00830248
Iqgap2	0.000202726	12	8	12	0.00830248
Ppp2ca	0.000202726	12	8	12	0.00830248
Amfr	0.000202726	12	8	12	0.00830248
Cyp2c29	0.000202726	4	4	12	0.00830248
Usmg5	0.000202726	12	8	12	0.00830248
Psmd11	0.000202726	12	8	12	0.00830248
Kif1b	0.000202726	12	4	12	0.00830248
Rprd2	0.000202726	12	8	12	0.00830248
Impa1	0.000202726	12	8	12	0.00830248
Rabep1	0.000202726	12	8	12	0.00830248
Arnt	0.000202726	12	8	12	0.00830248
Hnrnpf	0.000202726	12	8	12	0.00830248
Pbld2	0.000202726	12	4	12	0.00830248
Ckap5	0.000202726	12	8	12	0.00830248
Hnrnpm	0.000202726	12	8	12	0.00830248
Dennd5b	0.000202726	12	8	12	0.00830248
Esd	0.000202726	12	8	12	0.00830248
Evi5	0.000202726	12	8	12	0.00830248
Tnks2	0.000202726	12	8	12	0.00830248
Etfdh	0.000202726	12	8	12	0.00830248
Abca8a	0.000202726	12	8	12	0.00830248
Uhrf2	0.000202726	12	8	12	0.00830248
Arl8b	0.000202726	12	8	12	0.00830248
Tmem173	0.000202726	8	8	12	0.00830248
Gm3086	0.000202726	12	8	12	0.00830248
Rap1b	0.000202726	12	8	12	0.00830248
Mrps22	0.000202726	12	8	12	0.00830248
Cand1	0.000202726	12	8	12	0.00830248
Ugt3a1	0.000202726	12	8	12	0.00830248
Sh3glb1	0.000202726	12	8	12	0.00830248
Etfa	0.000202726	12	8	12	0.00830248
Wdr89	0.000202726	8	8	12	0.00830248
Mon2	0.000202726	12	8	12	0.00830248
Pgrmc1	0.000202726	12	8	12	0.00830248
Tjp1	0.000202726	12	8	12	0.00830248
Slc35a1	0.000202726	12	8	12	0.00830248
Ttr	0.0005458	12	8	12	0.0147024
Snx17	0.0005458	12	8	12	0.0147024
Slc10a1	0.0005458	12	8	12	0.0147024
Sord	0.0005458	12	8	12	0.0147024
Trib1	0.0005458	12	8	12	0.0147024
Plpp3	0.0005458	12	8	12	0.0147024
Hnf4a	0.0005458	12	8	12	0.0147024
C1rl	0.0005458	12	8	12	0.0147024
Plekhg6	0.0005458	12	4	12	0.0147024
Rpl21	0.0005458	12	8	12	0.0147024
Srsf3	0.0005458	12	8	12	0.0147024
Chuk	0.0005458	12	8	12	0.0147024
Pcbp2	0.0005458	12	8	12	0.0147024
Slco1a1	0.0005458	12	8	12	0.0147024
Zfp871	0.0005458	12	8	12	0.0147024
Mdm2	0.0005458	12	8	12	0.0147024
Luc7l3	0.0005458	12	8	12	0.0147024
Eif1a	0.0005458	12	8	12	0.0147024
AU022252	0.0005458	12	4	12	0.0147024
Nupr1l	0.0005458	8	8	12	0.0147024
Slc15a4	0.0005458	12	4	12	0.0147024
Zfp84	0.0005458	12	8	12	0.0147024
Zcchc2	0.0005458	12	8	12	0.0147024
Nfx1	0.0005458	12	8	12	0.0147024
Tor1aip1	0.0005458	12	8	12	0.0147024
Hsp90aa1	0.0005458	4	4	12	0.0147024
Jmjd1c	0.0005458	12	8	12	0.0147024
Uso1	0.0005458	4	4	12	0.0147024
Rcbtb1	0.0005458	12	8	12	0.0147024
Sltm	0.0005458	12	8	12	0.0147024
Cpeb2	0.0005458	12	8	12	0.0147024
Prpf4b	0.0005458	12	8	12	0.0147024
Ssfa2	0.0005458	12	8	12	0.0147024
Spast	0.0005458	12	8	12	0.0147024
Nfia	0.0005458	12	8	12	0.0147024
Sumo1	0.0005458	12	8	12	0.0147024
Prlr	0.0005458	12	8	12	0.0147024
Ryk	0.0005458	12	4	12	0.0147024
Ganc	0.0005458	12	8	12	0.0147024
Acox1	0.000654961	12	8	12	0.0147024
Brd2	0.000654961	12	8	12	0.0147024
Eef1a1	0.000654961	12	8	12	0.0147024
Amigo3	0.000654961	4	4	12	0.0147024
Ndrg2	0.000654961	12	8	12	0.0147024
Aldh1l1	0.000654961	12	8	12	0.0147024
Lsr	0.000654961	12	8	12	0.0147024
Zpr1	0.000654961	12	8	12	0.0147024
Mgst1	0.000654961	12	8	12	0.0147024
Rnf181	0.000654961	12	8	12	0.0147024
Reep6	0.000654961	12	4	12	0.0147024
Hsp90b1	0.000654961	4	4	12	0.0147024
Srsf2	0.000654961	12	8	12	0.0147024
Surf1	0.000654961	12	8	12	0.0147024
Tardbp	0.000654961	12	8	12	0.0147024
Gapdh	0.000654961	12	8	12	0.0147024
Atp5a1	0.000654961	12	8	12	0.0147024
Slc25a39	0.000654961	12	4	12	0.0147024
Serpind1	0.000654961	12	8	12	0.0147024
Mtus1	0.000654961	12	8	12	0.0147024
Pdhb	0.000654961	12	8	12	0.0147024
2310011J03Rik	0.000654961	12	4	12	0.0147024
Car5a	0.000654961	12	4	12	0.0147024
Leng9	0.000654961	12	8	12	0.0147024
Ugt1a9	0.000654961	12	8	12	0.0147024
Bhmt2	0.000654961	12	8	12	0.0147024
Arf1	0.000654961	12	8	12	0.0147024
Ak3	0.000654961	12	8	12	0.0147024
Ugt1a10	0.000654961	12	8	12	0.0147024
Ddx6	0.000654961	12	8	12	0.0147024
Mia2	0.000654961	12	8	12	0.0147024
Tmem19	0.000654961	12	8	12	0.0147024
Mup21	0.000654961	4	4	12	0.0147024
Slc40a1	0.000654961	12	8	12	0.0147024
Fxyd1	0.000654961	12	4	12	0.0147024
Cdc42ep4	0.000654961	12	4	12	0.0147024
Ell2	0.000654961	12	8	12	0.0147024
Onecut2	0.000654961	12	8	12	0.0147024
Pum1	0.000654961	12	8	12	0.0147024
Trip4	0.000654961	12	8	12	0.0147024
Wdr26	0.000654961	12	8	12	0.0147024
Cox7a2	0.000654961	12	8	12	0.0147024
Serp1	0.000654961	4	4	12	0.0147024
Snx5	0.000654961	12	8	12	0.0147024
Pias3	0.000654961	8	8	12	0.0147024
Rps6kb1	0.000654961	4	4	12	0.0147024
Smndc1	0.000654961	12	8	12	0.0147024
Sdha	0.000654961	12	8	12	0.0147024
Kynu	0.000654961	12	8	12	0.0147024
Plscr3	0.000654961	8	8	12	0.0147024
Zhx3	0.000654961	12	8	12	0.0147024
Fam210b	0.000654961	12	4	12	0.0147024
Dkk4	0.000654961	8	8	12	0.0147024
Fnip2	0.000654961	12	4	12	0.0147024
Atf7ip	0.000654961	12	8	12	0.0147024
Atf7ip.1	0.000654961	12	8	12	0.0147024
Rbm33	0.000654961	12	8	12	0.0147024
Arid2	0.000654961	12	8	12	0.0147024
Insl3	0.000654961	12	4	12	0.0147024
Ubxn4	0.000654961	4	4	12	0.0147024
Fam13b	0.000654961	12	8	12	0.0147024
Hnrnpr	0.000654961	12	8	12	0.0147024
Akap13	0.000654961	12	8	12	0.0147024
Tspan12	0.000654961	12	8	12	0.0147024
Eed	0.000654961	12	8	12	0.0147024
Gatad1	0.000654961	12	8	12	0.0147024
Dpp4	0.000654961	12	8	12	0.0147024
Ankrd13c	0.000654961	12	8	12	0.0147024
Chd1	0.000654961	12	8	12	0.0147024
Ahsg	0.00134111	12	8	12	0.0212139
Fgb	0.00134111	12	8	12	0.0212139
Tob1	0.00134111	12	8	12	0.0212139
Tmem101	0.00134111	12	8	12	0.0212139
Preb	0.00134111	12	8	12	0.0212139
Serpina1b	0.00134111	12	8	12	0.0212139
Pzp	0.00134111	12	8	12	0.0212139
Tdo2	0.00134111	12	8	12	0.0212139
Tas1r3	0.00134111	12	8	12	0.0212139
Mrpl49	0.00134111	4	4	12	0.0212139
Dcxr	0.00134111	12	4	12	0.0212139
Slc38a2	0.00134111	12	8	12	0.0212139
Pah	0.00134111	12	8	12	0.0212139
Itm2b	0.00134111	12	8	12	0.0212139
Clk3	0.00134111	12	4	12	0.0212139
Gm3336	0.00134111	12	4	12	0.0212139
B2m	0.00134111	12	8	12	0.0212139
Ggcx	0.00134111	12	8	12	0.0212139
Trim47	0.00134111	12	4	12	0.0212139
Pex16	0.00134111	12	4	12	0.0212139
Gpld1	0.00134111	12	8	12	0.0212139
Irf1	0.00134111	12	4	12	0.0212139
Hspb8	0.00134111	12	8	12	0.0212139
Ptges3	0.00134111	12	8	12	0.0212139
Sertad3	0.00134111	12	4	12	0.0212139
Inpp5f	0.00134111	12	8	12	0.0212139
Tmem126a	0.00134111	12	8	12	0.0212139
Taok3	0.00134111	12	4	12	0.0212139
Orm1	0.00134111	4	4	12	0.0212139
Erlin1	0.00134111	12	8	12	0.0212139
Il6st	0.00134111	12	8	12	0.0212139
Jmjd4	0.00134111	12	8	12	0.0212139
2810403A07Rik	0.00134111	12	8	12	0.0212139
Cpt2	0.00134111	12	4	12	0.0212139
Cpeb4	0.00134111	12	8	12	0.0212139
Ugt2b36	0.00134111	12	8	12	0.0212139
Mettl5	0.00134111	12	8	12	0.0212139
Psma3	0.00134111	12	8	12	0.0212139
Prpf38b	0.00134111	12	8	12	0.0212139
Slc25a13	0.00134111	12	8	12	0.0212139
Usp40	0.00134111	12	8	12	0.0212139
Edem1	0.00134111	4	4	12	0.0212139
Arhgap29	0.00134111	12	8	12	0.0212139
Cyp3a13	0.00134111	12	8	12	0.0212139
Kpna2	0.00134111	12	8	12	0.0212139
Numb	0.00134111	12	8	12	0.0212139
Hsd17b13	0.00134111	12	4	12	0.0212139
1810013L24Rik	0.00134111	12	8	12	0.0212139
Setd2	0.00134111	12	8	12	0.0212139
Gtf2a2	0.00134111	12	8	12	0.0212139
Skp1a	0.00134111	12	8	12	0.0212139
Mtfr1	0.00134111	12	8	12	0.0212139
Psmd1	0.00134111	12	8	12	0.0212139
Abca8b	0.00134111	12	8	12	0.0212139
Snw1	0.00134111	12	8	12	0.0212139
Fbxl14	0.00134111	12	4	12	0.0212139
Decr1	0.00134111	12	8	12	0.0212139
Hibadh	0.00134111	12	8	12	0.0212139
Trit1	0.00134111	12	4	12	0.0212139
Gtf2b	0.00134111	12	8	12	0.0212139
Adcy9	0.00134111	12	4	12	0.0212139
Akap10	0.00134111	12	8	12	0.0212139
Ube2g1	0.00134111	12	8	12	0.0212139
Dpep2	0.00134111	8	8	12	0.0212139
Cntrob	0.00134111	8	8	12	0.0212139
Lurap1l	0.00134111	12	8	12	0.0212139
Fxyd3	0.00134111	8	8	12	0.0212139
Cul1	0.00134111	12	8	12	0.0212139
Arpp19	0.00134111	12	8	12	0.0212139
Pmpcb	0.00134111	12	8	12	0.0212139
Grb14	0.00134111	12	8	12	0.0212139
Mrps15	0.00134111	8	8	12	0.0212139
Thap4	0.00134111	8	8	12	0.0212139
Serpina3b	0.00134111	8	4	12	0.0212139
Atp5f1	0.00134111	12	8	12	0.0212139
Ly6a	0.00134111	8	8	12	0.0212139
Zfp36	0.00160933	12	8	12	0.0212139
Zfp513	0.00160933	12	8	12	0.0212139
Myl6	0.00160933	12	8	12	0.0212139
Stub1	0.00160933	12	8	12	0.0212139
Rdh7	0.00160933	12	8	12	0.0212139
Calr	0.00160933	4	4	12	0.0212139
Tmem150a	0.00160933	12	8	12	0.0212139
Stard10	0.00160933	12	8	12	0.0212139
Serpina1a	0.00160933	12	8	12	0.0212139
Trappc4	0.00160933	12	8	12	0.0212139
Dcaf11	0.00160933	12	8	12	0.0212139
Cyp2a12	0.00160933	12	8	12	0.0212139
Eif4a2	0.00160933	12	8	12	0.0212139
Cbx4	0.00160933	12	4	12	0.0212139
Eif4g2	0.00160933	12	8	12	0.0212139
Amotl2	0.00160933	12	8	12	0.0212139
2310039H08Rik	0.00160933	12	8	12	0.0212139
Slc25a23	0.00160933	12	4	12	0.0212139
Acaa2	0.00160933	12	8	12	0.0212139
Slco1b2	0.00160933	12	8	12	0.0212139
Prdx1	0.00160933	12	8	12	0.0212139
Sf1	0.00160933	12	8	12	0.0212139
Gpr182	0.00160933	12	4	12	0.0212139
Sft2d3	0.00160933	12	8	12	0.0212139
Dnaja1	0.00160933	4	4	12	0.0212139
Ugt1a6b	0.00160933	12	8	12	0.0212139
AI182371	0.00160933	4	4	12	0.0212139
Abcd3	0.00160933	12	8	12	0.0212139
Hs6st1	0.00160933	12	8	12	0.0212139
Sec24a	0.00160933	12	8	12	0.0212139
Mavs	0.00160933	12	8	12	0.0212139
Fus	0.00160933	12	8	12	0.0212139
Abcb4	0.00160933	12	8	12	0.0212139
Ccdc117	0.00160933	4	4	12	0.0212139
Lonp2	0.00160933	12	8	12	0.0212139
Aldh1a1	0.00160933	12	8	12	0.0212139
Acot13	0.00160933	12	8	12	0.0212139
Hnrnph1	0.00160933	12	8	12	0.0212139
Prkd3	0.00160933	12	8	12	0.0212139
Stk19	0.00160933	4	4	12	0.0212139
Txndc11	0.00160933	4	4	12	0.0212139
Raf1	0.00160933	12	8	12	0.0212139
Ammecr1l	0.00160933	12	8	12	0.0212139
Snrk	0.00160933	12	4	12	0.0212139
Rhobtb1	0.00160933	12	8	12	0.0212139
Paqr7	0.00160933	12	4	12	0.0212139
Slc12a7	0.00160933	12	4	12	0.0212139
Lrrc58	0.00160933	12	8	12	0.0212139
Grn	0.00160933	12	4	12	0.0212139
Calm1	0.00160933	4	4	12	0.0212139
Acot8	0.00160933	12	4	12	0.0212139
Hnrnpc	0.00160933	12	8	12	0.0212139
Rdx	0.00160933	12	8	12	0.0212139
Abca6	0.00160933	12	8	12	0.0212139
Arcn1	0.00160933	4	4	12	0.0212139
Ywhae	0.00160933	12	8	12	0.0212139
Sel1l	0.00160933	4	4	12	0.0212139
Hykk	0.00160933	12	8	12	0.0212139
Cmbl	0.00160933	12	8	12	0.0212139
Pcf11	0.00160933	12	8	12	0.0212139
Nfib	0.00160933	12	8	12	0.0212139
Aldh5a1	0.00160933	12	4	12	0.0212139
Arhgef12	0.00160933	12	8	12	0.0212139
Ncoa6	0.00160933	4	4	12	0.0212139
Insr	0.00160933	12	8	12	0.0212139
Sema3f	0.00160933	8	8	12	0.0212139
Cnot1	0.00160933	12	8	12	0.0212139
Ireb2	0.00160933	4	4	12	0.0212139
Papola	0.00160933	12	8	12	0.0212139
Necap1	0.00160933	12	8	12	0.0212139
Tial1	0.00160933	12	8	12	0.0212139
Rnf146	0.00160933	12	8	12	0.0212139
Met	0.00160933	12	8	12	0.0212139
Ddx58	0.00160933	12	8	12	0.0212139
Sarnp	0.00160933	4	4	12	0.0212139
Serpina10	0.00160933	4	4	12	0.0212139
Zbtb26	0.00160933	12	8	12	0.0212139
Dmtf1	0.00160933	12	8	12	0.0212139
Mcoln1	0.00160933	12	4	12	0.0212139
Acadl	0.00160933	12	8	12	0.0212139
Pdk1	0.00160933	12	4	12	0.0212139
Amigo1	0.00160933	8	8	12	0.0212139
Hmgn2	0.00160933	12	8	12	0.0212139
Slc22a8	0.00160933	8	8	12	0.0212139
Dcun1d1	0.00160933	4	4	12	0.0212139
Mthfd2	0.00160933	8	8	12	0.0212139
Carmil1	0.00160933	12	4	12	0.0212139
Rb1	0.00160933	12	8	12	0.0212139
Zfand6	0.00160933	12	8	12	0.0212139
Parp2	0.00160933	12	4	12	0.0212139
Btf3l4	0.00160933	12	8	12	0.0212139
Itga1	0.00160933	12	8	12	0.0212139
Gnmt	0.00293173	12	8	12	0.0292627
Eef2	0.00293173	12	8	12	0.0292627
Ces3a	0.00293173	12	8	12	0.0292627
Hamp	0.00293173	12	8	12	0.0292627
Rbp4	0.00293173	12	8	12	0.0292627
Pex6	0.00293173	12	8	12	0.0292627
Sec14l2	0.00293173	12	8	12	0.0292627
P4hb	0.00293173	4	4	12	0.0292627
Acsl1	0.00293173	12	8	12	0.0292627
Junb	0.00293173	12	4	12	0.0292627
H2-K1	0.00293173	12	8	12	0.0292627
Atn1	0.00293173	12	4	12	0.0292627
Itih2	0.00293173	12	8	12	0.0292627
Eif5	0.00293173	12	8	12	0.0292627
Rbm47	0.00293173	12	8	12	0.0292627
Polr3h	0.00293173	12	4	12	0.0292627
Rbm39	0.00293173	12	8	12	0.0292627
Ugt2b5	0.00293173	12	8	12	0.0292627
Agpat1	0.00293173	12	4	12	0.0292627
Adh4	0.00293173	12	8	12	0.0292627
Sdr9c7	0.00293173	12	4	12	0.0292627
Gm4951	0.00293173	12	8	12	0.0292627
Aimp2	0.00293173	12	4	12	0.0292627
Cyp4a32	0.00293173	12	4	12	0.0292627
Pusl1	0.00293173	8	8	12	0.0292627
Clmn	0.00293173	12	4	12	0.0292627
D17Wsu92e	0.00293173	12	4	12	0.0292627
Ddb1	0.00293173	12	8	12	0.0292627
Arf6	0.00293173	12	8	12	0.0292627
Gtf2i	0.00293173	12	4	12	0.0292627
Bbip1	0.00293173	12	8	12	0.0292627
Ciao1	0.00293173	12	8	12	0.0292627
Rnf103	0.00293173	12	8	12	0.0292627
Lsm12	0.00293173	12	4	12	0.0292627
Ep300	0.00293173	12	8	12	0.0292627
Ppp6r3	0.00293173	12	8	12	0.0292627
Rac1	0.00293173	12	4	12	0.0292627
Hsd17b4	0.00293173	12	8	12	0.0292627
Ptp4a2	0.00293173	12	8	12	0.0292627
Ppid	0.00293173	12	8	12	0.0292627
Gatad2b	0.00293173	12	8	12	0.0292627
Scaf4	0.00293173	12	8	12	0.0292627
Thumpd3	0.00293173	12	8	12	0.0292627
Ulk2	0.00293173	12	8	12	0.0292627
Hipk1	0.00293173	12	8	12	0.0292627
Ebpl	0.00293173	12	4	12	0.0292627
Tnk2	0.00293173	8	8	12	0.0292627
Eif2s2	0.00293173	12	8	12	0.0292627
Pds5a	0.00293173	12	8	12	0.0292627
Lgr4	0.00293173	12	8	12	0.0292627
Mex3d	0.00293173	8	8	12	0.0292627
Pctp	0.00293173	12	4	12	0.0292627
Ergic2	0.00293173	12	8	12	0.0292627
Nfyc	0.00293173	12	8	12	0.0292627
Eif4enif1	0.00293173	12	8	12	0.0292627
Snx3	0.00293173	12	8	12	0.0292627
Lmln	0.00293173	8	8	12	0.0292627
Cyp2c37	0.00293173	12	8	12	0.0292627
Tra2a	0.00293173	12	8	12	0.0292627
Rab3ip	0.00293173	12	4	12	0.0292627
Gng7	0.00293173	8	8	12	0.0292627
Arhgef5	0.00293173	12	8	12	0.0292627
Pex7	0.00293173	12	4	12	0.0292627
Ppfibp2	0.00293173	12	4	12	0.0292627
Mgst3	0.00293173	8	8	12	0.0292627
Xpo7	0.00293173	4	4	12	0.0292627
Dpyd	0.00293173	12	8	12	0.0292627
Sfxn3	0.00293173	8	8	12	0.0292627
Errfi1	0.00351807	12	8	12	0.0292627
Alb	0.00351807	12	8	12	0.0292627
Fabp1	0.00351807	12	8	12	0.0292627
Ppp1r3b	0.00351807	4	4	12	0.0292627
Rsc1a1	0.00351807	12	8	12	0.0292627
Malat1	0.00351807	12	8	12	0.0292627
Hsp90ab1	0.00351807	4	4	12	0.0292627
Hspa8	0.00351807	4	4	12	0.0292627
Abcc2	0.00351807	12	8	12	0.0292627
Ddx5	0.00351807	12	8	12	0.0292627
F2	0.00351807	12	8	12	0.0292627
Emg1	0.00351807	12	4	12	0.0292627
Vegfa	0.00351807	12	8	12	0.0292627
Apon	0.00351807	12	8	12	0.0292627
Rpl10a	0.00351807	12	8	12	0.0292627
Aldh8a1	0.00351807	12	8	12	0.0292627
Hnrnpu	0.00351807	12	8	12	0.0292627
Setd6	0.00351807	12	8	12	0.0292627
Srsf5	0.00351807	12	8	12	0.0292627
Nr1h4	0.00351807	12	8	12	0.0292627
Fam214a	0.00351807	12	8	12	0.0292627
Triap1	0.00351807	12	8	12	0.0292627
Sds	0.00351807	12	4	12	0.0292627
Cyp2f2	0.00351807	12	8	12	0.0292627
H2-Ke6	0.00351807	12	8	12	0.0292627
Rps2	0.00351807	12	8	12	0.0292627
Eif4g1	0.00351807	12	8	12	0.0292627
Slc37a4	0.00351807	12	8	12	0.0292627
Hpn	0.00351807	12	8	12	0.0292627
Ppp1r15b	0.00351807	12	8	12	0.0292627
H1f0	0.00351807	12	8	12	0.0292627
Tns2	0.00351807	12	4	12	0.0292627
Dhps	0.00351807	12	8	12	0.0292627
Gcdh	0.00351807	12	8	12	0.0292627
Mat2a	0.00351807	12	8	12	0.0292627
Wbp1l	0.00351807	12	8	12	0.0292627
Miga2	0.00351807	12	4	12	0.0292627
Tgoln1	0.00351807	12	4	12	0.0292627
Mettl23	0.00351807	12	8	12	0.0292627
Spag8	0.00351807	12	4	12	0.0292627
Ppp1ca	0.00351807	12	8	12	0.0292627
Lpcat3	0.00351807	12	4	12	0.0292627
Pygl	0.00351807	12	8	12	0.0292627
Nit2	0.00351807	12	8	12	0.0292627
Adk	0.00351807	12	8	12	0.0292627
Gatc	0.00351807	12	8	12	0.0292627
Atxn2	0.00351807	12	4	12	0.0292627
Noxa1	0.00351807	12	4	12	0.0292627
Ormdl2	0.00351807	12	8	12	0.0292627
Rabggtb	0.00351807	12	8	12	0.0292627
Hdlbp	0.00351807	4	4	12	0.0292627
Tnfaip8l1	0.00351807	12	4	12	0.0292627
Hnrnpul2	0.00351807	12	8	12	0.0292627
Cflar	0.00351807	4	4	12	0.0292627
Aurkaip1	0.00351807	12	8	12	0.0292627
Cyb5b	0.00351807	12	8	12	0.0292627
Idh1	0.00351807	12	8	12	0.0292627
Rwdd2a	0.00351807	12	4	12	0.0292627
Edc3	0.00351807	12	8	12	0.0292627
Chd3	0.00351807	12	4	12	0.0292627
Srcap	0.00351807	12	8	12	0.0292627
Net1	0.00351807	12	8	12	0.0292627
Cyp4f15	0.00351807	12	4	12	0.0292627
Cnot3	0.00351807	12	8	12	0.0292627
Marveld1	0.00351807	12	4	12	0.0292627
Ap3m1	0.00351807	12	8	12	0.0292627
Kdelr2	0.00351807	12	8	12	0.0292627
Mmachc	0.00351807	12	8	12	0.0292627
Fbxw2	0.00351807	12	8	12	0.0292627
Dnajc7	0.00351807	12	4	12	0.0292627
Xylb	0.00351807	12	4	12	0.0292627
Fgd6	0.00351807	12	4	12	0.0292627
Pcyox1	0.00351807	12	4	12	0.0292627
Map3k12	0.00351807	12	4	12	0.0292627
Brd4	0.00351807	12	8	12	0.0292627
Amacr	0.00351807	12	8	12	0.0292627
Osbpl9	0.00351807	12	8	12	0.0292627
Hdc	0.00351807	12	4	12	0.0292627
Actr8	0.00351807	12	4	12	0.0292627
Sf3a2	0.00351807	12	4	12	0.0292627
Cyth1	0.00351807	12	4	12	0.0292627
Zdhhc16	0.00351807	12	8	12	0.0292627
Csnk1a1	0.00351807	12	8	12	0.0292627
Canx	0.00351807	4	4	12	0.0292627
Acaa1a	0.00351807	8	8	12	0.0292627
Cidec	0.00351807	12	8	12	0.0292627
Aldh6a1	0.00351807	12	8	12	0.0292627
Kpnb1	0.00351807	12	8	12	0.0292627
Yy1	0.00351807	12	8	12	0.0292627
Ctsh	0.00351807	12	4	12	0.0292627
Gramd3	0.00351807	12	4	12	0.0292627
Ahr	0.00351807	12	8	12	0.0292627
Ctnnd1	0.00351807	12	8	12	0.0292627
Zfp410	0.00351807	12	8	12	0.0292627
Ncor1	0.00351807	12	8	12	0.0292627
Pafah1b1	0.00351807	12	8	12	0.0292627
Eif3a	0.00351807	4	4	12	0.0292627
Ube2q1	0.00351807	12	4	12	0.0292627
Cebpg	0.00351807	12	8	12	0.0292627
Vcl	0.00351807	12	8	12	0.0292627
Fam193a	0.00351807	12	8	12	0.0292627
Ncoa4	0.00351807	12	8	12	0.0292627
Sin3a	0.00351807	12	8	12	0.0292627
Ubqln1	0.00351807	12	8	12	0.0292627
Sbno1	0.00351807	12	8	12	0.0292627
Fzd4	0.00351807	12	4	12	0.0292627
Fcf1	0.00351807	12	4	12	0.0292627
Ipo7	0.00351807	4	4	12	0.0292627
Ripk1	0.00351807	12	8	12	0.0292627
Lztr1	0.00351807	8	8	12	0.0292627
Crebbp	0.00351807	12	8	12	0.0292627
Hao1	0.00351807	4	4	12	0.0292627
Zfp869	0.00351807	12	8	12	0.0292627
Mettl3	0.00351807	12	8	12	0.0292627
Ap1g1	0.00351807	12	8	12	0.0292627
Ap1g1.1	0.00351807	12	8	12	0.0292627
Mpc2	0.00351807	12	8	12	0.0292627
Papd5	0.00351807	12	8	12	0.0292627
Stap2	0.00351807	12	8	12	0.0292627
Dixdc1	0.00351807	12	4	12	0.0292627
Zfc3h1	0.00351807	4	4	12	0.0292627
Sp3	0.00351807	12	8	12	0.0292627
Pdcd6	0.00351807	12	8	12	0.0292627
Ube2v1	0.00351807	8	8	12	0.0292627
Larp1b	0.00351807	12	8	12	0.0292627
Larp1b.1	0.00351807	12	8	12	0.0292627
Zmym5	0.00351807	12	4	12	0.0292627
Rmnd1	0.00351807	12	8	12	0.0292627
Med23	0.00351807	12	4	12	0.0292627
Usp24	0.00351807	4	4	12	0.0292627
Ppp2r2a	0.00351807	12	8	12	0.0292627
Gspt1	0.00351807	4	4	12	0.0292627
Cdc14b	0.00351807	12	4	12	0.0292627
Zfp68	0.00351807	12	8	12	0.0292627
Rnf149	0.00351807	12	8	12	0.0292627
Slc16a12	0.00351807	12	8	12	0.0292627
Pan3	0.00351807	12	8	12	0.0292627
Apol8	0.00351807	8	8	12	0.0292627
4921524J17Rik	0.00351807	12	8	12	0.0292627
Fastkd1	0.00351807	12	8	12	0.0292627
Dennd4a	0.00351807	12	8	12	0.0292627
Ralgapa2	0.00351807	12	8	12	0.0292627
Slc22a30	0.00351807	4	4	12	0.0292627
Lats1	0.00351807	12	8	12	0.0292627
Rgl1	0.00351807	8	8	12	0.0292627
Pdxdc1	0.00351807	12	8	12	0.0292627
Sec23b	0.00351807	4	4	12	0.0292627
Mtif2	0.00351807	12	8	12	0.0292627
Usp49	0.00351807	8	8	12	0.0292627
Slc16a4	0.00351807	12	8	12	0.0292627
Slc41a1	0.00351807	8	8	12	0.0292627
Cyp51	0.00351807	12	8	12	0.0292627
Atp6v1e1	0.00351807	12	4	12	0.0292627
Ino80d	0.00351807	12	8	12	0.0292627
Usp15	0.00351807	12	8	12	0.0292627
Scgb1a1	0.00351807	8	8	12	0.0292627
Notch3	0.00351807	8	8	12	0.0292627
Pdcd6ip	0.00351807	12	8	12	0.0292627
Vps54	0.00351807	12	8	12	0.0292627
Ints8	0.00351807	12	8	12	0.0292627
Api5	0.00351807	4	4	12	0.0292627
Gm4841	0.00351807	12	4	12	0.0292627
Spty2d1	0.00351807	12	8	12	0.0292627
Fcho2	0.00351807	12	8	12	0.0292627
Colec12	0.00351807	12	8	12	0.0292627
Crbn	0.00351807	12	8	12	0.0292627
Ddx50	0.00351807	4	4	12	0.0292627
Kpna1	0.00351807	4	4	12	0.0292627
Itgb1	0.00351807	12	8	12	0.0292627
Fkbp14	0.00351807	8	8	12	0.0292627
Hyal3	0.00600381	12	8	12	0.0417414
Atf4	0.00600381	12	8	12	0.0417414
Pim3	0.00600381	12	8	12	0.0417414
Spata2l	0.00600381	12	8	12	0.0417414
Arg1	0.00600381	12	8	12	0.0417414
Gps1	0.00600381	12	8	12	0.0417414
Gpr108	0.00600381	12	8	12	0.0417414
Klf15	0.00600381	12	8	12	0.0417414
Trmt112	0.00600381	12	8	12	0.0417414
Rps21	0.00600381	12	8	12	0.0417414
Dgcr6	0.00600381	12	8	12	0.0417414
Sqstm1	0.00600381	12	4	12	0.0417414
Pcbp1	0.00600381	12	8	12	0.0417414
Atp5b	0.00600381	12	8	12	0.0417414
Tlcd1	0.00600381	12	8	12	0.0417414
Sh2b3	0.00600381	12	4	12	0.0417414
Srrm2	0.00600381	12	8	12	0.0417414
Cideb	0.00600381	12	8	12	0.0417414
Tsr1	0.00600381	12	8	12	0.0417414
Fau	0.00600381	12	8	12	0.0417414
Ambp	0.00600381	4	4	12	0.0417414
Rad23a	0.00600381	12	8	12	0.0417414
Usf2	0.00600381	12	8	12	0.0417414
Atp2a2	0.00600381	4	4	12	0.0417414
Retsat	0.00600381	12	4	12	0.0417414
Hexim1	0.00600381	12	8	12	0.0417414
Wdr82	0.00600381	12	8	12	0.0417414
Endog	0.00600381	12	4	12	0.0417414
Eci1	0.00600381	12	4	12	0.0417414
Nr1h3	0.00600381	12	8	12	0.0417414
Pabpn1	0.00600381	12	8	12	0.0417414
Plekha6	0.00600381	12	4	12	0.0417414
Ranbp10	0.00600381	12	4	12	0.0417414
Hc	0.00600381	4	4	12	0.0417414
Whamm	0.00600381	12	8	12	0.0417414
Abcc6	0.00600381	12	4	12	0.0417414
Fads6	0.00600381	12	4	12	0.0417414
Pon1	0.00600381	12	8	12	0.0417414
Rps3a1	0.00600381	12	8	12	0.0417414
Vps4a	0.00600381	12	4	12	0.0417414
Dolpp1	0.00600381	12	4	12	0.0417414
Yars	0.00600381	12	4	12	0.0417414
Zfp771	0.00600381	12	4	12	0.0417414
Cry2	0.00600381	12	4	12	0.0417414
Arhgef39	0.00600381	12	4	12	0.0417414
Pex11g	0.00600381	12	8	12	0.0417414
Supt6	0.00600381	12	8	12	0.0417414
Ntan1	0.00600381	12	8	12	0.0417414
Cct8	0.00600381	12	8	12	0.0417414
Abcc3	0.00600381	12	4	12	0.0417414
Rmnd5b	0.00600381	8	8	12	0.0417414
Pmm2	0.00600381	12	4	12	0.0417414
Pdk2	0.00600381	12	4	12	0.0417414
Nedd4	0.00600381	12	8	12	0.0417414
Hdgf	0.00600381	12	4	12	0.0417414
Thrap3	0.00600381	12	8	12	0.0417414
Cisd1	0.00600381	12	4	12	0.0417414
Rfc4	0.00600381	12	8	12	0.0417414
Wnk4	0.00600381	12	4	12	0.0417414
Ugp2	0.00600381	12	8	12	0.0417414
Pex5	0.00600381	12	4	12	0.0417414
Tubg2	0.00600381	8	8	12	0.0417414
Spag9	0.00600381	12	8	12	0.0417414
Ilf2	0.00600381	12	4	12	0.0417414
Atl2	0.00600381	12	8	12	0.0417414
Etfb	0.00600381	12	4	12	0.0417414
Cnot8	0.00600381	12	4	12	0.0417414
Ctso	0.00600381	12	8	12	0.0417414
Pfkfb2	0.00600381	12	8	12	0.0417414
Apoh	0.00600381	12	8	12	0.0417414
Myd88	0.00600381	8	8	12	0.0417414
Rpf1	0.00600381	12	8	12	0.0417414
Dnttip2	0.00600381	4	4	12	0.0417414
Pgm3	0.00600381	12	8	12	0.0417414
Dynlrb1	0.00600381	8	8	12	0.0417414
Capn10	0.00600381	12	4	12	0.0417414
Tmcc1	0.00600381	12	8	12	0.0417414
Il10rb	0.00600381	8	8	12	0.0417414
Zbtb24	0.00600381	12	4	12	0.0417414
Lrp6	0.00600381	12	8	12	0.0417414
Morn4	0.00600381	8	4	12	0.0417414
Srp72	0.00600381	4	4	12	0.0417414
Ghrl	0.00600381	8	8	12	0.0417414
Nrg4	0.00600381	12	8	12	0.0417414
Mycbp	0.00600381	12	4	12	0.0417414
Dguok	0.00600381	8	8	12	0.0417414
Mkln1	0.00600381	12	8	12	0.0417414
Gsk3b	0.00600381	12	8	12	0.0417414
Gtf2h3	0.00600381	8	8	12	0.0417414
Fnbp4	0.00600381	4	4	12	0.0417414
Med9	0.00600381	8	8	12	0.0417414
Trmt1l	0.00600381	4	4	12	0.0417414
Tiprl	0.00600381	12	8	12	0.0417414
Fam63b	0.00600381	12	8	12	0.0417414
Adsl	0.00600381	8	8	12	0.0417414
Ndufa10	0.00600381	12	4	12	0.0417414
Anapc15	0.00600381	8	8	12	0.0417414
Fam131c	0.00600381	8	8	12	0.0417414
Rft1	0.00600381	8	8	12	0.0417414
Irf8	0.00600381	8	8	12	0.0417414
Cap1	0.00600381	12	4	12	0.0417414
Peli1	0.00600381	12	8	12	0.0417414
Zc3h14	0.00600381	4	4	12	0.0417414
Aatf	0.00600381	12	8	12	0.0417414
Mmd2	0.00600381	8	8	12	0.0417414
Rnf20	0.00600381	12	8	12	0.0417414
Col4a3bp	0.00600381	12	8	12	0.0417414
Trpm8	0.00600381	8	8	12	0.0417414
Tmx1	0.00600381	4	4	12	0.0417414
Zfp426	0.00600381	12	8	12	0.0417414
Cnot10	0.00600381	8	8	12	0.0417414
9030624J02Rik	0.00600381	8	8	12	0.0417414
Ralgapb	0.00600381	4	4	12	0.0417414
Ahnak	0.00600381	8	8	12	0.0417414
Sypl	0.00600381	12	8	12	0.0417414
Nat6	0.00720457	12	8	12	0.0417414
Arhgdia	0.00720457	12	4	12	0.0417414
Rce1	0.00720457	12	8	12	0.0417414
Trf	0.00720457	12	8	12	0.0417414
Oaf	0.00720457	12	8	12	0.0417414
Cat	0.00720457	12	8	12	0.0417414
Rac3	0.00720457	12	4	12	0.0417414
Ldlr	0.00720457	12	8	12	0.0417414
Haao	0.00720457	12	8	12	0.0417414
Ttc36	0.00720457	12	8	12	0.0417414
Hp	0.00720457	12	8	12	0.0417414
Cps1	0.00720457	4	4	12	0.0417414
Creb3l3	0.00720457	12	4	12	0.0417414
Hrg	0.00720457	12	8	12	0.0417414
Pdf	0.00720457	12	8	12	0.0417414
Ppp1r10	0.00720457	12	8	12	0.0417414
Gls2	0.00720457	12	8	12	0.0417414
Ephx2	0.00720457	12	4	12	0.0417414
Lcat	0.00720457	12	4	12	0.0417414
2210016L21Rik	0.00720457	12	4	12	0.0417414
Slc29a1	0.00720457	12	8	12	0.0417414
Sult1a1	0.00720457	12	8	12	0.0417414
Furin	0.00720457	12	4	12	0.0417414
Phf23	0.00720457	12	8	12	0.0417414
Dgat2	0.00720457	12	8	12	0.0417414
Pgpep1	0.00720457	12	4	12	0.0417414
Hnrnpab	0.00720457	12	8	12	0.0417414
Mydgf	0.00720457	12	4	12	0.0417414
Gabarapl1	0.00720457	12	4	12	0.0417414
H2-D1	0.00720457	12	4	12	0.0417414
Prpf8	0.00720457	12	4	12	0.0417414
Flad1	0.00720457	12	4	12	0.0417414
Rarres2	0.00720457	12	8	12	0.0417414
Pik3r1	0.00720457	4	4	12	0.0417414
Urah	0.00720457	12	4	12	0.0417414
Abcb6	0.00720457	12	4	12	0.0417414
Prox1	0.00720457	12	8	12	0.0417414
Stard5	0.00720457	12	8	12	0.0417414
Caprin1	0.00720457	12	8	12	0.0417414
1810055G02Rik	0.00720457	12	4	12	0.0417414
Tubb4b	0.00720457	12	8	12	0.0417414
Ugt2b1	0.00720457	4	4	12	0.0417414
C1qbp	0.00720457	12	8	12	0.0417414
Cnbp	0.00720457	12	8	12	0.0417414
Acsm1	0.00720457	12	8	12	0.0417414
Trim25	0.00720457	12	4	12	0.0417414
Slc8b1	0.00720457	12	4	12	0.0417414
Alyref	0.00720457	12	4	12	0.0417414
Rreb1	0.00720457	12	8	12	0.0417414
BC005537	0.00720457	12	8	12	0.0417414
Abca1	0.00720457	4	4	12	0.0417414
Aes	0.00720457	12	4	12	0.0417414
Golt1a	0.00720457	12	4	12	0.0417414
Chd4	0.00720457	12	4	12	0.0417414
Optn	0.00720457	12	8	12	0.0417414
Cnn3	0.00720457	12	4	12	0.0417414
Sptbn2	0.00720457	12	4	12	0.0417414
Csnk1d	0.00720457	12	4	12	0.0417414
Gzf1	0.00720457	12	8	12	0.0417414
Tomm40	0.00720457	12	4	12	0.0417414
Ganab	0.00720457	12	8	12	0.0417414
Cyp2j5	0.00720457	12	8	12	0.0417414
Hsd3b3	0.00720457	4	4	12	0.0417414
Adnp	0.00720457	12	8	12	0.0417414
Fam222b	0.00720457	12	8	12	0.0417414
Man2a1	0.00720457	12	8	12	0.0417414
Rnf39	0.00720457	12	4	12	0.0417414
Prkar1a	0.00720457	12	8	12	0.0417414
Zfp207	0.00720457	4	4	12	0.0417414
Hnrnpk	0.00720457	4	4	12	0.0417414
Ewsr1	0.00720457	12	8	12	0.0417414
Mgrn1	0.00720457	12	4	12	0.0417414
C8a	0.00720457	4	4	12	0.0417414
Tapbpl	0.00720457	12	4	12	0.0417414
Ghr	0.00720457	12	8	12	0.0417414
Fam120b	0.00720457	12	8	12	0.0417414
Lrpprc	0.00720457	12	8	12	0.0417414
S1pr1	0.00720457	12	8	12	0.0417414
Hp1bp3	0.00720457	4	4	12	0.0417414
Crk	0.00720457	12	4	12	0.0417414
Hgfac	0.00720457	12	4	12	0.0417414
Aspg	0.00720457	12	4	12	0.0417414
Kctd2	0.00720457	12	4	12	0.0417414
Nfe2l3	0.00720457	12	8	12	0.0417414
Fam35a	0.00720457	4	4	12	0.0417414
Aass	0.00720457	12	8	12	0.0417414
Maml1	0.00720457	12	4	12	0.0417414
Hectd1	0.00720457	12	8	12	0.0417414
Taldo1	0.00720457	12	4	12	0.0417414
Baz1b	0.00720457	12	8	12	0.0417414
Zxdc	0.00720457	12	8	12	0.0417414
Nr5a2	0.00720457	12	8	12	0.0417414
Dnajc5	0.00720457	12	8	12	0.0417414
Pafah1b2	0.00720457	12	8	12	0.0417414
Adamtsl5	0.00720457	12	4	12	0.0417414
Acbd5	0.00720457	12	8	12	0.0417414
Nmral1	0.00720457	8	4	12	0.0417414
Ube2d3	0.00720457	12	8	12	0.0417414
Nfatc3	0.00720457	12	8	12	0.0417414
Psmd12	0.00720457	12	8	12	0.0417414
Sirt4	0.00720457	8	8	12	0.0417414
Flnb	0.00720457	12	8	12	0.0417414
Slc35d1	0.00720457	12	8	12	0.0417414
Psmd6	0.00720457	12	8	12	0.0417414
Cfhr1	0.00720457	12	8	12	0.0417414
Pank1	0.00720457	12	4	12	0.0417414
Ces1g	0.00720457	12	8	12	0.0417414
Sec22b	0.00720457	4	4	12	0.0417414
Acad12	0.00720457	12	4	12	0.0417414
Alkbh5	0.00720457	12	8	12	0.0417414
Rab26	0.00720457	8	8	12	0.0417414
Hnrnpa3	0.00720457	4	4	12	0.0417414
Scrn3	0.00720457	12	8	12	0.0417414
Sec63	0.00720457	4	4	12	0.0417414
Hlf	0.00720457	12	4	12	0.0417414
Gng5	0.00720457	12	8	12	0.0417414
Cep85l	0.00720457	4	4	12	0.0417414
Pln	0.00720457	12	8	12	0.0417414
Osbpl11	0.00720457	12	4	12	0.0417414
Cbx1	0.00720457	12	4	12	0.0417414
Ido2	0.00720457	12	8	12	0.0417414
Sall1	0.00720457	12	4	12	0.0417414
Luc7l2	0.00720457	12	8	12	0.0417414
Tmed8	0.00720457	12	4	12	0.0417414
Rhot1	0.00720457	12	8	12	0.0417414
Ptp4a1	0.00720457	12	8	12	0.0417414
Pdcd7	0.00720457	12	4	12	0.0417414
Kbtbd2	0.00720457	12	8	12	0.0417414
Gigyf2	0.00720457	12	8	12	0.0417414
Ubr5	0.00720457	12	8	12	0.0417414
Ypel5	0.00720457	12	8	12	0.0417414
L3mbtl2	0.00720457	8	8	12	0.0417414
Mak16	0.00720457	4	4	12	0.0417414
Birc6	0.00720457	12	8	12	0.0417414
Mllt10	0.00720457	12	8	12	0.0417414
Ptbp3	0.00720457	12	8	12	0.0417414
Gli1	0.00720457	8	8	12	0.0417414
Rufy3	0.00720457	12	8	12	0.0417414
Slc45a1	0.00720457	8	8	12	0.0417414
Rnf111	0.00720457	12	8	12	0.0417414
Top1	0.00720457	4	4	12	0.0417414
Arpc5	0.00720457	12	8	12	0.0417414
Dopey2	0.00720457	12	4	12	0.0417414
Tuba3a	0.00720457	8	8	12	0.0417414
Cacul1	0.00720457	12	8	12	0.0417414
Ptafr	0.00720457	8	8	12	0.0417414
Sav1	0.00720457	12	8	12	0.0417414
Pllp	0.00720457	8	8	12	0.0417414
Slc6a12	0.00720457	12	4	12	0.0417414
Mphosph8	0.00720457	12	8	12	0.0417414
Cfl2	0.00720457	12	8	12	0.0417414
Brd7	0.00720457	4	4	12	0.0417414
Htr2b	0.00720457	12	8	12	0.0417414
Vps4b	0.00720457	12	8	12	0.0417414
Asb7	0.00720457	8	8	12	0.0417414
Orc3	0.00720457	12	8	12	0.0417414
Ubl3	0.00720457	12	4	12	0.0417414
Atxn7	0.00720457	12	8	12	0.0417414
Ngp	0.00720457	8	8	12	0.0417414
Clec18a	0.00720457	8	8	12	0.0417414
Ubb	0.00720457	12	8	12	0.0417414
Cyp2c54	0.00720457	12	8	12	0.0417414
Il1rap	0.00720457	12	8	12	0.0417414
Ssx2ip	0.00720457	8	8	12	0.0417414
Gab1	0.00720457	8	8	12	0.0417414
Plac8	0.00720457	8	8	12	0.0417414
Aldob	0.0114774	12	8	12	0.0552254
Sdr39u1	0.0114774	12	4	12	0.0552254
Eif5a	0.0114774	12	8	12	0.0552254
Paqr9	0.0114774	12	8	12	0.0552254
Taf10	0.0114774	12	8	12	0.0552254
Gjb2	0.0114774	12	8	12	0.0552254
Arfgap2	0.0114774	12	8	12	0.0552254
Rpl7l1	0.0114774	12	8	12	0.0552254
Nat9	0.0114774	12	8	12	0.0552254
Dusp6	0.0114774	12	8	12	0.0552254
Rpl31	0.0114774	12	8	12	0.0552254
Cpn1	0.0114774	12	8	12	0.0552254
Suox	0.0114774	12	4	12	0.0552254
Aldh3a2	0.0114774	12	4	12	0.0552254
Klhl21	0.0114774	12	4	12	0.0552254
Rhou	0.0114774	12	4	12	0.0552254
Cdk2	0.0114774	12	4	12	0.0552254
Crym	0.0114774	12	8	12	0.0552254
Nat14	0.0114774	12	4	12	0.0552254
Psmb9	0.0114774	12	4	12	0.0552254
Nnmt	0.0114774	12	8	12	0.0552254
Lman1	0.0114774	4	4	12	0.0552254
Lpgat1	0.0114774	12	8	12	0.0552254
Zfp395	0.0114774	12	4	12	0.0552254
Slc16a5	0.0114774	12	4	12	0.0552254
Nfyb	0.0114774	12	8	12	0.0552254
Slc16a10	0.0114774	12	8	12	0.0552254
Timm17a	0.0114774	12	4	12	0.0552254
Pogz	0.0114774	12	8	12	0.0552254
Aqp11	0.0114774	12	4	12	0.0552254
Myl12b	0.0114774	12	4	12	0.0552254
Slc12a4	0.0114774	8	8	12	0.0552254
Gnpda1	0.0114774	12	4	12	0.0552254
Mum1	0.0114774	8	8	12	0.0552254
Pde4dip	0.0114774	12	8	12	0.0552254
Ptpn9	0.0114774	12	8	12	0.0552254
Ssrp1	0.0114774	8	8	12	0.0552254
Tram1	0.0114774	4	4	12	0.0552254
Kifc3	0.0114774	8	8	12	0.0552254
Limd1	0.0114774	8	8	12	0.0552254
Pard3	0.0114774	12	8	12	0.0552254
Psmb5	0.0114774	12	4	12	0.0552254
Tsc22d4	0.0114774	8	8	12	0.0552254
Exph5	0.0114774	12	8	12	0.0552254
Dpep3	0.0114774	8	8	12	0.0552254
Shpk	0.0114774	12	4	12	0.0552254
Gcnt2	0.0114774	12	4	12	0.0552254
Scyl2	0.0114774	12	8	12	0.0552254
S1pr2	0.0114774	8	8	12	0.0552254
Chaf1a	0.0114774	8	8	12	0.0552254
Ankrd13a	0.0114774	8	8	12	0.0552254
Arid4a	0.0114774	12	8	12	0.0552254
Sos1	0.0114774	12	8	12	0.0552254
Cox11	0.0114774	4	4	12	0.0552254
Rsf1	0.0114774	12	8	12	0.0552254
Nudt19	0.0114774	8	8	12	0.0552254
Alg5	0.0114774	8	8	12	0.0552254
Card6	0.0114774	12	8	12	0.0552254
Eif2ak4	0.0114774	8	8	12	0.0552254
Rchy1	0.0114774	12	8	12	0.0552254
Tango6	0.0114774	8	8	12	0.0552254
Birc2	0.0114774	4	4	12	0.0552254
Tomm40l	0.0125004	12	8	12	0.0552254
Nr1i3	0.0125004	12	8	12	0.0552254
Cyp2d22	0.0125004	12	8	12	0.0552254
Bcl9l	0.0125004	12	8	12	0.0552254
Glud1	0.0125004	4	4	12	0.0552254
Grin3b	0.0125004	12	8	12	0.0552254
Eif4ebp3	0.0125004	4	4	12	0.0552254
Asgr1	0.0125004	12	8	12	0.0552254
Adipor2	0.0125004	4	4	12	0.0552254
Nop9	0.0125004	12	8	12	0.0552254
Gm867	0.0125004	12	8	12	0.0552254
Sox15	0.0125004	12	8	12	0.0552254
Hspa9	0.0125004	4	4	12	0.0552254
Sgf29	0.0125004	12	8	12	0.0552254
Lamp1	0.0125004	12	8	12	0.0552254
Epas1	0.0125004	12	8	12	0.0552254
Tmem56	0.0125004	12	8	12	0.0552254
Cog1	0.0125004	12	8	12	0.0552254
Cmah	0.0125004	4	4	12	0.0552254
Hspd1	0.0125004	4	4	12	0.0552254
Igfbp1	0.0125004	8	8	12	0.0552254
N4bp2l1	0.0125004	12	8	12	0.0552254
Dpys	0.0125004	12	8	12	0.0552254
Il17rb	0.0125004	12	8	12	0.0552254
Spcs2	0.0125004	4	8	12	0.0552254
Zadh2	0.0125004	12	8	12	0.0552254
Rdh1	0.0125004	8	8	12	0.0552254
Eral1	0.0125004	8	8	12	0.0552254
Gnat2	0.0125004	8	8	12	0.0552254
Cecr2	0.0125004	12	8	12	0.0552254
Pank2	0.0125004	12	8	12	0.0552254
Gcsh	0.0125004	12	8	12	0.0552254
Hipk3	0.0125004	12	8	12	0.0552254
Trip12	0.0125004	4	4	12	0.0552254
Vwa8	0.0125004	12	8	12	0.0552254
Vprbp	0.0125004	4	4	12	0.0552254
Mbtd1	0.0125004	4	4	12	0.0552254
Pla2g1b	0.0125004	8	8	12	0.0552254
Wac	0.0125004	4	4	12	0.0552254
Zfp263	0.0125004	4	4	12	0.0552254
Guca1a	0.0125004	8	8	12	0.0552254
Cept1	0.0125004	4	4	12	0.0552254
Apoa1	0.0137729	12	8	12	0.0552254
Spsb3	0.0137729	12	8	12	0.0552254
Xbp1	0.0137729	12	8	12	0.0552254
Jmjd8	0.0137729	12	8	12	0.0552254
Adh1	0.0137729	12	8	12	0.0552254
Id2	0.0137729	12	8	12	0.0552254
Egfl7	0.0137729	12	8	12	0.0552254
Apoa2	0.0137729	12	8	12	0.0552254
Igfbp4	0.0137729	12	4	12	0.0552254
Cfb	0.0137729	12	8	12	0.0552254
Gpt	0.0137729	12	8	12	0.0552254
Cdpf1	0.0137729	12	8	12	0.0552254
Itih4	0.0137729	12	8	12	0.0552254
Gpx1	0.0137729	12	8	12	0.0552254
Hmgcs2	0.0137729	12	8	12	0.0552254
Mat1a	0.0137729	12	8	12	0.0552254
Grb7	0.0137729	12	4	12	0.0552254
Midn	0.0137729	12	4	12	0.0552254
Azgp1	0.0137729	12	8	12	0.0552254
Hnrnpl	0.0137729	12	8	12	0.0552254
Sdc4	0.0137729	12	8	12	0.0552254
Apoc3	0.0137729	12	8	12	0.0552254
Spryd4	0.0137729	12	8	12	0.0552254
Proz	0.0137729	12	8	12	0.0552254
Ndufa4l2	0.0137729	12	8	12	0.0552254
Nfkbia	0.0137729	12	8	12	0.0552254
Hagh	0.0137729	12	8	12	0.0552254
Nr2f6	0.0137729	12	4	12	0.0552254
Mknk2	0.0137729	12	8	12	0.0552254
8430408G22Rik	0.0137729	8	8	12	0.0552254
Fah	0.0137729	12	8	12	0.0552254
Sharpin	0.0137729	12	8	12	0.0552254
Selenoo	0.0137729	12	8	12	0.0552254
Ppara	0.0137729	12	8	12	0.0552254
Hnrnpa2b1	0.0137729	12	8	12	0.0552254
Zbtb45	0.0137729	12	4	12	0.0552254
Arl4d	0.0137729	12	4	12	0.0552254
Pex10	0.0137729	12	8	12	0.0552254
Tpi1	0.0137729	12	4	12	0.0552254
Ftcd	0.0137729	12	8	12	0.0552254
Hirip3	0.0137729	12	4	12	0.0552254
Slc7a2	0.0137729	12	8	12	0.0552254
Prodh	0.0137729	12	8	12	0.0552254
Prodh2	0.0137729	12	8	12	0.0552254
Cdc42ep1	0.0137729	12	4	12	0.0552254
Edf1	0.0137729	12	8	12	0.0552254
Cdk10	0.0137729	12	4	12	0.0552254
Pcif1	0.0137729	12	8	12	0.0552254
Tor1b	0.0137729	12	8	12	0.0552254
Erbb3	0.0137729	12	4	12	0.0552254
3110079O15Rik	0.0137729	12	4	12	0.0552254
Hpx	0.0137729	12	8	12	0.0552254
Ufsp1	0.0137729	12	8	12	0.0552254
Ndufa6	0.0137729	12	8	12	0.0552254
Nbr1	0.0137729	12	8	12	0.0552254
Sardh	0.0137729	12	4	12	0.0552254
Kin	0.0137729	12	8	12	0.0552254
Gm44805	0.0137729	12	8	12	0.0552254
Tnfrsf1a	0.0137729	12	8	12	0.0552254
Tfr2	0.0137729	12	4	12	0.0552254
Slc19a2	0.0137729	12	8	12	0.0552254
Pbld1	0.0137729	12	4	12	0.0552254
Mepce	0.0137729	12	4	12	0.0552254
Plin4	0.0137729	12	8	12	0.0552254
Nol7	0.0137729	12	8	12	0.0552254
Tagln	0.0137729	12	8	12	0.0552254
Alad	0.0137729	12	8	12	0.0552254
Esrra	0.0137729	12	4	12	0.0552254
Stx5a	0.0137729	12	8	12	0.0552254
Adap2	0.0137729	12	8	12	0.0552254
Ifitm3	0.0137729	12	8	12	0.0552254
Twnk	0.0137729	12	4	12	0.0552254
Bcat2	0.0137729	12	4	12	0.0552254
5031425E22Rik	0.0137729	12	8	12	0.0552254
Tk1	0.0137729	12	4	12	0.0552254
Psme2	0.0137729	12	4	12	0.0552254
Pex19	0.0137729	12	8	12	0.0552254
Rps17	0.0137729	12	8	12	0.0552254
Plcxd2	0.0137729	12	8	12	0.0552254
Kyat3	0.0137729	12	8	12	0.0552254
Polg2	0.0137729	12	8	12	0.0552254
Ang	0.0137729	12	8	12	0.0552254
Decr2	0.0137729	12	4	12	0.0552254
Inmt	0.0137729	12	4	12	0.0552254
Baz2a	0.0137729	12	8	12	0.0552254
Asb6	0.0137729	12	4	12	0.0552254
Sdr42e1	0.0137729	12	8	12	0.0552254
Nthl1	0.0137729	8	8	12	0.0552254
Txn2	0.0137729	12	4	12	0.0552254
Glyat	0.0137729	4	4	12	0.0552254
Cdip1	0.0137729	12	8	12	0.0552254
Pan2	0.0137729	12	8	12	0.0552254
Echs1	0.0137729	12	4	12	0.0552254
Wbp2	0.0137729	12	4	12	0.0552254
Zfp281	0.0137729	12	8	12	0.0552254
Bud31	0.0137729	12	4	12	0.0552254
Pgghg	0.0137729	12	4	12	0.0552254
Bckdha	0.0137729	12	4	12	0.0552254
Ube2b	0.0137729	12	4	12	0.0552254
Dnmbp	0.0137729	12	4	12	0.0552254
Proc	0.0137729	12	4	12	0.0552254
Slc25a42	0.0137729	12	4	12	0.0552254
Inca1	0.0137729	12	4	12	0.0552254
Nipsnap1	0.0137729	12	4	12	0.0552254
Kctd6	0.0137729	12	8	12	0.0552254
Arid5b	0.0137729	12	8	12	0.0552254
Acbd4	0.0137729	12	4	12	0.0552254
Hnrnpa0	0.0137729	12	8	12	0.0552254
Crp	0.0137729	12	8	12	0.0552254
Ppp2r5a	0.0137729	12	8	12	0.0552254
Nsd1	0.0137729	12	8	12	0.0552254
Hsd3b2	0.0137729	12	8	12	0.0552254
Arid1a	0.0137729	12	8	12	0.0552254
Eva1a	0.0137729	12	8	12	0.0552254
Acad11	0.0137729	12	8	12	0.0552254
Zkscan3	0.0137729	12	8	12	0.0552254
Cyp2t4	0.0137729	12	4	12	0.0552254
Dnaja2	0.0137729	12	8	12	0.0552254
Dynll2	0.0137729	12	4	12	0.0552254
Slc25a20	0.0137729	12	4	12	0.0552254
Cltc	0.0137729	4	4	12	0.0552254
Elovl5	0.0137729	12	4	12	0.0552254
Mdh1	0.0137729	12	8	12	0.0552254
Gpr17	0.0137729	12	4	12	0.0552254
4833439L19Rik	0.0137729	12	8	12	0.0552254
Zscan26	0.0137729	12	8	12	0.0552254
Acsf2	0.0137729	12	4	12	0.0552254
Kmt2e	0.0137729	12	8	12	0.0552254
Nufip2	0.0137729	12	8	12	0.0552254
Scarb2	0.0137729	12	8	12	0.0552254
Papss2	0.0137729	12	4	12	0.0552254
Grpel2	0.0137729	12	4	12	0.0552254
Rps6	0.0137729	12	8	12	0.0552254
Aco1	0.0137729	12	8	12	0.0552254
Glyr1	0.0137729	12	4	12	0.0552254
Raph1	0.0137729	12	8	12	0.0552254
Bzw1	0.0137729	12	8	12	0.0552254
Tra2b	0.0137729	12	8	12	0.0552254
Ivns1abp	0.0137729	12	8	12	0.0552254
Phactr4	0.0137729	12	4	12	0.0552254
Rsrc2	0.0137729	4	4	12	0.0552254
Cmtm8	0.0137729	12	4	12	0.0552254
Oasl1	0.0137729	8	8	12	0.0552254
Rad23b	0.0137729	4	4	12	0.0552254
Mrpl17	0.0137729	12	8	12	0.0552254
Ube2r2	0.0137729	12	4	12	0.0552254
Zranb1	0.0137729	4	4	12	0.0552254
Trp53	0.0137729	12	4	12	0.0552254
Acot12	0.0137729	12	8	12	0.0552254
Ptcd3	0.0137729	4	4	12	0.0552254
Cdk12	0.0137729	12	8	12	0.0552254
Aldh7a1	0.0137729	12	4	12	0.0552254
Cth	0.0137729	12	8	12	0.0552254
Gle1	0.0137729	8	8	12	0.0552254
Faf2	0.0137729	12	4	12	0.0552254
Ctxn1	0.0137729	12	4	12	0.0552254
Zfp746	0.0137729	12	4	12	0.0552254
Oaz2	0.0137729	12	4	12	0.0552254
Mbd1	0.0137729	12	8	12	0.0552254
Tbx10	0.0137729	8	8	12	0.0552254
Pcyt1a	0.0137729	12	4	12	0.0552254
Zfp110	0.0137729	4	4	12	0.0552254
Ogdh	0.0137729	12	8	12	0.0552254
Smarca2	0.0137729	12	8	12	0.0552254
Baiap2l1	0.0137729	12	8	12	0.0552254
Vps13d	0.0137729	12	8	12	0.0552254
Vps13d.1	0.0137729	12	8	12	0.0552254
Milr1	0.0137729	8	8	12	0.0552254
Lzts3	0.0137729	12	4	12	0.0552254
Pitpna	0.0137729	8	8	12	0.0552254
Cebpz	0.0137729	4	4	12	0.0552254
Rab8a	0.0137729	12	4	12	0.0552254
H3f3a	0.0137729	12	4	12	0.0552254
Zfp39	0.0137729	12	4	12	0.0552254
Rabepk	0.0137729	4	4	12	0.0552254
Srsf11	0.0137729	12	8	12	0.0552254
Rufy2	0.0137729	12	4	12	0.0552254
Ttc19	0.0137729	12	4	12	0.0552254
Nrd1	0.0137729	12	8	12	0.0552254
Aktip	0.0137729	12	4	12	0.0552254
Pecam1	0.0137729	8	8	12	0.0552254
Pigv	0.0137729	8	8	12	0.0552254
Dhx9	0.0137729	12	8	12	0.0552254
Cpb2	0.0137729	4	4	12	0.0552254
Cks2	0.0137729	12	8	12	0.0552254
Zscan2	0.0137729	8	8	12	0.0552254
Fbxl20	0.0137729	12	4	12	0.0552254
Ermp1	0.0137729	12	8	12	0.0552254
Rasgef1b	0.0137729	12	8	12	0.0552254
Usb1	0.0137729	8	8	12	0.0552254
Tmem110	0.0137729	12	4	12	0.0552254
Uqcrh	0.0137729	12	8	12	0.0552254
Clptm1	0.0137729	8	8	12	0.0552254
Osbp	0.0137729	4	4	12	0.0552254
Mtfr1l	0.0137729	8	8	12	0.0552254
Pten	0.0137729	12	8	12	0.0552254
Pura	0.0137729	12	4	12	0.0552254
Dhx37	0.0137729	8	8	12	0.0552254
Brwd1	0.0137729	12	8	12	0.0552254
Hbp1	0.0137729	12	8	12	0.0552254
Slc22a7	0.0137729	12	8	12	0.0552254
Gtf2h1	0.0137729	12	8	12	0.0552254
Sult5a1	0.0137729	8	8	12	0.0552254
Slc34a1	0.0137729	8	8	12	0.0552254
Fgl1	0.0137729	12	8	12	0.0552254
Pafah2	0.0137729	8	8	12	0.0552254
Usp42	0.0137729	12	4	12	0.0552254
Ubn1	0.0137729	12	8	12	0.0552254
Itgal	0.0137729	8	8	12	0.0552254
Cacybp	0.0137729	12	8	12	0.0552254
Neil2	0.0137729	8	8	12	0.0552254
Rbm6	0.0137729	12	8	12	0.0552254
Mocs1	0.0137729	12	4	12	0.0552254
Mogat2	0.0137729	8	8	12	0.0552254
Ankle2	0.0137729	12	8	12	0.0552254
Anapc2	0.0137729	8	8	12	0.0552254
F830016B08Rik	0.0137729	12	8	12	0.0552254
Acaca	0.0137729	4	4	12	0.0552254
Ndufaf1	0.0137729	8	8	12	0.0552254
Pdia6	0.0137729	4	8	12	0.0552254
Ncbp1	0.0137729	12	8	12	0.0552254
Tle1	0.0137729	4	4	12	0.0552254
Pid1	0.0137729	12	8	12	0.0552254
Saysd1	0.0137729	12	8	12	0.0552254
Gnrh1	0.0137729	12	8	12	0.0552254
Tapt1	0.0137729	12	8	12	0.0552254
Cep350	0.0137729	12	8	12	0.0552254
Rnf19a	0.0137729	12	8	12	0.0552254
Blzf1	0.0137729	12	8	12	0.0552254
C9	0.0137729	4	4	12	0.0552254
Rabl3	0.0137729	12	8	12	0.0552254
Wasl	0.0137729	4	4	12	0.0552254
Rcor3	0.0137729	12	8	12	0.0552254
Wtap	0.0137729	12	8	12	0.0552254
Polr2b	0.0137729	4	4	12	0.0552254
Foxp1	0.0137729	12	4	12	0.0552254
Zmym2	0.0137729	12	8	12	0.0552254
Ssb	0.0137729	12	8	12	0.0552254
Arl5a	0.0137729	12	8	12	0.0552254
Actn1	0.0137729	8	8	12	0.0552254
Lrig3	0.0137729	12	8	12	0.0552254
Sort1	0.0137729	8	8	12	0.0552254
Heatr1	0.0137729	12	8	12	0.0552254
Smg7	0.0137729	4	4	12	0.0552254
Zc3hc1	0.0137729	8	4	12	0.0552254
Zzz3	0.0137729	12	8	12	0.0552254
Chn2	0.0137729	12	4	12	0.0552254
Taf15	0.0137729	12	8	12	0.0552254
Scimp	0.0137729	8	8	12	0.0552254
Ubxn7	0.0137729	12	4	12	0.0552254
Akr1d1	0.0137729	12	8	12	0.0552254
Zfp664	0.0137729	8	8	12	0.0552254
Mtmr3	0.0137729	12	8	12	0.0552254
Gdap2	0.0137729	12	8	12	0.0552254
Clstn3	0.0137729	12	4	12	0.0552254
Timm50	0.0137729	8	8	12	0.0552254
Arl4a	0.0137729	12	8	12	0.0552254
Cobll1	0.0137729	12	8	12	0.0552254
Tex33	0.0137729	8	8	12	0.0552254
Supt16	0.0137729	12	8	12	0.0552254
Eya3	0.0137729	12	4	12	0.0552254
Rab11a	0.0137729	12	8	12	0.0552254
Map3k10	0.0137729	12	4	12	0.0552254
Ubr3	0.0137729	12	8	12	0.0552254
Tbk1	0.0137729	12	4	12	0.0552254
Mdm4	0.0137729	12	8	12	0.0552254
Tm9sf2	0.0137729	12	8	12	0.0552254
Zyg11b	0.0137729	12	4	12	0.0552254
Hspa2	0.0137729	12	8	12	0.0552254
Tmed5	0.0137729	4	4	12	0.0552254
Phc2	0.0137729	8	8	12	0.0552254
Adam2	0.0137729	12	4	12	0.0552254
Gpbp1	0.0137729	12	8	12	0.0552254
Akr1c20	0.0137729	4	4	12	0.0552254
Pcnx	0.0137729	12	4	12	0.0552254
Cdh2	0.0137729	4	4	12	0.0552254
Pum2	0.0137729	4	4	12	0.0552254
F13b	0.0137729	12	8	12	0.0552254
R3hcc1l	0.0137729	12	8	12	0.0552254
Sec62	0.0137729	12	8	12	0.0552254
Uba3	0.0137729	4	4	12	0.0552254
Fn3krp	0.0137729	8	8	12	0.0552254
Prkaa2	0.0137729	12	8	12	0.0552254
Cul9	0.0137729	8	8	12	0.0552254
Sepsecs	0.0137729	4	4	12	0.0552254
Pold3	0.0137729	8	8	12	0.0552254
Cox7a2l	0.0137729	8	8	12	0.0552254
Tmf1	0.0137729	4	4	12	0.0552254
Fam175a	0.0137729	12	8	12	0.0552254
Mta3	0.0137729	8	8	12	0.0552254
Fkbp11	0.0137729	8	8	12	0.0552254
Lars2	0.0137729	8	8	12	0.0552254
Man1a	0.0137729	12	8	12	0.0552254
Ttc39a	0.0137729	8	8	12	0.0552254
Jmy	0.0137729	12	8	12	0.0552254
Spn	0.0137729	8	8	12	0.0552254
Rps6ka1	0.0137729	8	8	12	0.0552254
Map3k20	0.0137729	12	4	12	0.0552254
Fip1l1	0.0137729	4	4	12	0.0552254
Mettl14	0.0137729	12	8	12	0.0552254
Ncoa2	0.0137729	12	8	12	0.0552254
Skil	0.0137729	4	4	12	0.0552254
Zfp949	0.0137729	12	8	12	0.0552254
Ptpn12	0.0137729	12	8	12	0.0552254
Ctrc	0.0137729	8	8	12	0.0552254
Zbtb41	0.0137729	4	4	12	0.0552254
Mib1	0.0137729	4	4	12	0.0552254
Prr11	0.0137729	8	4	12	0.0552254
Angptl8	0.020834	4	4	12	0.0766015
Apeh	0.020834	12	8	12	0.0766015
Ass1	0.020834	12	8	12	0.0766015
Tob2	0.020834	12	8	12	0.0766015
Drap1	0.020834	12	8	12	0.0766015
Gpt2	0.020834	12	8	12	0.0766015
Fahd1	0.020834	12	8	12	0.0766015
A230050P20Rik	0.020834	12	8	12	0.0766015
Ddit3	0.020834	4	4	12	0.0766015
Gabarap	0.020834	12	8	12	0.0766015
Grpel1	0.020834	12	8	12	0.0766015
Serpina3m	0.020834	12	8	12	0.0766015
Elob	0.020834	12	8	12	0.0766015
Gnb2	0.020834	12	4	12	0.0766015
Coro1b	0.020834	12	4	12	0.0766015
Map2k2	0.020834	12	4	12	0.0766015
Aldoa	0.020834	12	4	12	0.0766015
Mrpl38	0.020834	12	4	12	0.0766015
Car15	0.020834	12	8	12	0.0766015
Dazap1	0.020834	12	4	12	0.0766015
Phb2	0.020834	12	4	12	0.0766015
Mtx1	0.020834	12	8	12	0.0766015
Mtmr11	0.020834	12	4	12	0.0766015
Npc1	0.020834	12	4	12	0.0766015
Pdia4	0.020834	4	4	12	0.0766015
Acnat1	0.020834	12	8	12	0.0766015
Lrrc45	0.020834	12	4	12	0.0766015
Gigyf1	0.020834	12	4	12	0.0766015
Plxnb2	0.020834	12	4	12	0.0766015
Tmem259	0.020834	12	4	12	0.0766015
BC030499	0.020834	12	8	12	0.0766015
Stau1	0.020834	12	4	12	0.0766015
Plekhm2	0.020834	12	4	12	0.0766015
Lap3	0.020834	12	8	12	0.0766015
Bad	0.020834	12	4	12	0.0766015
Lims2	0.020834	12	4	12	0.0766015
5830473C10Rik	0.020834	12	8	12	0.0766015
Tbx3	0.020834	12	8	12	0.0766015
Ing4	0.020834	12	4	12	0.0766015
Cib1	0.020834	12	4	12	0.0766015
Mmp19	0.020834	12	4	12	0.0766015
Vwce	0.020834	12	4	12	0.0766015
Ncl	0.020834	12	8	12	0.0766015
Slc25a51	0.020834	12	8	12	0.0766015
Ephx1	0.020834	12	4	12	0.0766015
Grtp1	0.020834	12	4	12	0.0766015
Tarbp2	0.020834	12	4	12	0.0766015
Acvrl1	0.020834	12	4	12	0.0766015
Pik3r2	0.020834	8	8	12	0.0766015
Mlycd	0.020834	12	4	12	0.0766015
Gtpbp2	0.020834	8	8	12	0.0766015
Cd302	0.020834	12	8	12	0.0766015
Pgap2	0.020834	12	4	12	0.0766015
Hadh	0.020834	12	4	12	0.0766015
Pitpnm2	0.020834	8	8	12	0.0766015
Dusp16	0.020834	12	8	12	0.0766015
Ubap1	0.020834	12	4	12	0.0766015
Tuba1c	0.020834	12	8	12	0.0766015
Cd164	0.020834	12	8	12	0.0766015
Rab34	0.020834	8	8	12	0.0766015
Tmem176b	0.020834	12	4	12	0.0766015
Micall1	0.020834	8	8	12	0.0766015
Hdac11	0.020834	12	4	12	0.0766015
Mpzl2	0.020834	12	8	12	0.0766015
Iah1	0.020834	12	4	12	0.0766015
Pdik1l	0.020834	12	8	12	0.0766015
Arfrp1	0.020834	8	8	12	0.0766015
Fh1	0.020834	12	8	12	0.0766015
Mpz	0.020834	8	8	12	0.0766015
Habp4	0.020834	12	4	12	0.0766015
Gpn3	0.020834	8	8	12	0.0766015
Ash1l	0.020834	12	8	12	0.0766015
Cd2bp2	0.020834	8	8	12	0.0766015
Dnase1l3	0.020834	12	4	12	0.0766015
Coq10b	0.020834	12	8	12	0.0766015
Armc7	0.020834	8	8	12	0.0766015
Bloc1s3	0.020834	12	4	12	0.0766015
Siah1a	0.020834	12	8	12	0.0766015
N4bp2l2	0.020834	12	8	12	0.0766015
Cox6c	0.020834	12	8	12	0.0766015
Vps33b	0.020834	8	8	12	0.0766015
Pigz	0.020834	8	8	12	0.0766015
Saraf	0.020834	12	8	12	0.0766015
Vdac3	0.020834	12	8	12	0.0766015
Cradd	0.020834	8	8	12	0.0766015
Sap18	0.020834	12	4	12	0.0766015
Ylpm1	0.020834	12	8	12	0.0766015
Ociad2	0.020834	8	8	12	0.0766015
Fyco1	0.020834	12	8	12	0.0766015
Golga5	0.020834	12	8	12	0.0766015
Rab3il1	0.020834	8	8	12	0.0766015
Cpsf2	0.020834	4	4	12	0.0766015
Taf5l	0.020834	8	8	12	0.0766015
Ing3	0.020834	12	8	12	0.0766015
Kcnj8	0.020834	12	4	12	0.0766015
Arhgef2	0.020834	8	8	12	0.0766015
Fam20b	0.020834	12	4	12	0.0766015
Kctd10	0.020834	8	8	12	0.0766015
Zfp157	0.020834	12	4	12	0.0766015
Nrf1	0.020834	8	8	12	0.0766015
Slc25a12	0.020834	8	8	12	0.0766015
Gdf7	0.020834	8	8	12	0.0766015
Efnb3	0.020834	8	8	12	0.0766015
Ptges	0.020834	8	8	12	0.0766015
Ubc	0.0215388	4	4	12	0.0766015
Pcyt2	0.0215388	12	8	12	0.0766015
Neat1	0.0215388	4	4	12	0.0766015
Fads3	0.0215388	12	8	12	0.0766015
Pipox	0.0215388	12	8	12	0.0766015
Aldh2	0.0215388	12	8	12	0.0766015
C77080	0.0215388	8	8	12	0.0766015
Rps9	0.0215388	12	8	12	0.0766015
Foxa1	0.0215388	4	4	12	0.0766015
Erf	0.0215388	12	8	12	0.0766015
Ugt2b35	0.0215388	4	4	12	0.0766015
Msl1	0.0215388	12	8	12	0.0766015
Uck1	0.0215388	12	4	12	0.0766015
Vcp	0.0215388	4	4	12	0.0766015
Fbxo9	0.0215388	12	8	12	0.0766015
Spag7	0.0215388	12	8	12	0.0766015
Sec31a	0.0215388	4	4	12	0.0766015
Plekhh3	0.0215388	12	4	12	0.0766015
Aadac	0.0215388	4	4	12	0.0766015
Slc30a1	0.0215388	12	8	12	0.0766015
Riok3	0.0215388	12	8	12	0.0766015
Id1	0.0215388	12	8	12	0.0766015
Cmas	0.0215388	8	8	12	0.0766015
Gltscr1l	0.0215388	8	8	12	0.0766015
Cnot11	0.0215388	12	8	12	0.0766015
Ube2z	0.0215388	12	8	12	0.0766015
Ube2h	0.0215388	12	8	12	0.0766015
Larp4	0.0215388	4	4	12	0.0766015
Fubp1	0.0215388	4	4	12	0.0766015
Sorbs3	0.0215388	8	8	12	0.0766015
Hsph1	0.0215388	4	8	12	0.0766015
Sfxn1	0.0215388	12	8	12	0.0766015
Prpf3	0.0215388	4	4	12	0.0766015
Ldah	0.0215388	4	4	12	0.0766015
Nipsnap3b	0.0215388	4	4	12	0.0766015
Cenpv	0.0215388	8	8	12	0.0766015
Dusp14	0.0215388	8	8	12	0.0766015
Nqo2	0.0215388	12	8	12	0.0766015
Zbtb18	0.0215388	12	8	12	0.0766015
Simc1	0.0215388	4	4	12	0.0766015
Tubgcp4	0.0215388	4	4	12	0.0766015
Map3k2	0.0215388	4	4	12	0.0766015
Nostrin	0.0215388	12	8	12	0.0766015
Lsm14a	0.0215388	4	4	12	0.0766015
Cdadc1	0.0215388	12	8	12	0.0766015
Enpep	0.0215388	4	4	12	0.0766015
Fga	0.0250008	12	8	12	0.0766015
Fgg	0.0250008	12	8	12	0.0766015
Hpd	0.0250008	12	8	12	0.0766015
Slc25a10	0.0250008	12	8	12	0.0766015
Glyctk	0.0250008	12	8	12	0.0766015
Serpina1c	0.0250008	12	8	12	0.0766015
Spsb2	0.0250008	12	8	12	0.0766015
Cenpx	0.0250008	12	4	12	0.0766015
Gamt	0.0250008	12	4	12	0.0766015
Smpd5	0.0250008	12	8	12	0.0766015
Ptms	0.0250008	12	4	12	0.0766015
Kdm6b	0.0250008	12	4	12	0.0766015
Syvn1	0.0250008	4	4	12	0.0766015
Gsta3	0.0250008	12	8	12	0.0766015
Comt	0.0250008	12	8	12	0.0766015
Tspan31	0.0250008	12	8	12	0.0766015
Irf3	0.0250008	12	8	12	0.0766015
Esrp2	0.0250008	12	4	12	0.0766015
Smdt1	0.0250008	12	8	12	0.0766015
Rps25	0.0250008	12	8	12	0.0766015
Emc9	0.0250008	12	8	12	0.0766015
Fbp1	0.0250008	12	8	12	0.0766015
Cyb5a	0.0250008	12	8	12	0.0766015
Lgals2	0.0250008	12	8	12	0.0766015
Angptl4	0.0250008	12	4	12	0.0766015
Ddost	0.0250008	12	4	12	0.0766015
B3gnt8	0.0250008	12	4	12	0.0766015
Hfe2	0.0250008	12	8	12	0.0766015
Polr1c	0.0250008	12	8	12	0.0766015
Fut11	0.0250008	12	8	12	0.0766015
Serpina1e	0.0250008	4	4	12	0.0766015
Mul1	0.0250008	12	8	12	0.0766015
Nfe2l1	0.0250008	12	4	12	0.0766015
Slc25a1	0.0250008	12	8	12	0.0766015
Acox2	0.0250008	12	8	12	0.0766015
Zkscan1	0.0250008	12	8	12	0.0766015
Zfp445	0.0250008	12	8	12	0.0766015
Lrrc14	0.0250008	12	8	12	0.0766015
Brap	0.0250008	12	4	12	0.0766015
Fam89b	0.0250008	12	4	12	0.0766015
Pxmp4	0.0250008	12	4	12	0.0766015
Ces1f	0.0250008	12	8	12	0.0766015
Ccnl2	0.0250008	12	8	12	0.0766015
Ltbr	0.0250008	12	4	12	0.0766015
Camk2n1	0.0250008	12	4	12	0.0766015
Zfp446	0.0250008	12	8	12	0.0766015
Naca	0.0250008	12	8	12	0.0766015
Slc27a5	0.0250008	12	8	12	0.0766015
Irf9	0.0250008	12	8	12	0.0766015
Safb2	0.0250008	12	8	12	0.0766015
Trp53inp2	0.0250008	12	4	12	0.0766015
Camta2	0.0250008	12	4	12	0.0766015
Idua	0.0250008	12	8	12	0.0766015
Srpr	0.0250008	4	4	12	0.0766015
Adprm	0.0250008	12	8	12	0.0766015
Dtx3l	0.0250008	12	8	12	0.0766015
Eif4b	0.0250008	12	8	12	0.0766015
Aldh4a1	0.0250008	12	4	12	0.0766015
Map3k11	0.0250008	12	4	12	0.0766015
Nfe2l2	0.0250008	12	8	12	0.0766015
Dedd	0.0250008	12	8	12	0.0766015
Smarcc2	0.0250008	12	4	12	0.0766015
Psma4	0.0250008	12	4	12	0.0766015
Sbno2	0.0250008	12	4	12	0.0766015
1600014C10Rik	0.0250008	12	4	12	0.0766015
Coa3	0.0250008	4	4	12	0.0766015
Ugt2b34	0.0250008	4	4	12	0.0766015
Trim11	0.0250008	12	4	12	0.0766015
Poldip2	0.0250008	12	4	12	0.0766015
Rdh5	0.0250008	12	4	12	0.0766015
Zfyve21	0.0250008	12	4	12	0.0766015
Adh5	0.0250008	12	8	12	0.0766015
Slc17a2	0.0250008	12	8	12	0.0766015
Rab43	0.0250008	12	4	12	0.0766015
2610507B11Rik	0.0250008	12	8	12	0.0766015
Stbd1	0.0250008	12	8	12	0.0766015
Eci2	0.0250008	12	4	12	0.0766015
Tmem183a	0.0250008	12	8	12	0.0766015
F2rl2	0.0250008	12	8	12	0.0766015
Mthfd1	0.0250008	12	4	12	0.0766015
Psma7	0.0250008	12	8	12	0.0766015
Pcbd1	0.0250008	12	8	12	0.0766015
Gldc	0.0250008	12	8	12	0.0766015
Habp2	0.0250008	12	4	12	0.0766015
Rabl6	0.0250008	12	8	12	0.0766015
Cp	0.0250008	12	8	12	0.0766015
Selenbp1	0.0250008	12	4	12	0.0766015
Elf2	0.0250008	12	8	12	0.0766015
Rpl18	0.0250008	12	4	12	0.0766015
St13	0.0250008	4	4	12	0.0766015
Btbd2	0.0250008	12	4	12	0.0766015
Rrp36	0.0250008	12	8	12	0.0766015
Ccnf	0.0250008	12	4	12	0.0766015
Rnf10	0.0250008	12	4	12	0.0766015
Phf12	0.0250008	12	8	12	0.0766015
Sik3	0.0250008	12	4	12	0.0766015
Chdh	0.0250008	12	4	12	0.0766015
Inpp5k	0.0250008	12	4	12	0.0766015
Zfp189	0.0250008	12	8	12	0.0766015
Cyhr1	0.0250008	12	4	12	0.0766015
Acss2	0.0250008	12	8	12	0.0766015
Setdb1	0.0250008	12	8	12	0.0766015
Ulk1	0.0250008	12	4	12	0.0766015
Uckl1	0.0250008	8	8	12	0.0766015
Ssu72	0.0250008	12	8	12	0.0766015
Stk25	0.0250008	12	4	12	0.0766015
Slc25a18	0.0250008	12	4	12	0.0766015
Agfg2	0.0250008	12	4	12	0.0766015
Acat1	0.0250008	12	8	12	0.0766015
Cdkn1b	0.0250008	12	4	12	0.0766015
Srsf1	0.0250008	12	8	12	0.0766015
Creld2	0.0250008	4	8	12	0.0766015
Hadha	0.0250008	12	4	12	0.0766015
Sdhd	0.0250008	12	8	12	0.0766015
Mocs2	0.0250008	12	8	12	0.0766015
Rnd3	0.0250008	4	4	12	0.0766015
Stx4a	0.0250008	12	4	12	0.0766015
Tnfsf13	0.0250008	12	4	12	0.0766015
Faah	0.0250008	12	4	12	0.0766015
Rpl35a	0.0250008	4	4	12	0.0766015
Fzr1	0.0250008	12	4	12	0.0766015
Zfp384	0.0250008	12	8	12	0.0766015
Atp5g3	0.0250008	12	8	12	0.0766015
Lrrc61	0.0250008	12	4	12	0.0766015
Shc1	0.0250008	8	8	12	0.0766015
Fam47e	0.0250008	12	4	12	0.0766015
Rbm25	0.0250008	12	8	12	0.0766015
Eif6	0.0250008	8	8	12	0.0766015
Eif4h	0.0250008	12	4	12	0.0766015
Spry4	0.0250008	12	4	12	0.0766015
Smurf2	0.0250008	12	8	12	0.0766015
Gga3	0.0250008	8	8	12	0.0766015
Derl1	0.0250008	4	4	12	0.0766015
Smu1	0.0250008	12	8	12	0.0766015
Cyp2c50	0.0250008	12	8	12	0.0766015
Rnf41	0.0250008	8	8	12	0.0766015
Larp4b	0.0250008	4	4	12	0.0766015
Plbd2	0.0250008	8	8	12	0.0766015
Camk1	0.0250008	8	8	12	0.0766015
Trak1	0.0250008	12	4	12	0.0766015
Gmeb2	0.0250008	12	4	12	0.0766015
Ndufa13	0.0250008	8	8	12	0.0766015
Ldb1	0.0250008	8	8	12	0.0766015
Acads	0.0250008	8	8	12	0.0766015
Nelfcd	0.0250008	12	4	12	0.0766015
Timm23	0.0250008	12	8	12	0.0766015
Mgll	0.0250008	12	4	12	0.0766015
U2af2	0.0250008	12	8	12	0.0766015
Cyp1a1	0.0250008	8	8	12	0.0766015
Sorbs1	0.0250008	12	4	12	0.0766015
Kcnrg	0.0250008	12	8	12	0.0766015
Setd4	0.0250008	12	4	12	0.0766015
Pskh1	0.0250008	12	4	12	0.0766015
Cox19	0.0250008	12	4	12	0.0766015
Cblc	0.0250008	12	4	12	0.0766015
Srrd	0.0250008	12	4	12	0.0766015
Mink1	0.0250008	8	8	12	0.0766015
Mpc1	0.0250008	12	8	12	0.0766015
Tkt	0.0250008	12	4	12	0.0766015
Atp6v0a1	0.0250008	8	8	12	0.0766015
Mfn2	0.0250008	12	4	12	0.0766015
Rcn3	0.0250008	8	8	12	0.0766015
Sppl3	0.0250008	8	8	12	0.0766015
Fam214b	0.0250008	8	8	12	0.0766015
Bid	0.0250008	12	4	12	0.0766015
Rnf208	0.0250008	12	4	12	0.0766015
Fdx1	0.0250008	12	8	12	0.0766015
Tmem41b	0.0250008	12	8	12	0.0766015
Fance	0.0250008	8	8	12	0.0766015
Fes	0.0250008	12	4	12	0.0766015
Sema4b	0.0250008	8	8	12	0.0766015
Atp13a3	0.0250008	12	8	12	0.0766015
Dgkd	0.0250008	12	4	12	0.0766015
Clk4	0.0250008	4	4	12	0.0766015
Tmem189	0.0250008	8	8	12	0.0766015
Gtf3c4	0.0250008	12	4	12	0.0766015
Agxt2	0.0250008	12	8	12	0.0766015
Snrpa1	0.0250008	12	8	12	0.0766015
Ptdss2	0.0250008	8	8	12	0.0766015
Setd5	0.0250008	12	8	12	0.0766015
Rpn1	0.0250008	4	8	12	0.0766015
Sec24d	0.0250008	4	4	12	0.0766015
Rc3h1	0.0250008	12	8	12	0.0766015
Cenpa	0.0250008	8	8	12	0.0766015
Dnajc19	0.0250008	4	4	12	0.0766015
Lcor	0.0250008	4	4	12	0.0766015
Slc25a41	0.0250008	8	8	12	0.0766015
Ppm1a	0.0250008	12	8	12	0.0766015
Rnf34	0.0250008	8	8	12	0.0766015
Hacd2	0.0250008	12	8	12	0.0766015
Gpat2	0.0250008	12	4	12	0.0766015
Slc10a5	0.0250008	12	8	12	0.0766015
Osbpl8	0.0250008	12	8	12	0.0766015
Ube2k	0.0250008	12	8	12	0.0766015
Trpm7	0.0250008	12	8	12	0.0766015
Gnpnat1	0.0250008	12	8	12	0.0766015
Zbtb37	0.0250008	12	8	12	0.0766015
Picalm	0.0250008	12	8	12	0.0766015
Hook2	0.0250008	8	8	12	0.0766015
Adora1	0.0250008	8	8	12	0.0766015
Nhlrc2	0.0250008	12	8	12	0.0766015
Dvl3	0.0250008	12	8	12	0.0766015
Maff	0.0250008	8	8	12	0.0766015
Them4	0.0250008	12	4	12	0.0766015
Ccdc58	0.0250008	12	4	12	0.0766015
Psmc6	0.0250008	12	8	12	0.0766015
Pigc	0.0250008	12	4	12	0.0766015
2810474O19Rik	0.0250008	12	8	12	0.0766015
Brix1	0.0250008	4	4	12	0.0766015
Slc38a7	0.0250008	12	4	12	0.0766015
Palm	0.0250008	8	8	12	0.0766015
Polm	0.0250008	8	8	12	0.0766015
Slc6a9	0.0250008	8	8	12	0.0766015
Tha1	0.0250008	8	8	12	0.0766015
Erlin2	0.0250008	12	4	12	0.0766015
Keg1	0.0250008	4	4	12	0.0766015
Nsun4	0.0250008	12	4	12	0.0766015
Slmap	0.0250008	12	8	12	0.0766015
Mier1	0.0250008	12	8	12	0.0766015
Mfsd4a	0.0250008	8	8	12	0.0766015
Cdr2l	0.0250008	8	8	12	0.0766015
Dcaf10	0.0250008	4	4	12	0.0766015
Klhl12	0.0250008	12	4	12	0.0766015
Calu	0.0250008	4	4	12	0.0766015
Vapa	0.0250008	12	8	12	0.0766015
Nsrp1	0.0250008	12	8	12	0.0766015
Fbxo33	0.0250008	4	4	12	0.0766015
Kat6b	0.0250008	12	4	12	0.0766015
Rev1	0.0250008	12	8	12	0.0766015
Ndufs1	0.0250008	12	8	12	0.0766015
Chmp7	0.0250008	8	8	12	0.0766015
Usp34	0.0250008	4	4	12	0.0766015
Ranbp2	0.0250008	4	4	12	0.0766015
Dcst1	0.0250008	8	8	12	0.0766015
Cd82	0.0250008	8	8	12	0.0766015
Mxi1	0.0250008	12	4	12	0.0766015
Etnk1	0.0250008	12	4	12	0.0766015
Tmprss12	0.0250008	8	8	12	0.0766015
Laptm4a	0.0250008	12	8	12	0.0766015
Tom1l1	0.0250008	12	8	12	0.0766015
Fam126b	0.0250008	4	4	12	0.0766015
Mpv17	0.0250008	8	8	12	0.0766015
Ythdc1	0.0250008	12	8	12	0.0766015
Lats2	0.0250008	8	8	12	0.0766015
Ddx19a	0.0250008	8	8	12	0.0766015
Tab1	0.0250008	8	8	12	0.0766015
Mfn1	0.0250008	12	8	12	0.0766015
Tle6	0.0250008	8	8	12	0.0766015
Pgam1	0.0250008	12	8	12	0.0766015
Ehd4	0.0250008	8	8	12	0.0766015
Topbp1	0.0250008	12	4	12	0.0766015
Cdc42bpa	0.0250008	12	8	12	0.0766015
Erc1	0.0250008	4	4	12	0.0766015
Fam107a	0.0250008	12	4	12	0.0766015
1700060C20Rik	0.0250008	8	8	12	0.0766015
Bmpr1a	0.0250008	12	8	12	0.0766015
Sec31b	0.0250008	8	8	12	0.0766015
Zbtb20	0.0250008	4	4	12	0.0766015
Mrs2	0.0250008	12	4	12	0.0766015
Lpin3	0.0250008	8	8	12	0.0766015
Rsbn1l	0.0250008	12	8	12	0.0766015
Bmpr2	0.0250008	12	8	12	0.0766015
Zfp608	0.0250008	12	4	12	0.0766015
Tmem25	0.0356018	12	8	12	0.103545
Zfp36l2	0.0356018	12	8	12	0.103545
Scp2	0.0356018	4	4	12	0.103545
Fmo5	0.0356018	4	4	12	0.103545
Fpgs	0.0356018	12	8	12	0.103545
Apom	0.0356018	12	8	12	0.103545
Hyou1	0.0356018	4	4	12	0.103545
Tubb2a	0.0356018	12	8	12	0.103545
Plin2	0.0356018	12	8	12	0.103545
Lrrc24	0.0356018	12	8	12	0.103545
Nfic	0.0356018	12	8	12	0.103545
Sec24c	0.0356018	4	4	12	0.103545
Tpt1	0.0356018	4	4	12	0.103545
Fv1	0.0356018	12	8	12	0.103545
Mrpl18	0.0356018	12	8	12	0.103545
Syce2	0.0356018	12	8	12	0.103545
Il15ra	0.0356018	12	8	12	0.103545
Ackr4	0.0356018	12	8	12	0.103545
Atxn7l3b	0.0356018	4	4	12	0.103545
Prox2	0.0356018	8	8	12	0.103545
Atg16l1	0.0356018	12	8	12	0.103545
Pabpc1	0.0356018	4	4	12	0.103545
Smim4	0.0356018	4	4	12	0.103545
Tead3	0.0356018	8	8	12	0.103545
Ppa1	0.0356018	4	4	12	0.103545
Ephb4	0.0356018	8	8	12	0.103545
Ces1e	0.0356018	12	8	12	0.103545
Mcmbp	0.0356018	12	8	12	0.103545
Zfp870	0.0356018	4	8	12	0.103545
Lrrc4	0.0356018	4	8	12	0.103545
Sh3d19	0.0356018	12	8	12	0.103545
Ets1	0.0356018	8	8	12	0.103545
Dlec1	0.0356018	8	8	12	0.103545
Maf	0.0356018	4	4	12	0.103545
Pkp3	0.0356018	8	8	12	0.103545
Chd8	0.0356018	4	4	12	0.103545
Zfp786	0.0356018	8	8	12	0.103545
Cyb5r2	0.0356018	12	8	12	0.103545
Rpl30	0.0356018	4	4	12	0.103545
9130230L23Rik	0.0356018	8	8	12	0.103545
Snd1	0.0356018	4	8	12	0.103545
Arih1	0.0356018	4	4	12	0.103545
Tm4sf19	0.0356018	8	8	12	0.103545
Vezt	0.0356018	12	8	12	0.103545
Tm4sf4	0.0356018	12	8	12	0.103545
Pex13	0.0356018	12	8	12	0.103545
Suz12	0.0356018	4	4	12	0.103545
Mtmr10	0.0356018	12	8	12	0.103545
Sacm1l	0.0356018	4	4	12	0.103545
Cog3	0.0356018	4	4	12	0.103545
Stx6	0.0356018	8	8	12	0.103545
Cdc5l	0.0356018	4	4	12	0.103545
Msra	0.0356018	8	8	12	0.103545
Gpr68	0.0356018	8	8	12	0.103545
Ndufs7	0.0358981	12	4	12	0.103545
Pim1	0.0358981	12	4	12	0.103545
Zbtb5	0.0358981	12	8	12	0.103545
Tbc1d17	0.0358981	12	4	12	0.103545
Scly	0.0358981	12	8	12	0.103545
Nr2f2	0.0358981	12	8	12	0.103545
Ell3	0.0358981	4	8	12	0.103545
Txnl4b	0.0358981	12	8	12	0.103545
Klhdc3	0.0358981	12	4	12	0.103545
Pnkd	0.0358981	12	8	12	0.103545
Pi4kb	0.0358981	12	4	12	0.103545
Rhob	0.0358981	4	4	12	0.103545
Tpcn1	0.0358981	12	4	12	0.103545
Slc22a1	0.0358981	12	8	12	0.103545
Prrg2	0.0358981	12	4	12	0.103545
Zcchc6	0.0358981	12	8	12	0.103545
Sf3b2	0.0358981	12	8	12	0.103545
Rab7	0.0358981	12	8	12	0.103545
Mob3c	0.0358981	12	4	12	0.103545
Dlst	0.0358981	12	8	12	0.103545
Glt8d1	0.0358981	12	8	12	0.103545
Pm20d1	0.0358981	12	4	12	0.103545
Inf2	0.0358981	12	4	12	0.103545
Mri1	0.0358981	8	8	12	0.103545
Adrbk1	0.0358981	8	8	12	0.103545
G3bp2	0.0358981	12	8	12	0.103545
Ciapin1	0.0358981	8	8	12	0.103545
Ctif	0.0358981	12	4	12	0.103545
Dnajc8	0.0358981	8	8	12	0.103545
Tm7sf3	0.0358981	12	4	12	0.103545
Capn7	0.0358981	12	8	12	0.103545
Zc3h7b	0.0358981	8	8	12	0.103545
Eif4e2	0.0358981	12	8	12	0.103545
Gtf2ird2	0.0358981	8	8	12	0.103545
Sec61a2	0.0358981	12	8	12	0.103545
Ccdc152	0.0358981	12	8	12	0.103545
Slc36a1	0.0358981	12	4	12	0.103545
Ascc2	0.0358981	8	8	12	0.103545
Mapk1ip1l	0.0358981	12	8	12	0.103545
Tec	0.0358981	12	4	12	0.103545
Pkig	0.0358981	8	8	12	0.103545
Ocstamp	0.0358981	8	8	12	0.103545
Stk24	0.0358981	8	8	12	0.103545
Guca1b	0.0358981	8	8	12	0.103545
Cdc27	0.0358981	12	8	12	0.103545
Ift140	0.0358981	8	8	12	0.103545
Akr1c19	0.0358981	12	8	12	0.103545
Trim27	0.0358981	4	4	12	0.103545
Nudt12	0.0358981	12	8	12	0.103545
Ptprb	0.0358981	12	8	12	0.103545
Actr6	0.0358981	12	8	12	0.103545
Cnnm4	0.0358981	8	8	12	0.103545
Aifm3	0.0358981	8	8	12	0.103545
Colq	0.0358981	8	8	12	0.103545
Tmem260	0.0358981	12	8	12	0.103545
Cebpa	0.0430777	12	8	12	0.106112
G0s2	0.0430777	12	8	12	0.106112
Cyp2e1	0.0430777	12	8	12	0.106112
Mup3	0.0430777	12	8	12	0.106112
Ftl1	0.0430777	12	8	12	0.106112
2310033P09Rik	0.0430777	12	8	12	0.106112
Mettl7b	0.0430777	12	8	12	0.106112
Cyp2d10	0.0430777	12	4	12	0.106112
Cyp2d26	0.0430777	12	8	12	0.106112
Slc35b2	0.0430777	12	8	12	0.106112
Slc27a2	0.0430777	12	4	12	0.106112
Lrp1	0.0430777	12	8	12	0.106112
Rtp3	0.0430777	12	8	12	0.106112
Gcgr	0.0430777	12	8	12	0.106112
Fads2	0.0430777	12	8	12	0.106112
Selenop	0.0430777	12	8	12	0.106112
Eif4a1	0.0430777	12	8	12	0.106112
Gps2	0.0430777	12	8	12	0.106112
Cdo1	0.0430777	12	8	12	0.106112
Dapk3	0.0430777	12	8	12	0.106112
Clu	0.0430777	12	8	12	0.106112
Acaa1b	0.0430777	12	4	12	0.106112
Stat2	0.0430777	12	8	12	0.106112
Ptbp1	0.0430777	12	4	12	0.106112
Apoc2	0.0430777	12	4	12	0.106112
Gnat1	0.0430777	12	8	12	0.106112
Scaf1	0.0430777	12	8	12	0.106112
Kri1	0.0430777	12	8	12	0.106112
Zbtb39	0.0430777	12	4	12	0.106112
Tubgcp6	0.0430777	12	4	12	0.106112
Safb	0.0430777	12	8	12	0.106112
Repin1	0.0430777	12	4	12	0.106112
Btbd6	0.0430777	12	4	12	0.106112
Zbtb7b	0.0430777	12	4	12	0.106112
Atxn7l3	0.0430777	12	4	12	0.106112
Vkorc1	0.0430777	12	4	12	0.106112
Rnase4	0.0430777	12	8	12	0.106112
Foxa3	0.0430777	12	8	12	0.106112
Setd1b	0.0430777	12	4	12	0.106112
Gtf3a	0.0430777	12	4	12	0.106112
Kmt2d	0.0430777	12	4	12	0.106112
Sec16a	0.0430777	12	8	12	0.106112
Nsmf	0.0430777	12	4	12	0.106112
Cxcl12	0.0430777	12	4	12	0.106112
Gstp3	0.0430777	12	4	12	0.106112
Pnpla2	0.0430777	12	4	12	0.106112
Inhbc	0.0430777	12	8	12	0.106112
3110002H16Rik	0.0430777	12	4	12	0.106112
Tnfaip8l2	0.0430777	12	4	12	0.106112
Dgat1	0.0430777	12	8	12	0.106112
Ech1	0.0430777	12	4	12	0.106112
Gltpd2	0.0430777	12	4	12	0.106112
Derl2	0.0430777	4	4	12	0.106112
Slc26a10	0.0430777	12	4	12	0.106112
Prpsap1	0.0430777	12	4	12	0.106112
Nuak2	0.0430777	12	4	12	0.106112
Slc2a2	0.0430777	12	8	12	0.106112
Egln2	0.0430777	12	4	12	0.106112
Echdc2	0.0430777	12	4	12	0.106112
Zfp981	0.0430777	4	4	12	0.106112
Nadk	0.0430777	12	8	12	0.106112
Josd2	0.0430777	12	8	12	0.106112
Elovl2	0.0430777	12	8	12	0.106112
Ctsb	0.0430777	12	4	12	0.106112
Ndst2	0.0430777	12	4	12	0.106112
Mettl7a1	0.0430777	12	4	12	0.106112
Gnl3	0.0430777	12	8	12	0.106112
Oat	0.0430777	12	8	12	0.106112
Zyx	0.0430777	12	8	12	0.106112
Fbxo22	0.0430777	12	8	12	0.106112
Bcl2l12	0.0430777	8	8	12	0.106112
Shb	0.0430777	12	8	12	0.106112
Carhsp1	0.0430777	12	4	12	0.106112
Trafd1	0.0430777	12	4	12	0.106112
Cnp	0.0430777	12	4	12	0.106112
Gsk3a	0.0430777	12	4	12	0.106112
Bag3	0.0430777	4	4	12	0.106112
Serpina12	0.0430777	4	4	12	0.106112
Cdk8	0.0430777	12	8	12	0.106112
Puf60	0.0430777	12	4	12	0.106112
Rassf3	0.0430777	12	4	12	0.106112
Atg16l2	0.0430777	12	4	12	0.106112
Leng8	0.0430777	12	4	12	0.106112
Nudt17	0.0430777	8	8	12	0.106112
Pias4	0.0430777	12	4	12	0.106112
Pcx	0.0430777	12	4	12	0.106112
Klhdc7b	0.0430777	12	4	12	0.106112
Polr2a	0.0430777	12	8	12	0.106112
Snx21	0.0430777	12	4	12	0.106112
Mpdu1	0.0430777	12	4	12	0.106112
Sdhb	0.0430777	12	4	12	0.106112
Ankrd40	0.0430777	12	8	12	0.106112
Srrm1	0.0430777	12	8	12	0.106112
Dgkq	0.0430777	12	4	12	0.106112
Cyb5r3	0.0430777	12	4	12	0.106112
Ushbp1	0.0430777	12	4	12	0.106112
Ttc38	0.0430777	12	4	12	0.106112
Sec61a1	0.0430777	4	4	12	0.106112
Irf2	0.0430777	12	8	12	0.106112
Spryd3	0.0430777	8	8	12	0.106112
1110008P14Rik	0.0430777	8	8	12	0.106112
Sun2	0.0430777	12	4	12	0.106112
Cyp7a1	0.0430777	4	4	12	0.106112
G6pc2	0.0430777	12	8	12	0.106112
Pxn	0.0430777	12	4	12	0.106112
Gclm	0.0430777	12	4	12	0.106112
Ppox	0.0430777	12	4	12	0.106112
Rpsa	0.0430777	4	4	12	0.106112
Cyp2c70	0.0430777	4	4	12	0.106112
Mrpl51	0.0430777	12	4	12	0.106112
Acrbp	0.0430777	12	4	12	0.106112
Brd3	0.0430777	12	4	12	0.106112
Szrd1	0.0430777	12	4	12	0.106112
Polr2e	0.0430777	8	8	12	0.106112
Csrnp2	0.0430777	12	4	12	0.106112
Tmem253	0.0430777	12	4	12	0.106112
Slc17a3	0.0430777	12	8	12	0.106112
Lgals8	0.0430777	12	8	12	0.106112
Pnn	0.0430777	4	4	12	0.106112
Soat2	0.0430777	12	4	12	0.106112
Cpox	0.0430777	12	8	12	0.106112
Gdpd3	0.0430777	8	8	12	0.106112
Slc4a2	0.0430777	12	4	12	0.106112
Sbk1	0.0430777	12	4	12	0.106112
Eno3	0.0430777	12	4	12	0.106112
Ik	0.0430777	4	4	12	0.106112
Slc16a11	0.0430777	12	4	12	0.106112
Fam20a	0.0430777	12	4	12	0.106112
Dusp3	0.0430777	12	4	12	0.106112
Kcnk7	0.0430777	12	4	12	0.106112
Galm	0.0430777	12	4	12	0.106112
Kansl2	0.0430777	12	8	12	0.106112
E4f1	0.0430777	12	4	12	0.106112
Psmd2	0.0430777	12	8	12	0.106112
Itch	0.0430777	12	8	12	0.106112
Sqle	0.0430777	4	4	12	0.106112
Mmd	0.0430777	12	4	12	0.106112
Pdcd4	0.0430777	12	8	12	0.106112
Lrrc51	0.0430777	12	8	12	0.106112
[truncated: 3,366 more rows]

## Sheet: XBP1 LKO 12h
	pVal	phase	peak.shape	period	adjP
Psma3	6.23772e-05	12	8	12	0.111551
Rab11b	6.23772e-05	8	8	12	0.111551
Zbtb1	6.23772e-05	12	4	12	0.111551
Cyp2c44	0.000202726	8	8	12	0.120847
Hsd17b4	0.000202726	12	8	12	0.120847
Arhgef18	0.000202726	8	8	12	0.120847
Rabepk	0.000202726	4	4	12	0.120847
Habp4	0.000202726	8	8	12	0.120847
Brd7	0.000202726	12	8	12	0.120847
Rsc1a1	0.00160933	4	8	12	0.187697
Sdc4	0.00134111	8	8	12	0.187697
Aldh8a1	0.00160933	12	4	12	0.187697
Arfgap2	0.00160933	8	8	12	0.187697
H1f0	0.00134111	8	8	12	0.187697
Sirt3	0.00160933	8	8	12	0.187697
Ppp1ca	0.0005458	8	8	12	0.187697
Irf1	0.00134111	8	4	12	0.187697
Upb1	0.00134111	8	8	12	0.187697
Ackr2	0.00160933	8	8	12	0.187697
Nudt4	0.00134111	8	8	12	0.187697
Rbpms	0.00160933	8	8	12	0.187697
N4bp2l1	0.000654961	8	8	12	0.187697
Mettl5	0.00160933	12	8	12	0.187697
Nme2	0.00134111	12	8	12	0.187697
Fam20a	0.000654961	8	8	12	0.187697
Gle1	0.000654961	8	8	12	0.187697
Rdh16f2	0.0005458	8	8	12	0.187697
Elf5	0.000654961	8	8	12	0.187697
Dexi	0.00160933	8	4	12	0.187697
Mrps24	0.00160933	8	8	12	0.187697
Acbd3	0.00160933	12	8	12	0.187697
Ido2	0.000654961	12	4	12	0.187697
Urod	0.00160933	8	8	12	0.187697
Lipc	0.00160933	8	8	12	0.187697
Elane	0.00160933	8	4	12	0.187697
Cela1	0.00134111	8	4	12	0.187697
Spata24	0.00134111	8	4	12	0.187697
Apol9b	0.00134111	8	8	12	0.187697
Mprip	0.000654961	12	4	12	0.187697
Rwdd3	0.00160933	12	4	12	0.187697
Gfm2	0.00134111	12	8	12	0.187697
Gtf2h5	0.00134111	12	8	12	0.187697
Ppp1r2	0.00134111	12	8	12	0.187697
Tgds	0.00160933	8	4	12	0.187697
Ttc17	0.00134111	12	8	12	0.187697
Poc5	0.00160933	12	8	12	0.187697
Cyp2d10	0.00293173	8	8	12	0.200792
Apon	0.00351807	12	4	12	0.200792
Sharpin	0.00293173	12	4	12	0.200792
Fbp1	0.00351807	12	4	12	0.200792
Pim1	0.00293173	8	4	12	0.200792
Bcl6	0.00351807	8	8	12	0.200792
Clk3	0.00293173	8	8	12	0.200792
Ifrd2	0.00351807	8	8	12	0.200792
Agxt	0.00351807	8	8	12	0.200792
H3f3b	0.00351807	12	8	12	0.200792
Zfp672	0.00351807	12	8	12	0.200792
Nfe2l2	0.00351807	8	8	12	0.200792
Stau1	0.00351807	8	8	12	0.200792
Stbd1	0.00351807	8	8	12	0.200792
Mthfd1	0.00351807	8	8	12	0.200792
Spag7	0.00351807	8	8	12	0.200792
Entpd8	0.00351807	8	4	12	0.200792
Sec31a	0.00293173	12	4	12	0.200792
Nhp2	0.00351807	8	4	12	0.200792
Krt18	0.00293173	8	4	12	0.200792
Snrpa	0.00351807	8	4	12	0.200792
Qdpr	0.00351807	8	8	12	0.200792
Krtcap2	0.00351807	8	4	12	0.200792
Mmd	0.00351807	12	4	12	0.200792
Rpl24	0.00293173	12	8	12	0.200792
Aldh5a1	0.00351807	8	8	12	0.200792
Mrpl4	0.00351807	8	4	12	0.200792
Pdik1l	0.00351807	12	4	12	0.200792
Pgm3	0.00293173	12	4	12	0.200792
Sf3b1	0.00351807	12	8	12	0.200792
Ppif	0.00351807	8	4	12	0.200792
Bnip1	0.00351807	8	8	12	0.200792
Zdhhc4	0.00293173	12	4	12	0.200792
Fam167b	0.00293173	8	4	12	0.200792
Fnbp4	0.00351807	4	4	12	0.200792
Mrpl19	0.00351807	12	8	12	0.200792
Trmt1l	0.00351807	4	4	12	0.200792
Syce1	0.00351807	8	8	12	0.200792
Lix1l	0.00351807	12	4	12	0.200792
Psip1	0.00351807	12	8	12	0.200792
Lats1	0.00351807	12	8	12	0.200792
Med17	0.00351807	12	4	12	0.200792
Bcl10	0.00351807	8	8	12	0.200792
Alg14	0.00351807	8	8	12	0.200792
Rars	0.00351807	4	4	12	0.200792
Ino80d	0.00293173	12	8	12	0.200792
Hsf5	0.00293173	12	8	12	0.200792
Gab1	0.00351807	12	4	12	0.200792
Adh1	0.00720457	12	4	12	0.222141
Mat1a	0.00600381	12	4	12	0.222141
Car3	0.00600381	12	4	12	0.222141
Gsta3	0.00600381	12	4	12	0.222141
Nfkbia	0.00720457	8	8	12	0.222141
Eif1	0.00720457	8	8	12	0.222141
Eif4ebp3	0.00600381	8	8	12	0.222141
Emc9	0.00720457	8	4	12	0.222141
Serpina1d	0.00600381	8	8	12	0.222141
Surf1	0.00720457	8	8	12	0.222141
Cyp2f2	0.00720457	12	4	12	0.222141
Slc38a4	0.00720457	8	8	12	0.222141
Lpin2	0.00600381	12	4	12	0.222141
Mtx1	0.00720457	8	8	12	0.222141
Npc1	0.00720457	8	8	12	0.222141
Dhrs3	0.00720457	8	8	12	0.222141
Il23a	0.00600381	8	4	12	0.222141
Sec16b	0.00600381	12	8	12	0.222141
Kctd6	0.00600381	12	4	12	0.222141
Ypel4	0.00720457	8	4	12	0.222141
Ctsl	0.00600381	8	8	12	0.222141
Amacr	0.00720457	12	4	12	0.222141
Orm1	0.00720457	8	4	12	0.222141
Ifi30	0.00600381	8	4	12	0.222141
Zc2hc1c	0.00720457	8	8	12	0.222141
Slc35d2	0.00720457	12	4	12	0.222141
Zcchc6	0.00600381	12	8	12	0.222141
Elovl5	0.00600381	8	8	12	0.222141
Psmd13	0.00600381	8	8	12	0.222141
Tarbp2	0.00600381	8	8	12	0.222141
Tnfsf13	0.00600381	8	4	12	0.222141
Ccdc17	0.00600381	8	8	12	0.222141
Il17rb	0.00600381	8	8	12	0.222141
Rnf135	0.00720457	8	8	12	0.222141
Atg13	0.00720457	12	8	12	0.222141
Rad23b	0.00720457	12	8	12	0.222141
Ube2r2	0.00720457	8	8	12	0.222141
Dyrk2	0.00600381	8	8	12	0.222141
Trp53	0.00720457	8	8	12	0.222141
Gch1	0.00720457	12	4	12	0.222141
Lig3	0.00600381	12	8	12	0.222141
Irf6	0.00720457	8	8	12	0.222141
Cda	0.00600381	8	4	12	0.222141
Mgea5	0.00720457	12	8	12	0.222141
Tbc1d10a	0.00720457	8	8	12	0.222141
Morf4l1	0.00720457	12	8	12	0.222141
Prelp	0.00600381	8	4	12	0.222141
Tmod4	0.00600381	8	8	12	0.222141
Ssr1	0.00720457	12	8	12	0.222141
Pln	0.00720457	12	8	12	0.222141
Gatad2a	0.00720457	8	4	12	0.222141
Rnf144b	0.00600381	8	8	12	0.222141
Rhbdd3	0.00600381	8	4	12	0.222141
Tprn	0.00720457	8	4	12	0.222141
Aqp8	0.00600381	8	8	12	0.222141
Pglyrp2	0.00720457	8	8	12	0.222141
Eif1ad	0.00720457	8	4	12	0.222141
Drg2	0.00720457	8	4	12	0.222141
Reg4	0.00720457	8	4	12	0.222141
Zmym5	0.00600381	12	8	12	0.222141
Rrn3	0.00600381	12	8	12	0.222141
Tcaim	0.00720457	12	8	12	0.222141
Srpk1	0.00600381	8	4	12	0.222141
Prtn3	0.00600381	8	4	12	0.222141
Apol8	0.00720457	8	4	12	0.222141
Naa20	0.00600381	12	8	12	0.222141
Nampt	0.00600381	12	8	12	0.222141
Nvl	0.00720457	12	8	12	0.222141
Adam2	0.00720457	12	8	12	0.222141
Rfk	0.00720457	12	8	12	0.222141
Aph1a	0.00720457	8	8	12	0.222141
Psmg2	0.00600381	12	8	12	0.222141
Tfcp2	0.00720457	12	4	12	0.222141
Tmf1	0.00600381	12	8	12	0.222141
Fcho2	0.00720457	12	8	12	0.222141
Uqcrfs1	0.00720457	12	8	12	0.222141
Ap4e1	0.00720457	12	8	12	0.222141
Wdr12	0.00720457	12	8	12	0.222141
Pde6d	0.00600381	12	8	12	0.222141
Apol10b	0.00600381	8	8	12	0.222141
Phlda1	0.0137729	4	4	12	0.261101
Errfi1	0.0137729	12	8	12	0.261101
Slc38a3	0.0114774	8	8	12	0.261101
Myl6	0.0137729	12	4	12	0.261101
Arg1	0.0114774	12	4	12	0.261101
Abcc2	0.0137729	12	4	12	0.261101
Slc27a2	0.0137729	12	4	12	0.261101
Glud1	0.0114774	12	8	12	0.261101
Efna1	0.0137729	8	4	12	0.261101
Izumo4	0.0137729	8	4	12	0.261101
Il18bp	0.0137729	8	4	12	0.261101
Erbb3	0.0137729	8	8	12	0.261101
Nbr1	0.0137729	8	8	12	0.261101
Mul1	0.0137729	8	8	12	0.261101
Tmem106a	0.0137729	8	8	12	0.261101
Ggcx	0.0137729	8	8	12	0.261101
Sec16a	0.0114774	8	8	12	0.261101
Camk2n1	0.0137729	8	4	12	0.261101
Kif1c	0.0125004	8	8	12	0.261101
Rcl1	0.0137729	8	8	12	0.261101
Atxn2	0.0114774	8	8	12	0.261101
Noxa1	0.0137729	8	4	12	0.261101
Rps15	0.0114774	8	4	12	0.261101
Hdlbp	0.0137729	12	8	12	0.261101
Atxn2l	0.0137729	8	4	12	0.261101
Egln2	0.0114774	8	8	12	0.261101
Rreb1	0.0137729	8	8	12	0.261101
Sdr42e1	0.0114774	8	8	12	0.261101
Tprkb	0.0137729	8	8	12	0.261101
Psma4	0.0137729	8	8	12	0.261101
Gck	0.0137729	12	8	12	0.261101
Carhsp1	0.0137729	8	4	12	0.261101
Nim1k	0.0114774	12	4	12	0.261101
Slc25a42	0.0125004	8	8	12	0.261101
Psma7	0.0114774	8	4	12	0.261101
Eif4ebp2	0.0137729	8	4	12	0.261101
Selenbp1	0.0114774	8	8	12	0.261101
Bphl	0.0137729	8	8	12	0.261101
Psme3	0.0137729	8	4	12	0.261101
Mup21	0.0137729	12	4	12	0.261101
Fbxo9	0.0137729	12	8	12	0.261101
Zdhhc16	0.0125004	12	8	12	0.261101
Ephx1	0.0137729	8	8	12	0.261101
Serpina11	0.0114774	8	4	12	0.261101
Scap	0.0137729	8	4	12	0.261101
Sdhd	0.0137729	12	4	12	0.261101
Pxdc1	0.0114774	8	8	12	0.261101
Ik	0.0137729	12	8	12	0.261101
Atoh8	0.0137729	8	4	12	0.261101
Med11	0.0137729	12	4	12	0.261101
Sumo3	0.0114774	8	4	12	0.261101
Kif1b	0.0137729	12	4	12	0.261101
Zscan21	0.0137729	8	8	12	0.261101
Rassf7	0.0114774	8	4	12	0.261101
Nicn1	0.0114774	8	4	12	0.261101
Letmd1	0.0137729	8	4	12	0.261101
Stard7	0.0114774	12	4	12	0.261101
Pfdn5	0.0114774	8	4	12	0.261101
Dusp11	0.0137729	12	4	12	0.261101
Psmd7	0.0137729	8	8	12	0.261101
Tbx10	0.0137729	8	4	12	0.261101
Foxk2	0.0114774	12	8	12	0.261101
Snx33	0.0137729	8	8	12	0.261101
Scaf4	0.0114774	4	4	12	0.261101
As3mt	0.0125004	8	8	12	0.261101
Hnrnpa3	0.0137729	12	4	12	0.261101
Psmb8	0.0137729	8	4	12	0.261101
Tnks2	0.0137729	12	8	12	0.261101
Sall1	0.0137729	12	4	12	0.261101
Sipa1	0.0114774	8	4	12	0.261101
Kat2a	0.0137729	8	4	12	0.261101
Slc35a4	0.0137729	8	4	12	0.261101
Ctbp1	0.0137729	8	4	12	0.261101
Ulk2	0.0137729	12	8	12	0.261101
Dapk2	0.0114774	8	4	12	0.261101
Eprs	0.0114774	12	8	12	0.261101
Abtb2	0.0137729	8	8	12	0.261101
Rab20	0.0125004	8	8	12	0.261101
Ube2g2	0.0114774	8	4	12	0.261101
Gimap9	0.0137729	12	4	12	0.261101
Phospho2	0.0137729	12	8	12	0.261101
Polh	0.0137729	12	8	12	0.261101
Paxbp1	0.0137729	4	4	12	0.261101
Tmem2	0.0137729	4	4	12	0.261101
Fbxo28	0.0137729	12	8	12	0.261101
Cand1	0.0137729	12	8	12	0.261101
Smad1	0.0114774	8	4	12	0.261101
Dusp14	0.0137729	8	8	12	0.261101
Smim19	0.0137729	8	8	12	0.261101
Minpp1	0.0114774	4	8	12	0.261101
Lrig3	0.0137729	12	4	12	0.261101
Fgfr1op2	0.0137729	12	8	12	0.261101
Prkce	0.0137729	8	4	12	0.261101
Nrap	0.0125004	8	8	12	0.261101
Gemin2	0.0114774	12	8	12	0.261101
Fam53a	0.0125004	8	8	12	0.261101
Slc5a6	0.0125004	8	8	12	0.261101
Ucma	0.0137729	8	8	12	0.261101
Gpr84	0.0137729	8	4	12	0.261101
Dck	0.0137729	12	8	12	0.261101
Rad17	0.0137729	12	8	12	0.261101
Echdc3	0.0114774	8	8	12	0.261101
Kdr	0.0137729	12	8	12	0.261101
Slc25a12	0.0114774	12	8	12	0.261101
Gars	0.0137729	12	8	12	0.261101
Chfr	0.0125004	12	8	12	0.261101
Pfdn1	0.0125004	4	4	12	0.261101
Zfp512	0.0137729	12	8	12	0.261101
Golga3	0.0114774	12	8	12	0.261101
Apoa1	0.0250008	12	4	12	0.306231
Alas1	0.0250008	12	8	12	0.306231
Fabp1	0.020834	12	4	12	0.306231
Hpd	0.0250008	12	4	12	0.306231
Acox1	0.020834	12	4	12	0.306231
Hsp90ab1	0.0250008	4	4	12	0.306231
Ndufs7	0.020834	8	8	12	0.306231
Nr1i3	0.020834	8	8	12	0.306231
Ndrg2	0.0215388	8	8	12	0.306231
Cyp2d22	0.0250008	8	8	12	0.306231
Hrg	0.020834	12	4	12	0.306231
Trappc4	0.0250008	12	4	12	0.306231
Zbtb45	0.0250008	8	4	12	0.306231
Gucd1	0.020834	8	8	12	0.306231
Wfikkn1	0.0215388	8	8	12	0.306231
A230050P20Rik	0.0250008	8	4	12	0.306231
Adipor2	0.020834	12	4	12	0.306231
Polr1c	0.020834	8	8	12	0.306231
Fads1	0.020834	8	8	12	0.306231
Nat9	0.0250008	8	8	12	0.306231
Slc25a1	0.020834	8	8	12	0.306231
Socs3	0.020834	8	4	12	0.306231
Brap	0.020834	8	8	12	0.306231
Zfp408	0.020834	8	4	12	0.306231
Pxmp4	0.020834	8	8	12	0.306231
Gpr182	0.020834	8	4	12	0.306231
Lpcat3	0.0250008	8	8	12	0.306231
Fzd7	0.020834	8	4	12	0.306231
Rpl27a	0.0250008	8	8	12	0.306231
Adprm	0.020834	12	8	12	0.306231
Nr2f2	0.0250008	8	8	12	0.306231
Fam209	0.020834	8	8	12	0.306231
Srsf6	0.0215388	12	8	12	0.306231
Galt	0.0250008	12	4	12	0.306231
Mia2	0.0250008	12	8	12	0.306231
Rbm14	0.0250008	8	4	12	0.306231
Wbp2	0.020834	8	4	12	0.306231
Tstd1	0.0250008	8	8	12	0.306231
Stat5b	0.0250008	8	4	12	0.306231
Lpar6	0.020834	12	4	12	0.306231
Dnmbp	0.0250008	8	8	12	0.306231
Il15ra	0.0250008	12	8	12	0.306231
Rhou	0.0250008	8	8	12	0.306231
Tmem147	0.020834	8	8	12	0.306231
Tnfaip2	0.0250008	8	4	12	0.306231
Rpl18	0.020834	8	4	12	0.306231
Zfp207	0.020834	12	8	12	0.306231
Hdc	0.020834	8	8	12	0.306231
Eva1a	0.020834	8	8	12	0.306231
Cdc42ep2	0.020834	8	8	12	0.306231
Actr8	0.020834	8	8	12	0.306231
1700094D03Rik	0.0250008	8	8	12	0.306231
Polr2h	0.0250008	12	4	12	0.306231
Phospho1	0.020834	8	4	12	0.306231
Bbc3	0.020834	8	4	12	0.306231
Serpina6	0.0250008	8	8	12	0.306231
Tmem203	0.0250008	12	4	12	0.306231
Slc25a18	0.020834	8	8	12	0.306231
Slc25a13	0.0250008	12	4	12	0.306231
Wsb2	0.0250008	8	4	12	0.306231
Tbc1d10b	0.0250008	8	4	12	0.306231
Ppp2ca	0.0250008	12	8	12	0.306231
Zfp395	0.020834	8	8	12	0.306231
Psmd11	0.020834	4	4	12	0.306231
Ufc1	0.0250008	12	4	12	0.306231
Rbms2	0.0250008	8	4	12	0.306231
Acadm	0.020834	8	8	12	0.306231
Lrrc51	0.020834	12	8	12	0.306231
Prpf19	0.020834	8	8	12	0.306231
Dapk1	0.0250008	8	8	12	0.306231
Mrpl17	0.0250008	12	4	12	0.306231
Cox4i1	0.0250008	8	4	12	0.306231
Inpp5b	0.0250008	8	4	12	0.306231
Prkag3	0.0250008	8	4	12	0.306231
Bscl2	0.0250008	8	4	12	0.306231
Hsd17b13	0.020834	12	4	12	0.306231
Sorbs1	0.0215388	8	8	12	0.306231
Zfp110	0.020834	12	8	12	0.306231
Nup54	0.0250008	12	4	12	0.306231
Zfp84	0.0250008	12	4	12	0.306231
Gckr	0.0250008	12	4	12	0.306231
Fam89a	0.020834	8	8	12	0.306231
Tssk2	0.0250008	8	4	12	0.306231
Mink1	0.020834	8	4	12	0.306231
Dennd5b	0.0250008	12	8	12	0.306231
Mfn2	0.0250008	12	4	12	0.306231
Fgf22	0.0215388	8	8	12	0.306231
Myl12b	0.0250008	4	8	12	0.306231
Rufy2	0.020834	12	4	12	0.306231
Pabpc4	0.0250008	8	4	12	0.306231
Aktip	0.0215388	12	8	12	0.306231
Hlf	0.0250008	12	4	12	0.306231
Insr	0.020834	12	4	12	0.306231
Atpif1	0.0250008	12	4	12	0.306231
Tom1l2	0.0250008	8	8	12	0.306231
Tmem110	0.0250008	8	8	12	0.306231
Uqcrh	0.020834	12	8	12	0.306231
Timmdc1	0.020834	12	4	12	0.306231
Dpm2	0.0250008	8	4	12	0.306231
Vezf1	0.0250008	4	8	12	0.306231
Mtfr1l	0.0250008	8	8	12	0.306231
Fam210b	0.0250008	8	4	12	0.306231
Klf11	0.020834	8	8	12	0.306231
Igfbp2	0.0250008	8	4	12	0.306231
Clns1a	0.0250008	12	8	12	0.306231
Mob1a	0.020834	12	4	12	0.306231
4930402H24Rik	0.0250008	12	4	12	0.306231
Abl1	0.020834	8	4	12	0.306231
Srp72	0.020834	12	8	12	0.306231
Nras	0.020834	12	8	12	0.306231
Rbpms2	0.0250008	8	4	12	0.306231
St5	0.020834	8	8	12	0.306231
Ccdc162	0.0250008	8	8	12	0.306231
Pdia6	0.0250008	4	4	12	0.306231
Ethe1	0.0215388	8	8	12	0.306231
Cyb5r2	0.0250008	12	8	12	0.306231
Cxcr6	0.020834	12	8	12	0.306231
Blzf1	0.020834	12	8	12	0.306231
Spast	0.0250008	12	8	12	0.306231
Tmcc3	0.020834	8	8	12	0.306231
Chd9	0.0215388	12	8	12	0.306231
Nemf	0.020834	12	8	12	0.306231
Dscr3	0.0250008	8	8	12	0.306231
2310022B05Rik	0.0250008	8	4	12	0.306231
Clcn7	0.020834	8	4	12	0.306231
Rbl2	0.0250008	12	4	12	0.306231
Plekhf1	0.0250008	8	4	12	0.306231
Lta4h	0.020834	4	8	12	0.306231
Acot3	0.0250008	8	8	12	0.306231
Rev1	0.0250008	12	8	12	0.306231
Ppp2cb	0.0250008	12	8	12	0.306231
Htr2b	0.0250008	12	8	12	0.306231
Sos2	0.020834	12	8	12	0.306231
Csrp3	0.020834	8	8	12	0.306231
Heatr3	0.0250008	12	8	12	0.306231
Yap1	0.0250008	12	8	12	0.306231
Ubr3	0.0250008	12	8	12	0.306231
Hist1h2ba	0.020834	8	4	12	0.306231
Trim27	0.0250008	4	8	12	0.306231
Ints2	0.020834	12	8	12	0.306231
Tom1l1	0.0250008	12	8	12	0.306231
Nudt2	0.0250008	12	4	12	0.306231
Eif1b	0.020834	8	4	12	0.306231
Lsm14a	0.020834	12	8	12	0.306231
Fam175a	0.0250008	12	8	12	0.306231
Bcas2	0.0250008	12	8	12	0.306231
Tollip	0.0250008	12	4	12	0.306231
Tmem95	0.0250008	8	4	12	0.306231
Skiv2l2	0.0250008	12	8	12	0.306231
Ap2b1	0.0250008	12	8	12	0.306231
Mettl10	0.0250008	12	8	12	0.306231
H2-Eb1	0.0215388	8	8	12	0.306231
Ccndbp1	0.0215388	12	8	12	0.306231
Usp37	0.0250008	12	8	12	0.306231
Bms1	0.020834	12	8	12	0.306231
Pck1	0.0430777	12	4	12	0.365106
C3	0.0430777	4	4	12	0.365106
Aldob	0.0430777	12	4	12	0.365106
Rbp4	0.0430777	8	8	12	0.365106
Cyp2d26	0.0430777	8	8	12	0.365106
Sec14l2	0.0358981	8	8	12	0.365106
Rnf167	0.0430777	8	8	12	0.365106
Lsr	0.0430777	8	8	12	0.365106
Serpina1b	0.0356018	8	8	12	0.365106
Rab24	0.0430777	8	8	12	0.365106
Mrpl49	0.0430777	4	4	12	0.365106
Comt	0.0430777	12	4	12	0.365106
Nags	0.0430777	8	4	12	0.365106
Rps25	0.0430777	12	8	12	0.365106
Fahd1	0.0430777	8	8	12	0.365106
Tpi1	0.0430777	8	4	12	0.365106
Gpam	0.0430777	8	8	12	0.365106
Mydgf	0.0358981	8	4	12	0.365106
Tor1a	0.0430777	8	8	12	0.365106
Gnat1	0.0358981	8	8	12	0.365106
Toe1	0.0430777	12	4	12	0.365106
Fam89b	0.0430777	8	4	12	0.365106
Fbxo6	0.0356018	8	8	12	0.365106
Acsm5	0.0430777	12	4	12	0.365106
Wdr82	0.0430777	12	8	12	0.365106
Tmprss6	0.0430777	8	4	12	0.365106
Idua	0.0430777	8	8	12	0.365106
3110002H16Rik	0.0358981	8	8	12	0.365106
Sec24a	0.0430777	12	8	12	0.365106
Srpr	0.0358981	8	4	12	0.365106
Timm13	0.0430777	8	8	12	0.365106
Rbm47	0.0430777	12	4	12	0.365106
Gss	0.0430777	8	8	12	0.365106
Ranbp10	0.0430777	8	8	12	0.365106
Ip6k2	0.0430777	12	4	12	0.365106
Inmt	0.0358981	8	8	12	0.365106
Lifr	0.0430777	4	4	12	0.365106
Elovl2	0.0358981	8	8	12	0.365106
Suox	0.0430777	8	4	12	0.365106
Aldh3a2	0.0430777	12	4	12	0.365106
Mettl7a1	0.0430777	12	4	12	0.365106
Pgghg	0.0358981	8	4	12	0.365106
Got2	0.0430777	12	4	12	0.365106
Polr2a	0.0430777	8	8	12	0.365106
Irgm1	0.0358981	4	8	12	0.365106
Glo1	0.0430777	8	8	12	0.365106
Gstm1	0.0430777	8	8	12	0.365106
Acbd4	0.0430777	8	8	12	0.365106
Ing4	0.0430777	8	4	12	0.365106
Ppp1r15a	0.0430777	8	4	12	0.365106
Rpl26	0.0430777	8	8	12	0.365106
Mgat1	0.0358981	8	4	12	0.365106
Rab40c	0.0430777	8	8	12	0.365106
Rps14	0.0430777	8	8	12	0.365106
Acad11	0.0430777	12	4	12	0.365106
Gstt1	0.0430777	8	8	12	0.365106
Chdh	0.0430777	8	8	12	0.365106
Rassf5	0.0430777	8	8	12	0.365106
Lrpprc	0.0430777	12	8	12	0.365106
Abhd14a	0.0430777	8	8	12	0.365106
Prpf38b	0.0430777	12	8	12	0.365106
Dhrs1	0.0430777	8	8	12	0.365106
Zfp668	0.0430777	8	8	12	0.365106
Yif1a	0.0430777	8	8	12	0.365106
Josd1	0.0430777	8	8	12	0.365106
Fxyd1	0.0430777	8	4	12	0.365106
Cdc37l1	0.0430777	12	8	12	0.365106
Zfpm1	0.0430777	8	4	12	0.365106
Faah	0.0356018	8	8	12	0.365106
Grpel2	0.0430777	8	8	12	0.365106
Rps6	0.0430777	8	4	12	0.365106
Hdgf	0.0430777	8	4	12	0.365106
Ciao1	0.0356018	8	8	12	0.365106
Ypel2	0.0430777	8	8	12	0.365106
Rbak	0.0358981	8	8	12	0.365106
Krt8	0.0430777	8	4	12	0.365106
Unc93b1	0.0430777	8	4	12	0.365106
Stoml2	0.0430777	8	8	12	0.365106
Vamp1	0.0430777	8	4	12	0.365106
Zcchc24	0.0430777	8	4	12	0.365106
Aldh7a1	0.0430777	12	4	12	0.365106
Amn1	0.0430777	12	8	12	0.365106
Zmiz1	0.0430777	8	4	12	0.365106
Timm17a	0.0430777	8	8	12	0.365106
Ssna1	0.0430777	8	8	12	0.365106
Mid1ip1	0.0358981	8	4	12	0.365106
Abhd17a	0.0430777	8	4	12	0.365106
Cops3	0.0430777	8	8	12	0.365106
Rnf220	0.0430777	8	4	12	0.365106
Acad12	0.0430777	8	4	12	0.365106
Iah1	0.0430777	8	8	12	0.365106
Crtc3	0.0430777	8	4	12	0.365106
Foxn3	0.0430777	8	8	12	0.365106
Nans	0.0430777	8	8	12	0.365106
Ubqln1	0.0430777	12	8	12	0.365106
Gnpda1	0.0430777	8	4	12	0.365106
Mpz	0.0430777	8	8	12	0.365106
Chmp5	0.0430777	12	4	12	0.365106
Cdipt	0.0430777	8	4	12	0.365106
Rpp14	0.0430777	12	4	12	0.365106
Tcf7l2	0.0356018	8	8	12	0.365106
Snrnp70	0.0430777	8	4	12	0.365106
E2f2	0.0430777	8	4	12	0.365106
Uchl4	0.0430777	12	8	12	0.365106
Hsph1	0.0430777	4	4	12	0.365106
Cnot1	0.0430777	12	4	12	0.365106
Plscr3	0.0430777	8	8	12	0.365106
Il10rb	0.0430777	8	4	12	0.365106
Tnfsf14	0.0430777	4	4	12	0.365106
P2ry2	0.0430777	8	4	12	0.365106
Dnajc3	0.0430777	12	8	12	0.365106
Nutf2-ps1	0.0356018	8	8	12	0.365106
Synpo	0.0430777	8	4	12	0.365106
Hipk1	0.0430777	12	8	12	0.365106
Cfdp1	0.0358981	8	4	12	0.365106
Ski	0.0358981	8	4	12	0.365106
Sult5a1	0.0430777	8	4	12	0.365106
Ipo4	0.0358981	8	4	12	0.365106
Dicer1	0.0430777	12	8	12	0.365106
Ubn1	0.0430777	12	8	12	0.365106
Ubr5	0.0430777	12	8	12	0.365106
Sh3pxd2a	0.0430777	8	4	12	0.365106
Cntf	0.0430777	12	8	12	0.365106
Minos1	0.0430777	8	8	12	0.365106
Snw1	0.0430777	12	8	12	0.365106
Prr14l	0.0430777	12	4	12	0.365106
Psap	0.0430777	8	8	12	0.365106
Mogat2	0.0356018	8	8	12	0.365106
Tmem256	0.0430777	8	4	12	0.365106
Adipoq	0.0430777	12	4	12	0.365106
Rmnd1	0.0430777	12	4	12	0.365106
Nol11	0.0430777	12	8	12	0.365106
Med9	0.0430777	8	8	12	0.365106
Tmem59	0.0358981	12	4	12	0.365106
Gtf2ird1	0.0430777	8	4	12	0.365106
Prpsap2	0.0430777	12	8	12	0.365106
AW112010	0.0430777	8	8	12	0.365106
Gnrh1	0.0430777	12	8	12	0.365106
Nfkb2	0.0430777	8	4	12	0.365106
Arl1	0.0430777	12	4	12	0.365106
Ccdc86	0.0430777	4	4	12	0.365106
Rnf19a	0.0430777	12	8	12	0.365106
Wtap	0.0358981	12	8	12	0.365106
Ccdc159	0.0430777	8	4	12	0.365106
Dtnbp1	0.0430777	12	4	12	0.365106
Rell1	0.0430777	8	8	12	0.365106
Itpkb	0.0430777	8	8	12	0.365106
Tia1	0.0430777	12	8	12	0.365106
Ube2l6	0.0430777	8	8	12	0.365106
Pdxdc1	0.0430777	12	8	12	0.365106
Scimp	0.0430777	8	4	12	0.365106
Stk24	0.0356018	8	8	12	0.365106
Lrrc8d	0.0430777	8	8	12	0.365106
Rogdi	0.0430777	8	4	12	0.365106
Arid1b	0.0430777	8	8	12	0.365106
Tcf7l1	0.0430777	8	4	12	0.365106
Mical2	0.0430777	8	4	12	0.365106
Cd82	0.0430777	8	4	12	0.365106
Atp6v1e1	0.0358981	8	8	12	0.365106
Mpp4	0.0430777	12	8	12	0.365106
Nfat5	0.0430777	12	8	12	0.365106
Mon2	0.0358981	12	8	12	0.365106
Pex13	0.0430777	12	8	12	0.365106
Ddx19b	0.0430777	12	8	12	0.365106
1110059E24Rik	0.0430777	12	8	12	0.365106
Aebp2	0.0430777	4	4	12	0.365106
Pdcd6ip	0.0430777	12	8	12	0.365106
Suz12	0.0430777	12	8	12	0.365106
Dync1i2	0.0430777	12	8	12	0.365106
Nostrin	0.0430777	12	8	12	0.365106
Ndufa8	0.0430777	8	8	12	0.365106
Fam20b	0.0356018	12	8	12	0.365106
Metap2	0.0430777	12	8	12	0.365106
Impact	0.0430777	12	8	12	0.365106
Sfmbt1	0.0430777	12	8	12	0.365106
Atxn7	0.0358981	12	4	12	0.365106
Plet1	0.0430777	8	8	12	0.365106
Zbp1	0.0430777	8	4	12	0.365106
Pspc1	0.0430777	12	8	12	0.365106
Pde6c	0.0430777	12	8	12	0.365106
Naa35	0.0430777	12	4	12	0.365106
Cyp2c54	0.0430777	12	8	12	0.365106
Rchy1	0.0430777	12	8	12	0.365106
Comp	0.0358981	8	4	12	0.365106
Mrs2	0.0430777	12	4	12	0.365106
Eif2ak3	0.0430777	12	8	12	0.365106
Clcnkb	0.0430777	8	4	12	0.365106
Dctn4	0.0430777	12	8	12	0.365106
Cisd2	0.0358981	12	4	12	0.365106
Ppt1	0.0356018	4	4	12	0.365106
Arhgef26	0.0430777	12	8	12	0.365106
Bmpr2	0.0430777	12	8	12	0.365106
Cd164l2	0.0430777	8	4	12	0.365106
Plac8	0.0430777	12	8	12	0.365106
Birc2	0.0430777	12	8	12	0.365106
Gnmt	0.0564576	12	8	12	0.417951
Apeh	0.0593363	8	8	12	0.417951
Id2	0.0712036	8	8	12	0.417951
Ttc39c	0.0712036	12	4	12	0.417951
Hspa8	0.0712036	4	4	12	0.417951
Slc26a1	0.0593363	8	8	12	0.417951
Nelfe	0.0712036	4	4	12	0.417951
Cdpf1	0.0712036	8	8	12	0.417951
Acsl1	0.0712036	12	8	12	0.417951
Ocel1	0.0712036	8	4	12	0.417951
Nr1d1	0.0593363	8	8	12	0.417951
Taf10	0.0712036	8	8	12	0.417951
Rpl41	0.0712036	8	4	12	0.417951
Setd6	0.0712036	8	8	12	0.417951
Helz2	0.0712036	8	4	12	0.417951
Uox	0.0712036	8	8	12	0.417951
Agpat2	0.0593363	8	8	12	0.417951
Leng1	0.0712036	12	8	12	0.417951
Cyb5a	0.0593363	8	8	12	0.417951
Smcr8	0.0712036	8	8	12	0.417951
Apex1	0.0712036	12	4	12	0.417951
Ugt1a6a	0.0593363	12	4	12	0.417951
Ppp1r3c	0.0564576	8	8	12	0.417951
Pgpep1	0.0712036	8	4	12	0.417951
Nlrp6	0.0712036	8	4	12	0.417951
Itm2b	0.0593363	12	4	12	0.417951
Kin	0.0712036	12	4	12	0.417951
Acaa2	0.0712036	12	4	12	0.417951
Spatc1l	0.0712036	8	8	12	0.417951
Fam166a	0.0712036	8	8	12	0.417951
Mcl1	0.0564576	8	8	12	0.417951
Dnase1l2	0.0593363	8	8	12	0.417951
Gnb2	0.0712036	8	4	12	0.417951
Mepce	0.0712036	8	4	12	0.417951
Msrb1	0.0593363	8	8	12	0.417951
Car15	0.0593363	8	4	12	0.417951
Retsat	0.0712036	8	8	12	0.417951
Pcdh1	0.0712036	8	8	12	0.417951
Tgoln1	0.0712036	8	8	12	0.417951
Tagln	0.0712036	8	4	12	0.417951
Ugt1a6b	0.0593363	12	4	12	0.417951
Dido1	0.0593363	12	4	12	0.417951
Tmem88	0.0712036	12	4	12	0.417951
Gstp3	0.0712036	8	4	12	0.417951
Prdx6	0.0712036	8	8	12	0.417951
Srr	0.0712036	12	8	12	0.417951
Agmat	0.0712036	8	4	12	0.417951
4930481A15Rik	0.0593363	8	8	12	0.417951
Serpinf1	0.0712036	8	8	12	0.417951
Onecut1	0.0712036	12	8	12	0.417951
Ccdc166	0.0593363	8	8	12	0.417951
Tnfaip8l1	0.0712036	8	4	12	0.417951
Ccdc97	0.0712036	8	4	12	0.417951
Polr3h	0.0712036	8	8	12	0.417951
Mrpl18	0.0564576	8	8	12	0.417951
Ak3	0.0564576	8	8	12	0.417951
Dcdc2b	0.0712036	4	8	12	0.417951
Ndst1	0.0712036	8	4	12	0.417951
Ctsb	0.0712036	8	4	12	0.417951
Ager	0.0712036	8	4	12	0.417951
Glyat	0.0712036	12	8	12	0.417951
Sbno2	0.0712036	8	4	12	0.417951
Zfp574	0.0712036	8	4	12	0.417951
Trmt2a	0.0712036	8	8	12	0.417951
Bckdk	0.0593363	8	4	12	0.417951
Rwdd2a	0.0564576	8	8	12	0.417951
Csk	0.0712036	8	4	12	0.417951
Stat3	0.0593363	8	4	12	0.417951
Fbxo22	0.0712036	12	4	12	0.417951
Tex2	0.0593363	8	4	12	0.417951
Bcl2l12	0.0712036	8	8	12	0.417951
Shb	0.0712036	8	4	12	0.417951
Inpp5f	0.0564576	12	8	12	0.417951
Thap7	0.0712036	8	4	12	0.417951
Pa2g4	0.0712036	8	4	12	0.417951
Tmem126a	0.0564576	12	8	12	0.417951
Trafd1	0.0712036	8	8	12	0.417951
Qars	0.0712036	8	4	12	0.417951
Cry2	0.0593363	8	8	12	0.417951
Stx1b	0.0712036	8	8	12	0.417951
Tmem56	0.0712036	12	4	12	0.417951
Hsd3b3	0.0712036	12	8	12	0.417951
Arhgef39	0.0712036	8	4	12	0.417951
Rassf3	0.0593363	8	8	12	0.417951
Pnkd	0.0712036	8	4	12	0.417951
Dctpp1	0.0564576	8	8	12	0.417951
Tm9sf1	0.0712036	12	4	12	0.417951
Rbm15	0.0712036	4	4	12	0.417951
Dpf2	0.0712036	8	4	12	0.417951
Pithd1	0.0712036	8	4	12	0.417951
Abcc3	0.0712036	8	8	12	0.417951
Cactin	0.0712036	8	4	12	0.417951
Usp21	0.0593363	8	4	12	0.417951
Slc46a3	0.0593363	8	8	12	0.417951
Actn4	0.0712036	8	4	12	0.417951
Map1lc3b	0.0712036	8	4	12	0.417951
Il6st	0.0712036	12	4	12	0.417951
Jmjd6	0.0564576	4	8	12	0.417951
Ushbp1	0.0593363	8	4	12	0.417951
Rps16	0.0712036	8	8	12	0.417951
Mus81	0.0593363	8	4	12	0.417951
Setdb1	0.0712036	12	8	12	0.417951
Fam120b	0.0712036	8	8	12	0.417951
Elmod3	0.0712036	8	4	12	0.417951
Mcfd2	0.0712036	8	4	12	0.417951
Klhdc7a	0.0712036	8	8	12	0.417951
Kmt5b	0.0564576	12	8	12	0.417951
Cyb561a3	0.0712036	8	4	12	0.417951
BC037034	0.0712036	8	8	12	0.417951
Lgals8	0.0712036	12	4	12	0.417951
Kctd2	0.0593363	8	4	12	0.417951
Nktr	0.0712036	12	8	12	0.417951
Tmem30b	0.0712036	12	4	12	0.417951
Ccdc28b	0.0593363	8	4	12	0.417951
Cyp2d12	0.0593363	8	8	12	0.417951
Mdm2	0.0712036	8	8	12	0.417951
Rnps1	0.0593363	8	4	12	0.417951
Med8	0.0712036	12	8	12	0.417951
Baiap2	0.0712036	8	4	12	0.417951
Lrrc59	0.0712036	8	8	12	0.417951
Bap1	0.0593363	8	8	12	0.417951
Dpys	0.0712036	12	4	12	0.417951
Cisd1	0.0712036	8	8	12	0.417951
Thra	0.0712036	8	4	12	0.417951
Smim6	0.0712036	8	4	12	0.417951
Nrbp2	0.0712036	8	4	12	0.417951
Kcnk7	0.0712036	12	4	12	0.417951
Abca6	0.0712036	12	4	12	0.417951
Ddx24	0.0593363	8	4	12	0.417951
Tap1	0.0712036	8	8	12	0.417951
Rhoc	0.0712036	8	4	12	0.417951
Fdx1l	0.0712036	8	4	12	0.417951
Cbx2	0.0564576	8	8	12	0.417951
Pelo	0.0712036	8	8	12	0.417951
0610037L13Rik	0.0712036	8	8	12	0.417951
Cmtm8	0.0712036	8	8	12	0.417951
Sdhc	0.0712036	8	8	12	0.417951
Sac3d1	0.0712036	8	4	12	0.417951
Ube2i	0.0712036	8	4	12	0.417951
Ddhd2	0.0712036	12	8	12	0.417951
Nfatc3	0.0712036	12	8	12	0.417951
Wdr26	0.0593363	12	8	12	0.417951
Nsun2	0.0593363	8	4	12	0.417951
Cdk11b	0.0712036	8	4	12	0.417951
Treh	0.0593363	8	8	12	0.417951
Abcg5	0.0593363	8	8	12	0.417951
Itgb7	0.0712036	8	4	12	0.417951
Pitpnm1	0.0593363	8	4	12	0.417951
Kcnrg	0.0712036	12	8	12	0.417951
Sart1	0.0712036	8	4	12	0.417951
Dph3	0.0712036	4	4	12	0.417951
1700017B05Rik	0.0712036	8	4	12	0.417951
Cfhr1	0.0712036	12	8	12	0.417951
Hnrnph3	0.0593363	12	4	12	0.417951
1810013L24Rik	0.0712036	12	4	12	0.417951
Cyp26c1	0.0712036	8	4	12	0.417951
Cebpg	0.0712036	12	4	12	0.417951
Star	0.0564576	8	8	12	0.417951
Myd88	0.0712036	8	8	12	0.417951
Acyp1	0.0712036	12	4	12	0.417951
Aff1	0.0564576	8	8	12	0.417951
Bid	0.0593363	8	8	12	0.417951
Ttc19	0.0712036	12	8	12	0.417951
Hspa4	0.0712036	12	8	12	0.417951
Tmed2	0.0712036	8	4	12	0.417951
Pias3	0.0593363	8	4	12	0.417951
Snrnp35	0.0593363	8	4	12	0.417951
Fzd4	0.0564576	8	8	12	0.417951
Cep85l	0.0712036	12	8	12	0.417951
Zfp870	0.0712036	12	8	12	0.417951
Gaa	0.0712036	8	4	12	0.417951
Sema4b	0.0712036	8	4	12	0.417951
Bcar3	0.0712036	8	8	12	0.417951
Skp1a	0.0712036	12	8	12	0.417951
Gys2	0.0712036	12	8	12	0.417951
Dpm3	0.0593363	8	8	12	0.417951
Znrf1	0.0593363	8	4	12	0.417951
Golga2	0.0564576	4	8	12	0.417951
Sgms2	0.0712036	8	8	12	0.417951
Tesk2	0.0564576	12	8	12	0.417951
Ankrd46	0.0712036	8	4	12	0.417951
Parp14	0.0712036	12	8	12	0.417951
Ppp2r2d	0.0712036	12	4	12	0.417951
Lrrc71	0.0712036	8	4	12	0.417951
Brk1	0.0712036	8	8	12	0.417951
Sfxn1	0.0712036	12	4	12	0.417951
Rnf6	0.0712036	12	8	12	0.417951
Pih1d2	0.0564576	4	8	12	0.417951
Sec23ip	0.0712036	12	8	12	0.417951
Necap1	0.0712036	12	4	12	0.417951
Zfc3h1	0.0593363	12	8	12	0.417951
Dnajc25	0.0712036	12	4	12	0.417951
4931406C07Rik	0.0712036	12	8	12	0.417951
Tmem173	0.0712036	8	4	12	0.417951
Ldah	0.0712036	12	8	12	0.417951
Rp9	0.0593363	8	4	12	0.417951
Cpeb2	0.0712036	12	8	12	0.417951
Psmd1	0.0712036	12	8	12	0.417951
Rassf4	0.0712036	8	8	12	0.417951
Ick	0.0593363	8	8	12	0.417951
Tnpo3	0.0712036	12	8	12	0.417951
Pank2	0.0564576	4	4	12	0.417951
Ddx58	0.0564576	12	8	12	0.417951
Anapc2	0.0712036	8	8	12	0.417951
Birc3	0.0712036	12	4	12	0.417951
Birc6	0.0712036	12	8	12	0.417951
Mlh1	0.0712036	12	8	12	0.417951
Gli1	0.0712036	8	4	12	0.417951
Dnajc9	0.0712036	12	4	12	0.417951
Cdc14b	0.0712036	12	4	12	0.417951
Sigirr	0.0712036	8	4	12	0.417951
Usp7	0.0712036	12	8	12	0.417951
Tmem50b	0.0712036	8	4	12	0.417951
Fam13b	0.0712036	12	8	12	0.417951
Zfp260	0.0712036	12	8	12	0.417951
Fyttd1	0.0712036	12	8	12	0.417951
Cep350	0.0712036	12	8	12	0.417951
Fastkd5	0.0564576	4	4	12	0.417951
Cggbp1	0.0712036	12	8	12	0.417951
Gtf2e2	0.0712036	12	8	12	0.417951
Slc2a1	0.0712036	8	4	12	0.417951
Dnajb6	0.0712036	12	8	12	0.417951
Pold4	0.0712036	8	8	12	0.417951
Crip1	0.0593363	8	4	12	0.417951
Fcgr2b	0.0712036	12	4	12	0.417951
Rexo2	0.0712036	8	4	12	0.417951
Catsper2	0.0593363	12	8	12	0.417951
Golph3l	0.0712036	4	4	12	0.417951
Pnpla6	0.0593363	8	8	12	0.417951
Mphosph8	0.0712036	12	8	12	0.417951
Seh1l	0.0564576	12	8	12	0.417951
Zbtb18	0.0712036	4	8	12	0.417951
Six5	0.0712036	8	4	12	0.417951
Nexn	0.0712036	12	8	12	0.417951
Adra1b	0.0564576	4	4	12	0.417951
Uhmk1	0.0712036	12	8	12	0.417951
Pga5	0.0593363	8	8	12	0.417951
Klhl12	0.0712036	12	4	12	0.417951
E030030I06Rik	0.0593363	8	4	12	0.417951
Adal	0.0712036	12	8	12	0.417951
Col5a3	0.0593363	8	4	12	0.417951
Rfxap	0.0593363	4	8	12	0.417951
Mrpl30	0.0712036	12	8	12	0.417951
Ndufb4	0.0712036	12	8	12	0.417951
Tex33	0.0712036	8	4	12	0.417951
Supt16	0.0593363	12	8	12	0.417951
Eya3	0.0712036	12	8	12	0.417951
Pigm	0.0712036	12	8	12	0.417951
Scyl3	0.0712036	8	8	12	0.417951
Kdelc2	0.0712036	8	8	12	0.417951
Sptlc2	0.0712036	12	8	12	0.417951
Phtf1	0.0712036	12	8	12	0.417951
Tcp11l2	0.0712036	12	4	12	0.417951
Dnajc13	0.0712036	12	4	12	0.417951
Laptm4a	0.0712036	12	8	12	0.417951
Akr1c20	0.0712036	12	8	12	0.417951
Api5	0.0712036	12	8	12	0.417951
Zfp157	0.0712036	12	8	12	0.417951
Map2k6	0.0712036	12	4	12	0.417951
Pgam1	0.0593363	8	4	12	0.417951
Nf1	0.0712036	12	8	12	0.417951
Dcun1d1	0.0712036	12	8	12	0.417951
Mthfd2	0.0712036	12	8	12	0.417951
Smyd1	0.0712036	12	8	12	0.417951
H2-Aa	0.0712036	12	4	12	0.417951
Inip	0.0593363	12	8	12	0.417951
Fam107a	0.0712036	8	8	12	0.417951
Ppfibp2	0.0712036	8	8	12	0.417951
Ubb	0.0712036	12	4	12	0.417951
Bmpr1a	0.0712036	12	8	12	0.417951
Cstf2t	0.0712036	8	4	12	0.417951
Eif2ak4	0.0712036	12	8	12	0.417951
Sfxn3	0.0712036	8	4	12	0.417951
Cib3	0.0712036	8	8	12	0.417951
Leo1	0.0712036	12	8	12	0.417951
Mccc2	0.0712036	12	4	12	0.417951
Ly6f	0.0564576	8	8	12	0.417951
Rpl36al	0.0712036	8	8	12	0.417951
Kpna1	0.0564576	4	4	12	0.417951
Dbr1	0.0593363	8	8	12	0.417951
Phc3	0.0712036	12	8	12	0.417951
Alb	0.112915	12	4	12	0.469605
Serpina3k	0.112915	12	8	12	0.469605
Xbp1	0.112915	4	4	12	0.469605
Hsd3b7	0.112915	8	8	12	0.469605
Oaf	0.112915	8	8	12	0.469605
Herpud1	0.112915	12	8	12	0.469605
Slc25a10	0.112915	8	8	12	0.469605
Serpina1c	0.0864267	12	8	12	0.469605
Snx17	0.112915	12	4	12	0.469605
Rdh7	0.112915	12	4	12	0.469605
Tmem25	0.112915	8	8	12	0.469605
Azgp1	0.0864267	8	8	12	0.469605
Cox20	0.112915	12	4	12	0.469605
Stk16	0.112915	12	4	12	0.469605
Yipf2	0.112915	8	8	12	0.469605
Hist1h1d	0.112915	8	8	12	0.469605
8430408G22Rik	0.0864267	8	8	12	0.469605
Gpt2	0.0864267	8	8	12	0.469605
Slc25a47	0.112915	8	8	12	0.469605
Lenep	0.112915	8	8	12	0.469605
Ppara	0.112915	12	4	12	0.469605
Plpp3	0.112915	12	4	12	0.469605
Arl4d	0.112915	8	4	12	0.469605
Aldh2	0.112915	8	8	12	0.469605
Cbx4	0.112915	8	4	12	0.469605
Slc7a2	0.112915	8	8	12	0.469605
Sc5d	0.112915	8	8	12	0.469605
Sds	0.0864267	8	8	12	0.469605
Angptl6	0.0864267	8	8	12	0.469605
Dgat2	0.112915	8	8	12	0.469605
Fau	0.112915	12	4	12	0.469605
Atn1	0.0864267	8	8	12	0.469605
Lrrc24	0.112915	8	8	12	0.469605
Rab36	0.0864267	8	8	12	0.469605
Scaf1	0.112915	8	4	12	0.469605
Romo1	0.112915	12	4	12	0.469605
Flad1	0.112915	8	4	12	0.469605
Slco1b2	0.112915	12	8	12	0.469605
Tnfrsf1a	0.112915	8	4	12	0.469605
Zbtb5	0.112915	12	4	12	0.469605
Tfr2	0.112915	8	4	12	0.469605
Serpina3m	0.112915	12	4	12	0.469605
Hacl1	0.112915	12	8	12	0.469605
Pdp2	0.094096	8	8	12	0.469605
Chmp2a	0.112915	4	8	12	0.469605
Zkscan1	0.112915	12	4	12	0.469605
Pbld1	0.112915	8	8	12	0.469605
Avpi1	0.112915	8	8	12	0.469605
Itih2	0.112915	12	4	12	0.469605
Khnyn	0.112915	8	8	12	0.469605
Car14	0.112915	8	8	12	0.469605
Tmem140	0.112915	8	4	12	0.469605
Zfp707	0.112915	8	4	12	0.469605
Coq8a	0.112915	8	8	12	0.469605
Vkorc1	0.112915	8	8	12	0.469605
Cxcl12	0.0864267	8	8	12	0.469605
Tubb4b	0.112915	8	8	12	0.469605
Fam160b1	0.112915	8	8	12	0.469605
Psme2	0.112915	4	8	12	0.469605
Derl2	0.112915	12	4	12	0.469605
Sar1b	0.0864267	8	8	12	0.469605
Vamp8	0.112915	8	8	12	0.469605
Ugt1a9	0.112915	12	4	12	0.469605
Cdk9	0.094096	8	4	12	0.469605
Prpsap1	0.094096	8	4	12	0.469605
Plekha6	0.0864267	8	8	12	0.469605
Fth1	0.112915	12	4	12	0.469605
Anxa9	0.112915	8	8	12	0.469605
Spout1	0.112915	8	4	12	0.469605
Hnrnpul2	0.0864267	12	8	12	0.469605
Slc50a1	0.112915	8	4	12	0.469605
Ugt1a10	0.112915	12	4	12	0.469605
Fads6	0.112915	8	4	12	0.469605
Cyb5b	0.112915	12	4	12	0.469605
Selenbp2	0.094096	4	8	12	0.469605
Smarcc2	0.112915	8	4	12	0.469605
Optn	0.112915	8	8	12	0.469605
Prob1	0.112915	8	4	12	0.469605
Kctd17	0.112915	8	4	12	0.469605
Mapk15	0.112915	8	4	12	0.469605
Dnajc22	0.112915	8	4	12	0.469605
Csnk1d	0.0864267	8	8	12	0.469605
Acy1	0.112915	8	8	12	0.469605
Tmem55b	0.112915	8	4	12	0.469605
Tomm40	0.112915	8	4	12	0.469605
Ttpal	0.112915	8	4	12	0.469605
Syce2	0.112915	4	8	12	0.469605
Hmbs	0.112915	8	4	12	0.469605
Otub1	0.112915	8	8	12	0.469605
Taok3	0.112915	8	8	12	0.469605
Wdr18	0.094096	8	4	12	0.469605
Inca1	0.094096	8	8	12	0.469605
Eci2	0.0864267	12	8	12	0.469605
Snx21	0.112915	8	8	12	0.469605
Notch1	0.112915	8	4	12	0.469605
Mtfp1	0.0864267	8	8	12	0.469605
Uqcr10	0.112915	8	8	12	0.469605
Tgif1	0.112915	8	4	12	0.469605
Slc2a6	0.112915	8	4	12	0.469605
Larp1	0.112915	8	4	12	0.469605
Tmem248	0.112915	12	4	12	0.469605
Tulp2	0.112915	8	4	12	0.469605
Snrk	0.0864267	8	8	12	0.469605
Mgrn1	0.112915	8	4	12	0.469605
Tars	0.112915	12	4	12	0.469605
Nfix	0.112915	8	4	12	0.469605
Trim56	0.112915	8	8	12	0.469605
Psmd4	0.0864267	8	8	12	0.469605
Zfp750	0.112915	8	8	12	0.469605
Proca1	0.112915	8	8	12	0.469605
Ttc38	0.112915	8	4	12	0.469605
Irf2	0.112915	12	4	12	0.469605
Sf3a2	0.112915	8	4	12	0.469605
Slc12a7	0.112915	8	8	12	0.469605
Inpp5k	0.112915	8	8	12	0.469605
Ndor1	0.112915	8	8	12	0.469605
Gpx4	0.112915	8	8	12	0.469605
Ubald1	0.0864267	8	8	12	0.469605
Pxn	0.112915	8	4	12	0.469605
Lrrc58	0.112915	12	8	12	0.469605
Gstt2	0.112915	8	8	12	0.469605
Arl6ip1	0.112915	12	8	12	0.469605
Canx	0.112915	12	8	12	0.469605
Nr1h2	0.094096	8	4	12	0.469605
Hgfac	0.112915	8	8	12	0.469605
Tmem219	0.0864267	8	8	12	0.469605
S1pr5	0.112915	8	4	12	0.469605
Srsf1	0.112915	12	4	12	0.469605
Ddb2	0.112915	12	8	12	0.469605
Slc25a34	0.112915	8	4	12	0.469605
Zfp871	0.112915	12	4	12	0.469605
Soat2	0.112915	8	4	12	0.469605
Ehd1	0.112915	8	4	12	0.469605
Cpox	0.094096	4	4	12	0.469605
Scarb2	0.0864267	8	8	12	0.469605
Sfxn2	0.112915	8	8	12	0.469605
Fzr1	0.112915	8	4	12	0.469605
Atg2a	0.112915	8	4	12	0.469605
Rabggta	0.094096	8	4	12	0.469605
Dhx30	0.112915	8	4	12	0.469605
Lman1	0.112915	12	8	12	0.469605
Tgm2	0.0864267	8	8	12	0.469605
Xrcc3	0.112915	8	4	12	0.469605
Kpnb1	0.112915	12	8	12	0.469605
Galm	0.0864267	8	8	12	0.469605
Rbx1	0.112915	8	8	12	0.469605
Pi4k2a	0.0864267	8	8	12	0.469605
Cyr61	0.112915	4	8	12	0.469605
Uba7	0.112915	8	4	12	0.469605
Rab5c	0.0864267	8	8	12	0.469605
Cdkn2aip	0.112915	12	8	12	0.469605
Sel1l	0.112915	12	8	12	0.469605
Map4k2	0.112915	8	4	12	0.469605
Eif6	0.112915	8	8	12	0.469605
Pola2	0.112915	8	4	12	0.469605
Nme1	0.112915	4	4	12	0.469605
Lrrc14b	0.112915	12	4	12	0.469605
Igflr1	0.0864267	4	8	12	0.469605
Ninj1	0.112915	8	4	12	0.469605
Slc31a2	0.112915	8	4	12	0.469605
Pemt	0.0864267	8	8	12	0.469605
Pdcd4	0.094096	12	4	12	0.469605
Taf8	0.112915	8	4	12	0.469605
D930048N14Rik	0.112915	8	4	12	0.469605
Dmpk	0.0864267	8	8	12	0.469605
Mau2	0.112915	8	4	12	0.469605
Wasf2	0.112915	8	4	12	0.469605
Hykk	0.112915	12	4	12	0.469605
Tmem129	0.112915	8	4	12	0.469605
Coq9	0.112915	8	8	12	0.469605
Als2	0.112915	12	8	12	0.469605
Mafk	0.112915	8	4	12	0.469605
Ahr	0.112915	12	8	12	0.469605
Abcb10	0.094096	8	8	12	0.469605
Oaz1	0.0864267	8	8	12	0.469605
Cpsf4	0.112915	8	4	12	0.469605
Camk1	0.112915	8	4	12	0.469605
Kpna2	0.112915	12	8	12	0.469605
Nupr1l	0.112915	8	8	12	0.469605
Cd81	0.112915	8	4	12	0.469605
Ddx56	0.112915	4	8	12	0.469605
Smagp	0.112915	8	4	12	0.469605
Prdx5	0.112915	8	8	12	0.469605
Prune	0.112915	8	8	12	0.469605
Adrbk1	0.112915	8	4	12	0.469605
Dap3	0.112915	12	4	12	0.469605
Cald1	0.112915	8	8	12	0.469605
Syf2	0.112915	8	8	12	0.469605
Notch2	0.112915	8	4	12	0.469605
Bdh1	0.112915	8	8	12	0.469605
Tbcel	0.112915	8	8	12	0.469605
Nmt1	0.112915	8	8	12	0.469605
Parp3	0.112915	4	8	12	0.469605
Smarca2	0.112915	12	4	12	0.469605
Ckap5	0.112915	12	8	12	0.469605
Thap1	0.112915	12	8	12	0.469605
Il4ra	0.112915	8	4	12	0.469605
Polr3gl	0.112915	8	8	12	0.469605
Elovl6	0.112915	12	4	12	0.469605
Glb1l	0.112915	8	4	12	0.469605
Zfp790	0.112915	12	8	12	0.469605
Lzts3	0.112915	8	4	12	0.469605
Hsd11b2	0.112915	4	8	12	0.469605
Ces1g	0.112915	12	4	12	0.469605
Polr2i	0.112915	8	8	12	0.469605
Snrpc	0.112915	8	4	12	0.469605
Mmp14	0.112915	8	4	12	0.469605
Larp4	0.112915	12	8	12	0.469605
Mcmbp	0.112915	12	4	12	0.469605
Nop56	0.112915	8	4	12	0.469605
Psen2	0.112915	8	8	12	0.469605
Iffo2	0.0864267	8	8	12	0.469605
Pfdn2	0.112915	8	4	12	0.469605
Gapdhs	0.112915	8	8	12	0.469605
Bola3	0.112915	8	4	12	0.469605
Scrn3	0.0864267	12	8	12	0.469605
Psen1	0.112915	8	4	12	0.469605
Pecam1	0.112915	8	4	12	0.469605
Armc6	0.112915	8	8	12	0.469605
Rtfdc1	0.0864267	8	8	12	0.469605
Ankrd54	0.094096	8	4	12	0.469605
Uba5	0.112915	4	4	12	0.469605
Gtf2a2	0.112915	12	8	12	0.469605
Myo1e	0.112915	8	8	12	0.469605
Acot4	0.112915	8	8	12	0.469605
Slc46a1	0.112915	8	4	12	0.469605
Agpat3	0.0864267	8	8	12	0.469605
Ap5b1	0.112915	8	4	12	0.469605
Rsad1	0.112915	8	8	12	0.469605
Anapc16	0.112915	8	4	12	0.469605
Map2k7	0.112915	8	4	12	0.469605
Dgkd	0.112915	8	4	12	0.469605
Cd2bp2	0.112915	8	4	12	0.469605
Smad3	0.112915	8	4	12	0.469605
Coq10b	0.112915	12	4	12	0.469605
Rhot1	0.112915	12	8	12	0.469605
Mbtps1	0.112915	8	4	12	0.469605
Cct2	0.112915	12	4	12	0.469605
Trim13	0.112915	8	8	12	0.469605
Nodal	0.112915	8	4	12	0.469605
Rpn1	0.112915	8	4	12	0.469605
Elovl1	0.112915	8	4	12	0.469605
Hnf1b	0.112915	8	4	12	0.469605
Atp5g1	0.112915	8	4	12	0.469605
Papola	0.112915	12	8	12	0.469605
Hbp1	0.112915	12	8	12	0.469605
Snx18	0.112915	8	8	12	0.469605
Rps24	0.112915	4	4	12	0.469605
Prkab1	0.112915	8	8	12	0.469605
Dmap1	0.0864267	8	8	12	0.469605
Tango2	0.112915	8	8	12	0.469605
Gak	0.112915	12	8	12	0.469605
Gm11437	0.112915	12	4	12	0.469605
N4bp2l2	0.112915	12	8	12	0.469605
Mrps31	0.112915	8	8	12	0.469605
Psmb7	0.112915	12	4	12	0.469605
Ypel5	0.112915	12	4	12	0.469605
Irs2	0.112915	8	4	12	0.469605
H2afv	0.112915	12	4	12	0.469605
Bnip3	0.0864267	8	8	12	0.469605
Gadd45b	0.112915	8	4	12	0.469605
Rab6a	0.112915	12	8	12	0.469605
Mrps17	0.112915	8	8	12	0.469605
Cdkl1	0.112915	8	8	12	0.469605
Vipas39	0.112915	12	8	12	0.469605
Fbl	0.112915	8	8	12	0.469605
Adora1	0.0864267	8	8	12	0.469605
Gapvd1	0.112915	12	8	12	0.469605
Usp24	0.112915	12	8	12	0.469605
Cxcr1	0.0864267	8	8	12	0.469605
Spata13	0.112915	8	8	12	0.469605
Unc119b	0.112915	8	4	12	0.469605
Taok1	0.112915	12	8	12	0.469605
Blcap	0.112915	8	4	12	0.469605
Cep170b	0.112915	8	4	12	0.469605
Dhrs4	0.0864267	8	8	12	0.469605
Chd8	0.112915	12	8	12	0.469605
Usp33	0.112915	12	8	12	0.469605
Slc17a4	0.112915	12	4	12	0.469605
Metap1	0.112915	12	8	12	0.469605
2810474O19Rik	0.112915	12	8	12	0.469605
Ttf1	0.0864267	4	8	12	0.469605
Zfp27	0.112915	12	8	12	0.469605
Palm	0.112915	8	4	12	0.469605
Smap2	0.112915	12	4	12	0.469605
Ngef	0.112915	8	4	12	0.469605
Tapt1	0.0864267	12	8	12	0.469605
Enpp3	0.112915	12	8	12	0.469605
Bcr	0.112915	8	4	12	0.469605
Atp8b1	0.112915	12	4	12	0.469605
Cdk7	0.0864267	4	4	12	0.469605
Adcy9	0.112915	8	8	12	0.469605
Ap5z1	0.112915	8	4	12	0.469605
Map2k1	0.112915	8	4	12	0.469605
Slc20a2	0.112915	8	8	12	0.469605
Ssr3	0.112915	12	8	12	0.469605
Foxp1	0.112915	12	8	12	0.469605
Pllp	0.112915	8	4	12	0.469605
Slc6a12	0.0864267	8	8	12	0.469605
Tmem143	0.0864267	8	8	12	0.469605
Tsc1	0.112915	8	8	12	0.469605
Uqcrc2	0.112915	12	8	12	0.469605
Sort1	0.112915	8	8	12	0.469605
Pctp	0.112915	8	8	12	0.469605
Itgb5	0.112915	8	4	12	0.469605
Ostc	0.0864267	4	4	12	0.469605
4921524J17Rik	0.112915	12	8	12	0.469605
Fastkd1	0.112915	4	4	12	0.469605
Ginm1	0.112915	12	4	12	0.469605
Ino80	0.112915	12	8	12	0.469605
Psmb2	0.112915	12	8	12	0.469605
Sec23b	0.112915	12	8	12	0.469605
Tfrc	0.112915	12	8	12	0.469605
Dync1li1	0.112915	4	4	12	0.469605
Eif4enif1	0.112915	12	8	12	0.469605
Cops5	0.112915	12	8	12	0.469605
Top2a	0.112915	12	4	12	0.469605
Glce	0.112915	12	8	12	0.469605
Snx3	0.112915	12	8	12	0.469605
Arv1	0.0864267	8	8	12	0.469605
Nup210l	0.112915	12	4	12	0.469605
Snx4	0.112915	12	8	12	0.469605
Samd8	0.0864267	12	8	12	0.469605
Usp34	0.112915	12	8	12	0.469605
Vprbp	0.112915	12	8	12	0.469605
Npr1	0.112915	8	4	12	0.469605
Smim20	0.112915	8	8	12	0.469605
Nde1	0.0864267	8	8	12	0.469605
Tm9sf2	0.112915	12	8	12	0.469605
Wdr89	0.112915	4	4	12	0.469605
Snupn	0.094096	4	4	12	0.469605
Etnk1	0.0864267	12	8	12	0.469605
Nck1	0.112915	12	8	12	0.469605
Spg20	0.112915	8	8	12	0.469605
Ubn2	0.112915	12	8	12	0.469605
Fbxo45	0.0864267	12	8	12	0.469605
Zfp787	0.0864267	8	8	12	0.469605
2410004B18Rik	0.112915	8	4	12	0.469605
Ints8	0.112915	12	8	12	0.469605
Zdhhc24	0.112915	8	4	12	0.469605
Mfn1	0.0864267	4	4	12	0.469605
Ptpra	0.112915	12	8	12	0.469605
Glg1	0.112915	12	8	12	0.469605
Spp2	0.112915	8	4	12	0.469605
Mss51	0.112915	12	8	12	0.469605
Jak2	0.112915	12	8	12	0.469605
Sepsecs	0.112915	12	4	12	0.469605
Coq2	0.112915	12	8	12	0.469605
Fut2	0.112915	8	8	12	0.469605
Arl5b	0.112915	12	4	12	0.469605
Cdk2ap1	0.112915	8	4	12	0.469605
1810024B03Rik	0.112915	12	8	12	0.469605
Lrrtm2	0.112915	12	8	12	0.469605
Arntl	0.0864267	8	8	12	0.469605
Cnst	0.112915	8	8	12	0.469605
Mmadhc	0.112915	12	4	12	0.469605
Pex7	0.112915	12	4	12	0.469605
Mgst3	0.0864267	8	8	12	0.469605
Ptprn	0.112915	8	4	12	0.469605
Cnnm4	0.112915	8	4	12	0.469605
Nup160	0.0864267	4	4	12	0.469605
Camsap2	0.112915	12	8	12	0.469605
Gfm1	0.112915	12	8	12	0.469605
Slc30a7	0.112915	12	8	12	0.469605
Chic2	0.112915	12	4	12	0.469605
Nr1d2	0.0864267	12	8	12	0.469605
Sdhaf2	0.112915	4	4	12	0.469605
Skil	0.112915	12	8	12	0.469605
Golph3	0.112915	4	4	12	0.469605
Depdc5	0.112915	12	8	12	0.469605
Ccdc181	0.094096	4	4	12	0.469605
Rnf38	0.112915	12	8	12	0.469605
Ahnak	0.0864267	8	8	12	0.469605
Ptpn12	0.112915	12	8	12	0.469605
Gpatch2	0.112915	4	4	12	0.469605
Churc1	0.112915	12	4	12	0.469605
Preb	0.127802	8	8	12	0.509402
Gamt	0.127802	8	8	12	0.509402
Fads2	0.127802	8	8	12	0.509402
Sqstm1	0.127802	8	8	12	0.509402
Manf	0.127802	4	8	12	0.509402
Gls2	0.127802	8	8	12	0.509402
Cyp8b1	0.127802	8	8	12	0.509402
Col18a1	0.127802	8	8	12	0.509402
Hnf4a	0.127802	8	8	12	0.509402
Tmed1	0.127802	8	8	12	0.509402
Zbtb39	0.127802	8	8	12	0.509402
Rarres2	0.127802	8	8	12	0.509402
Fam83h	0.127802	8	8	12	0.509402
Acly	0.127802	8	8	12	0.509402
Bcat2	0.127802	8	8	12	0.509402
Gpld1	0.127802	8	8	12	0.509402
Nuak2	0.127802	8	8	12	0.509402
Mtif3	0.127802	8	8	12	0.509402
Ell3	0.127802	4	8	12	0.509402
Sptbn2	0.127802	8	8	12	0.509402
Kdelr2	0.127802	8	8	12	0.509402
Bad	0.127802	8	8	12	0.509402
Pi4kb	0.127802	8	8	12	0.509402
Lsm10	0.127802	8	8	12	0.509402
Degs1	0.127802	8	8	12	0.509402
Hspd1	0.127802	4	4	12	0.509402
Rpl6	0.127802	4	8	12	0.509402
Rnf114	0.127802	8	8	12	0.509402
Serinc4	0.127802	8	8	12	0.509402
Anp32a	0.127802	8	8	12	0.509402
Hnrnpc	0.127802	4	4	12	0.509402
Eno3	0.127802	8	8	12	0.509402
Slc30a1	0.127802	8	8	12	0.509402
Aldh9a1	0.127802	8	8	12	0.509402
Dlst	0.127802	12	8	12	0.509402
Hectd1	0.127802	4	4	12	0.509402
Camk2n2	0.127802	4	8	12	0.509402
Eme1	0.127802	4	8	12	0.509402
Ndel1	0.127802	4	4	12	0.509402
Pigt	0.127802	8	8	12	0.509402
Txnrd1	0.127802	8	8	12	0.509402
Ets1	0.127802	8	8	12	0.509402
Rassf8	0.127802	8	8	12	0.509402
Papd5	0.127802	4	4	12	0.509402
Morc3	0.127802	4	4	12	0.509402
Eif2b2	0.127802	8	8	12	0.509402
Npm3	0.127802	8	8	12	0.509402
Ugt3a1	0.127802	12	8	12	0.509402
Slc23a2	0.127802	8	8	12	0.509402
Eed	0.127802	4	4	12	0.509402
Ndufa4	0.127802	4	4	12	0.509402
Fam162a	0.127802	4	4	12	0.509402
Swt1	0.127802	4	4	12	0.509402
Med13l	0.127802	8	8	12	0.509402
Slc35a1	0.127802	12	8	12	0.509402
Atl1	0.127802	12	8	12	0.509402
Dbp	0.172853	8	8	12	0.53979
Trf	0.172853	12	8	12	0.53979
Serpinf2	0.144045	8	4	12	0.53979
Ces3b	0.172853	12	8	12	0.53979
Bhmt	0.172853	12	4	12	0.53979
Haao	0.172853	8	8	12	0.53979
Grb7	0.172853	8	4	12	0.53979
Midn	0.172853	8	4	12	0.53979
Emg1	0.172853	8	8	12	0.53979
Reep6	0.172853	8	8	12	0.53979
Gpr108	0.172853	4	4	12	0.53979
Irf2bp2	0.172853	8	4	12	0.53979
H6pd	0.172853	8	4	12	0.53979
Serpinc1	0.172853	12	4	12	0.53979
Hsp90b1	0.172853	4	4	12	0.53979
Sord	0.172853	12	4	12	0.53979
Cabyr	0.172853	12	4	12	0.53979
Atp5b	0.172853	12	4	12	0.53979
Selenop	0.172853	12	4	12	0.53979
Hist1h1c	0.172853	8	8	12	0.53979
Cyp2a12	0.144045	12	4	12	0.53979
Pipox	0.172853	8	8	12	0.53979
Cideb	0.172853	8	8	12	0.53979
Txnip	0.172853	8	8	12	0.53979
Gpr146	0.144045	8	8	12	0.53979
Phf23	0.172853	8	4	12	0.53979
3110062M04Rik	0.172853	8	4	12	0.53979
Asgr1	0.172853	8	4	12	0.53979
Hpn	0.172853	8	8	12	0.53979
Khk	0.172853	8	8	12	0.53979
Cdk4	0.172853	8	4	12	0.53979
Dhps	0.172853	8	8	12	0.53979
Slc38a2	0.172853	12	8	12	0.53979
Agt	0.172853	8	8	12	0.53979
Gabarapl1	0.172853	8	8	12	0.53979
Rack1	0.172853	12	4	12	0.53979
Egfr	0.172853	4	4	12	0.53979
Zfp629	0.172853	8	4	12	0.53979
Cyp3a25	0.144045	12	4	12	0.53979
Aldoa	0.172853	8	8	12	0.53979
Arhgef19	0.172853	8	4	12	0.53979
Serpind1	0.172853	8	8	12	0.53979
Surf4	0.144045	8	8	12	0.53979
Masp2	0.172853	8	8	12	0.53979
Creb3	0.172853	8	8	12	0.53979
Foxa3	0.172853	8	4	12	0.53979
Phb2	0.172853	8	4	12	0.53979
Eif5	0.172853	12	8	12	0.53979
Cpt1a	0.172853	8	8	12	0.53979
Mybbp1a	0.172853	8	4	12	0.53979
Trp53inp2	0.172853	8	8	12	0.53979
Tk1	0.172853	8	8	12	0.53979
Lrrc45	0.172853	8	4	12	0.53979
Cldn34d	0.172853	12	8	12	0.53979
Pnpla2	0.172853	8	4	12	0.53979
Ech1	0.172853	8	8	12	0.53979
Gdf15	0.172853	8	4	12	0.53979
Mavs	0.172853	8	8	12	0.53979
Gfer	0.172853	8	4	12	0.53979
Pabpn1	0.172853	8	8	12	0.53979
Acsm1	0.172853	12	8	12	0.53979
Rps17	0.172853	8	8	12	0.53979
Eif4b	0.172853	12	4	12	0.53979
Amdhd1	0.172853	8	8	12	0.53979
Foxa1	0.172853	8	4	12	0.53979
Tmem214	0.172853	8	4	12	0.53979
Cpn1	0.172853	8	8	12	0.53979
Irf2bpl	0.172853	8	4	12	0.53979
Abcb4	0.172853	12	4	12	0.53979
Baz2a	0.172853	8	8	12	0.53979
Cirbp	0.172853	8	4	12	0.53979
Aurkaip1	0.172853	8	8	12	0.53979
Tff1	0.172853	8	8	12	0.53979
Rbm5	0.172853	12	4	12	0.53979
Aqp9	0.172853	8	8	12	0.53979
Taco1	0.172853	4	8	12	0.53979
Zfp628	0.144045	8	8	12	0.53979
Masp1	0.172853	8	8	12	0.53979
Cyp27a1	0.172853	12	4	12	0.53979
Aldh1a1	0.172853	12	4	12	0.53979
Pdia3	0.172853	4	4	12	0.53979
Ell	0.172853	8	8	12	0.53979
Rdh5	0.172853	8	8	12	0.53979
Spen	0.172853	8	4	12	0.53979
Setd1a	0.144045	8	4	12	0.53979
Sfpq	0.172853	12	8	12	0.53979
Agpat1	0.172853	8	4	12	0.53979
Zfp771	0.172853	8	8	12	0.53979
Men1	0.172853	8	4	12	0.53979
2610507B11Rik	0.172853	12	4	12	0.53979
Pcx	0.172853	8	8	12	0.53979
Tmem183a	0.172853	12	4	12	0.53979
Nxph4	0.172853	8	4	12	0.53979
Trappc1	0.172853	8	4	12	0.53979
Eif2b4	0.172853	8	8	12	0.53979
Stk19	0.144045	8	4	12	0.53979
Srrm1	0.172853	4	8	12	0.53979
Ppp2r5a	0.172853	12	4	12	0.53979
Timm8b	0.172853	4	8	12	0.53979
Rrp7a	0.172853	8	4	12	0.53979
Slc22a1	0.172853	8	8	12	0.53979
Cib1	0.172853	8	8	12	0.53979
Ammecr1l	0.172853	8	8	12	0.53979
St13	0.172853	12	8	12	0.53979
Mnt	0.172853	8	4	12	0.53979
Numa1	0.172853	8	8	12	0.53979
Klf13	0.172853	8	4	12	0.53979
Hs3st3b1	0.172853	8	8	12	0.53979
Crtc2	0.172853	8	4	12	0.53979
Akap8l	0.172853	8	8	12	0.53979
AI413582	0.172853	8	4	12	0.53979
Cyp2t4	0.172853	8	8	12	0.53979
Dnaja2	0.172853	12	8	12	0.53979
Pcbp2	0.172853	12	8	12	0.53979
Ulk1	0.172853	8	8	12	0.53979
Cyp2c70	0.172853	12	8	12	0.53979
Ssu72	0.172853	8	8	12	0.53979
Cox8a	0.152723	4	8	12	0.53979
Mlec	0.172853	8	4	12	0.53979
Slc39a2	0.144045	8	8	12	0.53979
Mbl1	0.172853	4	4	12	0.53979
Hadha	0.172853	12	4	12	0.53979
Dot1l	0.172853	8	4	12	0.53979
Aspg	0.172853	8	8	12	0.53979
Rhod	0.172853	8	4	12	0.53979
Creg1	0.172853	8	8	12	0.53979
Slc25a17	0.172853	12	4	12	0.53979
Cgref1	0.172853	12	4	12	0.53979
Lrrc29	0.172853	8	4	12	0.53979
Ell2	0.172853	12	4	12	0.53979
Zfp710	0.172853	8	4	12	0.53979
Med1	0.172853	12	4	12	0.53979
Hist2h2be	0.172853	8	8	12	0.53979
Phlda2	0.172853	8	4	12	0.53979
Ndufs3	0.172853	12	4	12	0.53979
Rps12	0.172853	12	8	12	0.53979
Btd	0.172853	8	4	12	0.53979
Raph1	0.172853	12	8	12	0.53979
Mapkapk2	0.172853	8	4	12	0.53979
Adrm1	0.172853	8	8	12	0.53979
Lipa	0.172853	12	4	12	0.53979
Edem1	0.172853	4	4	12	0.53979
Llgl2	0.172853	8	4	12	0.53979
Slc16a10	0.172853	12	4	12	0.53979
Nek9	0.172853	12	8	12	0.53979
Tubg2	0.172853	8	8	12	0.53979
Rac1	0.144045	8	4	12	0.53979
Rffl	0.172853	8	8	12	0.53979
Gabpb2	0.172853	8	8	12	0.53979
Cmas	0.172853	12	4	12	0.53979
Apobec1	0.172853	12	4	12	0.53979
Txn1	0.172853	12	4	12	0.53979
Ndufc2	0.172853	8	8	12	0.53979
Mbl2	0.172853	8	4	12	0.53979
Fbxo42	0.172853	8	4	12	0.53979
Sh3d21	0.172853	8	8	12	0.53979
Myc	0.172853	8	4	12	0.53979
Gata4	0.172853	8	8	12	0.53979
Arpc3	0.172853	8	4	12	0.53979
Crkl	0.144045	12	4	12	0.53979
Lgals3bp	0.172853	8	4	12	0.53979
Copg1	0.172853	8	4	12	0.53979
Dcaf7	0.172853	8	8	12	0.53979
Baiap2l1	0.172853	12	4	12	0.53979
Vps13d	0.172853	12	4	12	0.53979
Vps13d.1	0.172853	12	4	12	0.53979
St6galnac6	0.172853	8	4	12	0.53979
Ncor1	0.172853	12	8	12	0.53979
Prrt2	0.172853	8	4	12	0.53979
Rad54l2	0.172853	12	8	12	0.53979
Cdc37	0.172853	8	4	12	0.53979
Bik	0.172853	8	4	12	0.53979
Adat3	0.172853	8	4	12	0.53979
Ppid	0.172853	12	8	12	0.53979
Pitpna	0.172853	8	4	12	0.53979
Asic3	0.172853	8	4	12	0.53979
Ttc7	0.172853	8	8	12	0.53979
F11r	0.172853	8	4	12	0.53979
Rtp4	0.172853	4	8	12	0.53979
Eif3l	0.172853	8	4	12	0.53979
Rnaseh2a	0.172853	8	8	12	0.53979
Fam193a	0.172853	12	8	12	0.53979
Dhx33	0.144045	4	4	12	0.53979
Sppl3	0.172853	12	4	12	0.53979
Zfp39	0.172853	12	4	12	0.53979
Hebp1	0.172853	8	4	12	0.53979
Mylk	0.172853	8	8	12	0.53979
Nudc	0.172853	8	4	12	0.53979
Esd	0.172853	12	4	12	0.53979
Atp4a	0.172853	8	4	12	0.53979
Sdf4	0.172853	8	8	12	0.53979
Hsp90aa1	0.172853	4	4	12	0.53979
Eif4g3	0.144045	8	4	12	0.53979
Tmem243	0.172853	12	4	12	0.53979
Alg2	0.172853	8	8	12	0.53979
Fdx1	0.172853	12	4	12	0.53979
Slc7a6os	0.172853	12	8	12	0.53979
Dynlrb1	0.172853	8	4	12	0.53979
Sorbs3	0.172853	8	4	12	0.53979
Ythdf1	0.172853	12	4	12	0.53979
Osbpl11	0.172853	12	4	12	0.53979
Tor3a	0.172853	8	4	12	0.53979
Arsa	0.172853	8	4	12	0.53979
Itga5	0.172853	8	4	12	0.53979
Atp13a3	0.172853	12	8	12	0.53979
C1ra	0.172853	8	8	12	0.53979
Fanca	0.172853	8	8	12	0.53979
Slc23a3	0.172853	8	8	12	0.53979
Dnajc8	0.172853	12	4	12	0.53979
Dnase1l3	0.172853	8	8	12	0.53979
Cyp4a10	0.144045	12	4	12	0.53979
Luc7l2	0.172853	12	8	12	0.53979
Cbfb	0.172853	12	8	12	0.53979
Osbp	0.172853	12	8	12	0.53979
Tmed8	0.172853	12	4	12	0.53979
Ptdss2	0.172853	8	4	12	0.53979
Depdc7	0.152723	12	8	12	0.53979
Dpp8	0.172853	12	8	12	0.53979
Gtf2f1	0.172853	12	4	12	0.53979
Proser1	0.152723	8	8	12	0.53979
Sec24d	0.172853	12	8	12	0.53979
Nfkbie	0.172853	4	8	12	0.53979
Uvrag	0.152723	8	8	12	0.53979
Slc38a10	0.144045	8	4	12	0.53979
Fadd	0.172853	8	8	12	0.53979
Zfp869	0.144045	12	4	12	0.53979
Pigl	0.172853	12	8	12	0.53979
Mettl3	0.172853	12	8	12	0.53979
Gtf2h1	0.172853	12	4	12	0.53979
Rbm34	0.172853	12	8	12	0.53979
Sectm1b	0.172853	8	8	12	0.53979
Ncor2	0.172853	8	4	12	0.53979
Rcbtb2	0.172853	8	8	12	0.53979
Zfp217	0.172853	8	4	12	0.53979
Nap1l4	0.172853	12	4	12	0.53979
Amhr2	0.172853	8	4	12	0.53979
Fnip2	0.172853	8	8	12	0.53979
Txndc12	0.172853	12	8	12	0.53979
Uso1	0.172853	12	8	12	0.53979
Gigyf2	0.172853	12	8	12	0.53979
Itga2b	0.172853	8	4	12	0.53979
Ucp2	0.172853	8	8	12	0.53979
Cant1	0.172853	8	4	12	0.53979
P2rx7	0.172853	8	4	12	0.53979
Cd300lg	0.172853	8	4	12	0.53979
Parp4	0.172853	12	4	12	0.53979
Atp6v0e	0.172853	8	8	12	0.53979
Atf7ip	0.172853	12	8	12	0.53979
Atf7ip.1	0.172853	12	8	12	0.53979
Pdcd6	0.172853	12	8	12	0.53979
Limd1	0.172853	4	8	12	0.53979
Ctf1	0.172853	4	8	12	0.53979
St6gal1	0.172853	8	8	12	0.53979
Wdr53	0.172853	12	4	12	0.53979
Dhx58	0.172853	8	4	12	0.53979
Arid2	0.172853	12	8	12	0.53979
Med23	0.172853	12	4	12	0.53979
Tomm20l	0.172853	12	8	12	0.53979
Foxr1	0.172853	8	4	12	0.53979
Hif1an	0.172853	8	4	12	0.53979
Gar1	0.172853	4	4	12	0.53979
Sarnp	0.172853	12	8	12	0.53979
Ncbp1	0.172853	12	8	12	0.53979
Slc30a5	0.172853	12	8	12	0.53979
Mcur1	0.144045	8	4	12	0.53979
Tmc8	0.172853	8	4	12	0.53979
Psmc6	0.172853	12	8	12	0.53979
Trim15	0.172853	12	4	12	0.53979
Gpr18	0.172853	4	4	12	0.53979
S100a10	0.172853	12	4	12	0.53979
Shpk	0.144045	12	4	12	0.53979
Gtf2b	0.172853	12	4	12	0.53979
Jagn1	0.172853	8	8	12	0.53979
Nat8	0.172853	8	4	12	0.53979
Sash1	0.172853	12	4	12	0.53979
Sufu	0.144045	8	4	12	0.53979
Csde1	0.172853	12	8	12	0.53979
Fam132a	0.172853	8	4	12	0.53979
Akirin1	0.172853	12	8	12	0.53979
Uggt1	0.172853	4	4	12	0.53979
Triobp	0.172853	8	4	12	0.53979
Capn2	0.172853	8	4	12	0.53979
Copb1	0.172853	12	8	12	0.53979
Fam159a	0.172853	8	8	12	0.53979
Tha1	0.172853	8	4	12	0.53979
Zmym2	0.172853	12	8	12	0.53979
Lrfn3	0.172853	8	4	12	0.53979
Samd1	0.172853	8	4	12	0.53979
Trim38	0.172853	12	4	12	0.53979
Nup98	0.172853	12	8	12	0.53979
Ctf2	0.172853	4	8	12	0.53979
Golga5	0.172853	12	8	12	0.53979
Hsd17b11	0.172853	12	4	12	0.53979
Tm9sf3	0.172853	12	8	12	0.53979
Tec	0.172853	12	4	12	0.53979
Ccdc127	0.172853	12	4	12	0.53979
Arih1	0.172853	12	8	12	0.53979
Zc3hc1	0.172853	12	8	12	0.53979
Ubox5	0.172853	12	8	12	0.53979
Map7	0.172853	8	8	12	0.53979
Parp12	0.172853	12	8	12	0.53979
Npw	0.172853	8	4	12	0.53979
Ralgapa2	0.172853	12	4	12	0.53979
Ptgds	0.172853	8	4	12	0.53979
Epor	0.172853	8	4	12	0.53979
Cpsf2	0.172853	12	4	12	0.53979
Calu	0.172853	12	8	12	0.53979
Guca1b	0.172853	8	4	12	0.53979
Afg3l2	0.172853	4	4	12	0.53979
Brd8	0.172853	12	8	12	0.53979
Clstn3	0.172853	8	8	12	0.53979
Slc1a2	0.172853	12	4	12	0.53979
Simc1	0.172853	12	8	12	0.53979
Irf8	0.172853	8	4	12	0.53979
Ing3	0.172853	12	4	12	0.53979
Chmp7	0.172853	8	4	12	0.53979
Tmem131	0.172853	8	8	12	0.53979
Nrbf2	0.172853	12	4	12	0.53979
Fgfr2	0.172853	8	8	12	0.53979
Pik3c2b	0.172853	8	4	12	0.53979
Zfp941	0.172853	12	8	12	0.53979
Asb7	0.172853	12	8	12	0.53979
Sphk1	0.172853	4	8	12	0.53979
Supv3l1	0.172853	4	4	12	0.53979
Akr1c19	0.172853	12	8	12	0.53979
Fstl3	0.172853	8	4	12	0.53979
Ago1	0.172853	4	8	12	0.53979
Lmln	0.172853	12	4	12	0.53979
Cln8	0.172853	8	8	12	0.53979
Hey1	0.172853	8	8	12	0.53979
Lrch3	0.172853	12	8	12	0.53979
Ppme1	0.172853	12	4	12	0.53979
Stk38l	0.172853	12	4	12	0.53979
Pmpcb	0.172853	12	8	12	0.53979
Fam126b	0.172853	12	8	12	0.53979
Phc2	0.172853	8	4	12	0.53979
Tra2a	0.172853	12	8	12	0.53979
Ythdc1	0.172853	12	8	12	0.53979
F13b	0.172853	12	8	12	0.53979
Stt3b	0.172853	12	8	12	0.53979
Itpripl2	0.172853	8	4	12	0.53979
Uba3	0.172853	12	8	12	0.53979
Mettl21a	0.172853	12	8	12	0.53979
Tmem242	0.172853	8	4	12	0.53979
Gng7	0.172853	8	4	12	0.53979
Ankrd28	0.172853	12	8	12	0.53979
Mtmr10	0.172853	12	8	12	0.53979
Rpp25l	0.172853	8	4	12	0.53979
Ibtk	0.172853	12	8	12	0.53979
Tmem170b	0.172853	12	4	12	0.53979
Ppp5c	0.172853	8	4	12	0.53979
Ltn1	0.144045	12	8	12	0.53979
Sox5	0.172853	12	8	12	0.53979
Vti1a	0.172853	12	4	12	0.53979
Trpm8	0.172853	12	8	12	0.53979
Wdr3	0.172853	12	8	12	0.53979
Ddx50	0.172853	12	8	12	0.53979
1110004F10Rik	0.172853	12	8	12	0.53979
Zcchc11	0.172853	12	8	12	0.53979
Frrs1	0.172853	12	8	12	0.53979
Cdc5l	0.172853	12	8	12	0.53979
Mrps26	0.172853	8	4	12	0.53979
Atp6v1f	0.144045	4	8	12	0.53979
Pef1	0.172853	8	8	12	0.53979
Abl2	0.172853	12	8	12	0.53979
Notch4	0.172853	8	4	12	0.53979
Itpr2	0.172853	12	8	12	0.53979
Sft2d1	0.172853	12	4	12	0.53979
Rsbn1l	0.172853	12	8	12	0.53979
Atp5f1	0.172853	12	8	12	0.53979
Fkbp14	0.172853	12	8	12	0.53979
Smc3	0.172853	12	8	12	0.53979
Id3	0.183267	4	8	12	0.549597
Mgst1	0.183267	12	8	12	0.549597
Cps1	0.183267	12	8	12	0.549597
Klf15	0.183267	8	8	12	0.549597
Proz	0.183267	8	8	12	0.549597
Fmo5	0.183267	12	8	12	0.549597
Fads3	0.183267	8	8	12	0.549597
Esrp2	0.183267	8	8	12	0.549597
Rxra	0.183267	8	8	12	0.549597
Traf4	0.183267	8	8	12	0.549597
Dus1l	0.183267	8	8	12	0.549597
Mlxipl	0.183267	8	8	12	0.549597
Plin2	0.183267	8	8	12	0.549597
Ndufa6	0.183267	8	8	12	0.549597
Dazap1	0.183267	8	8	12	0.549597
Ces1f	0.183267	8	8	12	0.549597
Gtf3a	0.183267	8	8	12	0.549597
Rpl3	0.183267	8	8	12	0.549597
Tmem265	0.183267	8	8	12	0.549597
1810011O10Rik	0.183267	12	8	12	0.549597
Akr7a5	0.183267	8	8	12	0.549597
Pacsin3	0.183267	8	8	12	0.549597
Ide	0.183267	12	8	12	0.549597
Lims2	0.183267	8	8	12	0.549597
Slc6a13	0.183267	8	8	12	0.549597
Aox1	0.183267	8	8	12	0.549597
Cdk2	0.183267	8	8	12	0.549597
Nfil3	0.183267	8	8	12	0.549597
Zc3h4	0.183267	8	8	12	0.549597
Uckl1	0.183267	8	8	12	0.549597
Tmbim1	0.183267	8	8	12	0.549597
Pik3r2	0.183267	8	8	12	0.549597
Maml1	0.183267	12	8	12	0.549597
Map2k3	0.183267	8	8	12	0.549597
Sqle	0.183267	8	8	12	0.549597
Srp14	0.183267	4	4	12	0.549597
Zfp865	0.183267	8	8	12	0.549597
Wdr6	0.183267	4	8	12	0.549597
Gemin7	0.183267	8	8	12	0.549597
Fam69b	0.183267	8	8	12	0.549597
Ptp4a2	0.183267	12	8	12	0.549597
Hdac11	0.183267	8	8	12	0.549597
Napa	0.183267	8	8	12	0.549597
Zfp652	0.183267	8	8	12	0.549597
Ubald2	0.183267	8	8	12	0.549597
Ung	0.183267	8	8	12	0.549597
Cyth2	0.183267	4	8	12	0.549597
Crlf3	0.183267	4	4	12	0.549597
Mycbp	0.183267	12	8	12	0.549597
Acvr1b	0.183267	8	8	12	0.549597
Saysd1	0.183267	8	8	12	0.549597
Rccd1	0.183267	4	8	12	0.549597
Ssb	0.183267	12	8	12	0.549597
Actn1	0.183267	8	8	12	0.549597
Dgcr8	0.183267	12	8	12	0.549597
Wars	0.183267	8	8	12	0.549597
Arl4a	0.183267	12	8	12	0.549597
Cdc27	0.183267	4	4	12	0.549597
Vwa8	0.183267	12	8	12	0.549597
Ranbp2	0.183267	4	4	12	0.549597
Setx	0.183267	12	8	12	0.549597
Mbtd1	0.183267	12	8	12	0.549597
Cdt1	0.183267	4	8	12	0.549597
Tlk2	0.183267	12	8	12	0.549597
Tle6	0.183267	8	8	12	0.549597
Gm4841	0.183267	8	8	12	0.549597
Cyp7b1	0.183267	4	4	12	0.549597
Zfp821	0.183267	4	8	12	0.549597
Rnase10	0.183267	8	8	12	0.549597
Foxj2	0.183267	4	8	12	0.549597
Cdkn3	0.183267	12	8	12	0.549597
Cebpa	0.255603	8	8	12	0.587537
Ubc	0.255603	12	8	12	0.587537
Ahsg	0.25506	12	4	12	0.587537
Osgin1	0.25506	4	8	12	0.587537
Hist1h1e	0.255603	8	8	12	0.587537
Neat1	0.255603	12	4	12	0.587537
Apoc1	0.255603	8	8	12	0.587537
Hspa5	0.255603	4	4	12	0.587537
Cat	0.25506	8	8	12	0.587537
Igfbp4	0.255603	8	8	12	0.587537
Inhbe	0.25506	8	8	12	0.587537
Hhex	0.25506	8	8	12	0.587537
Itih4	0.25506	4	8	12	0.587537
Calr	0.25506	4	4	12	0.587537
Pzp	0.25506	12	4	12	0.587537
Ttc36	0.25506	12	4	12	0.587537
Gps1	0.25506	8	4	12	0.587537
Stard10	0.255603	8	8	12	0.587537
Lrp1	0.255603	8	4	12	0.587537
Apoc3	0.255603	8	4	12	0.587537
Rtp3	0.255603	12	4	12	0.587537
Gcgr	0.25506	8	8	12	0.587537
Ugt1a5	0.25506	12	4	12	0.587537
Arrdc3	0.253231	8	8	12	0.587537
Gjb2	0.255603	8	4	12	0.587537
Smdt1	0.25506	8	8	12	0.587537
Trib1	0.25506	8	4	12	0.587537
Dcaf11	0.255603	8	8	12	0.587537
Nudt16l1	0.25506	8	8	12	0.587537
Tmbim6	0.255603	8	8	12	0.587537
Pnrc2	0.255603	8	8	12	0.587537
Srebf1	0.255603	8	8	12	0.587537
Hirip3	0.255603	8	4	12	0.587537
Mogs	0.25506	4	4	12	0.587537
Scd1	0.25506	8	8	12	0.587537
Kat5	0.25506	8	4	12	0.587537
Amotl2	0.25506	8	4	12	0.587537
Acaa1b	0.255603	8	8	12	0.587537
Sec14l4	0.255603	8	8	12	0.587537
Angptl4	0.25506	8	8	12	0.587537
Furin	0.255603	8	4	12	0.587537
Phyh	0.255603	12	4	12	0.587537
Dolk	0.25506	4	8	12	0.587537
Ctdsp1	0.25506	8	4	12	0.587537
Hyou1	0.25506	4	8	12	0.587537
Anks4b	0.25506	12	4	12	0.587537
B3gnt8	0.255603	8	4	12	0.587537
Ambp	0.255603	4	4	12	0.587537
Tns2	0.25506	8	4	12	0.587537
Gcdh	0.25506	8	8	12	0.587537
Slc25a23	0.255603	8	8	12	0.587537
Zfp768	0.25506	8	8	12	0.587537
Nfic	0.255603	8	4	12	0.587537
Slc25a39	0.25506	8	4	12	0.587537
Ndufb9	0.25506	12	4	12	0.587537
Ak2	0.255603	8	8	12	0.587537
Cish	0.255603	4	8	12	0.587537
Clk1	0.25506	12	8	12	0.587537
Tbc1d17	0.25506	8	4	12	0.587537
Pik3r1	0.255603	12	8	12	0.587537
Ftsj3	0.255603	8	8	12	0.587537
Cct5	0.255603	8	8	12	0.587537
Dnaja1	0.255603	12	8	12	0.587537
Setd1b	0.255603	8	4	12	0.587537
Ces1d	0.25506	12	8	12	0.587537
Ifitm3	0.25506	8	8	12	0.587537
Zfp446	0.255603	8	8	12	0.587537
1810055G02Rik	0.255603	12	4	12	0.587537
Camta2	0.25506	8	4	12	0.587537
Tmem161a	0.25506	8	8	12	0.587537
Hnf1a	0.25506	8	8	12	0.587537
Lyl1	0.25506	8	8	12	0.587537
Adk	0.25506	12	4	12	0.587537
Gltpd2	0.255603	8	4	12	0.587537
Klkb1	0.25506	8	8	12	0.587537
Hspa9	0.255603	12	8	12	0.587537
Fam212a	0.25506	4	8	12	0.587537
Plekhg6	0.255603	8	4	12	0.587537
Trim25	0.25506	8	8	12	0.587537
Arf1	0.25506	8	8	12	0.587537
Dock6	0.255603	8	4	12	0.587537
Aldh4a1	0.25506	8	8	12	0.587537
Slc8b1	0.25506	8	8	12	0.587537
Sh3bp5	0.25506	8	4	12	0.587537
Lman2	0.255603	8	8	12	0.587537
Mrnip	0.25506	8	8	12	0.587537
Rad9a	0.255603	8	8	12	0.587537
Zfp981	0.25506	12	8	12	0.587537
Ten1	0.25506	8	8	12	0.587537
0610010K14Rik	0.255603	8	4	12	0.587537
Ubr4	0.255603	8	4	12	0.587537
Asb6	0.255603	8	4	12	0.587537
Nadk	0.255603	8	4	12	0.587537
Rrs1	0.255603	8	4	12	0.587537
Nthl1	0.25506	8	8	12	0.587537
Sgf29	0.255603	12	4	12	0.587537
Gnai2	0.255603	8	4	12	0.587537
Ddx6	0.25506	12	8	12	0.587537
Pnma1	0.255603	8	4	12	0.587537
Ugt2b35	0.25506	12	8	12	0.587537
Rpl11	0.25506	8	8	12	0.587537
Lonp2	0.255603	12	4	12	0.587537
1600014C10Rik	0.25506	8	4	12	0.587537
Ccnl1	0.255603	12	4	12	0.587537
Bcar1	0.25506	8	4	12	0.587537
Pan2	0.25506	8	8	12	0.587537
Apoa4	0.255603	8	8	12	0.587537
Cyp4f15	0.25506	8	8	12	0.587537
Ring1	0.25506	4	8	12	0.587537
Gzf1	0.25506	8	8	12	0.587537
Rfc5	0.25506	8	8	12	0.587537
Fitm1	0.255603	8	4	12	0.587537
Acp2	0.255603	4	8	12	0.587537
Klhl21	0.25506	8	4	12	0.587537
Bckdha	0.25506	8	4	12	0.587537
Prkd3	0.255603	12	8	12	0.587537
Rab43	0.25506	8	8	12	0.587537
Puf60	0.25506	8	8	12	0.587537
Sigmar1	0.255603	8	8	12	0.587537
Atg16l2	0.255603	8	4	12	0.587537
Pex11g	0.25506	8	8	12	0.587537
Akap1	0.255603	8	4	12	0.587537
Plcg1	0.25506	8	8	12	0.587537
Stat5a	0.255603	8	4	12	0.587537
Tssk3	0.25506	4	8	12	0.587537
Tnfaip1	0.255603	4	8	12	0.587537
Donson	0.25506	12	4	12	0.587537
Ttpa	0.255603	12	4	12	0.587537
Gorasp1	0.25506	8	8	12	0.587537
Fgd6	0.255603	8	8	12	0.587537
Pcid2	0.25506	8	8	12	0.587537
Rps11	0.255603	8	4	12	0.587537
Angptl3	0.255603	12	4	12	0.587537
Lrfn4	0.255603	8	4	12	0.587537
Tmco6	0.255603	8	4	12	0.587537
Ndufv1	0.255603	8	8	12	0.587537
Myh9	0.255603	8	4	12	0.587537
Cited2	0.25506	8	8	12	0.587537
Rfx5	0.255603	8	4	12	0.587537
Zfp655	0.25506	12	4	12	0.587537
Psmd3	0.25506	8	8	12	0.587537
Scarb1	0.25506	8	4	12	0.587537
Dgkq	0.255603	8	4	12	0.587537
E430018J23Rik	0.255603	8	8	12	0.587537
Osbpl9	0.255603	12	4	12	0.587537
Cpn2	0.25506	8	8	12	0.587537
Ccdc47	0.25506	8	8	12	0.587537
Lamtor4	0.255603	8	8	12	0.587537
Qprt	0.25506	8	8	12	0.587537
Pomt1	0.25506	8	8	12	0.587537
Vcp	0.25506	12	4	12	0.587537
Usp19	0.255603	8	4	12	0.587537
Frmd8	0.25506	8	8	12	0.587537
Cox14	0.255603	4	4	12	0.587537
Ces1c	0.25506	8	8	12	0.587537
Mmp19	0.255603	8	8	12	0.587537
Bri3	0.255603	8	8	12	0.587537
Tmem186	0.255603	4	4	12	0.587537
2810403A07Rik	0.255603	4	4	12	0.587537
Spryd3	0.255603	8	4	12	0.587537
1110008P14Rik	0.25506	8	8	12	0.587537
D17Wsu92e	0.25506	8	8	12	0.587537
Cyp7a1	0.255603	12	4	12	0.587537
Zbtb48	0.25506	8	4	12	0.587537
Chp1	0.255603	12	4	12	0.587537
Dynll2	0.255603	8	4	12	0.587537
Pttg1ip	0.255603	8	8	12	0.587537
Rexo1	0.255603	8	4	12	0.587537
Pdk2	0.25506	8	4	12	0.587537
Mrpl51	0.255603	8	8	12	0.587537
Ddx28	0.25506	4	8	12	0.587537
Gid8	0.25506	12	8	12	0.587537
Brd3	0.255603	8	4	12	0.587537
Ly6e	0.255603	8	4	12	0.587537
Hfe	0.255603	8	8	12	0.587537
Gpr17	0.25506	8	4	12	0.587537
Pdap1	0.25506	8	8	12	0.587537
Hnrnpul1	0.25506	12	4	12	0.587537
Lrp5	0.213003	8	4	12	0.587537
Tatdn2	0.255603	4	8	12	0.587537
Slc40a1	0.25506	12	4	12	0.587537
Asgr2	0.25506	4	8	12	0.587537
Smarcd3	0.255603	8	8	12	0.587537
Mlycd	0.25506	8	8	12	0.587537
Iqgap2	0.255603	12	4	12	0.587537
Scnn1a	0.25506	8	4	12	0.587537
Vgll4	0.25506	8	8	12	0.587537
Hist1h4c	0.25506	8	8	12	0.587537
Slc4a2	0.25506	8	4	12	0.587537
Rpl35a	0.25506	8	8	12	0.587537
Tnfsf12	0.25506	4	8	12	0.587537
Nucks1	0.255603	12	4	12	0.587537
Tomt	0.25506	8	8	12	0.587537
Arpc2	0.255603	12	8	12	0.587537
Aldh6a1	0.255603	12	4	12	0.587537
Eif1a	0.255603	12	4	12	0.587537
Fam35a	0.25506	12	8	12	0.587537
Aco1	0.255603	12	4	12	0.587537
Dda1	0.255603	8	4	12	0.587537
Tirap	0.255603	4	4	12	0.587537
Ndufb7	0.255603	8	4	12	0.587537
Hinfp	0.255603	8	4	12	0.587537
Ywhae	0.255603	12	4	12	0.587537
Cyp2c29	0.255603	12	8	12	0.587537
Rnf103	0.25506	12	8	12	0.587537
E4f1	0.25506	8	8	12	0.587537
Glrx5	0.255603	8	8	12	0.587537
Iigp1	0.25506	12	8	12	0.587537
Hsd17b6	0.25506	12	4	12	0.587537
Fam102a	0.25506	8	4	12	0.587537
[truncated: 3,366 more rows]

## Sheet: XBP1 flox 24h
	pVal	phase	peak.shape	period	adjP
Thrsp	2.82734e-05	12	20	24	0.0131673
Rab36	2.72794e-05	24	16	24	0.0131673
Lpin1	7.31847e-06	16	12	24	0.0131673
Per1	2.82734e-05	12	20	24	0.0131673
Agxt	2.84654e-05	24	16	24	0.0131673
Lhx1	2.94515e-05	20	20	24	0.0131673
Tars	2.72794e-05	24	8	24	0.0131673
Klf13	4.06649e-06	12	16	24	0.0131673
Rnf125	2.72794e-05	24	16	24	0.0131673
Ypel2	2.84654e-05	24	16	24	0.0131673
Slc35e1	2.84654e-05	24	16	24	0.0131673
Itsn1	2.84654e-05	24	16	24	0.0131673
St5	5.12293e-05	24	12	24	0.0211419
Cluh	0.000144021	24	8	24	0.0234144
Rfxank	0.000144021	24	8	24	0.0234144
Coq8a	0.000124414	24	16	24	0.0234144
Ces1d	0.000120301	12	20	24	0.0234144
Tef	0.000138261	12	16	24	0.0234144
Ackr2	0.000138261	24	16	24	0.0234144
Phospho1	0.000138261	24	16	24	0.0234144
Kdm4a	0.000138261	24	16	24	0.0234144
Rdh16f2	0.000126739	24	16	24	0.0234144
Cald1	0.000138261	24	16	24	0.0234144
Mthfr	0.000124414	24	16	24	0.0234144
Ncoa5	0.0001325	24	16	24	0.0234144
Sh3pxd2a	0.000144021	24	16	24	0.0234144
Ccdc162	0.000103115	20	20	24	0.0234144
Ssh1	0.000120301	20	20	24	0.0234144
Stk24	0.000120301	20	20	24	0.0234144
Mad2l2	0.000144021	24	16	24	0.0234144
Col5a3	0.000144021	24	16	24	0.0234144
Arntl	0.000124414	24	16	24	0.0234144
Fmo2	0.000124414	16	8	24	0.0234144
Gata4	0.000248828	24	12	24	0.0355957
Otx1	0.000248828	24	12	24	0.0355957
Gtf2f1	0.000248828	24	12	24	0.0355957
Rtf1	0.000252122	24	4	24	0.0355957
Mcu	0.000238009	24	12	24	0.0355957
Ap5s1	0.000259647	24	12	24	0.0357181
Usp2	0.000331762	12	20	24	0.0427177
Noct	0.000358303	12	20	24	0.0427177
Rcor1	0.000331762	20	20	24	0.0427177
Ppard	0.000358303	20	20	24	0.0427177
Map3k1	0.000358303	20	20	24	0.0427177
Mprip	0.000345032	20	20	24	0.0427177
Atf5	0.000462224	24	16	24	0.04473
Eps8l2	0.000504244	24	16	24	0.04473
Tex2	0.000483234	24	16	24	0.04473
Stx1b	0.000483234	24	16	24	0.04473
Dlx1	0.000473473	20	16	24	0.04473
Elmsan1	0.000525255	24	16	24	0.04473
Ptprf	0.000525255	24	16	24	0.04473
Nedd4l	0.000483234	24	16	24	0.04473
Itga5	0.000525255	24	16	24	0.04473
Per3	0.000504244	12	16	24	0.04473
Abtb2	0.000473473	24	16	24	0.04473
Gna13	0.000504244	24	16	24	0.04473
Tufm	0.000504244	24	8	24	0.04473
Gfi1	0.000453745	20	16	24	0.04473
Acd	0.000414289	20	16	24	0.04473
Manba	0.000462224	24	8	24	0.04473
Rai14	0.000483234	24	16	24	0.04473
Tmem131	0.000525255	24	16	24	0.04473
Lrp5	0.000546265	24	16	24	0.0450879
Tmie	0.000546265	24	16	24	0.0450879
Pa2g4	0.000567275	24	8	24	0.0454243
Arhgef26	0.000567275	16	16	24	0.0454243
Nfil3	0.000670277	4	8	24	0.0528829
Hmgcr	0.000856518	12	20	24	0.0665286
Zbtb46	0.000868035	24	12	24	0.0665286
Med8	0.000907491	24	12	24	0.0685731
Tmem219	0.00103496	24	4	24	0.0694069
Fbxw4	0.000963582	20	20	24	0.0694069
Foxo1	0.000999271	12	20	24	0.0694069
Dapk2	0.000999271	20	20	24	0.0694069
Ugcg	0.000963582	24	4	24	0.0694069
Wdr53	0.000986403	24	12	24	0.0694069
Dbndd1	0.000946947	24	12	24	0.0694069
Scyl2	0.00103496	12	20	24	0.0694069
Dirc2	0.00102586	24	12	24	0.0694069
Alas1	0.00168725	16	16	24	0.0712142
Pitx3	0.00149257	24	16	24	0.0712142
Rpl41	0.00162236	24	8	24	0.0712142
3110062M04Rik	0.00175215	24	16	24	0.0712142
Lingo4	0.00155746	20	8	24	0.0712142
Cbs	0.00155746	24	16	24	0.0712142
Mfsd2a	0.00168725	12	16	24	0.0712142
Dazap2	0.00155746	24	16	24	0.0712142
Dhrs3	0.00175215	24	16	24	0.0712142
Prob1	0.00162236	24	16	24	0.0712142
Kctd17	0.00155746	24	16	24	0.0712142
Rorc	0.00155746	20	8	24	0.0712142
Lasp1	0.00162236	24	16	24	0.0712142
Fermt2	0.00162236	24	16	24	0.0712142
Tnfaip2	0.00155746	24	16	24	0.0712142
Scap	0.00168725	24	16	24	0.0712142
Slc25a34	0.00155746	24	16	24	0.0712142
Rhod	0.00175215	24	16	24	0.0712142
Ythdf2	0.00134055	24	8	24	0.0712142
Mapkapk2	0.00155746	24	16	24	0.0712142
Nup62	0.00142768	24	16	24	0.0712142
Pptc7	0.00116986	20	8	24	0.0712142
Ube2i	0.00149257	24	16	24	0.0712142
Nmt1	0.00175215	24	16	24	0.0712142
Dpp9	0.00155746	24	16	24	0.0712142
BC004004	0.00155746	24	16	24	0.0712142
Fam89a	0.00155746	24	16	24	0.0712142
Pik3ap1	0.00162236	24	16	24	0.0712142
Ehbp1l1	0.00112654	24	16	24	0.0712142
Stard13	0.00149257	24	16	24	0.0712142
Vdac2	0.00162236	24	8	24	0.0712142
Cdx2	0.00142768	20	16	24	0.0712142
Tor3a	0.00155746	24	16	24	0.0712142
Anapc16	0.00155746	24	16	24	0.0712142
Tubd1	0.00149257	20	16	24	0.0712142
Ubald2	0.00175215	24	16	24	0.0712142
Mreg	0.00155746	24	16	24	0.0712142
Lipc	0.00152336	24	16	24	0.0712142
Cela1	0.00149257	24	16	24	0.0712142
Hdac1	0.00168725	24	16	24	0.0712142
Zbtb8a	0.00146242	20	16	24	0.0712142
Cbx5	0.00155746	24	16	24	0.0712142
Uhmk1	0.00142768	24	8	24	0.0712142
Lancl1	0.00162236	20	8	24	0.0712142
Htatip2	0.00149257	24	16	24	0.0712142
Gfpt1	0.00149257	20	16	24	0.0712142
Rptor	0.00168725	20	16	24	0.0712142
Polr2k	0.00155746	4	8	24	0.0712142
Cry1	0.00168725	24	8	24	0.0712142
Med13l	0.00168725	20	16	24	0.0712142
Traf3ip1	0.00155746	20	16	24	0.0712142
Pef1	0.00168725	20	16	24	0.0712142
Hlx	0.00191786	24	12	24	0.0773632
Elovl3	0.00200503	24	12	24	0.0788448
Bhlhe40	0.00242638	12	20	24	0.0788448
Dgcr6	0.00251304	12	20	24	0.0788448
Tsku	0.00225307	12	20	24	0.0788448
Wdr82	0.00251304	12	20	24	0.0788448
Per2	0.00231301	12	16	24	0.0788448
Elf2	0.00242638	12	20	24	0.0788448
Ccdc28b	0.00242638	24	4	24	0.0788448
Atp5o	0.00231301	24	8	24	0.0788448
Caskin2	0.00233973	20	20	24	0.0788448
Unc93b1	0.00242638	20	20	24	0.0788448
Pknox1	0.00233973	20	20	24	0.0788448
Cxxc5	0.00242638	20	20	24	0.0788448
Prrt2	0.00225307	20	20	24	0.0788448
Csad	0.00231301	24	16	24	0.0788448
Rnf144b	0.00200503	24	12	24	0.0788448
Smad3	0.00242638	20	20	24	0.0788448
Il10rb	0.00251304	20	20	24	0.0788448
Cyth2	0.00242638	20	20	24	0.0788448
Abl1	0.00251304	20	20	24	0.0788448
Zfp839	0.00242638	20	20	24	0.0788448
Gcn1l1	0.00242638	20	20	24	0.0788448
Ssbp3	0.00242638	20	20	24	0.0788448
Atp2a1	0.00242638	20	20	24	0.0788448
Sigirr	0.00233973	20	20	24	0.0788448
Lactb	0.00216641	12	20	24	0.0788448
Itgb5	0.00242638	20	20	24	0.0788448
Slc22a18	0.00225307	20	20	24	0.0788448
Csrp3	0.00209221	24	12	24	0.0788448
Lonrf1	0.00216641	16	20	24	0.0788448
Ago1	0.00242638	20	20	24	0.0788448
1110059E24Rik	0.00240939	16	16	24	0.0788448
Fam222a	0.00233973	20	20	24	0.0788448
Mfn1	0.00242638	12	20	24	0.0788448
Ubac2	0.00251304	20	20	24	0.0788448
Hspbap1	0.00251304	20	20	24	0.0788448
Arhgap26	0.00242638	20	20	24	0.0788448
Ahnak	0.00251304	20	20	24	0.0788448
Ssr2	0.00260214	4	8	24	0.0806964
Wee1	0.00260214	12	16	24	0.0806964
Nrep	0.00268111	16	12	24	0.0826675
E030018B13Rik	0.00269852	12	16	24	0.0827288
Setx	0.00280298	24	12	24	0.0849602
Bhlhe22	0.00280298	20	12	24	0.0849602
Smim7	0.00292484	24	12	24	0.0871766
Ddx52	0.00292484	24	12	24	0.0871766
Fam53a	0.00292484	24	12	24	0.0871766
Lbp	0.00304671	24	12	24	0.0903072
Med15	0.00316858	24	12	24	0.0928931
Zfp512	0.00316858	24	12	24	0.0928931
Hsd3b7	0.00435877	24	16	24	0.0943162
Itih1	0.00485767	24	12	24	0.0943162
Psme1	0.00435877	24	16	24	0.0943162
Arrdc3	0.00506888	8	12	24	0.0943162
Mtss1	0.00520428	12	20	24	0.0943162
Anks4b	0.00435877	12	8	24	0.0943162
Gnat1	0.00488182	12	8	24	0.0943162
Aox3	0.00435877	24	16	24	0.0943162
Clpx	0.00418442	24	8	24	0.0943162
Por	0.00392525	12	16	24	0.0943162
Tmem140	0.00470747	24	16	24	0.0943162
Fbxo6	0.00418442	24	16	24	0.0943162
Pea15a	0.00470747	24	16	24	0.0943162
Slc39a14	0.00488182	12	16	24	0.0943162
Hal	0.00470747	24	16	24	0.0943162
Amdhd1	0.00470747	24	16	24	0.0943162
Chka	0.00485767	24	12	24	0.0943162
Zic1	0.00528008	4	4	24	0.0943162
Notch1	0.00470747	24	16	24	0.0943162
Pithd1	0.00435877	24	16	24	0.0943162
Bphl	0.00435877	24	16	24	0.0943162
Rps14	0.0037617	24	8	24	0.0943162
Bbc3	0.00401006	24	16	24	0.0943162
Anp32a	0.00453312	24	16	24	0.0943162
Serpina11	0.00470747	16	16	24	0.0943162
Cep85	0.00501153	12	20	24	0.0943162
Slc11a2	0.00470747	24	16	24	0.0943162
Creg1	0.0040888	24	16	24	0.0943162
Rnps1	0.00418442	24	8	24	0.0943162
Usp4	0.00418442	24	8	24	0.0943162
Uqcr11	0.00485767	20	12	24	0.0943162
Dhx30	0.00539703	20	20	24	0.0943162
Mustn1	0.00435877	24	16	24	0.0943162
Zbtb16	0.00528008	16	12	24	0.0943162
Ddit4	0.00528008	4	4	24	0.0943162
Rnd1	0.00418442	24	16	24	0.0943162
Poldip3	0.00418442	24	16	24	0.0943162
Slc3a1	0.00418442	24	8	24	0.0943162
Srp14	0.00435877	24	16	24	0.0943162
Llgl2	0.00435877	24	16	24	0.0943162
St3gal1	0.00453312	24	8	24	0.0943162
Taf8	0.00506888	24	12	24	0.0943162
Tpm3	0.00401006	24	8	24	0.0943162
Ahdc1	0.00453312	24	16	24	0.0943162
Wasf2	0.00501153	20	20	24	0.0943162
Tmem206	0.00470747	24	16	24	0.0943162
Mef2d	0.00528008	24	12	24	0.0943162
Fkbp5	0.00418442	16	16	24	0.0943162
Ap2a2	0.00392525	24	16	24	0.0943162
Ldb1	0.00539703	20	20	24	0.0943162
Hdac5	0.0040888	24	16	24	0.0943162
Sec13	0.00464647	24	12	24	0.0943162
Prrt3	0.00435877	24	16	24	0.0943162
Nat10	0.00453312	24	16	24	0.0943162
Prune	0.00539703	20	20	24	0.0943162
Thap1	0.00401006	20	16	24	0.0943162
Il4ra	0.00453312	24	16	24	0.0943162
Kif13b	0.00453312	24	8	24	0.0943162
Adi1	0.0037617	24	8	24	0.0943162
Dhx8	0.00520428	20	20	24	0.0943162
Arpc4	0.00539703	20	20	24	0.0943162
Adipor1	0.00470747	24	16	24	0.0943162
Snx33	0.00418442	24	16	24	0.0943162
Zmynd8	0.00470747	24	16	24	0.0943162
Sh2b1	0.00435877	24	16	24	0.0943162
Mrpl4	0.00418442	20	16	24	0.0943162
Arap1	0.00470747	24	16	24	0.0943162
Psen2	0.00520428	20	20	24	0.0943162
Prelp	0.00470747	24	16	24	0.0943162
Tmod4	0.00501153	20	20	24	0.0943162
Ankrd54	0.00539703	20	20	24	0.0943162
Szt2	0.00539703	20	20	24	0.0943162
Ctsd	0.00453312	24	16	24	0.0943162
Bcar3	0.00418442	24	16	24	0.0943162
Usp48	0.00539703	20	20	24	0.0943162
Taf12	0.00418442	20	8	24	0.0943162
Pdlim1	0.00418442	24	8	24	0.0943162
Dpm3	0.00453312	20	8	24	0.0943162
Aurka	0.00539703	20	20	24	0.0943162
Arhgap23	0.00539703	20	20	24	0.0943162
Tnrc6c	0.00453312	24	16	24	0.0943162
Rab21	0.00401006	24	8	24	0.0943162
Asap3	0.00539703	20	20	24	0.0943162
Cnnm3	0.00392525	24	16	24	0.0943162
Ube2g2	0.00435877	20	16	24	0.0943162
Klhl5	0.00453312	24	16	24	0.0943162
Psap	0.00435877	24	16	24	0.0943162
Ypel1	0.00401006	20	16	24	0.0943162
Gtf2ird1	0.00520428	20	20	24	0.0943162
Ethe1	0.00435877	24	16	24	0.0943162
Odf2	0.00539703	20	20	24	0.0943162
Gpr183	0.00470747	20	16	24	0.0943162
Rfc2	0.00539703	20	20	24	0.0943162
Spag5	0.00485767	24	12	24	0.0943162
Bcr	0.00520428	20	20	24	0.0943162
Atp8b1	0.00481878	20	20	24	0.0943162
Rin3	0.00501153	20	20	24	0.0943162
Polr3d	0.00470747	20	16	24	0.0943162
Capn2	0.00520428	20	20	24	0.0943162
Tmcc3	0.00539703	20	20	24	0.0943162
Map7	0.00418442	24	16	24	0.0943162
Prf1	0.00418442	20	16	24	0.0943162
Lta4h	0.00539703	20	20	24	0.0943162
Rpn2	0.00401006	20	16	24	0.0943162
Aamdc	0.00481878	24	4	24	0.0943162
Trim2	0.00418442	24	16	24	0.0943162
Rin2	0.00453312	24	16	24	0.0943162
Fgfr2	0.00470747	24	16	24	0.0943162
Dhrs9	0.00470747	24	16	24	0.0943162
Zfp316	0.00435877	24	16	24	0.0943162
Mical2	0.00539703	20	20	24	0.0943162
Ext2	0.00539703	20	20	24	0.0943162
Pofut1	0.00520428	20	20	24	0.0943162
Arhgef2	0.00539703	20	20	24	0.0943162
Echdc3	0.00453312	24	16	24	0.0943162
Bcas2	0.00485767	24	16	24	0.0943162
Xaf1	0.00520428	20	20	24	0.0943162
Lmtk2	0.00418442	20	16	24	0.0943162
Nup133	0.00470747	20	16	24	0.0943162
Gstm6	0.00392525	24	16	24	0.0943162
Cgn	0.00479151	20	12	24	0.0943162
Ric8b	0.00485767	20	20	24	0.0943162
Atxn3	0.00506888	20	20	24	0.0943162
Sox2	0.00418442	24	8	24	0.0943162
Lgalsl	0.00549128	24	20	24	0.0953422
Ston2	0.00549128	20	20	24	0.0953422
Pitpna	0.00558978	20	20	24	0.095507
Rabepk	0.00558978	4	4	24	0.095507
Cbfb	0.00558978	12	20	24	0.095507
Lman2l	0.00558978	20	20	24	0.095507
Pfdn1	0.00558978	20	20	24	0.095507
Rab40c	0.00570249	20	20	24	0.0959054
Ski	0.00570249	20	20	24	0.0959054
Smpd4	0.00570249	20	20	24	0.0959054
Nampt	0.00570249	12	20	24	0.0959054
Arid3b	0.00570249	20	20	24	0.0959054
Ahcy	0.00591369	12	20	24	0.0979227
Rusc2	0.00591369	24	4	24	0.0979227
Tyk2	0.00591369	20	20	24	0.0979227
1700037H04Rik	0.00591369	20	20	24	0.0979227
Nod1	0.00591369	20	20	24	0.0979227
Zbtb21	0.00606214	24	8	24	0.100072
Gtpbp3	0.00685285	24	16	24	0.112778
Pitx1	0.00719629	24	12	24	0.11735
Ablim3	0.00719629	24	12	24	0.11735
Hey1	0.00717187	24	8	24	0.11735
Serpina3k	0.0111802	12	20	24	0.120864
Isl2	0.00988392	24	8	24	0.120864
Ass1	0.0115795	12	20	24	0.120864
Serpina1c	0.0111802	12	20	24	0.120864
Plg	0.0109826	24	16	24	0.120864
Scp2	0.011405	16	16	24	0.120864
Paqr9	0.0111802	24	20	24	0.120864
Nr2c2ap	0.00869785	24	8	24	0.120864
Tob2	0.0111802	12	20	24	0.120864
Tmbim6	0.0105602	24	16	24	0.120864
Efna1	0.0101378	24	16	24	0.120864
Sp9	0.0101378	24	8	24	0.120864
Mafb	0.0109826	12	16	24	0.120864
Zbtb7b	0.011405	24	16	24	0.120864
Arhgef19	0.0109826	24	16	24	0.120864
Itih2	0.0115795	24	20	24	0.120864
Crot	0.0101378	24	16	24	0.120864
Tmprss6	0.0105602	24	16	24	0.120864
Tmem161a	0.011405	24	16	24	0.120864
Rom1	0.0090932	4	8	24	0.120864
Tmem265	0.0085047	16	12	24	0.120864
Vamp8	0.0105602	24	8	24	0.120864
Serpinf1	0.0105602	24	16	24	0.120864
Ip6k2	0.0107809	24	4	24	0.120864
Jun	0.0105602	12	8	24	0.120864
Gclc	0.0101378	24	16	24	0.120864
Ndst1	0.0109826	24	16	24	0.120864
Suox	0.0111802	24	4	24	0.120864
Taco1	0.0110657	24	12	24	0.120864
Qsox1	0.0101378	24	8	24	0.120864
Cpsf1	0.00752339	24	12	24	0.120864
Psmb4	0.0081776	24	12	24	0.120864
Pigr	0.0109826	24	8	24	0.120864
Eng	0.0109826	24	16	24	0.120864
Man2a1	0.0115795	12	20	24	0.120864
Glo1	0.0101378	24	16	24	0.120864
Cyp2u1	0.0093244	8	8	24	0.120864
Vmp1	0.011405	16	16	24	0.120864
Rbm15	0.0105602	12	8	24	0.120864
Gstm1	0.00988392	24	16	24	0.120864
Raver1	0.0105602	24	8	24	0.120864
Larp1	0.0101378	24	16	24	0.120864
Neil1	0.011405	24	16	24	0.120864
Cox7a1	0.0105602	24	8	24	0.120864
Sik3	0.0111802	24	4	24	0.120864
Ccdc167	0.0103816	20	20	24	0.120864
Pttg1ip	0.0101378	24	16	24	0.120864
Rbpms	0.0109826	24	16	24	0.120864
Slc16a8	0.0101378	24	16	24	0.120864
Hfe	0.011405	24	16	24	0.120864
Insig2	0.0101378	24	16	24	0.120864
Krt18	0.00948856	24	16	24	0.120864
Mbl1	0.0090932	24	8	24	0.120864
R3hdm2	0.011405	24	8	24	0.120864
Dot1l	0.0111802	20	20	24	0.120864
Bcl2l1	0.0101378	24	16	24	0.120864
Ik	0.0111802	16	4	24	0.120864
Rps5	0.0105602	12	16	24	0.120864
Slc30a10	0.0105602	24	16	24	0.120864
Casc3	0.0105602	24	8	24	0.120864
Tfip11	0.01049	24	16	24	0.120864
Cope	0.00971292	24	8	24	0.120864
Adrm1	0.0109826	24	8	24	0.120864
D930048N14Rik	0.0105602	24	8	24	0.120864
Pip4k2b	0.0103816	20	20	24	0.120864
Smu1	0.0115795	12	20	24	0.120864
Vps72	0.0107578	24	12	24	0.120864
Dapk1	0.00971535	24	16	24	0.120864
Spag9	0.0115795	12	20	24	0.120864
Clic1	0.011405	24	16	24	0.120864
Usp18	0.0109826	24	16	24	0.120864
Atrip	0.0103816	20	20	24	0.120864
Pfdn5	0.0112255	4	12	24	0.120864
Cda	0.0109826	24	16	24	0.120864
Zmiz1	0.0107809	20	20	24	0.120864
Smagp	0.00971292	24	16	24	0.120864
Adrbk1	0.0111802	20	20	24	0.120864
Nradd	0.00988392	20	16	24	0.120864
Arpc3	0.0085047	24	12	24	0.120864
Smarca2	0.0115795	12	20	24	0.120864
Icam4	0.0112255	4	8	24	0.120864
Zfp790	0.0107809	4	4	24	0.120864
1700067K01Rik	0.0111802	24	4	24	0.120864
Slc48a1	0.0081776	24	12	24	0.120864
Klhl11	0.00752339	12	12	24	0.120864
Traf2	0.0105602	24	16	24	0.120864
Tbx2	0.0107809	20	20	24	0.120864
Atp6v0a1	0.0115795	20	20	24	0.120864
Hn1l	0.00752339	24	12	24	0.120864
Dnttip1	0.0111802	20	20	24	0.120864
Tmem57	0.0112255	20	12	24	0.120864
Crtc3	0.0103816	20	20	24	0.120864
Dag1	0.01049	24	16	24	0.120864
Nans	0.0112255	4	12	24	0.120864
Lrrc41	0.00948856	24	8	24	0.120864
Gaa	0.011405	24	16	24	0.120864
Tsen54	0.00948856	24	16	24	0.120864
Fam193b	0.0081776	24	12	24	0.120864
Cd1d1	0.0109826	24	16	24	0.120864
Znrf1	0.00998231	20	20	24	0.120864
Aqp8	0.0105602	24	16	24	0.120864
Hnf1b	0.0111802	20	20	24	0.120864
Muc6	0.0103816	20	20	24	0.120864
Agap2	0.00785049	24	12	24	0.120864
Tmem204	0.0105602	20	16	24	0.120864
Morn4	0.0115795	8	4	24	0.120864
Pla2g12b	0.00785049	24	12	24	0.120864
Afg3l1	0.0111802	20	20	24	0.120864
Slc25a41	0.0111802	20	20	24	0.120864
Dmap1	0.00810733	20	20	24	0.120864
Tbrg4	0.0100281	16	16	24	0.120864
Tango2	0.0115795	24	4	24	0.120864
Ddc	0.0090932	24	8	24	0.120864
Synrg	0.0112255	24	12	24	0.120864
Pde9a	0.0103816	20	20	24	0.120864
Cpt1b	0.0081776	24	12	24	0.120864
Rab20	0.0111802	20	20	24	0.120864
Rdh11	0.0111802	20	20	24	0.120864
Enho	0.011405	24	16	24	0.120864
Plekhm1	0.0101378	24	16	24	0.120864
Cd300lg	0.0105602	24	16	24	0.120864
Nrg4	0.0115795	12	20	24	0.120864
Mvb12a	0.0101378	24	16	24	0.120864
Slc35g1	0.00785049	16	12	24	0.120864
Ptk6	0.0112255	24	12	24	0.120864
Morc3	0.0101378	16	16	24	0.120864
Bok	0.0107809	20	20	24	0.120864
Cep170b	0.0111802	20	20	24	0.120864
Ptrhd1	0.0085047	20	12	24	0.120864
Metap1	0.0112255	16	12	24	0.120864
B9d1	0.0107809	8	4	24	0.120864
Nfkb2	0.0111802	20	20	24	0.120864
Smap2	0.00948856	24	16	24	0.120864
Gltscr1	0.0109826	24	16	24	0.120864
Enpp3	0.0101378	24	16	24	0.120864
Kdm2b	0.0111802	20	20	24	0.120864
Slc20a2	0.0109826	24	16	24	0.120864
Ppp2r5c	0.0108785	24	16	24	0.120864
Plekhf2	0.00998231	20	20	24	0.120864
Klhdc8b	0.0105602	20	16	24	0.120864
Ppfia1	0.0090932	20	16	24	0.120864
Mpzl3	0.0101014	24	8	24	0.120864
Npw	0.0093244	24	16	24	0.120864
Tcam1	0.0081776	24	12	24	0.120864
Cox5b	0.011405	24	8	24	0.120864
Psmb2	0.0105602	24	8	24	0.120864
Tecpr2	0.0111802	20	20	24	0.120864
Ccz1	0.0105602	24	16	24	0.120864
Arf5	0.00752339	24	12	24	0.120864
Chd7	0.00948856	20	8	24	0.120864
Wars	0.00785049	24	12	24	0.120864
Emx2	0.0085047	20	12	24	0.120864
Tfpt	0.00988392	20	8	24	0.120864
Sos2	0.0115795	12	20	24	0.120864
Wdr59	0.0111802	20	20	24	0.120864
Pik3c2b	0.0115795	20	20	24	0.120864
Npr1	0.0111802	20	20	24	0.120864
Gpr21	0.00971535	20	8	24	0.120864
Dpcd	0.0111802	20	20	24	0.120864
Swap70	0.0111802	20	20	24	0.120864
Emc3	0.0081776	24	12	24	0.120864
Fstl3	0.0111802	20	20	24	0.120864
Trim27	0.0111802	4	4	24	0.120864
Pdk4	0.011405	24	16	24	0.120864
Sftpa1	0.00998231	24	4	24	0.120864
Tab1	0.0115795	20	20	24	0.120864
Tex12	0.0109826	12	8	24	0.120864
Npc2	0.0115795	20	20	24	0.120864
Snx10	0.0090932	20	16	24	0.120864
Tbcd	0.0115795	20	20	24	0.120864
Stom	0.011405	24	16	24	0.120864
Smarcc1	0.0109826	16	16	24	0.120864
Plet1	0.00988392	20	16	24	0.120864
Ppp2r1b	0.0109826	24	16	24	0.120864
Pspc1	0.0111802	12	20	24	0.120864
Kdm8	0.0085047	24	12	24	0.120864
Rhpn2	0.0111802	20	20	24	0.120864
Mrps26	0.011405	20	16	24	0.120864
Ears2	0.00971535	20	16	24	0.120864
Aifm3	0.0111802	20	20	24	0.120864
Aaed1	0.0105602	24	16	24	0.120864
Mrps6	0.011405	20	16	24	0.120864
Barhl2	0.0112255	24	12	24	0.120864
Smtnl1	0.0101378	20	8	24	0.120864
Btrc	0.0081776	24	12	24	0.120864
Dhx32	0.0116933	20	20	24	0.121578
Pigu	0.0116933	20	20	24	0.121578
Mn1	0.0118274	8	8	24	0.122498
Fam53b	0.0118274	24	16	24	0.122498
Oxa1l	0.012161	20	20	24	0.12542
Cbx2	0.0122498	24	16	24	0.12542
Ivd	0.0122498	24	16	24	0.12542
Abat	0.0122498	24	16	24	0.12542
Lrfn3	0.012161	20	20	24	0.12542
Rcan3	0.0122498	20	16	24	0.12542
Cebpb	0.0126287	12	20	24	0.127356
C920021L13Rik	0.0126287	12	20	24	0.127356
Mrpl9	0.0126287	24	4	24	0.127356
Pigt	0.0126287	20	20	24	0.127356
Slc2a1	0.0126287	20	20	24	0.127356
Commd7	0.0126287	20	20	24	0.127356
Atxn10	0.0126287	20	20	24	0.127356
Ablim1	0.0126287	20	20	24	0.127356
Pnma1	0.0130965	20	20	24	0.131578
Mbtps1	0.0130965	20	20	24	0.131578
Socs7	0.0134713	20	20	24	0.134838
Git2	0.0134713	20	20	24	0.134838
Nek6	0.0139522	24	16	24	0.139392
Rpl27a	0.0160372	24	8	24	0.159628
Bnipl	0.0160372	20	20	24	0.159628
Eif4g3	0.0162776	20	16	24	0.161721
Hist1h2ba	0.0172023	20	16	24	0.170592
Rplp1	0.0173957	24	12	24	0.172192
Rplp0	0.0177949	24	12	24	0.175819
1600002H07Rik	0.017919	16	16	24	0.176396
Rnf139	0.017919	12	16	24	0.176396
Pzp	0.022534	24	20	24	0.176717
Ddx5	0.022534	12	20	24	0.176717
Syvn1	0.0209799	4	4	24	0.176717
Osr2	0.0224511	24	8	24	0.176717
Sco2	0.0233865	24	16	24	0.176717
Gpt2	0.0217569	12	20	24	0.176717
Apba3	0.0224511	24	8	24	0.176717
Gadd45g	0.0224511	16	16	24	0.176717
Lypla2	0.0197678	4	12	24	0.176717
Atp2a2	0.022534	4	4	24	0.176717
Elmo3	0.0224511	24	16	24	0.176717
Pnkp	0.0233865	24	16	24	0.176717
Mtmr11	0.022534	12	4	24	0.176717
Lgals9	0.0233865	24	16	24	0.176717
Erp29	0.0224511	24	16	24	0.176717
Cyp27a1	0.0233865	24	8	24	0.176717
Chad	0.0197678	24	12	24	0.176717
Clic4	0.0233865	24	8	24	0.176717
Ap3m1	0.022534	12	20	24	0.176717
Ap3d1	0.0233865	24	16	24	0.176717
AI661453	0.0233865	24	16	24	0.176717
Pnkd	0.0202029	24	20	24	0.176717
Srsf9	0.0222437	24	8	24	0.176717
Wdr18	0.0217569	24	4	24	0.176717
Hsd17b2	0.0202029	24	20	24	0.176717
Actn4	0.0224511	24	8	24	0.176717
Zfp740	0.0189771	24	12	24	0.176717
Cdc42ep2	0.0194258	20	20	24	0.176717
Ndor1	0.0200563	24	16	24	0.176717
Ly6e	0.0215156	24	16	24	0.176717
Myg1	0.0233865	24	16	24	0.176717
Lipg	0.0218003	12	16	24	0.176717
Ankrd23	0.0200563	24	16	24	0.176717
Tnfsf12	0.0233865	24	16	24	0.176717
Arfgap1	0.0189771	24	12	24	0.176717
Tgm2	0.0202029	20	20	24	0.176717
Tomm22	0.0233865	24	8	24	0.176717
Btd	0.0233865	24	8	24	0.176717
Pola2	0.0217569	20	20	24	0.176717
Ncoa3	0.0185364	20	20	24	0.176717
Tbc1d9b	0.0230936	24	12	24	0.176717
Phactr4	0.0217569	24	4	24	0.176717
Mau2	0.0202029	20	20	24	0.176717
Dnajb12	0.0224511	24	16	24	0.176717
Efhd2	0.0205585	16	12	24	0.176717
Als2	0.0233865	24	8	24	0.176717
Apobec1	0.0213493	24	12	24	0.176717
Letmd1	0.0197678	20	12	24	0.176717
Atl2	0.022534	12	20	24	0.176717
Itgb2l	0.0233865	24	16	24	0.176717
Ergic1	0.0226903	24	12	24	0.176717
Jup	0.0202029	20	20	24	0.176717
Lmna	0.022534	20	20	24	0.176717
Sh3d21	0.0197678	24	12	24	0.176717
Cdk11b	0.0233865	24	8	24	0.176717
Polr3c	0.0217569	20	20	24	0.176717
Rad9b	0.0202029	24	4	24	0.176717
A930004D18Rik	0.0209283	24	8	24	0.176717
Notch2	0.0194258	20	20	24	0.176717
St6galnac6	0.0233865	20	16	24	0.176717
Micall1	0.0217569	20	20	24	0.176717
Atf6b	0.0200563	24	16	24	0.176717
Pomp	0.0233865	24	16	24	0.176717
Mink1	0.0217569	20	20	24	0.176717
Apoh	0.022534	24	20	24	0.176717
Larp4	0.0233865	16	16	24	0.176717
Rprd1b	0.0215156	24	8	24	0.176717
H3f3a	0.022534	24	4	24	0.176717
Aff1	0.0215156	24	16	24	0.176717
Snf8	0.0200563	24	8	24	0.176717
Ppp1r18	0.0217569	20	20	24	0.176717
Fam96b	0.0230936	24	12	24	0.176717
Opn1sw	0.0189771	4	12	24	0.176717
Sdf4	0.0197678	24	12	24	0.176717
Chmp5	0.0230936	24	12	24	0.176717
Myo1e	0.0205585	24	12	24	0.176717
Map7d1	0.022534	20	20	24	0.176717
Adamts4	0.0217569	20	20	24	0.176717
Sipa1	0.0186488	20	20	24	0.176717
Cd14	0.0217569	20	20	24	0.176717
Dnajc8	0.0217569	20	20	24	0.176717
4930512B01Rik	0.0233865	16	16	24	0.176717
Prpf6	0.0209799	24	4	24	0.176717
Plekhb1	0.0209799	20	20	24	0.176717
Tbrg1	0.0202029	12	4	24	0.176717
Vps18	0.022534	20	20	24	0.176717
Luc7l	0.0233865	24	8	24	0.176717
Btg1	0.0233865	24	16	24	0.176717
Ankrd46	0.0189771	20	12	24	0.176717
Pglyrp2	0.0233865	24	8	24	0.176717
Synpo	0.0217569	20	20	24	0.176717
Slc13a2	0.0194258	20	20	24	0.176717
Rassf8	0.0224511	24	16	24	0.176717
Slc34a1	0.022534	20	20	24	0.176717
Nap1l4	0.0233865	24	8	24	0.176717
Dnpep	0.0233865	24	16	24	0.176717
Slc35f6	0.0233865	24	16	24	0.176717
Edem2	0.0202029	20	20	24	0.176717
Spint2	0.022534	20	20	24	0.176717
Coro7	0.022534	20	20	24	0.176717
Irs2	0.0209283	24	16	24	0.176717
Rad51d	0.0205585	24	12	24	0.176717
Ajuba	0.022534	20	20	24	0.176717
4933428G20Rik	0.022534	20	20	24	0.176717
Prr14l	0.02185	20	16	24	0.176717
Ctu2	0.0205585	24	12	24	0.176717
Lrrc28	0.0202029	12	20	24	0.176717
Ep400	0.0233865	16	16	24	0.176717
Tmem141	0.0201692	20	8	24	0.176717
Blcap	0.0210096	24	12	24	0.176717
Hif1an	0.0197678	24	12	24	0.176717
Tcaim	0.022534	12	20	24	0.176717
Gar1	0.0197678	24	12	24	0.176717
Ing5	0.0217569	20	20	24	0.176717
Srpk1	0.0217569	20	20	24	0.176717
Fnbp1	0.0217569	20	20	24	0.176717
Gpn1	0.0217569	20	20	24	0.176717
Rab11fip3	0.0217569	20	20	24	0.176717
Jagn1	0.0197678	24	12	24	0.176717
Polm	0.022534	20	20	24	0.176717
Pdrg1	0.0231705	20	20	24	0.176717
Dnajb6	0.0233865	16	16	24	0.176717
Itpkb	0.0217569	20	20	24	0.176717
Slco2a1	0.0209799	20	20	24	0.176717
Tsc1	0.0197678	24	12	24	0.176717
Dscr3	0.0193526	24	16	24	0.176717
Prkce	0.0217569	20	20	24	0.176717
Arpc1a	0.0218003	20	16	24	0.176717
Ubox5	0.0233865	24	16	24	0.176717
Slc2a8	0.0217569	20	20	24	0.176717
Rgl1	0.022534	20	20	24	0.176717
E030030I06Rik	0.0224511	24	8	24	0.176717
Zfp282	0.0200563	24	16	24	0.176717
Uspl1	0.0226723	24	8	24	0.176717
Unc50	0.0194258	20	20	24	0.176717
Slc7a6	0.0202029	20	20	24	0.176717
Nom1	0.0202029	24	20	24	0.176717
Dyrk1a	0.0194258	20	20	24	0.176717
Ap4s1	0.0194258	20	20	24	0.176717
Tpm1	0.0213493	24	12	24	0.176717
Rbks	0.0205585	24	12	24	0.176717
Cdt1	0.022534	20	20	24	0.176717
Urb2	0.0224511	20	16	24	0.176717
Cnnm2	0.0189771	24	12	24	0.176717
Prkcz	0.0217569	20	20	24	0.176717
Gpd1l	0.0217569	20	20	24	0.176717
Telo2	0.0217569	20	20	24	0.176717
Rpp21	0.0221313	16	12	24	0.176717
Phf21a	0.0233865	24	8	24	0.176717
Ttc7b	0.0217569	20	20	24	0.176717
Pdgfa	0.0217569	20	20	24	0.176717
St6galnac2	0.0202029	20	20	24	0.176717
Ngp	0.022534	20	20	24	0.176717
Tollip	0.0205585	24	12	24	0.176717
Cnst	0.0205585	24	12	24	0.176717
Nnat	0.0224511	24	16	24	0.176717
Mapkbp1	0.02214	24	12	24	0.176717
Vti1a	0.0217569	20	20	24	0.176717
Ap4e1	0.0233865	12	16	24	0.176717
Cnnm4	0.0217569	20	20	24	0.176717
Mapk9	0.0233865	24	8	24	0.176717
Fancc	0.022534	24	4	24	0.176717
Hsf5	0.0189771	4	12	24	0.176717
Itpr2	0.0218003	20	16	24	0.176717
Bmpr2	0.022534	12	20	24	0.176717
Col18a1	0.024322	24	16	24	0.177293
Pklr	0.0240558	16	12	24	0.177293
Six1	0.0240558	4	4	24	0.177293
Sik1	0.0240558	24	12	24	0.177293
Fam166b	0.024322	24	8	24	0.177293
Rgs16	0.024322	12	16	24	0.177293
Anxa9	0.024322	24	16	24	0.177293
Os9	0.0240558	4	4	24	0.177293
Numa1	0.024322	24	16	24	0.177293
Tnpo2	0.024322	24	16	24	0.177293
Lnx2	0.024322	24	16	24	0.177293
Ifnar2	0.024322	24	16	24	0.177293
Nucks1	0.024322	16	16	24	0.177293
Rhog	0.024322	24	16	24	0.177293
Mrpl27	0.024322	24	8	24	0.177293
Cd81	0.024322	24	16	24	0.177293
Dcaf7	0.0235443	24	16	24	0.177293
Gckr	0.0240558	24	16	24	0.177293
Dpm2	0.024322	24	16	24	0.177293
BC017158	0.0240558	24	12	24	0.177293
Zfp507	0.024322	24	16	24	0.177293
Sox9	0.0240558	4	12	24	0.177293
Tspyl4	0.0240558	20	16	24	0.177293
Pax6	0.0240558	20	12	24	0.177293
Plbd1	0.024322	24	16	24	0.177293
Glis2	0.024322	20	16	24	0.177293
Nelfe	0.025018	12	20	24	0.17783
H6pd	0.0252575	24	16	24	0.17783
Fads1	0.0252575	12	16	24	0.17783
Cyp2c44	0.0252575	24	16	24	0.17783
Adck5	0.0252575	24	8	24	0.17783
Il15ra	0.0252575	12	16	24	0.17783
Polr2a	0.0252575	24	8	24	0.17783
Acvrl1	0.0252575	24	16	24	0.17783
St3gal3	0.025018	24	16	24	0.17783
Fam20a	0.0252575	24	16	24	0.17783
Atoh8	0.0252575	24	16	24	0.17783
Dmpk	0.0252575	24	16	24	0.17783
Amn1	0.0252575	16	16	24	0.17783
Mid1ip1	0.0252575	12	8	24	0.17783
Rad54l2	0.025018	12	20	24	0.17783
Zfand3	0.0252575	24	16	24	0.17783
Usp8	0.0252575	12	16	24	0.17783
Usp7	0.0252575	24	8	24	0.17783
Fyttd1	0.0252575	16	16	24	0.17783
Txnrd2	0.0250241	20	20	24	0.17783
Ptgds	0.025018	4	12	24	0.17783
Aph1a	0.0252575	24	16	24	0.17783
Slc16a1	0.0252575	24	16	24	0.17783
Stx6	0.0252575	24	16	24	0.17783
Abhd17b	0.0252575	16	16	24	0.17783
Cabp1	0.0252575	20	16	24	0.17783
Serpinf2	0.0261929	24	16	24	0.178558
Hacl1	0.0261929	24	8	24	0.178558
Kif1c	0.0261929	24	16	24	0.178558
Hmgcl	0.0259803	24	16	24	0.178558
Stat3	0.0261929	24	16	24	0.178558
Sh3gl1	0.0261929	24	8	24	0.178558
Tulp2	0.0261929	24	16	24	0.178558
S1pr5	0.0261929	24	16	24	0.178558
Zfp384	0.0261929	24	8	24	0.178558
Sdc1	0.0261929	24	8	24	0.178558
Map2k3	0.0261929	12	16	24	0.178558
Fam47e	0.0261929	12	16	24	0.178558
Rnf4	0.0261929	24	16	24	0.178558
Ywhaz	0.0261929	24	8	24	0.178558
Ap2a1	0.0259803	20	20	24	0.178558
Iah1	0.0259803	24	4	24	0.178558
Iffo2	0.025951	20	20	24	0.178558
Foxn3	0.0259803	20	20	24	0.178558
Ctbp1	0.025951	20	20	24	0.178558
Mgat4b	0.0259803	20	20	24	0.178558
Gipc1	0.025951	24	12	24	0.178558
Mcc	0.0261929	24	16	24	0.178558
Casp9	0.0261929	24	16	24	0.178558
Spp2	0.0261929	24	16	24	0.178558
Spred2	0.0261929	24	16	24	0.178558
Ppp1r3c	0.0271284	24	16	24	0.180352
Nfic	0.0271284	24	8	24	0.180352
Khnyn	0.0271284	24	16	24	0.180352
Foxa3	0.0269425	12	20	24	0.180352
Dcdc2b	0.0271284	24	8	24	0.180352
Rps28	0.0265665	12	8	24	0.180352
Serpina6	0.0271284	12	8	24	0.180352
Esyt1	0.0269425	20	20	24	0.180352
Pink1	0.0271284	24	16	24	0.180352
Zcchc8	0.0271284	24	8	24	0.180352
Sppl3	0.0269425	20	20	24	0.180352
3930402G23Rik	0.0271284	24	16	24	0.180352
Alg11	0.0269425	12	20	24	0.180352
Tmc8	0.0269425	24	12	24	0.180352
Il1r1	0.0271284	16	16	24	0.180352
Aurkb	0.0269425	20	20	24	0.180352
Axin2	0.0271284	24	16	24	0.180352
Trrap	0.0271284	24	16	24	0.180352
Zbp1	0.0271284	24	16	24	0.180352
Hic2	0.0269425	20	20	24	0.180352
Adprh	0.0275843	20	16	24	0.183156
Lacc1	0.0279047	20	12	24	0.185054
Ell3	0.0280638	4	8	24	0.185422
Gldc	0.0280638	24	8	24	0.185422
Setdb1	0.0280638	24	8	24	0.185422
Stoml2	0.0284225	24	12	24	0.18756
Rhof	0.0297194	20	16	24	0.195398
Gde1	0.0296582	24	4	24	0.195398
Dtx4	0.0297194	24	16	24	0.195398
Tmem50a	0.030894	24	4	24	0.202376
Reg4	0.030894	24	8	24	0.202376
Mrpl45	0.030894	12	20	24	0.202376
Tesk2	0.0315144	24	8	24	0.206188
Tbccd1	0.0320969	24	16	24	0.209449
Rnf216	0.0321298	20	20	24	0.209449
Capn3	0.0320969	24	16	24	0.209449
Trex1	0.0323839	24	12	24	0.210593
Bms1	0.0323839	24	12	24	0.210593
Slc16a6	0.0327749	8	8	24	0.212878
Osgin1	0.0340355	24	16	24	0.220266
Ube4b	0.0340355	24	16	24	0.220266
Mylk	0.0340355	24	8	24	0.220266
Ogg1	0.0344804	24	16	24	0.222876
Gpr107	0.0346013	20	20	24	0.223389
Ptgr2	0.0352961	24	8	24	0.227055
Cd82	0.0352961	24	16	24	0.227055
1700060C20Rik	0.0352961	20	16	24	0.227055
Kat7	0.035422	24	8	24	0.227383
Oit3	0.0354318	20	20	24	0.227383
Azin1	0.0358381	12	20	24	0.229441
S100a10	0.0358381	20	20	24	0.229441
Dstyk	0.0365567	24	16	24	0.233762
Rab34	0.0368389	8	8	24	0.235007
Tprn	0.0368389	24	16	24	0.235007
Spatc1l	0.0372716	12	4	24	0.236083
Gfod2	0.0372716	24	4	24	0.236083
Tom1l2	0.0372716	20	20	24	0.236083
Dgcr8	0.0372716	24	4	24	0.236083
Card10	0.0372716	20	20	24	0.236083
Nfkb1	0.0372716	20	20	24	0.236083
Cyp7a1	0.0378172	16	16	24	0.238975
Actl6a	0.0378172	16	16	24	0.238975
Naif1	0.0382558	20	8	24	0.240612
Gtf3c1	0.0382558	24	12	24	0.240612
Ankrd9	0.0382558	24	12	24	0.240612
Slc11a1	0.0382558	24	16	24	0.240612
Errfi1	0.0401387	12	20	24	0.241417
Fasn	0.0401387	12	20	24	0.241417
Dnaja1	0.0401387	16	4	24	0.241417
Parp16	0.0387051	20	20	24	0.241417
Tmem253	0.0401387	24	4	24	0.241417
Lrrc29	0.0401387	20	20	24	0.241417
Rnf44	0.0396727	24	12	24	0.241417
Eif6	0.0401387	20	20	24	0.241417
Vamp1	0.0387051	20	20	24	0.241417
Skida1	0.0401387	20	20	24	0.241417
Ddx23	0.0396727	24	12	24	0.241417
Syf2	0.0391794	20	16	24	0.241417
Plxnb1	0.0401387	20	20	24	0.241417
Ifi47	0.0387051	4	4	24	0.241417
Mrps10	0.0401387	20	20	24	0.241417
Lmbr1l	0.0401387	20	20	24	0.241417
E2f2	0.0401387	20	20	24	0.241417
Tmem189	0.0401387	20	20	24	0.241417
Gtf3c4	0.0401387	12	4	24	0.241417
Coq10b	0.0401387	12	20	24	0.241417
P2ry2	0.0401387	20	20	24	0.241417
Sod2	0.0401387	12	20	24	0.241417
Trpm7	0.0401387	12	20	24	0.241417
Gnb1	0.0396524	24	8	24	0.241417
Dok4	0.0401387	20	20	24	0.241417
Sufu	0.0401387	20	20	24	0.241417
Triobp	0.0401387	20	20	24	0.241417
Slmap	0.0387051	12	20	24	0.241417
Capn1	0.0401387	20	20	24	0.241417
Guca1b	0.0401387	20	20	24	0.241417
Ankrd35	0.0387051	20	20	24	0.241417
Akr1d1	0.0387051	12	20	24	0.241417
Mlxip	0.0401387	20	20	24	0.241417
Xylt2	0.0401387	20	20	24	0.241417
Tcf7l1	0.0401387	20	20	24	0.241417
Clasrp	0.0401387	20	20	24	0.241417
H2-Aa	0.0401387	20	20	24	0.241417
Ppp1r13l	0.0401387	20	20	24	0.241417
Arhgef10l	0.0401387	20	20	24	0.241417
Dpagt1	0.0404798	24	12	24	0.243196
Prodh	0.0430057	12	20	24	0.243638
Pcif1	0.0430057	24	20	24	0.243638
Gapdh	0.0415722	12	20	24	0.243638
Pygl	0.0430057	12	20	24	0.243638
Adk	0.0415722	12	20	24	0.243638
Fezf1	0.0413765	24	12	24	0.243638
Rabggtb	0.0430057	24	20	24	0.243638
Cdip1	0.0430057	12	20	24	0.243638
Coa3	0.0430057	4	4	24	0.243638
Nat14	0.0415722	24	4	24	0.243638
Avpr1a	0.0425864	4	4	24	0.243638
Baiap2	0.0413765	24	16	24	0.243638
Usp40	0.0415722	12	20	24	0.243638
Atg13	0.0430057	4	4	24	0.243638
Cyp2c50	0.0430057	24	20	24	0.243638
Pitpnm2	0.0415722	20	20	24	0.243638
Slc15a4	0.0430057	24	4	24	0.243638
Flnb	0.0430057	12	20	24	0.243638
Jade2	0.0415722	20	20	24	0.243638
Fam214b	0.0430057	20	20	24	0.243638
Il17rc	0.0415722	20	20	24	0.243638
Atp13a3	0.0415722	12	20	24	0.243638
Ets1	0.0430057	20	20	24	0.243638
Tmem173	0.0430057	20	20	24	0.243638
Fchsd2	0.0430057	12	20	24	0.243638
Anapc2	0.0430057	20	20	24	0.243638
Rai1	0.0430057	20	20	24	0.243638
Pdpk1	0.0430057	24	4	24	0.243638
Gpr18	0.0418566	20	12	24	0.243638
Kdm3b	0.0427959	24	16	24	0.243638
Bop1	0.0415722	20	20	24	0.243638
Hmgn1	0.0410127	20	16	24	0.243638
Fam63b	0.0430057	12	20	24	0.243638
Fyco1	0.0430057	24	20	24	0.243638
Anapc15	0.0415722	20	20	24	0.243638
Fam131c	0.0430057	20	20	24	0.243638
Pmvk	0.0415722	20	20	24	0.243638
Eif4enif1	0.0430057	12	20	24	0.243638
Ankfy1	0.0418566	24	12	24	0.243638
Glod4	0.0418566	24	12	24	0.243638
Eya3	0.0430057	24	4	24	0.243638
Cpsf4l	0.0430057	20	20	24	0.243638
Lmln	0.0430057	20	20	24	0.243638
Klf6	0.0418566	24	12	24	0.243638
Usp15	0.0430057	12	20	24	0.243638
Phc2	0.0430057	20	20	24	0.243638
Ncmap	0.0430057	20	20	24	0.243638
Ptpra	0.0430057	20	20	24	0.243638
Ehd4	0.0430057	20	20	24	0.243638
Mgst3	0.0430057	20	20	24	0.243638
Eif2ak4	0.0430057	20	20	24	0.243638
Ddx55	0.0427959	20	16	24	0.243638
Gab1	0.0430057	20	20	24	0.243638
Igfbp7	0.0425864	24	16	24	0.243638
Klb	0.0431005	24	12	24	0.243918
Rrs1	0.0436006	16	12	24	0.244939
Supt5	0.0436006	24	12	24	0.244939
Cyp2a5	0.0436006	8	12	24	0.244939
Myc	0.0436006	20	12	24	0.244939
Timm44	0.0436006	24	12	24	0.244939
Vps45	0.0436006	24	12	24	0.244939
Tlx2	0.0436006	24	12	24	0.244939
Hcn3	0.0444874	16	12	24	0.248614
Mapk8ip3	0.0444874	24	12	24	0.248614
Fbxo42	0.044579	20	16	24	0.248614
Sp2	0.0444874	24	12	24	0.248614
Dnajc25	0.0444874	20	4	24	0.248614
Prc1	0.0444874	4	12	24	0.248614
Cyp4a31	0.044579	24	16	24	0.248614
Car3	0.0453446	4	12	24	0.248746
Saa4	0.0453446	12	12	24	0.248746
Haghl	0.0453446	24	12	24	0.248746
Usp19	0.0453446	24	12	24	0.248746
Tmbim1	0.0448245	24	12	24	0.248746
Rpl34	0.0448245	20	12	24	0.248746
Vgll4	0.0453446	20	12	24	0.248746
Zfp692	0.0453446	24	12	24	0.248746
Abcf1	0.0453446	20	12	24	0.248746
Sf3a3	0.0453446	24	12	24	0.248746
Atg4b	0.0453446	20	12	24	0.248746
Spon2	0.0453446	24	12	24	0.248746
Ap1b1	0.0453446	24	12	24	0.248746
Kars	0.0453446	24	12	24	0.248746
Itpripl2	0.0448245	24	12	24	0.248746
Cib3	0.0453446	24	12	24	0.248746
Aacs	0.046341	12	20	24	0.249232
Mrpl52	0.046341	24	16	24	0.249232
Phf19	0.046341	24	16	24	0.249232
Cxcr5	0.046341	24	8	24	0.249232
Polr2h	0.0461872	16	16	24	0.249232
B4galt5	0.046341	20	12	24	0.249232
Becn1	0.0463622	24	16	24	0.249232
Zfp592	0.046341	20	12	24	0.249232
Map3k13	0.046341	24	12	24	0.249232
Zyg11a	0.0463622	20	8	24	0.249232
Brpf3	0.046341	24	12	24	0.249232
Cryzl1	0.046341	24	8	24	0.249232
Ccnd3	0.046341	20	20	24	0.249232
Slc17a4	0.0461872	24	8	24	0.249232
Ddx46	0.0461872	20	16	24	0.249232
Gimap1	0.046341	8	4	24	0.249232
Prss50	0.0461872	24	8	24	0.249232
Ston1	0.046341	24	16	24	0.249232
Yeats4	0.046341	24	12	24	0.249232
Hsd17b12	0.046341	16	16	24	0.249232
Hmgcs1	0.0470886	4	12	24	0.250062
Atxn7l3	0.0481946	24	8	24	0.250062
Kyat1	0.0481116	24	8	24	0.250062
Phf1	0.0481116	24	8	24	0.250062
Mgat1	0.0481946	24	16	24	0.250062
Snapc5	0.0481116	16	16	24	0.250062
Asgr2	0.0481116	24	16	24	0.250062
Lsm2	0.0481116	24	8	24	0.250062
Hsd17b6	0.0481116	8	8	24	0.250062
Prpf19	0.0481116	24	8	24	0.250062
Ppm1m	0.0470886	24	12	24	0.250062
Brpf1	0.0470886	20	12	24	0.250062
Ikbke	0.0470886	4	12	24	0.250062
Pkd1	0.0470886	24	12	24	0.250062
Flot1	0.0481116	24	16	24	0.250062
Fitm2	0.0481116	24	8	24	0.250062
Heatr6	0.0481116	24	8	24	0.250062
Prkar2a	0.0470886	20	12	24	0.250062
Rbm22	0.0481946	24	16	24	0.250062
Nars	0.0466345	4	4	24	0.250062
Capzb	0.0481946	20	20	24	0.250062
Golga2	0.0481454	24	16	24	0.250062
Zfhx2	0.0481116	24	16	24	0.250062
Adam30	0.0472265	4	12	24	0.250062
Vipas39	0.0481116	24	8	24	0.250062
Cyp4f17	0.0470886	24	12	24	0.250062
Arfgef2	0.0481454	24	16	24	0.250062
Rnf8	0.0476967	20	20	24	0.250062
Pld6	0.0481116	24	8	24	0.250062
Isy1	0.0470886	24	12	24	0.250062
Cldn1	0.0481946	24	20	24	0.250062
Snx4	0.0481116	24	8	24	0.250062
Anxa4	0.0481116	20	16	24	0.250062
Crls1	0.0470886	20	12	24	0.250062
Mansc1	0.0481946	20	20	24	0.250062
Leo1	0.0481116	24	16	24	0.250062
Ttc39c	0.0500483	12	20	24	0.251143
Sema4g	0.0500361	24	16	24	0.251143
Lrp1	0.0519606	24	16	24	0.251143
Cabyr	0.0500483	12	20	24	0.251143
Mknk2	0.0519019	12	20	24	0.251143
Cyp8b1	0.0519606	24	16	24	0.251143
Fpgs	0.0519606	24	16	24	0.251143
Helz2	0.0500361	24	16	24	0.251143
Ptbp1	0.0500361	24	16	24	0.251143
Angptl6	0.0519606	24	16	24	0.251143
Tubb2a	0.0500361	24	16	24	0.251143
Zbtb7a	0.0519606	24	8	24	0.251143
Zfp408	0.0500361	24	16	24	0.251143
Fam83h	0.0500483	24	12	24	0.251143
Gstp3	0.0500361	24	16	24	0.251143
Camta2	0.0519606	24	16	24	0.251143
Prpsap1	0.0519606	24	16	24	0.251143
Mapk15	0.0519606	24	16	24	0.251143
Cend1	0.0500483	20	20	24	0.251143
Fitm1	0.0500361	24	8	24	0.251143
Nxf1	0.0519606	24	8	24	0.251143
Rfx5	0.0500361	24	16	24	0.251143
Wdr45b	0.0519019	12	20	24	0.251143
Taf6l	0.0519019	20	12	24	0.251143
Ctnnb1	0.0500361	24	8	24	0.251143
Klhdc7a	0.0519606	12	8	24	0.251143
Eno3	0.0500483	20	20	24	0.251143
Aldh9a1	0.0500361	24	16	24	0.251143
Hes6	0.0488327	12	12	24	0.251143
Ninj1	0.0500361	24	16	24	0.251143
Tmem69	0.0519606	8	8	24	0.251143
Mical3	0.0500483	20	20	24	0.251143
Mical3.1	0.0500483	20	20	24	0.251143
Vps13d	0.0519606	24	8	24	0.251143
Vps13d.1	0.0519606	24	8	24	0.251143
Coa6	0.0519606	16	8	24	0.251143
Dexi	0.0500361	24	16	24	0.251143
Gatad2a	0.0500361	24	16	24	0.251143
Abca3	0.0519019	20	20	24	0.251143
Agpat3	0.0519019	20	20	24	0.251143
Rasgef1b	0.0519606	24	8	24	0.251143
Lrrc4	0.0519606	20	16	24	0.251143
Sppl2a	0.0519606	16	16	24	0.251143
Parp14	0.0519606	24	16	24	0.251143
Bnip1	0.0519606	24	16	24	0.251143
Rassf4	0.0500361	24	16	24	0.251143
Tmed10	0.0500361	24	8	24	0.251143
Spata13	0.0488327	24	12	24	0.251143
Psma6	0.0519606	20	8	24	0.251143
Cradd	0.0519606	20	16	24	0.251143
Sash1	0.0519606	24	16	24	0.251143
Ascc2	0.0519019	20	20	24	0.251143
Slc7a7	0.0500483	20	20	24	0.251143
Pigb	0.0488327	24	12	24	0.251143
Ly6i	0.0510077	20	16	24	0.251143
Tec	0.0519606	24	8	24	0.251143
Utp6	0.0519606	20	16	24	0.251143
Atxn1	0.0510077	20	16	24	0.251143
Nrap	0.0500361	8	8	24	0.251143
Dym	0.0500483	20	20	24	0.251143
Map2k5	0.0519606	24	16	24	0.251143
Kat6b	0.0519606	24	16	24	0.251143
Ift140	0.0500483	20	20	24	0.251143
Phldb3	0.0519019	20	20	24	0.251143
Stx2	0.0519019	20	20	24	0.251143
Vps39	0.0488327	24	12	24	0.251143
Zfp35	0.0500361	24	8	24	0.251143
Lsm14a	0.0519019	12	20	24	0.251143
Lmo2	0.0500483	20	20	24	0.251143
Usp54	0.0519606	12	8	24	0.251143
Tor4a	0.0511286	8	4	24	0.251143
Fam107a	0.0519606	24	16	24	0.251143
Sox5	0.0519606	24	16	24	0.251143
Foxj2	0.0488327	24	12	24	0.251143
Zfp608	0.0519606	24	16	24	0.251143
Pnldc1	0.0519019	20	20	24	0.251143
Slc35b2	0.053885	12	8	24	0.251385
Nfe2l1	0.053885	24	16	24	0.251385
Kmt2d	0.053885	24	16	24	0.251385
Gigyf1	0.053885	24	16	24	0.251385
Cpn1	0.053885	24	8	24	0.251385
Mrnip	0.053885	24	16	24	0.251385
Egfl8	0.053885	24	8	24	0.251385
Bbs10	0.0537556	12	20	24	0.251385
Vps37b	0.053885	24	8	24	0.251385
Zfp335	0.053885	24	16	24	0.251385
Rfc5	0.053885	24	16	24	0.251385
Stat5b	0.053885	24	16	24	0.251385
B3gat3	0.053885	24	16	24	0.251385
Sigmar1	0.053885	24	16	24	0.251385
Slc45a3	0.053885	24	16	24	0.251385
Tesk1	0.053885	24	16	24	0.251385
Aox1	0.053885	24	16	24	0.251385
Acsf2	0.053885	24	16	24	0.251385
Zfpm1	0.053885	24	16	24	0.251385
Adar	0.053885	24	16	24	0.251385
Sgk2	0.053885	24	16	24	0.251385
Cpsf4	0.053885	24	16	24	0.251385
Cth	0.053885	24	8	24	0.251385
Bptf	0.053885	24	16	24	0.251385
Elf5	0.053885	24	16	24	0.251385
Hsd11b2	0.053885	24	16	24	0.251385
Snrnp27	0.053885	24	16	24	0.251385
Dlat	0.053885	24	8	24	0.251385
Ctcf	0.053885	24	8	24	0.251385
Igfbp2	0.053885	24	16	24	0.251385
Mob1a	0.053885	24	8	24	0.251385
Tfap2a	0.053133	24	8	24	0.251385
St6gal1	0.053885	24	16	24	0.251385
Idh3a	0.053885	24	8	24	0.251385
Cpeb3	0.053885	24	8	24	0.251385
Nrip1	0.053885	24	8	24	0.251385
Lrrc8d	0.053885	24	16	24	0.251385
Fam57a	0.053885	20	8	24	0.251385
Tacc2	0.053133	24	16	24	0.251385
4933406M09Rik	0.053885	20	8	24	0.251385
Herpud1	0.0558095	12	8	24	0.253315
Rtp3	0.0556092	24	20	24	0.253315
Ptov1	0.0558095	24	8	24	0.253315
Dapk3	0.0558095	24	8	24	0.253315
Akr1c6	0.0558095	4	16	24	0.253315
Scaf1	0.0558095	24	8	24	0.253315
Gabarapl1	0.0558095	24	16	24	0.253315
Dnase1l2	0.0556092	24	12	24	0.253315
Tjp3	0.0552583	24	8	24	0.253315
Sec16a	0.0556092	24	20	24	0.253315
Galt	0.0556092	20	20	24	0.253315
Lap3	0.0558095	24	8	24	0.253315
Fam222b	0.0558095	24	8	24	0.253315
Prkar1a	0.0558095	24	8	24	0.253315
Pxdc1	0.0558095	24	16	24	0.253315
Slc16a11	0.0558095	24	16	24	0.253315
Tmem216	0.0558095	24	8	24	0.253315
Ptpn23	0.0558095	24	16	24	0.253315
Rbfox2	0.0558095	24	16	24	0.253315
Hebp1	0.0558095	24	16	24	0.253315
Rhbdd3	0.0552583	24	16	24	0.253315
Atp5g1	0.0558095	24	8	24	0.253315
Usp36	0.0558095	20	16	24	0.253315
C2cd2	0.0558095	24	8	24	0.253315
Kifc3	0.0556092	20	20	24	0.253315
Tsc22d4	0.0556092	20	20	24	0.253315
Gosr2	0.0558095	24	8	24	0.253315
Rab13	0.0558095	24	16	24	0.253315
Rabif	0.0551686	24	8	24	0.253315
Naa40	0.0552583	20	16	24	0.253315
Cenpm	0.0556092	20	20	24	0.253315
Nudt19	0.0556092	8	20	24	0.253315
Mug1	0.0573837	24	16	24	0.255986
Ddost	0.057734	24	16	24	0.255986
Erbb3	0.057734	24	16	24	0.255986
Tbc1d17	0.057734	24	16	24	0.255986
Tmem214	0.057734	4	8	24	0.255986
Daxx	0.0567818	24	16	24	0.255986
Tmem86b	0.0573837	24	16	24	0.255986
Taok2	0.057734	24	8	24	0.255986
Cdk8	0.057734	24	8	24	0.255986
Ephx1	0.057734	24	16	24	0.255986
Rer1	0.057734	24	8	24	0.255986
Cmtm8	0.057734	24	16	24	0.255986
Hadh	0.057734	24	16	24	0.255986
Dnajc14	0.0567818	24	20	24	0.255986
Ube2z	0.057734	24	8	24	0.255986
Rtfdc1	0.0567818	24	4	24	0.255986
Zfp235	0.0573837	24	8	24	0.255986
Ppp1r13b	0.057734	24	16	24	0.255986
Eif4e2	0.057734	24	8	24	0.255986
Cox6c	0.057734	12	8	24	0.255986
Hexb	0.057734	24	16	24	0.255986
Nat8	0.057734	20	8	24	0.255986
Dcaf5	0.057734	24	8	24	0.255986
Ccdc127	0.0574673	12	8	24	0.255986
Arid1b	0.0573837	24	16	24	0.255986
Supt4a	0.057734	24	16	24	0.255986
Pitpnb	0.0573837	24	16	24	0.255986
Notch4	0.0573837	20	16	24	0.255986
Pnrc1	0.0582931	4	8	24	0.257826
Tars2	0.0582931	20	16	24	0.257826
Igf2bp3	0.0582931	24	8	24	0.257826
Psmc1	0.0584709	20	20	24	0.258399
Ptch1	0.0590531	16	20	24	0.260757
U2af1	0.059509	24	8	24	0.261751
Rpl18	0.059509	20	8	24	0.261751
Dnlz	0.059766	20	12	24	0.261751
Aarsd1	0.059766	20	16	24	0.261751
Gga1	0.059766	24	12	24	0.261751
Gm15800	0.059766	24	8	24	0.261751
Ppp6r2	0.059766	24	16	24	0.261751
Gosr1	0.059766	24	16	24	0.261751
Atp6v1d	0.059509	12	16	24	0.261751
Tm4sf4	0.059509	12	8	24	0.261751
Cgnl1	0.0606248	24	12	24	0.265079
Ppp1r36	0.0606248	24	12	24	0.265079
Asl	0.0613244	12	20	24	0.267484
Polr3gl	0.0613244	20	20	24	0.267484
Snx1	0.0613244	24	16	24	0.267484
Zfp687	0.0616343	24	16	24	0.268182
Zkscan17	0.0616343	24	16	24	0.268182
Tmem143	0.0616343	20	16	24	0.268182
Mnt	0.0620647	24	16	24	0.269617
Stx1a	0.0620647	20	16	24	0.269617
Gnptg	0.0630287	20	20	24	0.273583
Zfp36l1	0.0637596	24	16	24	0.275419
Tsc22d3	0.0637596	16	16	24	0.275419
Slc35d2	0.0635956	24	20	24	0.275419
Rnf41	0.0637596	20	8	24	0.275419
Fam159a	0.0637596	20	16	24	0.275419
Lars2	0.0637596	20	16	24	0.275419
Serinc3	0.0643634	16	12	24	0.27758
Prrc2b	0.0643634	24	12	24	0.27758
Txnip	0.0655499	24	4	24	0.280666
Gnai2	0.0655499	20	20	24	0.280666
Riok3	0.0655499	24	20	24	0.280666
Pabpc1	0.0655499	16	4	24	0.280666
Rbck1	0.0655499	20	20	24	0.280666
Rps24	0.0655499	12	20	24	0.280666
Itga2b	0.0655499	20	20	24	0.280666
Lhfpl5	0.0655499	8	4	24	0.280666
Map4k3	0.0655499	4	4	24	0.280666
Myo1c	0.0662626	24	16	24	0.283492
Eif4a1	0.068071	12	20	24	0.288241
Plk3	0.068071	24	4	24	0.288241
Rnase4	0.068071	24	20	24	0.288241
Flii	0.068071	20	20	24	0.288241
Hsd17b14	0.068071	20	20	24	0.288241
Parp3	0.068071	20	20	24	0.288241
Mcmbp	0.068071	12	20	24	0.288241
Aanat	0.068071	20	20	24	0.288241
Clint1	0.068071	4	4	24	0.288241
Snap29	0.068071	20	20	24	0.288241
Mark2	0.068071	20	20	24	0.288241
Rps6ka1	0.068071	20	20	24	0.288241
Zcchc11	0.068071	16	4	24	0.288241
Alb	0.0705922	12	20	24	0.292906
Malat1	0.0705922	12	20	24	0.292906
Id2	0.0705922	24	20	24	0.292906
Nfkbia	0.0705922	12	20	24	0.292906
Wbp1	0.0705922	4	4	24	0.292906
Cdk9	0.0705922	20	20	24	0.292906
Mia2	0.0705922	12	20	24	0.292906
Fbxo22	0.0705922	12	20	24	0.292906
Ip6k1	0.0705922	20	20	24	0.292906
Pigs	0.0705922	20	20	24	0.292906
Mybpc3	0.0705922	20	20	24	0.292906
Rp9	0.0705922	24	4	24	0.292906
Dcakd	0.0705922	20	20	24	0.292906
Fam13b	0.0705922	24	20	24	0.292906
Ran	0.0705922	4	4	24	0.292906
Slc25a33	0.0702364	24	12	24	0.292906
Pllp	0.0705922	20	20	24	0.292906
Nup214	0.0705922	20	20	24	0.292906
Epor	0.0705922	20	20	24	0.292906
Scpep1	0.0705922	20	20	24	0.292906
Chmp3	0.0705922	12	20	24	0.292906
Ptges	0.0705922	20	20	24	0.292906
Tango6	0.0705922	20	20	24	0.292906
Depdc5	0.0705922	24	4	24	0.292906
Tmem260	0.0705922	24	20	24	0.292906
Shf	0.0705922	20	20	24	0.292906
Pim3	0.0731133	12	20	24	0.296546
Sult1a1	0.0756345	12	20	24	0.296546
Il18bp	0.0756345	24	20	24	0.296546
Atn1	0.0756345	24	4	24	0.296546
Plin2	0.0756345	24	20	24	0.296546
Zbtb5	0.0756345	24	20	24	0.296546
Zkscan1	0.0756345	24	20	24	0.296546
Zfp445	0.0731133	12	20	24	0.296546
Retsat	0.0756345	24	4	24	0.296546
Tmem120a	0.0729378	16	12	24	0.296546
Pdia4	0.0756345	4	4	24	0.296546
Gpld1	0.0756345	12	20	24	0.296546
Kcnk5	0.0756345	12	20	24	0.296546
Pon1	0.0756392	24	16	24	0.296546
Tpcn1	0.0756345	24	4	24	0.296546
9130023H24Rik	0.0756345	12	20	24	0.296546
Ewsr1	0.0756345	12	20	24	0.296546
Cpeb4	0.0756345	24	20	24	0.296546
Hectd3	0.075781	24	12	24	0.296546
Srp68	0.0736251	24	16	24	0.296546
Slc25a13	0.0756345	12	20	24	0.296546
Zfp809	0.0731133	12	20	24	0.296546
Sfxn2	0.075781	20	12	24	0.296546
Iqgap2	0.0756345	12	20	24	0.296546
Zfp710	0.0756345	20	20	24	0.296546
Gtpbp2	0.0731133	20	20	24	0.296546
Rrbp1	0.0756345	4	4	24	0.296546
Impa1	0.0756345	24	20	24	0.296546
Acads	0.0756345	20	20	24	0.296546
Irf6	0.0756345	20	20	24	0.296546
Gprc5c	0.0756345	24	4	24	0.296546
Zfp746	0.0756345	24	4	24	0.296546
Cxcl16	0.0731133	20	20	24	0.296546
Vasn	0.0731133	20	20	24	0.296546
Pfkfb2	0.0756345	12	20	24	0.296546
Naga	0.075781	24	12	24	0.296546
Morn3	0.0728664	24	16	24	0.296546
Napa	0.075781	24	12	24	0.296546
Pecam1	0.0756345	20	20	24	0.296546
Chmp1a	0.075781	24	12	24	0.296546
Capn10	0.0756392	24	16	24	0.296546
Mark3	0.075781	20	12	24	0.296546
Ptp4a1	0.0731133	12	20	24	0.296546
Hes7	0.075781	20	12	24	0.296546
Cenpa	0.0731133	20	20	24	0.296546
Mtfr1	0.0756345	12	20	24	0.296546
Uvrag	0.0728664	20	20	24	0.296546
Armc7	0.0756345	20	20	24	0.296546
Naa60	0.0731133	12	20	24	0.296546
Zc3h7b	0.0731133	20	20	24	0.296546
Itgal	0.0756345	20	20	24	0.296546
Limd1	0.0731133	20	20	24	0.296546
Tomm70a	0.0756345	12	20	24	0.296546
Usp33	0.0756345	12	20	24	0.296546
Arf3	0.0731133	20	20	24	0.296546
Palm	0.0756345	20	20	24	0.296546
Fam53c	0.0747689	20	16	24	0.296546
Adsl	0.0756345	20	20	24	0.296546
Sav1	0.0756345	12	20	24	0.296546
AB124611	0.0756345	20	20	24	0.296546
Chd9	0.0756345	12	20	24	0.296546
Sh3glb1	0.0756345	12	20	24	0.296546
Zzz3	0.0756345	12	20	24	0.296546
Acap2	0.0728664	20	16	24	0.296546
Phldb2	0.0729378	4	16	24	0.296546
Arv1	0.0756345	8	4	24	0.296546
Fxyd3	0.0756345	20	20	24	0.296546
Ptpn21	0.0756345	20	20	24	0.296546
Zyg11b	0.0756345	24	4	24	0.296546
Notch3	0.0756345	20	20	24	0.296546
Lats2	0.0756345	20	20	24	0.296546
Nudt2	0.0756345	20	20	24	0.296546
Gng7	0.0756345	20	20	24	0.296546
Mta3	0.0756345	20	20	24	0.296546
Gas6	0.0731133	20	20	24	0.296546
Swt1	0.0756345	12	20	24	0.296546
Trpm8	0.0756345	20	20	24	0.296546
Sfxn3	0.0756345	20	20	24	0.296546
Ovca2	0.0766928	20	20	24	0.299677
Tmed9	0.0766928	4	8	24	0.299677
Bco2	0.0783589	24	16	24	0.305965
Tatdn1	0.0786957	12	8	24	0.306833
Atxn7l2	0.0786957	24	12	24	0.306833
Gpx4	0.0797605	24	8	24	0.310759
Gfm2	0.0809597	20	12	24	0.314974
Nr1d2	0.0809597	16	4	24	0.314974
Agt	0.0817658	24	8	24	0.317419
Dda1	0.0817658	24	16	24	0.317419
Zc3h8	0.0817658	12	16	24	0.317419
Acin1	0.0827529	24	8	24	0.320154
Irgq	0.0827529	24	8	24	0.320154
Deaf1	0.0827529	24	16	24	0.320154
Bcdin3d	0.0828283	20	20	24	0.320154
Sema6b	0.0828283	20	20	24	0.320154
Nde1	0.0828283	24	16	24	0.320154
Sec11a	0.0837412	4	4	24	0.323449
Cyp1a2	0.084333	12	16	24	0.32387
Nr0b2	0.084333	12	4	24	0.32387
Tprgl	0.084333	20	20	24	0.32387
Ces4a	0.084333	20	12	24	0.32387
Myh7b	0.084333	20	20	24	0.32387
2310022B05Rik	0.084333	20	20	24	0.32387
Selenof	0.084333	4	4	24	0.32387
Dll1	0.084333	20	20	24	0.32387
Dmwd	0.0851727	24	16	24	0.325464
B3gnt4	0.0851727	24	16	24	0.325464
Atp5j	0.0851727	16	16	24	0.325464
Gfra1	0.0851727	16	16	24	0.325464
Matk	0.0851727	24	16	24	0.325464
Fndc11	0.0851727	24	16	24	0.325464
Pitx2	0.0851727	20	16	24	0.325464
Coil	0.085896	20	20	24	0.327994
Glrx5	0.086201	20	8	24	0.328457
Mrm1	0.086201	20	16	24	0.328457
Mocos	0.086201	24	16	24	0.328457
Nxph4	0.0877063	20	20	24	0.331837
Lime1	0.0872304	24	4	24	0.331837
Tmprss9	0.0877063	20	20	24	0.331837
Ptges2	0.0877063	16	12	24	0.331837
Ecsit	0.0877063	20	20	24	0.331837
Ercc3	0.0877063	24	16	24	0.331837
Ehhadh	0.0877063	20	20	24	0.331837
Axin1	0.0877063	20	20	24	0.331837
Ap3b1	0.0877063	24	16	24	0.331837
Ppt1	0.0877063	24	12	24	0.331837
Fam32a	0.0885401	12	8	24	0.333261
Romo1	0.0885796	4	8	24	0.333261
Klf10	0.0885401	12	16	24	0.333261
Atat1	0.0885796	24	8	24	0.333261
Cntrl	0.0885796	24	8	24	0.333261
Pip5k1a	0.0885796	24	8	24	0.333261
Mettl16	0.0885796	24	8	24	0.333261
Itfg2	0.0885796	8	8	24	0.333261
Selenbp2	0.0889747	16	16	24	0.334278
Tgfb1	0.0889747	24	16	24	0.334278
Slc35c1	0.0891581	24	12	24	0.334499
Cd274	0.0891581	4	12	24	0.334499
Fcgrt	0.089649	24	16	24	0.335169
Opa3	0.089649	24	16	24	0.335169
Desi1	0.089649	20	16	24	0.335169
Urgcp	0.089649	24	8	24	0.335169
Zc3hav1	0.089649	24	12	24	0.335169
Serpina3m	0.0910797	12	20	24	0.336762
Stat5a	0.0910797	24	16	24	0.336762
5830473C10Rik	0.0910797	24	20	24	0.336762
AI464131	0.0910797	20	20	24	0.336762
Rpsa	0.0910797	16	16	24	0.336762
Szrd1	0.0910797	20	20	24	0.336762
Polr1b	0.0910797	20	16	24	0.336762
Fam65a	0.0910797	20	20	24	0.336762
Sesn2	0.0910797	24	12	24	0.336762
Psen1	0.0910797	20	20	24	0.336762
Snta1	0.0907196	20	20	24	0.336762
Ikbkb	0.0910797	24	12	24	0.336762
Rab3d	0.0910797	24	12	24	0.336762
Kctd10	0.0910797	20	20	24	0.336762
Scd2	0.0910797	20	20	24	0.336762
Lck	0.0910797	20	20	24	0.336762
Atp5d	0.093097	20	12	24	0.338621
Repin1	0.093097	24	16	24	0.338621
Il23a	0.0927244	24	12	24	0.338621
Ddx39	0.092682	24	16	24	0.338621
D10Jhu81e	0.0919865	24	16	24	0.338621
Inpp5k	0.093097	24	16	24	0.338621
Pxn	0.093097	24	16	24	0.338621
Zfp668	0.092682	24	16	24	0.338621
Kansl2	0.093097	24	8	24	0.338621
Coq9	0.0919865	24	16	24	0.338621
Gemin7	0.093097	20	12	24	0.338621
Cic	0.093097	24	16	24	0.338621
Ppm1b	0.093097	24	16	24	0.338621
Anapc5	0.093097	24	16	24	0.338621
Smlr1	0.0919865	12	8	24	0.338621
Rsad1	0.0919865	24	16	24	0.338621
Gcnt7	0.0927244	24	12	24	0.338621
Acacb	0.092682	20	16	24	0.338621
Trim14	0.092682	24	16	24	0.338621
Gm11437	0.0927244	24	12	24	0.338621
Stab2	0.0927244	24	12	24	0.338621
Xpo6	0.093097	24	16	24	0.338621
Naa20	0.092682	24	8	24	0.338621
Atl1	0.092682	16	16	24	0.338621
Txnl4b	0.094453	12	20	24	0.341239
Ttpal	0.094453	24	4	24	0.341239
Aldh7a1	0.094453	24	16	24	0.341239
Rasip1	0.094453	20	20	24	0.341239
Crebzf	0.094453	16	4	24	0.341239
Ddx41	0.094453	20	20	24	0.341239
Prpsap2	0.094453	24	4	24	0.341239
Ccdc159	0.094453	24	12	24	0.341239
H2-Eb1	0.094453	20	20	24	0.341239
Mccc2	0.094453	20	20	24	0.341239
Cyb5a	0.0965451	12	8	24	0.341665
Trp53inp2	0.0965451	24	8	24	0.341665
Noxo1	0.0962907	20	12	24	0.341665
Polg2	0.0965451	24	8	24	0.341665
1810011O10Rik	0.0965451	16	16	24	0.341665
Aqp9	0.0963893	24	16	24	0.341665
Nr1i2	0.0965451	12	16	24	0.341665
Osbpl1a	0.0965451	16	16	24	0.341665
Cactin	0.0963893	24	16	24	0.341665
Scarb1	0.0965451	24	16	24	0.341665
H2-T23	0.0963893	24	16	24	0.341665
Fis1	0.0962907	20	12	24	0.341665
Slc39a2	0.0963893	24	16	24	0.341665
Atp4a	0.0962907	20	12	24	0.341665
Odf3b	0.0965451	24	16	24	0.341665
Senp5	0.0963893	24	8	24	0.341665
Nub1	0.0962907	24	12	24	0.341665
Rbm34	0.0953934	24	8	24	0.341665
Iws1	0.0965451	16	16	24	0.341665
Sephs1	0.0965451	20	16	24	0.341665
She	0.0965451	20	16	24	0.341665
Uqcrc2	0.0963893	16	16	24	0.341665
Zfp830	0.0962907	8	12	24	0.341665
Mfsd4a	0.0965451	24	16	24	0.341665
Pfkfb3	0.0953934	16	16	24	0.341665
Pcnx	0.0965451	24	8	24	0.341665
Tatdn3	0.0962907	24	12	24	0.341665
Fn3krp	0.0965451	20	8	24	0.341665
Nup160	0.0963893	4	8	24	0.341665
Mapkap1	0.0963893	20	16	24	0.341665
Abhd5	0.0962907	20	12	24	0.341665
Sephs2	0.103804	12	8	24	0.342923
Inhbe	0.102207	12	8	24	0.342923
Clic3	0.0988003	24	16	24	0.342923
Gsta3	0.0972504	12	8	24	0.342923
Uox	0.100097	12	8	24	0.342923
Nudt16l1	0.100097	24	8	24	0.342923
Emc9	0.1012	24	8	24	0.342923
Slc9a3r1	0.103441	12	16	24	0.342923
Pxmp4	0.103804	24	8	24	0.342923
Dnase2b	0.100097	12	8	24	0.342923
Ifitm3	0.0999931	12	8	24	0.342923
Endog	0.1012	24	4	24	0.342923
Slc26a10	0.103804	24	16	24	0.342923
Atxn2l	0.101041	4	4	24	0.342923
Mtif3	0.103804	24	16	24	0.342923
Sh3bp5	0.103804	24	16	24	0.342923
0610010K14Rik	0.103423	20	12	24	0.342923
Ubr4	0.103804	24	16	24	0.342923
Ccs	0.0999931	24	8	24	0.342923
Sbno2	0.0972504	24	16	24	0.342923
Gnl3	0.103441	16	16	24	0.342923
Klhdc7b	0.103804	24	16	24	0.342923
Tmem258	0.1012	4	4	24	0.342923
Shox2	0.103804	24	8	24	0.342923
Rps3	0.0978263	24	4	24	0.342923
Igfbp1	0.100852	24	16	24	0.342923
Spag7	0.103804	24	8	24	0.342923
Tns1	0.100024	20	12	24	0.342923
Atxn7l3b	0.1012	4	16	24	0.342923
Dnaja3	0.103804	24	8	24	0.342923
Acrbp	0.0999931	24	16	24	0.342923
Gid8	0.100024	8	8	24	0.342923
Elovl5	0.103804	24	16	24	0.342923
Abcb11	0.100097	24	8	24	0.342923
Creld2	0.103441	4	8	24	0.342923
Gdf1	0.0978263	12	4	24	0.342923
Cers1	0.0978263	12	4	24	0.342923
Nfe2l3	0.100852	24	8	24	0.342923
Cyp4f14	0.102207	16	16	24	0.342923
Chrnb1	0.0988003	24	16	24	0.342923
Gdpd3	0.1012	20	20	24	0.342923
Srebf2	0.0978263	20	20	24	0.342923
Zfp395	0.103804	24	16	24	0.342923
Sumo3	0.103804	24	16	24	0.342923
Zc3h18	0.1012	24	12	24	0.342923
Map4k2	0.0978263	20	20	24	0.342923
Ggact	0.103441	24	16	24	0.342923
Gtf3c2	0.103441	24	8	24	0.342923
Nek9	0.100097	24	8	24	0.342923
Cmas	0.103804	24	16	24	0.342923
Gltscr1l	0.1012	20	20	24	0.342923
Atf1	0.103441	20	8	24	0.342923
Pcyt1a	0.103804	24	8	24	0.342923
Sart1	0.0978263	20	20	24	0.342923
1700017B05Rik	0.103804	24	16	24	0.342923
Rnf220	0.103441	24	16	24	0.342923
Adcy6	0.103804	24	16	24	0.342923
Ephb4	0.103804	24	16	24	0.342923
Ube2h	0.103804	24	8	24	0.342923
Zfp688	0.103804	24	16	24	0.342923
Mmp14	0.0978263	20	20	24	0.342923
Foxc1	0.1012	20	12	24	0.342923
Rcn3	0.1012	20	20	24	0.342923
Arhgef18	0.103804	24	16	24	0.342923
Ncbp2	0.100097	24	16	24	0.342923
Snrpe	0.103804	12	16	24	0.342923
Fsd1	0.103804	20	8	24	0.342923
Ets2	0.103804	24	16	24	0.342923
Ctsf	0.1012	20	20	24	0.342923
Tmem110	0.0999931	24	16	24	0.342923
Zfp653	0.0978263	20	20	24	0.342923
Uts2	0.1012	12	12	24	0.342923
Dhx37	0.103804	20	16	24	0.342923
Ghrl	0.1012	20	20	24	0.342923
Pacsin2	0.103804	8	8	24	0.342923
Camk2g	0.1012	20	20	24	0.342923
Pdpr	0.103441	24	12	24	0.342923
Cyp3a11	0.0999931	24	8	24	0.342923
Man1b1	0.0988003	20	16	24	0.342923
Mrpl19	0.100097	24	8	24	0.342923
Dstn	0.0971552	24	12	24	0.342923
Tmem2	0.103804	24	8	24	0.342923
Pak2	0.103423	20	12	24	0.342923
Sowahb	0.102257	20	20	24	0.342923
Hipk3	0.1012	24	16	24	0.342923
Rbl2	0.1012	24	4	24	0.342923
Zc3hc1	0.103804	20	16	24	0.342923
Slc17a1	0.103441	24	8	24	0.342923
Oxsr1	0.103804	24	16	24	0.342923
Ywhah	0.102257	20	4	24	0.342923
Neurl3	0.0999931	20	16	24	0.342923
Vwa8	0.1012	12	16	24	0.342923
Map3k10	0.103804	24	16	24	0.342923
Gbas	0.103441	24	16	24	0.342923
Zfp142	0.102257	24	8	24	0.342923
Rad17	0.0978263	16	4	24	0.342923
Rpp25l	0.103423	24	12	24	0.342923
Lat2	0.0999931	20	16	24	0.342923
Cdc42bpa	0.103804	24	8	24	0.342923
Zfp821	0.0988003	24	16	24	0.342923
Rnf145	0.103441	20	16	24	0.342923
Bmp2	0.0999931	24	8	24	0.342923
Psmb1	0.100097	16	16	24	0.342923
Zbtb20	0.100097	16	16	24	0.342923
Eif2ak3	0.0998571	4	12	24	0.342923
Hmg20a	0.103804	24	16	24	0.342923
Sdhaf2	0.1012	24	4	24	0.342923
Tmem17	0.0998571	20	12	24	0.342923
Cpsf3	0.103871	20	20	24	0.342933
Dbp	0.107511	12	16	24	0.344507
Igfbp4	0.111218	12	16	24	0.344507
Nr1d1	0.10699	8	12	24	0.344507
Rps21	0.111218	12	8	24	0.344507
Il4i1	0.111218	24	16	24	0.344507
Sqstm1	0.111218	24	16	24	0.344507
Gjb2	0.111218	12	8	24	0.344507
Lenep	0.107511	24	8	24	0.344507
Cbx4	0.111218	24	16	24	0.344507
Wfikkn1	0.107511	24	16	24	0.344507
Tmed1	0.111218	24	8	24	0.344507
C4b	0.111218	24	8	24	0.344507
Acaa2	0.111218	12	8	24	0.344507
Cyp3a25	0.110517	24	20	24	0.344507
Lrrc14	0.111218	24	8	24	0.344507
Nol7	0.111218	12	8	24	0.344507
Tgoln1	0.111218	24	16	24	0.344507
Tkfc	0.108814	16	4	24	0.344507
Spag8	0.107511	24	16	24	0.344507
Zfp446	0.111218	24	8	24	0.344507
1810055G02Rik	0.111218	12	16	24	0.344507
Tnfaip8l2	0.111218	24	16	24	0.344507
Psme2	0.111218	24	16	24	0.344507
Epha1	0.111218	12	16	24	0.344507
Zfp324	0.110438	4	4	24	0.344507
Plxnb2	0.111218	24	16	24	0.344507
Plekhm2	0.111218	24	16	24	0.344507
Ctsb	0.111218	24	16	24	0.344507
Wbp2	0.111218	24	16	24	0.344507
Sptbn2	0.111218	24	16	24	0.344507
Gck	0.110517	12	20	24	0.344507
Hmg20b	0.110517	20	20	24	0.344507
Lpar6	0.107511	12	8	24	0.344507
Serpina12	0.107511	16	16	24	0.344507
Pi4kb	0.111218	24	16	24	0.344507
Tnfaip1	0.107511	24	8	24	0.344507
Snx21	0.111218	24	16	24	0.344507
Limd2	0.107511	24	16	24	0.344507
Zfp655	0.110438	12	20	24	0.344507
Abcc3	0.107511	24	16	24	0.344507
Psmd3	0.110438	24	8	24	0.344507
Ushbp1	0.107511	24	16	24	0.344507
Crtc2	0.111218	24	16	24	0.344507
Elmod3	0.110438	20	20	24	0.344507
Cdc42bpb	0.110517	20	20	24	0.344507
Psmd13	0.107511	24	8	24	0.344507
Phkg2	0.110517	20	20	24	0.344507
Mlycd	0.111218	24	16	24	0.344507
Orai1	0.110517	20	20	24	0.344507
Mmd	0.111218	24	16	24	0.344507
Grsf1	0.110517	12	20	24	0.344507
Ube2r2	0.111218	24	16	24	0.344507
Pm20d1	0.111218	24	16	24	0.344507
Inf2	0.111218	24	16	24	0.344507
Polr2m	0.10699	24	12	24	0.344507
Lsg1	0.107511	24	16	24	0.344507
Faf2	0.107511	24	16	24	0.344507
Lect2	0.10699	4	12	24	0.344507
Xpot	0.111218	24	8	24	0.344507
E2f8	0.106266	24	4	24	0.344507
Bik	0.107511	24	16	24	0.344507
Tet3	0.107511	24	16	24	0.344507
Armc6	0.110438	24	16	24	0.344507
Snrnp70	0.104928	24	12	24	0.344507
Mrap	0.107511	24	8	24	0.344507
Ptpn9	0.107511	24	8	24	0.344507
Prkag1	0.106347	20	20	24	0.344507
Pigl	0.104928	20	20	24	0.344507
Kif20a	0.106347	20	16	24	0.344507
Ncor2	0.107511	20	16	24	0.344507
Papd5	0.111218	24	8	24	0.344507
Amhr2	0.111218	24	16	24	0.344507
Rnf6	0.107511	24	8	24	0.344507
Dixdc1	0.111218	24	16	24	0.344507
Xpo5	0.110517	20	20	24	0.344507
Txndc12	0.111218	24	16	24	0.344507
Ubn1	0.111218	24	8	24	0.344507
Lpar5	0.104676	20	20	24	0.344507
Parp4	0.104676	12	20	24	0.344507
Cyp4a14	0.111218	24	16	24	0.344507
Pmel	0.108814	24	12	24	0.344507
Adipoq	0.106347	24	16	24	0.344507
Zmym5	0.107511	12	16	24	0.344507
Rnf141	0.107511	24	16	24	0.344507
Nol11	0.111218	20	16	24	0.344507
Med26	0.107511	24	16	24	0.344507
Rep15	0.111218	8	8	24	0.344507
Pigc	0.111218	12	16	24	0.344507
Wdfy2	0.106347	24	16	24	0.344507
Rbbp5	0.111218	24	8	24	0.344507
Uggt1	0.110438	4	4	24	0.344507
Smim19	0.110517	20	20	24	0.344507
Wrap53	0.110438	20	20	24	0.344507
Plekhf1	0.111218	24	16	24	0.344507
Farp2	0.107511	24	8	24	0.344507
Hmox2	0.104928	16	16	24	0.344507
Ttbk1	0.110438	20	20	24	0.344507
Camsap1	0.107511	20	16	24	0.344507
Snx3	0.108814	12	20	24	0.344507
Bloc1s4	0.110517	20	4	24	0.344507
Orc3	0.107511	12	8	24	0.344507
Ubl3	0.111218	24	16	24	0.344507
AU040320	0.110438	20	20	24	0.344507
Tfcp2	0.110438	20	20	24	0.344507
Fam175a	0.111218	24	8	24	0.344507
Slc4a11	0.106266	20	20	24	0.344507
Gfm1	0.107511	16	16	24	0.344507
Akr7a5	0.1127	24	12	24	0.348895
Ndufb9	0.114528	16	16	24	0.350863
St3gal5	0.114767	12	20	24	0.350863
Tssk3	0.114528	24	16	24	0.350863
Hspd1	0.114767	12	20	24	0.350863
Nicn1	0.114767	20	20	24	0.350863
Map1lc3a	0.114528	4	4	24	0.350863
Abhd16a	0.114528	20	20	24	0.350863
Itpkc	0.114528	20	20	24	0.350863
Tspo	0.114528	20	20	24	0.350863
Birc5	0.114767	20	20	24	0.350863
Cfdp1	0.114767	20	20	24	0.350863
Psmb5	0.114774	24	16	24	0.350863
Ttll3	0.114767	20	20	24	0.350863
Dgka	0.114767	20	20	24	0.350863
Ctf2	0.114767	20	20	24	0.350863
Slc39a9	0.114767	20	20	24	0.350863
Aifm2	0.114528	24	4	24	0.350863
Atf6	0.114767	4	4	24	0.350863
Fam114a1	0.114528	20	20	24	0.350863
Rfwd3	0.114767	20	20	24	0.350863
Ppfibp2	0.114774	24	16	24	0.350863
Msra	0.114774	24	16	24	0.350863
Ttc32	0.116654	4	4	24	0.356407
Hrg	0.119018	24	20	24	0.359533
Cks1b	0.119018	20	20	24	0.359533
Zkscan3	0.119018	24	20	24	0.359533
Serinc4	0.119018	24	20	24	0.359533
1700037C18Rik	0.119018	12	20	24	0.359533
Nufip2	0.119018	12	20	24	0.359533
Itch	0.119018	12	20	24	0.359533
Timm23	0.119018	12	20	24	0.359533
Psmd8	0.119018	20	20	24	0.359533
Tmem120b	0.118618	20	16	24	0.359533
Rc3h1	0.119018	12	20	24	0.359533
Spg7	0.119018	20	20	24	0.359533
Gigyf2	0.119018	12	20	24	0.359533
Brix1	0.119018	4	4	24	0.359533
Foxp1	0.119018	24	4	24	0.359533
Ociad2	0.119018	20	20	24	0.359533
Clcn7	0.119018	20	20	24	0.359533
Rev1	0.119018	12	20	24	0.359533
Aebp2	0.119018	24	4	24	0.359533
Stk35	0.118618	20	8	24	0.359533
Erp27	0.120221	12	20	24	0.362555
Smim14	0.120221	24	12	24	0.362555
Tarbp1	0.120221	20	20	24	0.362555
Glud1	0.123269	12	20	24	0.368016
Ephx2	0.127519	24	4	24	0.368016
Surf1	0.127519	12	20	24	0.368016
Lpin2	0.12503	24	4	24	0.368016
Mat2a	0.127519	12	20	24	0.368016
Slc19a2	0.127519	24	20	24	0.368016
Pcdh1	0.12561	8	8	24	0.368016
C1rl	0.127519	24	20	24	0.368016
Ccnl2	0.127519	12	20	24	0.368016
Acly	0.127519	12	20	24	0.368016
Bhmt2	0.127519	12	20	24	0.368016
Nfe2l2	0.123269	24	20	24	0.368016
Sgf29	0.123269	12	20	24	0.368016
Hmbs	0.123269	4	4	24	0.368016
2610507B11Rik	0.127519	12	20	24	0.368016
Atad3a	0.127519	24	4	24	0.368016
Cp	0.127519	4	4	24	0.368016
Cited2	0.123269	24	20	24	0.368016
1700094D03Rik	0.127519	24	4	24	0.368016
Nedd4	0.127519	12	20	24	0.368016
Josd1	0.127519	24	4	24	0.368016
Ppp2ca	0.127519	12	20	24	0.368016
Sel1l	0.127519	4	4	24	0.368016
Sirt1	0.127519	12	20	24	0.368016
Gorasp2	0.127519	4	4	24	0.368016
Serpina9	0.123269	16	20	24	0.368016
Gle1	0.127519	20	20	24	0.368016
Nsun2	0.127519	24	20	24	0.368016
Etfb	0.127519	24	4	24	0.368016
Ncor1	0.127519	12	20	24	0.368016
Spatc1	0.123269	20	20	24	0.368016
Rere	0.127519	24	4	24	0.368016
Nop56	0.123269	12	20	24	0.368016
Mum1	0.123269	20	20	24	0.368016
Nrn1l	0.123269	8	4	24	0.368016
Mmab	0.123269	20	20	24	0.368016
Clip1	0.12503	20	20	24	0.368016
Klc4	0.12503	24	12	24	0.368016
Ireb2	0.127519	16	4	24	0.368016
Fam210b	0.127519	24	4	24	0.368016
Slc38a10	0.123269	20	20	24	0.368016
Bcl7a	0.127519	20	20	24	0.368016
Stat1	0.127519	12	4	24	0.368016
Itpr1	0.12503	24	4	24	0.368016
Dguok	0.123269	20	20	24	0.368016
Mkln1	0.127519	12	20	24	0.368016
Mapre3	0.127519	20	20	24	0.368016
Prcc	0.127519	20	20	24	0.368016
Vdac3	0.127519	12	20	24	0.368016
Actn1	0.127519	20	20	24	0.368016
Rft1	0.127519	20	20	24	0.368016
Adra1b	0.127519	4	4	24	0.368016
Klhl12	0.127519	24	4	24	0.368016
Sec23b	0.127519	4	4	24	0.368016
Ctrb1	0.127519	20	20	24	0.368016
Usp49	0.127519	20	20	24	0.368016
Pla2g6	0.126701	24	4	24	0.368016
Rogdi	0.127519	20	20	24	0.368016
Taf5l	0.127519	20	20	24	0.368016
Supt16	0.127519	12	20	24	0.368016
Dnajb9	0.127519	4	4	24	0.368016
Tbk1	0.127519	24	4	24	0.368016
Scgb1a1	0.127519	20	20	24	0.368016
Nostrin	0.127519	24	20	24	0.368016
Cdh1	0.123269	20	20	24	0.368016
Commd4	0.127519	20	20	24	0.368016
Mbnl1	0.123269	12	20	24	0.368016
Ankrd28	0.127519	12	20	24	0.368016
Ctss	0.127519	20	20	24	0.368016
Atxn7	0.127519	12	20	24	0.368016
Reep2	0.127519	20	20	24	0.368016
Mrps15	0.127519	20	20	24	0.368016
Thap4	0.127519	20	20	24	0.368016
Carmil1	0.127519	24	4	24	0.368016
Lama3	0.127519	24	4	24	0.368016
Pdlim5	0.123269	12	20	24	0.368016
Slc25a12	0.127519	20	20	24	0.368016
Azi2	0.127519	12	20	24	0.368016
9030624J02Rik	0.123269	20	20	24	0.368016
2810021J22Rik	0.127519	20	20	24	0.368016
Irf2	0.129838	12	20	24	0.374105
Eif3g	0.129838	24	12	24	0.374105
Hist1h4c	0.129838	8	12	24	0.374105
Atg2a	0.130441	24	16	24	0.375639
Bckdk	0.130846	20	20	24	0.3764
Copz1	0.130846	24	16	24	0.3764
Arhgef37	0.131769	24	4	24	0.378855
Ppox	0.134647	20	20	24	0.386301
Mbd1	0.134647	12	20	24	0.386301
Elovl6	0.134647	12	20	24	0.386301
R3hcc1l	0.134647	24	8	24	0.386301
Nr6a1	0.13507	24	16	24	0.387307
Park7	0.136079	20	20	24	0.389368
Cox5a	0.136079	12	20	24	0.389368
Dync1li2	0.136079	20	20	24	0.389368
Tmem242	0.136079	20	20	24	0.389368
Myh9	0.136636	24	8	24	0.390545
Cinp	0.136636	24	16	24	0.390545
Lsm10	0.140473	24	12	24	0.401297
Khk	0.141313	12	8	24	0.402626
Dynll1	0.141313	24	4	24	0.402626
1700102P08Rik	0.141313	24	20	24	0.402626
Polr2e	0.141313	20	20	24	0.402626
Thoc5	0.141313	24	4	24	0.402626
Scyl1	0.142101	24	12	24	0.404443
Trpc4ap	0.142101	24	8	24	0.404443
Polr1a	0.144248	24	4	24	0.410116
Them5	0.144248	24	8	24	0.410116
Proca1	0.144468	20	20	24	0.410526
Sebox	0.145876	16	16	24	0.412994
Mcat	0.145876	8	8	24	0.412994
Sdhb	0.145876	24	16	24	0.412994
Ankrd11	0.145876	24	16	24	0.412994
Ubqln4	0.145733	20	20	24	0.412994
Ykt6	0.145876	24	16	24	0.412994
Lsm7	0.145733	20	20	24	0.412994
Mkl1	0.146547	20	16	24	0.414239
Mesdc2	0.146547	24	16	24	0.414239
Tmem269	0.146547	20	20	24	0.414239
Il6ra	0.147567	12	20	24	0.415589
Qprt	0.147567	20	20	24	0.415589
Scnn1a	0.147567	24	16	24	0.415589
Fam102a	0.147567	20	12	24	0.415589
Sptan1	0.147567	20	20	24	0.415589
Pip4k2c	0.147567	20	16	24	0.415589
Tcp11l2	0.147567	24	12	24	0.415589
Sult2a8	0.151562	24	20	24	0.424833
Rassf5	0.151562	20	20	24	0.424833
Mlec	0.151562	4	4	24	0.424833
Cyr61	0.151562	4	4	24	0.424833
Tssk2	0.151278	24	12	24	0.424833
Tmem79	0.151278	20	16	24	0.424833
Sf3b1	0.151278	12	20	24	0.424833
Map2k1	0.150973	24	16	24	0.424833
Nsmce1	0.151278	20	16	24	0.424833
Cfb	0.153032	12	20	24	0.426947
Fads2	0.153032	12	16	24	0.426947
Edc3	0.153032	12	20	24	0.426947
Marveld1	0.153032	12	16	24	0.426947
Kctd6	0.153032	24	20	24	0.426947
Sdr9c7	0.153032	24	16	24	0.426947
Afp	0.153032	16	8	24	0.426947
Mbtd1	0.153032	16	16	24	0.426947
Jmy	0.153032	24	8	24	0.426947
Gabarapl2	0.153386	24	8	24	0.42771
4933411K16Rik	0.157391	12	4	24	0.434141
Inmt	0.156681	8	20	24	0.434141
Brd3	0.156681	24	16	24	0.434141
Myo18a	0.157391	20	20	24	0.434141
Plbd2	0.156681	24	16	24	0.434141
Ttyh2	0.156681	24	16	24	0.434141
Rnpepl1	0.156681	24	16	24	0.434141
Psmb8	0.157391	24	16	24	0.434141
Coq5	0.157391	24	12	24	0.434141
Mtf1	0.157391	20	20	24	0.434141
L3mbtl2	0.156681	20	20	24	0.434141
Tmem256	0.156681	24	16	24	0.434141
Saraf	0.156681	24	8	24	0.434141
Them4	0.156681	24	8	24	0.434141
Tmem14a	0.157391	24	4	24	0.434141
Cdr2l	0.156681	24	16	24	0.434141
Acp6	0.157391	20	20	24	0.434141
Gm996	0.157391	24	4	24	0.434141
1700003F12Rik	0.156681	24	16	24	0.434141
Mss51	0.157391	12	12	24	0.434141
N4bp1	0.157391	20	20	24	0.434141
Ndufs3	0.158123	20	12	24	0.435712
Ap5b1	0.158123	20	20	24	0.435712
Adh1	0.158498	12	20	24	0.435849
Hp	0.158498	12	20	24	0.435849
Cps1	0.158498	16	4	24	0.435849
Tbr1	0.158498	24	8	24	0.435849
H13	0.159521	24	16	24	0.438438
Elovl1	0.160294	24	12	24	0.440112
Dbndd2	0.160294	8	4	24	0.440112
D17H6S53E	0.163221	4	4	24	0.440482
Rnf123	0.163221	4	4	24	0.440482
Oat	0.162084	24	8	24	0.440482
Slc17a2	0.162084	12	20	24	0.440482
Cpn2	0.162084	24	8	24	0.440482
Trim56	0.163051	4	12	24	0.440482
Alkbh2	0.162084	24	16	24	0.440482
Aass	0.162084	16	16	24	0.440482
Lpgat1	0.163221	12	20	24	0.440482
Ndfip1	0.162084	24	16	24	0.440482
Rabgef1	0.162084	24	8	24	0.440482
Larp4b	0.162084	16	16	24	0.440482
Mlf2	0.163221	24	4	24	0.440482
Kcnrg	0.163221	12	4	24	0.440482
Tead3	0.162084	20	20	24	0.440482
P2rx4	0.163221	24	16	24	0.440482
Bak1	0.163051	24	16	24	0.440482
Med28	0.163221	24	16	24	0.440482
Acbd3	0.162084	24	8	24	0.440482
Spata2	0.163221	20	20	24	0.440482
Nfkbie	0.163221	20	20	24	0.440482
Six6	0.162084	24	8	24	0.440482
Ebpl	0.163221	24	4	24	0.440482
Mrps18a	0.163051	24	4	24	0.440482
Zdhhc7	0.163221	20	20	24	0.440482
Proser2	0.163051	24	8	24	0.440482
Pkp3	0.163221	20	20	24	0.440482
Arhgef40	0.162084	24	16	24	0.440482
Rell1	0.162084	24	16	24	0.440482
Lrig3	0.163221	12	20	24	0.440482
Prkd2	0.162084	24	16	24	0.440482
Piwil2	0.163221	20	8	24	0.440482
Dsn1	0.163221	20	20	24	0.440482
Adck2	0.162084	20	16	24	0.440482
Ube2n	0.164205	24	4	24	0.442916
Trafd1	0.166706	20	20	24	0.449437
Sec14l2	0.16905	24	20	24	0.451552
Acsl1	0.16905	12	20	24	0.451552
Klf15	0.16905	12	20	24	0.451552
Gucd1	0.16905	24	16	24	0.451552
Echdc2	0.16909	12	16	24	0.451552
Rreb1	0.16905	24	16	24	0.451552
Rbak	0.168666	24	16	24	0.451552
Atg16l1	0.16909	12	16	24	0.451552
Eif4a3	0.168666	24	8	24	0.451552
[truncated: 3,366 more rows]

## Sheet: XBP1 LKO 24h
	pVal	phase	peak.shape	period	adjP
Rnf125	3.89705e-06	24	16	24	0.0209077
Fga	0.000144021	24	16	24	0.0594365
Prpf8	2.82734e-05	20	4	24	0.0594365
Mfsd2a	0.000124414	12	16	24	0.0594365
Hcn3	0.000126739	12	16	24	0.0594365
Fam222b	0.000107411	20	4	24	0.0594365
Srp68	0.000107411	20	4	24	0.0594365
Sprtn	4.9002e-05	16	12	24	0.0594365
Dusp3	0.000107411	20	4	24	0.0594365
Ahr	0.000116004	24	20	24	0.0594365
Abca3	0.000144021	20	8	24	0.0594365
Zc3hav1	0.000138261	16	8	24	0.0594365
Pkig	0.000103115	20	4	24	0.0594365
Zfp36	0.000907491	12	12	24	0.0696245
Zfp36l1	0.000504244	4	8	24	0.0696245
Mup3	0.000856518	24	20	24	0.0696245
Elovl3	0.000259647	24	12	24	0.0696245
Cfb	0.000868035	12	12	24	0.0696245
Pitx3	0.000907491	24	12	24	0.0696245
Slc10a1	0.000927894	8	20	24	0.0696245
Sult1a1	0.000248828	16	12	24	0.0696245
Asgr1	0.000358303	20	4	24	0.0696245
Serpina1e	0.000996551	4	8	24	0.0696245
Pklr	0.000434017	12	16	24	0.0696245
Cish	0.000525255	16	8	24	0.0696245
Cldn34d	0.000358303	24	20	24	0.0696245
Per2	0.000974948	20	8	24	0.0696245
Kcnk5	0.000746285	16	12	24	0.0696245
Hdhd3	0.000946947	16	12	24	0.0696245
Il6st	0.000371573	12	4	24	0.0696245
Pomt1	0.000525255	20	8	24	0.0696245
Usp19	0.000999271	20	4	24	0.0696245
Frmd8	0.000446103	20	8	24	0.0696245
Klf13	0.000358303	20	4	24	0.0696245
Tns1	0.000446103	20	8	24	0.0696245
B4galt5	0.000892206	20	4	24	0.0696245
Insig2	0.000778732	24	12	24	0.0696245
Scnn1a	0.000999271	20	4	24	0.0696245
Med29	0.000856518	20	4	24	0.0696245
Kansl2	0.000927894	16	4	24	0.0696245
Slc16a5	0.000963582	20	4	24	0.0696245
Pola2	0.000999271	20	4	24	0.0696245
Phactr4	0.000868035	16	12	24	0.0696245
Pip4k2b	0.000345032	20	4	24	0.0696245
Oasl1	0.000481791	20	8	24	0.0696245
Kng2	0.000986403	4	12	24	0.0696245
Ergic1	0.000546265	20	8	24	0.0696245
D11Wsu47e	0.000856518	20	4	24	0.0696245
Notch2	0.000999271	20	4	24	0.0696245
Atp6v0a1	0.000546265	20	8	24	0.0696245
Aarsd1	0.000907491	16	12	24	0.0696245
Dlat	0.000241617	12	12	24	0.0696245
Pecam1	0.000963582	20	4	24	0.0696245
Gde1	0.000986403	16	12	24	0.0696245
Gnpat	0.000248828	16	12	24	0.0696245
Ccdc57	0.000746285	20	4	24	0.0696245
Pafah2	0.000525255	16	8	24	0.0696245
Sema6b	0.000331762	20	4	24	0.0696245
Sf3b4	0.000504244	16	8	24	0.0696245
Mvb12a	0.000907491	16	12	24	0.0696245
Fblim1	0.000892206	20	4	24	0.0696245
Icam1	0.000892206	20	4	24	0.0696245
Ing5	0.000525255	16	8	24	0.0696245
Prcc	0.000907491	16	12	24	0.0696245
Ptrhd1	0.000927894	20	4	24	0.0696245
F2r	0.000927894	12	20	24	0.0696245
Ccdc152	0.000963582	24	20	24	0.0696245
Arfgef2	0.000811179	20	4	24	0.0696245
Pdrg1	0.000907491	12	12	24	0.0696245
Ddx51	0.000999271	20	4	24	0.0696245
Mphosph8	0.000371573	24	20	24	0.0696245
Ttc25	0.000927894	20	4	24	0.0696245
Lsm7	0.000892206	20	4	24	0.0696245
Pts	0.000999271	24	20	24	0.0696245
Zbtb44	0.000963582	24	20	24	0.0696245
Adarb1	0.000713838	16	12	24	0.0696245
Traf3ip1	0.000248828	16	12	24	0.0696245
Fzr1	0.00103496	20	4	24	0.0706196
Deaf1	0.00103988	20	8	24	0.0706196
Ass1	0.0017173	16	16	24	0.0739634
Bhlhe40	0.00207976	12	20	24	0.0739634
Pex6	0.00149257	20	8	24	0.0739634
P4hb	0.00146242	16	8	24	0.0739634
Mif4gd	0.00200503	16	12	24	0.0739634
Itih1	0.00155746	20	16	24	0.0739634
Ndufa4l2	0.00231301	16	8	24	0.0739634
Fads3	0.00168725	12	16	24	0.0739634
Mknk2	0.00216641	20	4	24	0.0739634
Txnip	0.00242638	8	20	24	0.0739634
Etnk2	0.00142768	20	8	24	0.0739634
Prodh	0.00149257	12	16	24	0.0739634
Akr1c6	0.00221664	24	16	24	0.0739634
Atf5	0.00155746	4	8	24	0.0739634
Agt	0.00155746	20	8	24	0.0739634
Gabarap	0.00127857	16	16	24	0.0739634
Gabarapl1	0.00149257	8	8	24	0.0739634
Phb2	0.00242638	20	4	24	0.0739634
Crot	0.00140149	24	16	24	0.0739634
Adap2	0.00155746	20	8	24	0.0739634
Acly	0.00162236	20	8	24	0.0739634
Ubtf	0.00242638	20	4	24	0.0739634
1810055G02Rik	0.00149257	12	16	24	0.0739634
Safb2	0.00233973	20	4	24	0.0739634
Endog	0.00240939	16	8	24	0.0739634
Apoc4	0.00216641	20	4	24	0.0739634
Tef	0.00142768	12	16	24	0.0739634
E030018B13Rik	0.00242638	20	4	24	0.0739634
Erf	0.00225307	20	4	24	0.0739634
Ubr4	0.00162236	20	8	24	0.0739634
Inmt	0.00242638	8	20	24	0.0739634
Eno1	0.00155746	12	16	24	0.0739634
Zyx	0.00225307	20	4	24	0.0739634
St3gal5	0.00155746	20	8	24	0.0739634
Marveld1	0.00216641	20	4	24	0.0739634
Spen	0.00242638	20	4	24	0.0739634
Sfpq	0.00242638	24	20	24	0.0739634
Aoc2	0.00209221	16	12	24	0.0739634
Narf	0.00191786	16	12	24	0.0739634
Cpn2	0.00231301	20	8	24	0.0739634
Rhobtb1	0.00149257	20	8	24	0.0739634
Rps3	0.00155746	16	16	24	0.0739634
Tapbpl	0.00162236	16	8	24	0.0739634
Cox14	0.00155746	16	16	24	0.0739634
Cyth1	0.00216641	20	4	24	0.0739634
D17Wsu92e	0.00231301	20	8	24	0.0739634
Lipg	0.00140149	12	16	24	0.0739634
Ehd1	0.00242638	20	4	24	0.0739634
Zfp710	0.00242638	20	4	24	0.0739634
Mapkapk2	0.00242638	20	4	24	0.0739634
Adrm1	0.00155746	20	8	24	0.0739634
Rhog	0.00155746	20	8	24	0.0739634
Llgl2	0.00242638	20	4	24	0.0739634
Wdr6	0.00233973	20	4	24	0.0739634
Cth	0.00162236	24	16	24	0.0739634
Flnb	0.00168725	12	16	24	0.0739634
Deptor	0.00149257	8	8	24	0.0739634
Arpc3	0.00242638	20	4	24	0.0739634
Snrnp200	0.00233973	20	4	24	0.0739634
Psmd9	0.00207976	20	4	24	0.0739634
Sart1	0.00242638	20	4	24	0.0739634
Dhx8	0.00140149	16	16	24	0.0739634
Pitpna	0.00233973	20	4	24	0.0739634
Pxk	0.00146242	12	16	24	0.0739634
Rab4b	0.00155746	20	8	24	0.0739634
Fsd1	0.00155746	16	8	24	0.0739634
Il17rc	0.00207976	20	4	24	0.0739634
Usp48	0.00134055	12	16	24	0.0739634
Smad3	0.00242638	20	4	24	0.0739634
Coq5	0.00154201	16	12	24	0.0739634
Zfp568	0.00225307	16	4	24	0.0739634
Tpst1	0.00149257	20	8	24	0.0739634
Capzb	0.00216641	20	4	24	0.0739634
Srprb	0.00140149	16	8	24	0.0739634
Edem2	0.00112654	20	8	24	0.0739634
4931406C07Rik	0.00242638	24	20	24	0.0739634
Mrps18a	0.00207976	20	4	24	0.0739634
Hif1an	0.00242638	20	4	24	0.0739634
Acvr1b	0.00233973	20	4	24	0.0739634
Chac1	0.00233973	20	4	24	0.0739634
6330409D20Rik	0.00242638	20	4	24	0.0739634
Bcr	0.00233973	20	4	24	0.0739634
Rab13	0.00225307	20	4	24	0.0739634
Tiprl	0.00242638	24	20	24	0.0739634
Yars2	0.00242638	24	20	24	0.0739634
Anxa7	0.00225307	24	20	24	0.0739634
Capn2	0.00233973	20	4	24	0.0739634
2410002F23Rik	0.00162236	16	16	24	0.0739634
Vps4b	0.00207976	24	20	24	0.0739634
Tmed5	0.00225307	24	20	24	0.0739634
Zfp647	0.00242638	20	4	24	0.0739634
Frrs1	0.00242638	24	20	24	0.0739634
Gstm6	0.00217938	20	12	24	0.0739634
Rsbn1l	0.00242638	24	20	24	0.0739634
Nr1d2	0.00155746	12	8	24	0.0739634
Smtnl1	0.00162236	16	8	24	0.0739634
Smc3	0.00242638	24	20	24	0.0739634
Bcl2l1	0.00250576	20	8	24	0.0744888
Fdx1l	0.00251304	20	4	24	0.0744888
Adprhl2	0.00250576	16	8	24	0.0744888
Tmem62	0.00250576	24	16	24	0.0744888
Cyp2c54	0.00251304	24	20	24	0.0744888
Fasn	0.00280298	16	12	24	0.0783227
Aldh1l1	0.00280298	16	12	24	0.0783227
Asl	0.00280298	16	12	24	0.0783227
Arrdc3	0.00280298	8	12	24	0.0783227
Tomm6	0.00280298	20	12	24	0.0783227
Naca	0.00280298	16	12	24	0.0783227
Optn	0.00269852	12	16	24	0.0783227
Hes6	0.00280298	16	12	24	0.0783227
Hnf1b	0.00269852	20	8	24	0.0783227
Tnrc6c	0.00280298	16	12	24	0.0783227
Alg11	0.00268111	4	12	24	0.0783227
Apom	0.00292484	16	12	24	0.0784589
Rpl36	0.00292484	20	12	24	0.0784589
Habp2	0.00292484	20	12	24	0.0784589
Uqcr11	0.00292484	16	12	24	0.0784589
Zc3h18	0.00292484	16	12	24	0.0784589
Ppt2	0.00292484	16	12	24	0.0784589
Nsmce4a	0.00292484	16	12	24	0.0784589
B9d1	0.00292484	16	12	24	0.0784589
Fgb	0.00462603	24	20	24	0.0795469
Thrsp	0.00435877	12	16	24	0.0795469
Gcgr	0.00470747	20	8	24	0.0795469
Fads2	0.00435877	12	16	24	0.0795469
Tob2	0.0037617	20	8	24	0.0795469
Gps2	0.00418442	20	8	24	0.0795469
Hirip3	0.00539703	20	4	24	0.0795469
Stat2	0.00435877	20	8	24	0.0795469
Psmb10	0.00485767	16	12	24	0.0795469
Slc25a23	0.00418442	20	8	24	0.0795469
Lingo4	0.00528008	20	4	24	0.0795469
Wbp1l	0.00435877	20	8	24	0.0795469
Arhgef19	0.00520428	20	4	24	0.0795469
Lrrc14	0.00401006	20	8	24	0.0795469
Por	0.0037617	12	16	24	0.0795469
Esrra	0.00481878	20	4	24	0.0795469
Tmem120a	0.0037617	16	8	24	0.0795469
Irf9	0.00418442	20	8	24	0.0795469
Lgals9	0.00418442	20	16	24	0.0795469
Cdk9	0.00520428	20	4	24	0.0795469
Epha1	0.00481878	20	4	24	0.0795469
Prpsap1	0.00539703	20	4	24	0.0795469
Dock6	0.00470747	20	8	24	0.0795469
Sh3bp5	0.00470747	20	8	24	0.0795469
Alyref	0.00506888	20	12	24	0.0795469
0610010K14Rik	0.00520428	20	4	24	0.0795469
Bag6	0.00539703	20	4	24	0.0795469
Dedd	0.00485767	16	12	24	0.0795469
Baz2a	0.00401006	20	8	24	0.0795469
Adck5	0.00501153	20	4	24	0.0795469
Fads6	0.00520428	20	4	24	0.0795469
Gnai2	0.00520428	20	4	24	0.0795469
Ctsb	0.00520428	20	4	24	0.0795469
Crat	0.00470747	20	8	24	0.0795469
Tomm40	0.00520428	20	4	24	0.0795469
Srrt	0.00449022	16	12	24	0.0795469
Idh3b	0.00481878	20	4	24	0.0795469
Ift46	0.00323845	16	8	24	0.0795469
AI661453	0.00470747	20	8	24	0.0795469
Srsf9	0.0037617	20	8	24	0.0795469
Supt6	0.00485767	16	12	24	0.0795469
Dnajc16	0.00501153	20	4	24	0.0795469
Cables2	0.00481878	20	4	24	0.0795469
Eif3d	0.00501153	20	4	24	0.0795469
Rfx5	0.00539703	20	4	24	0.0795469
Uck1	0.00435877	20	8	24	0.0795469
Tulp2	0.00470747	20	8	24	0.0795469
Tmed9	0.00418442	16	8	24	0.0795469
Zfp740	0.00506888	16	12	24	0.0795469
Rrp36	0.00462603	20	4	24	0.0795469
Rnf10	0.00528008	20	4	24	0.0795469
Parp16	0.00435877	20	8	24	0.0795469
Rpl6	0.00435877	16	8	24	0.0795469
Rnf114	0.00501153	20	4	24	0.0795469
Tssk6	0.00418442	20	8	24	0.0795469
Cyhr1	0.00418442	20	8	24	0.0795469
Anp32a	0.00470747	20	8	24	0.0795469
Esyt1	0.00501153	20	4	24	0.0795469
Plekhh3	0.00506888	16	12	24	0.0795469
Brd3	0.00539703	20	4	24	0.0795469
Mbd3	0.00485767	16	12	24	0.0795469
Vps52	0.00462603	20	4	24	0.0795469
Sfxn2	0.00505617	20	8	24	0.0795469
Vgll4	0.00501153	20	4	24	0.0795469
Smarca4	0.00418442	20	8	24	0.0795469
Hdgf	0.00539703	20	4	24	0.0795469
Tspan4	0.00501153	20	4	24	0.0795469
Fam102a	0.00539703	20	4	24	0.0795469
Elmsan1	0.00453312	20	8	24	0.0795469
Prox2	0.00418442	12	16	24	0.0795469
Wasf2	0.00520428	20	4	24	0.0795469
Dnajb12	0.00539703	20	4	24	0.0795469
Hadh	0.00418442	12	16	24	0.0795469
Rnf41	0.00401006	20	8	24	0.0795469
Ikbke	0.00418442	20	8	24	0.0795469
Zfp692	0.00520428	20	4	24	0.0795469
Bsg	0.00539703	20	4	24	0.0795469
Nat10	0.00418442	20	8	24	0.0795469
Atf1	0.00418442	20	8	24	0.0795469
Adrbk1	0.00539703	20	4	24	0.0795469
Nradd	0.00418442	12	16	24	0.0795469
Pitpnm1	0.00539703	20	4	24	0.0795469
Pcgf2	0.00539703	20	4	24	0.0795469
Izumo1	0.00418442	20	8	24	0.0795469
Setd4	0.00304671	16	12	24	0.0795469
Ddrgk1	0.00435877	20	8	24	0.0795469
BC004004	0.00418442	20	8	24	0.0795469
Spatc1	0.00418442	20	8	24	0.0795469
Tmem222	0.00528008	20	4	24	0.0795469
Tcea3	0.00418442	20	8	24	0.0795469
Noct	0.00528008	12	20	24	0.0795469
Zfp213	0.00435877	16	8	24	0.0795469
Pitpnc1	0.0037617	16	8	24	0.0795469
Fam96b	0.00418442	20	8	24	0.0795469
Tars2	0.00418442	20	8	24	0.0795469
Slc12a4	0.00501153	20	4	24	0.0795469
Tmem79	0.00462603	20	4	24	0.0795469
Csad	0.00501153	20	4	24	0.0795469
Itpkc	0.00539703	20	4	24	0.0795469
Tor3a	0.00453312	20	8	24	0.0795469
Ivd	0.00481878	20	4	24	0.0795469
Lrp4	0.00418442	20	8	24	0.0795469
Pigt	0.00501153	20	4	24	0.0795469
Nodal	0.00539703	20	4	24	0.0795469
Socs7	0.00506888	16	12	24	0.0795469
Brpf3	0.00539703	20	4	24	0.0795469
Ercc3	0.00401006	20	8	24	0.0795469
Per3	0.00418442	12	16	24	0.0795469
Parp14	0.00539703	24	20	24	0.0795469
4930562C15Rik	0.00462603	20	4	24	0.0795469
Slc25a41	0.00337925	20	12	24	0.0795469
Ncor2	0.00539703	20	4	24	0.0795469
Wdr5	0.00488182	20	8	24	0.0795469
Pih1d2	0.00418442	16	16	24	0.0795469
Itgal	0.00506888	20	4	24	0.0795469
Coro7	0.00470747	20	8	24	0.0795469
Enho	0.00520428	20	4	24	0.0795469
Ppp6r2	0.00506888	16	12	24	0.0795469
Lpar5	0.00462603	20	4	24	0.0795469
Rnf146	0.00539703	24	20	24	0.0795469
Prpf4b	0.00539703	24	20	24	0.0795469
L3mbtl2	0.00462603	20	4	24	0.0795469
Alg12	0.00418442	16	8	24	0.0795469
Strada	0.00528008	20	4	24	0.0795469
Arhgef37	0.00401006	12	16	24	0.0795469
Max	0.00462603	8	20	24	0.0795469
Ssbp3	0.00470747	20	8	24	0.0795469
Maff	0.00501153	20	4	24	0.0795469
Blcap	0.00539703	20	4	24	0.0795469
Chd8	0.00539703	24	20	24	0.0795469
Abcf2	0.00383571	12	16	24	0.0795469
Dpep3	0.0037617	16	8	24	0.0795469
Slc45a1	0.00506888	16	12	24	0.0795469
Dopey2	0.00435877	20	8	24	0.0795469
Aurkb	0.00418442	20	8	24	0.0795469
Enpp3	0.00539703	24	20	24	0.0795469
Kdm2b	0.00488182	20	8	24	0.0795469
Wtap	0.00539703	24	20	24	0.0795469
Dnph1	0.00453312	16	8	24	0.0795469
Mex3d	0.00520428	20	4	24	0.0795469
Mcoln1	0.00528008	20	4	24	0.0795469
Itgb5	0.00435877	20	8	24	0.0795469
Nqo2	0.00506888	24	20	24	0.0795469
Pdk1	0.00481878	16	4	24	0.0795469
Secisbp2l	0.00501153	24	20	24	0.0795469
Pfkfb3	0.00401006	12	16	24	0.0795469
Pla2g6	0.00520428	20	4	24	0.0795469
Synm	0.00464647	16	12	24	0.0795469
Slc41a1	0.00520428	20	4	24	0.0795469
Mkl1	0.00332744	16	8	24	0.0795469
Exosc7	0.00485767	16	16	24	0.0795469
Usp15	0.00539703	24	20	24	0.0795469
Cdh1	0.00435877	20	16	24	0.0795469
Mmd2	0.00470747	20	8	24	0.0795469
Ptprb	0.0037617	24	16	24	0.0795469
Gng7	0.00520428	20	4	24	0.0795469
Ibtk	0.00539703	24	20	24	0.0795469
Cdc42bpa	0.00520428	24	20	24	0.0795469
Zfp426	0.00520428	24	20	24	0.0795469
Nup133	0.0037617	16	16	24	0.0795469
Comp	0.00539703	20	4	24	0.0795469
Dll1	0.00520428	20	4	24	0.0795469
Cabp1	0.00462603	20	4	24	0.0795469
Atp5f1	0.00520428	24	20	24	0.0795469
Net1	0.00561277	8	4	24	0.079874
Ndufv3	0.00549128	20	4	24	0.079874
Zcchc24	0.00558978	20	4	24	0.079874
Taf8	0.00558978	20	4	24	0.079874
Tbcel	0.00558978	8	20	24	0.079874
Dennd5b	0.00558978	24	20	24	0.079874
Evi5	0.00549128	24	20	24	0.079874
Hbp1	0.00558978	24	20	24	0.079874
Fam167b	0.00558978	20	4	24	0.079874
Mfsd4a	0.00549128	20	4	24	0.079874
Rev1	0.00558978	24	20	24	0.079874
Lmo2	0.00561277	8	20	24	0.079874
Mettl10	0.00558978	24	20	24	0.079874
Usp2	0.00570249	20	4	24	0.0802988
Actl6a	0.00570249	24	20	24	0.0802988
Pdgfa	0.00570249	20	4	24	0.0802988
Nup160	0.00570249	24	20	24	0.0802988
St6galnac6	0.00591369	20	4	24	0.0830548
Tsku	0.00606214	16	16	24	0.0849174
Arhgef5	0.00632571	4	8	24	0.0883787
Bri3bp	0.00658928	20	8	24	0.091822
Fgg	0.0105602	24	16	24	0.0983298
Dbp	0.0111802	8	20	24	0.0983298
Dusp1	0.0107578	16	12	24	0.0983298
Preb	0.0109826	12	16	24	0.0983298
Itih3	0.0112255	4	4	24	0.0983298
Cdpf1	0.0111802	8	20	24	0.0983298
Ahcy	0.0101378	12	16	24	0.0983298
Slc35b2	0.0107809	12	20	24	0.0983298
Cenpx	0.0103816	20	4	24	0.0983298
Mrpl43	0.0105602	16	16	24	0.0983298
Sirt7	0.00971535	20	8	24	0.0983298
Lrp1	0.0107809	20	4	24	0.0983298
Nr1d1	0.0111802	8	20	24	0.0983298
Tas1r3	0.00717187	16	8	24	0.0983298
Creb3l3	0.0103816	20	4	24	0.0983298
Bcl9l	0.0103816	20	4	24	0.0983298
Dgcr6	0.00785049	16	12	24	0.0983298
Mug1	0.0093244	24	16	24	0.0983298
Cyc1	0.00958302	12	20	24	0.0983298
Shmt2	0.0115468	16	12	24	0.0983298
Srrm2	0.00958302	8	20	24	0.0983298
Scd1	0.0085047	16	12	24	0.0983298
Dus1l	0.01049	20	8	24	0.0983298
Ddx17	0.00971292	12	8	24	0.0983298
Irf2bp1	0.0103816	20	4	24	0.0983298
Atn1	0.0107809	20	4	24	0.0983298
Pnrc1	0.0101378	24	16	24	0.0983298
Prrc2a	0.0103816	20	4	24	0.0983298
Nfic	0.0111802	20	4	24	0.0983298
Slc19a2	0.00971535	8	8	24	0.0983298
Inpp5e	0.00785049	16	12	24	0.0983298
Alad	0.0105602	20	8	24	0.0983298
Psmc3ip	0.0105602	20	8	24	0.0983298
Bax	0.00998231	20	4	24	0.0983298
Zfp446	0.00971292	20	8	24	0.0983298
Lpin1	0.0112255	12	12	24	0.0983298
Rgs16	0.0107809	8	20	24	0.0983298
Pdia4	0.0112255	4	12	24	0.0983298
Camta2	0.0111802	20	4	24	0.0983298
Hs6st1	0.0101378	16	8	24	0.0983298
Baat	0.0116933	24	12	24	0.0983298
Dhdh	0.0101378	20	8	24	0.0983298
Tsc22d3	0.0115468	20	12	24	0.0983298
U2af1	0.0102901	20	16	24	0.0983298
Rundc3a	0.00948856	20	8	24	0.0983298
Hmgcl	0.0116933	20	4	24	0.0983298
Trim8	0.0112255	20	4	24	0.0983298
Rad9a	0.0105602	20	8	24	0.0983298
Irf2bpl	0.0107809	20	4	24	0.0983298
Spout1	0.0115795	20	4	24	0.0983298
Zfp276	0.00948856	12	16	24	0.0983298
Ten1	0.0112255	16	12	24	0.0983298
Sdr42e1	0.0111802	8	20	24	0.0983298
Tmem86b	0.0112255	20	4	24	0.0983298
Glyat	0.0111802	24	20	24	0.0983298
Cpsf1	0.0111802	20	4	24	0.0983298
Trmt2a	0.0109826	20	8	24	0.0983298
Chad	0.00717187	20	8	24	0.0983298
Csk	0.0115795	20	4	24	0.0983298
Atat1	0.0100281	16	16	24	0.0983298
Poldip2	0.00958302	20	4	24	0.0983298
Tex2	0.0109826	20	8	24	0.0983298
Rorc	0.0105602	20	8	24	0.0983298
Rnf40	0.0111802	20	4	24	0.0983298
Setd1a	0.0111802	20	4	24	0.0983298
Fitm1	0.0107809	20	4	24	0.0983298
Rpl28	0.00717187	16	12	24	0.0983298
Cnp	0.0107809	20	4	24	0.0983298
Zbtb4	0.01049	20	8	24	0.0983298
Agpat1	0.0107809	20	4	24	0.0983298
Klhdc3	0.0101378	20	8	24	0.0983298
Fermt2	0.011405	4	8	24	0.0983298
Men1	0.0111802	20	4	24	0.0983298
Ddx39	0.0103816	8	20	24	0.0983298
Slc45a3	0.00948856	20	8	24	0.0983298
Atg16l2	0.0111802	20	4	24	0.0983298
Akap1	0.0111802	20	4	24	0.0983298
Ntan1	0.0112255	12	20	24	0.0983298
Dnajc7	0.0081776	16	12	24	0.0983298
Kank2	0.0116933	16	12	24	0.0983298
Pgp	0.0101378	20	8	24	0.0983298
Cyp2d11	0.0112255	16	12	24	0.0983298
Farsa	0.0107578	20	12	24	0.0983298
Rbm15	0.011405	4	16	24	0.0983298
Dpf2	0.0111802	20	4	24	0.0983298
Lag3	0.0116933	20	12	24	0.0983298
Pithd1	0.0111802	20	4	24	0.0983298
Adh4	0.011405	24	16	24	0.0983298
Stk19	0.0111802	20	4	24	0.0983298
Myh9	0.0111802	20	4	24	0.0983298
D10Jhu81e	0.0103816	20	4	24	0.0983298
Ywhag	0.0112255	16	12	24	0.0983298
Timm8b	0.0105602	16	8	24	0.0983298
Rmnd5b	0.0101378	20	8	24	0.0983298
Ifi30	0.0115795	20	4	24	0.0983298
Fgfr3	0.0101378	16	8	24	0.0983298
Pusl1	0.00918373	20	4	24	0.0983298
Actn4	0.0109826	20	8	24	0.0983298
Ushbp1	0.0111802	20	4	24	0.0983298
Paqr7	0.0103816	20	4	24	0.0983298
Nek8	0.0105602	20	8	24	0.0983298
Cox7a1	0.00785049	16	12	24	0.0983298
Psmc3	0.0090932	20	8	24	0.0983298
Prrg2	0.0103816	20	4	24	0.0983298
Pddc1	0.0105602	20	8	24	0.0983298
Zkscan5	0.0101378	20	8	24	0.0983298
Mus81	0.0109826	20	8	24	0.0983298
Atxn7l3b	0.0081776	4	12	24	0.0983298
Slc25a20	0.0101378	20	8	24	0.0983298
Dnaja3	0.0101378	20	8	24	0.0983298
Szrd1	0.0101378	20	8	24	0.0983298
Polr2e	0.01049	20	8	24	0.0983298
Ppp1r11	0.0101378	20	8	24	0.0983298
Rgl3	0.0090932	20	8	24	0.0983298
4833439L19Rik	0.0081776	16	12	24	0.0983298
Tatdn2	0.011405	16	8	24	0.0983298
Slc39a13	0.0115795	20	4	24	0.0983298
Ankrd23	0.0081776	20	12	24	0.0983298
Stx4a	0.00971535	20	8	24	0.0983298
Thop1	0.00998231	20	4	24	0.0983298
Zfpm1	0.0115795	20	4	24	0.0983298
Atp5o	0.00752339	16	12	24	0.0983298
Unc93b1	0.0107809	20	4	24	0.0983298
Galm	0.0108785	20	8	24	0.0983298
Hinfp	0.0111802	20	4	24	0.0983298
Cyp2c29	0.0107809	24	20	24	0.0983298
Rab5c	0.0107809	20	4	24	0.0983298
Cope	0.00748369	20	4	24	0.0983298
Wnk4	0.00958302	20	4	24	0.0983298
Eif4h	0.00785049	16	12	24	0.0983298
Atp1b1	0.0101378	20	8	24	0.0983298
Ddx27	0.00752339	16	12	24	0.0983298
Ppm1m	0.00785049	16	12	24	0.0983298
Cyp2c50	0.0103816	24	20	24	0.0983298
Mef2d	0.0107809	20	4	24	0.0983298
Nmral1	0.0103816	20	4	24	0.0983298
Rps15a	0.0107809	24	20	24	0.0983298
Cyp2a5	0.0103816	8	20	24	0.0983298
Paf1	0.0101378	12	16	24	0.0983298
Gdf9	0.0090932	20	8	24	0.0983298
Hdac5	0.0111802	20	4	24	0.0983298
A1cf	0.0103816	24	20	24	0.0983298
Fam69b	0.0107809	20	4	24	0.0983298
Pbld2	0.0081776	16	12	24	0.0983298
Samd10	0.0105602	20	8	24	0.0983298
Snx15	0.0090932	16	8	24	0.0983298
Copg1	0.0116933	20	4	24	0.0983298
Flot1	0.0111802	20	4	24	0.0983298
Gnptg	0.0112255	16	12	24	0.0983298
Rnpepl1	0.0103816	20	4	24	0.0983298
Glb1l	0.0115795	20	4	24	0.0983298
Prrc2b	0.0107809	20	4	24	0.0983298
Micall1	0.0107809	20	4	24	0.0983298
Vdac1	0.0105602	20	8	24	0.0983298
Cebpz	0.00971292	24	16	24	0.0983298
Gipc3	0.0107809	20	4	24	0.0983298
Psmd8	0.0111802	20	4	24	0.0983298
Itsn1	0.0101378	20	8	24	0.0983298
Gfod2	0.0093244	20	8	24	0.0983298
Rpf1	0.0103816	24	20	24	0.0983298
Arap1	0.0103816	20	4	24	0.0983298
Vdac2	0.011405	12	8	24	0.0983298
Iffo2	0.0107809	20	4	24	0.0983298
Dag1	0.0081776	16	12	24	0.0983298
Eif4g3	0.0111802	20	4	24	0.0983298
Ets2	0.0103816	20	4	24	0.0983298
Ciapin1	0.0101378	20	8	24	0.0983298
Zfp3	0.0081776	16	12	24	0.0983298
Rbm12	0.0111802	24	20	24	0.0983298
Ykt6	0.00948856	20	8	24	0.0983298
Fbxl20	0.0112255	12	12	24	0.0983298
Map7d1	0.0111802	20	4	24	0.0983298
Ctif	0.00998231	20	4	24	0.0983298
Usb1	0.00719629	16	12	24	0.0983298
Clk4	0.0105602	24	16	24	0.0983298
Klc1	0.0111802	20	4	24	0.0983298
Tmem189	0.0108785	20	8	24	0.0983298
Eif2b5	0.0105602	16	8	24	0.0983298
Zfp653	0.0107809	20	4	24	0.0983298
Tm7sf3	0.0085047	16	12	24	0.0983298
Senp5	0.00748369	12	16	24	0.0983298
Zfp1	0.0093244	20	8	24	0.0983298
Recql5	0.0101378	20	8	24	0.0983298
Kctd7	0.0111802	20	4	24	0.0983298
Gtse1	0.0103816	20	4	24	0.0983298
Ulk2	0.0115795	24	20	24	0.0983298
Rc3h1	0.0107809	24	20	24	0.0983298
Uvrag	0.00948856	20	8	24	0.0983298
Papola	0.0115795	24	20	24	0.0983298
Agap2	0.0107809	20	4	24	0.0983298
Gsdmd	0.0103816	20	4	24	0.0983298
Abl1	0.0111802	20	4	24	0.0983298
Ski	0.0111802	20	4	24	0.0983298
Rapgef1	0.0111802	20	4	24	0.0983298
Ddc	0.0100281	4	8	24	0.0983298
Glt1d1	0.00785049	16	12	24	0.0983298
Dixdc1	0.0093244	12	16	24	0.0983298
Slc35f6	0.0101378	16	8	24	0.0983298
Mybpc3	0.0116933	16	12	24	0.0983298
Ltc4s	0.011405	20	8	24	0.0983298
Pafah1b3	0.0112255	20	4	24	0.0983298
Polr1a	0.0103816	20	4	24	0.0983298
Nipsnap3b	0.011405	24	16	24	0.0983298
Rai1	0.0111802	20	4	24	0.0983298
Tnk2	0.0105602	20	8	24	0.0983298
Cdkl1	0.0109826	20	8	24	0.0983298
Dbndd1	0.0111802	20	4	24	0.0983298
Dhx58	0.0111802	20	4	24	0.0983298
Birc6	0.0115795	24	20	24	0.0983298
Isg15	0.0102793	20	4	24	0.0983298
Ppm1k	0.011405	24	16	24	0.0983298
Hoxa10	0.0112255	12	12	24	0.0983298
Mcur1	0.0111802	20	4	24	0.0983298
Pid1	0.0101378	24	16	24	0.0983298
Fnbp1	0.0112255	16	12	24	0.0983298
Sigirr	0.0111802	20	4	24	0.0983298
Brix1	0.0101378	24	16	24	0.0983298
Nfkb2	0.0115795	20	4	24	0.0983298
Ttc4	0.00785049	12	12	24	0.0983298
Rnd2	0.0101378	12	16	24	0.0983298
Zfp260	0.0115795	24	20	24	0.0983298
Sufu	0.0108785	20	8	24	0.0983298
Dync1li2	0.0085047	12	12	24	0.0983298
Actn1	0.01049	20	8	24	0.0983298
Cplx3	0.0081776	16	12	24	0.0983298
Pop7	0.00785049	20	12	24	0.0983298
Keg1	0.0116933	4	12	24	0.0983298
Nrip1	0.0112255	24	20	24	0.0983298
Sh3glb1	0.0107809	24	20	24	0.0983298
Gpi1	0.0101378	12	16	24	0.0983298
Nsrp1	0.0115795	24	20	24	0.0983298
Ttbk1	0.0112255	16	12	24	0.0983298
Clstn3	0.0101014	20	8	24	0.0983298
Rfxap	0.0111802	16	20	24	0.0983298
Zbtb21	0.0112255	4	12	24	0.0983298
Tex33	0.0111802	20	4	24	0.0983298
Vprbp	0.0115795	24	20	24	0.0983298
Ranbp2	0.01049	4	16	24	0.0983298
Cyp51	0.0115795	24	20	24	0.0983298
Npr1	0.0111802	20	4	24	0.0983298
Ubr3	0.0115795	24	20	24	0.0983298
Tatdn3	0.0105602	12	8	24	0.0983298
Sec62	0.0103816	24	20	24	0.0983298
Spty2d1	0.0105602	4	16	24	0.0983298
Capn3	0.0085047	16	12	24	0.0983298
Cul9	0.00918373	20	4	24	0.0983298
Cox7a2l	0.0105602	20	16	24	0.0983298
Rb1	0.0111802	24	20	24	0.0983298
Rnase10	0.00971292	8	8	24	0.0983298
Mphosph10	0.0111802	4	4	24	0.0983298
Snrnp48	0.0085047	8	12	24	0.0983298
Ccdc174	0.0107578	8	12	24	0.0983298
Notch4	0.0115795	20	4	24	0.0983298
Gne	0.0118274	12	16	24	0.0986841
Ndufv1	0.0118274	20	8	24	0.0986841
Scarb1	0.0118274	20	8	24	0.0986841
Tmem110	0.0118274	20	8	24	0.0986841
Epor	0.0118274	20	8	24	0.0986841
Mrpl38	0.012161	20	4	24	0.100067
Pgghg	0.012161	20	4	24	0.100067
Usp10	0.012161	20	4	24	0.100067
Rxrb	0.012161	20	4	24	0.100067
Gpx4	0.012161	20	4	24	0.100067
St3gal3	0.012161	20	4	24	0.100067
Pip4k2c	0.012161	20	4	24	0.100067
Lrrc4	0.012161	20	12	24	0.100067
Mvp	0.012161	20	4	24	0.100067
Sardh	0.0122498	20	8	24	0.100489
Baiap2l1	0.0122498	12	16	24	0.100489
Klf15	0.0126287	12	16	24	0.101884
Rdh5	0.0126287	8	20	24	0.101884
Eng	0.0126287	20	4	24	0.101884
Stat5a	0.0126287	20	4	24	0.101884
Smad7	0.0126287	20	4	24	0.101884
Aff4	0.0126287	24	20	24	0.101884
Ptprf	0.0126287	20	4	24	0.101884
Plxnb1	0.0126287	20	4	24	0.101884
Orm3	0.0126287	20	4	24	0.101884
Zfp68	0.0126287	24	20	24	0.101884
Pcsk6	0.0126287	8	20	24	0.101884
Gc	0.0130965	24	20	24	0.105026
Kctd17	0.0130965	20	4	24	0.105026
Hnrnpk	0.0130965	24	20	24	0.105026
Rab3d	0.0130965	16	12	24	0.105026
Rpsa	0.0145335	20	8	24	0.11603
Hes7	0.0145335	20	8	24	0.11603
Tuba8	0.0145335	20	8	24	0.11603
Egfl7	0.0147542	16	12	24	0.117095
Yars	0.0147542	16	12	24	0.117095
Rangap1	0.0147542	20	4	24	0.117095
Acacb	0.0147542	16	12	24	0.117095
Ptger1	0.0151269	16	12	24	0.119699
Spc24	0.0151269	16	12	24	0.119699
Tysnd1	0.0153957	20	4	24	0.121289
Bloc1s3	0.0153957	20	12	24	0.121289
Mphosph9	0.0153957	16	16	24	0.121289
Spata2l	0.0160372	12	16	24	0.126158
Angptl8	0.0224511	16	16	24	0.128554
Hyal3	0.0200563	16	8	24	0.128554
Cyp2e1	0.0205585	8	12	24	0.128554
Sphk2	0.0217569	8	20	24	0.128554
Slc25a25	0.0209283	20	8	24	0.128554
Pcyt2	0.0189771	16	12	24	0.128554
Slc38a3	0.022534	8	20	24	0.128554
Ttr	0.0194258	24	20	24	0.128554
Ldlr	0.0197678	16	12	24	0.128554
Syvn1	0.0194258	20	4	24	0.128554
Pdf	0.0233865	16	16	24	0.128554
Acadvl	0.0205064	16	16	24	0.128554
Fam32a	0.0201692	20	16	24	0.128554
Slc25a47	0.0194258	8	20	24	0.128554
Ephx2	0.0166787	16	12	24	0.128554
Dcaf11	0.0224511	20	8	24	0.128554
Srebf1	0.0233865	20	8	24	0.128554
Mrps34	0.0233865	16	8	24	0.128554
Zfand2b	0.0233865	20	8	24	0.128554
2310039H08Rik	0.02214	20	12	24	0.128554
H2-K1	0.0230936	16	12	24	0.128554
Mtss1	0.0201692	12	16	24	0.128554
Cd68	0.0233865	12	16	24	0.128554
Dolk	0.0226723	20	4	24	0.128554
Tor1b	0.0233865	20	8	24	0.128554
Bet1l	0.0218003	16	8	24	0.128554
Gapdh	0.0194258	12	20	24	0.128554
Zfp768	0.0202029	20	4	24	0.128554
Slc9a3r1	0.0172023	20	8	24	0.128554
Kng1	0.0201692	24	16	24	0.128554
Coro1b	0.0194258	20	4	24	0.128554
Cbs	0.0224511	20	16	24	0.128554
Atxn7l3	0.0209799	20	4	24	0.128554
Clpx	0.02185	24	8	24	0.128554
Tkfc	0.0218003	12	16	24	0.128554
Klf9	0.02214	12	12	24	0.128554
AI182371	0.0186488	24	20	24	0.128554
Acnat1	0.0224511	24	16	24	0.128554
Ntn3	0.017919	20	8	24	0.128554
Sox15	0.0230936	16	12	24	0.128554
Fam212a	0.0202029	20	4	24	0.128554
Ormdl2	0.0209283	24	16	24	0.128554
Mapk8ip1	0.0217569	20	4	24	0.128554
Noxo1	0.0233865	20	8	24	0.128554
Kyat1	0.0224511	20	8	24	0.128554
Zfp981	0.0202029	24	20	24	0.128554
Abcb4	0.0209799	24	20	24	0.128554
Aco2	0.0201692	20	8	24	0.128554
Gclc	0.0172023	24	16	24	0.128554
Abcc6	0.0205585	16	12	24	0.128554
Daxx	0.022534	20	4	24	0.128554
Golt1a	0.0202029	20	4	24	0.128554
Ndst1	0.022534	20	4	24	0.128554
Plekhm2	0.0209799	20	4	24	0.128554
Msl1	0.0209799	8	20	24	0.128554
Lonp2	0.0193526	24	16	24	0.128554
Zfp574	0.022534	20	4	24	0.128554
Bcar1	0.0202029	20	4	24	0.128554
Psmb4	0.0189771	16	12	24	0.128554
Cnn3	0.0221313	16	12	24	0.128554
Apoa4	0.0215156	20	8	24	0.128554
Vps37b	0.0224511	20	8	24	0.128554
Ring1	0.0193526	16	8	24	0.128554
Bad	0.0200693	20	8	24	0.128554
Os9	0.0185364	20	4	24	0.128554
Egr1	0.0213493	12	12	24	0.128554
Fam25c	0.0230936	24	4	24	0.128554
Rusc2	0.0210096	20	8	24	0.128554
Mcat	0.0181864	16	12	24	0.128554
Uqcr10	0.0224511	12	16	24	0.128554
Tada2b	0.0197678	16	12	24	0.128554
Eef1d	0.0212532	16	16	24	0.128554
Tpcn1	0.0194258	20	4	24	0.128554
Rabl6	0.0197678	16	12	24	0.128554
Sdr9c7	0.0218003	20	8	24	0.128554
Atad3a	0.0217569	20	4	24	0.128554
Clp1	0.02214	20	12	24	0.128554
Pcyox1	0.0189771	16	12	24	0.128554
Aimp2	0.0197678	16	12	24	0.128554
Mkrn2	0.0202029	16	20	24	0.128554
Mgrn1	0.0200693	20	8	24	0.128554
Nfix	0.022534	20	4	24	0.128554
Rplp0	0.02214	24	12	24	0.128554
Btbd2	0.0193526	20	8	24	0.128554
Proca1	0.0233865	20	8	24	0.128554
Mnt	0.0217569	20	4	24	0.128554
Mcm10	0.0224511	12	16	24	0.128554
Fis1	0.0221313	16	12	24	0.128554
Yipf3	0.0218003	20	8	24	0.128554
Bri3	0.0233865	20	8	24	0.128554
Phrf1	0.0197678	16	12	24	0.128554
Dhrs13	0.0226903	16	12	24	0.128554
Vwce	0.0233865	12	16	24	0.128554
Nfil3	0.0202029	20	20	24	0.128554
Spryd3	0.0202029	20	4	24	0.128554
Stip1	0.0189771	20	12	24	0.128554
Ppox	0.0197678	20	12	24	0.128554
Pttg1ip	0.0224511	20	8	24	0.128554
Rexo1	0.0209799	20	4	24	0.128554
Mapk8ip3	0.0202029	20	4	24	0.128554
Grn	0.017919	20	8	24	0.128554
Serpina11	0.022534	20	4	24	0.128554
Cox8a	0.0205585	16	12	24	0.128554
Csrnp2	0.0226903	16	12	24	0.128554
Iffo1	0.0233865	20	8	24	0.128554
Myg1	0.0189771	12	12	24	0.128554
Txlna	0.0209283	20	8	24	0.128554
Dot1l	0.0217569	20	4	24	0.128554
Cyb561a3	0.0217569	20	4	24	0.128554
Pbx2	0.0194258	20	4	24	0.128554
Kctd2	0.0202029	20	4	24	0.128554
Mdh2	0.02214	16	12	24	0.128554
Gdpd3	0.0217569	20	4	24	0.128554
Baiap2	0.0217569	20	4	24	0.128554
Sbk1	0.0205064	12	16	24	0.128554
Vmac	0.02214	20	12	24	0.128554
Trp53i13	0.0209799	20	4	24	0.128554
Caskin2	0.0233865	20	8	24	0.128554
Flcn	0.0186488	20	4	24	0.128554
Mustn1	0.0197678	20	12	24	0.128554
Glrx5	0.0233865	20	8	24	0.128554
Taldo1	0.0221313	20	4	24	0.128554
Eif6	0.0224511	20	8	24	0.128554
Vamp1	0.0217569	20	4	24	0.128554
Pptc7	0.0200693	20	8	24	0.128554
Gga3	0.0233865	20	8	24	0.128554
Impa1	0.0218003	8	8	24	0.128554
Carm1	0.0201692	20	8	24	0.128554
Sac3d1	0.022534	20	4	24	0.128554
Cox4i1	0.022534	20	4	24	0.128554
Eif3k	0.0222437	16	16	24	0.128554
Abcb10	0.0233865	12	16	24	0.128554
Zkscan7	0.0209799	16	4	24	0.128554
Ndufc2	0.0217569	8	20	24	0.128554
Ldb1	0.0197678	16	12	24	0.128554
Fam20c	0.0181864	16	12	24	0.128554
Jup	0.0194258	20	4	24	0.128554
Acads	0.0233865	16	8	24	0.128554
Ntmt1	0.0209283	20	8	24	0.128554
Slc15a4	0.0224511	20	8	24	0.128554
Lrp10	0.0224511	20	8	24	0.128554
Faf2	0.0230936	16	12	24	0.128554
Myc	0.0217569	20	4	24	0.128554
Rad9b	0.0205585	16	12	24	0.128554
Mbd1	0.022534	12	20	24	0.128554
Tbx10	0.022534	20	4	24	0.128554
Bptf	0.0166787	20	4	24	0.128554
Hsd3b5	0.0202029	24	20	24	0.128554
Fuom	0.0233865	20	8	24	0.128554
Vasn	0.0230936	16	12	24	0.128554
Sf3a1	0.0205585	16	12	24	0.128554
Mdp1	0.0224511	12	16	24	0.128554
Fermt3	0.0222437	16	8	24	0.128554
Adat3	0.0217569	20	4	24	0.128554
Atf6b	0.0217569	20	4	24	0.128554
Apoh	0.0186488	24	20	24	0.128554
Heatr6	0.0233865	16	8	24	0.128554
Sesn2	0.0202029	20	4	24	0.128554
Rufy2	0.0217569	24	4	24	0.128554
Psen2	0.0200693	20	8	24	0.128554
Pfdn2	0.0202029	8	20	24	0.128554
Atp4a	0.0194258	20	4	24	0.128554
Pias3	0.0217569	20	4	24	0.128554
Gnpda1	0.0217569	20	4	24	0.128554
Nt5dc2	0.0209799	20	4	24	0.128554
Gtf2a2	0.022534	24	20	24	0.128554
Cep85l	0.022534	24	20	24	0.128554
Slc9a8	0.0217569	20	4	24	0.128554
Sorbs3	0.0217569	20	4	24	0.128554
Fance	0.0194258	20	4	24	0.128554
Gaa	0.022534	20	4	24	0.128554
Sema4b	0.0217569	20	4	24	0.128554
Nrn1l	0.0222437	12	16	24	0.128554
Cks2	0.0186488	24	20	24	0.128554
Sox13	0.0226903	16	12	24	0.128554
Anapc16	0.0233865	20	8	24	0.128554
Clptm1	0.0186488	20	4	24	0.128554
Tmem120b	0.0186488	20	4	24	0.128554
Emp3	0.0189771	16	12	24	0.128554
Ptdss2	0.0209799	20	4	24	0.128554
Iscu	0.0202029	20	4	24	0.128554
Depdc7	0.0205585	8	12	24	0.128554
Urgcp	0.0230936	16	12	24	0.128554
Ranbp3	0.0202029	20	4	24	0.128554
Tspo	0.0202029	20	4	24	0.128554
Alg1	0.0202029	20	4	24	0.128554
Proser1	0.0205585	12	12	24	0.128554
Nfkbie	0.017919	16	8	24	0.128554
Urad	0.0201692	12	12	24	0.128554
Atox1	0.02214	16	12	24	0.128554
Atp5g1	0.0217569	20	4	24	0.128554
Dhx37	0.0210096	16	12	24	0.128554
Vps18	0.0186488	20	4	24	0.128554
Slc38a10	0.0217569	20	4	24	0.128554
Zscan25	0.0189771	16	12	24	0.128554
Slc22a7	0.0205585	16	12	24	0.128554
Morn4	0.0222437	24	4	24	0.128554
Lrrc71	0.0217569	20	4	24	0.128554
Slc13a2	0.0233865	20	8	24	0.128554
Pdcd7	0.0205585	24	12	24	0.128554
Asap3	0.0217569	20	4	24	0.128554
Trappc10	0.0224511	16	8	24	0.128554
Zc3h7b	0.017919	16	8	24	0.128554
Pde9a	0.0233865	20	8	24	0.128554
Prkag2	0.0192779	20	4	24	0.128554
Itga2b	0.0194258	20	4	24	0.128554
Slc35c1	0.0186488	20	4	24	0.128554
Gna13	0.0213493	16	12	24	0.128554
P2rx7	0.022534	20	4	24	0.128554
Cd300lg	0.0217569	20	4	24	0.128554
Dcakd	0.0209799	20	4	24	0.128554
Aanat	0.02214	12	12	24	0.128554
Ick	0.0217569	8	20	24	0.128554
Trib3	0.0202029	20	4	24	0.128554
F830016B08Rik	0.0194258	24	20	24	0.128554
Eif3j2	0.0202029	24	20	24	0.128554
Man1b1	0.0217569	20	4	24	0.128554
Tmem59	0.0217569	12	4	24	0.128554
Gtf2ird1	0.0193526	20	8	24	0.128554
Gli1	0.0217569	20	4	24	0.128554
Vhl	0.0233865	16	16	24	0.128554
Apitd1	0.0202029	20	4	24	0.128554
Odf2	0.0217569	20	4	24	0.128554
Arl3	0.0221675	16	12	24	0.128554
Zfp27	0.022534	24	20	24	0.128554
Palm	0.0200693	20	8	24	0.128554
Fam132a	0.022534	20	4	24	0.128554
Slc7a7	0.0233865	16	16	24	0.128554
Npm3	0.0202029	20	4	24	0.128554
Triobp	0.0217569	20	4	24	0.128554
S1pr2	0.0177949	16	12	24	0.128554
Copb1	0.0202029	24	20	24	0.128554
Cbx5	0.0205585	4	12	24	0.128554
2810408A11Rik	0.0230936	16	12	24	0.128554
Clcn7	0.0217569	20	4	24	0.128554
Prkce	0.0217569	20	4	24	0.128554
Hmgxb3	0.0233865	16	8	24	0.128554
Bcl2l11	0.0202029	20	4	24	0.128554
Zfp507	0.0194258	24	20	24	0.128554
Etfa	0.0209799	24	20	24	0.128554
Aifm2	0.0201692	16	8	24	0.128554
Tspan12	0.0233865	8	8	24	0.128554
Pdxdc1	0.022534	24	20	24	0.128554
Atg4b	0.017919	16	8	24	0.128554
Capn1	0.0202029	20	4	24	0.128554
Spon2	0.02185	20	12	24	0.128554
Rogdi	0.022534	20	4	24	0.128554
Mrps25	0.0215156	8	8	24	0.128554
Fam57a	0.0211691	24	16	24	0.128554
Fbxo33	0.0186358	24	16	24	0.128554
Ap1b1	0.0221313	16	12	24	0.128554
Irf8	0.0217569	20	4	24	0.128554
Zfp282	0.0209283	16	8	24	0.128554
Pik3c2b	0.0209799	20	4	24	0.128554
Vwa8	0.0205585	8	12	24	0.128554
Emc3	0.0209799	24	20	24	0.128554
Fam53b	0.0213493	16	12	24	0.128554
Zfp397	0.0217569	24	20	24	0.128554
Casp9	0.0222437	20	4	24	0.128554
Dck	0.022534	24	20	24	0.128554
Cdt1	0.0202029	20	4	24	0.128554
Ppp1r21	0.0233865	12	16	24	0.128554
Arhgef2	0.0217569	20	4	24	0.128554
Pdcd6ip	0.0217569	24	20	24	0.128554
Akr1c20	0.022534	24	20	24	0.128554
Gm996	0.0172023	20	8	24	0.128554
Ddx19a	0.0224511	12	16	24	0.128554
Uba3	0.017919	4	16	24	0.128554
Dsn1	0.0193526	16	12	24	0.128554
Tbcd	0.0181864	16	12	24	0.128554
Alg5	0.0224511	12	16	24	0.128554
Krcc1	0.0194258	24	20	24	0.128554
Cry1	0.0193526	24	12	24	0.128554
Mapkbp1	0.0189771	16	12	24	0.128554
Nr6a1	0.0194258	24	20	24	0.128554
Bmp2	0.0197678	4	12	24	0.128554
Hif1a	0.0209799	24	20	24	0.128554
Cnep1r1	0.0209283	4	16	24	0.128554
U2surp	0.0217569	24	20	24	0.128554
Ptprn	0.022534	20	4	24	0.128554
Spn	0.0233865	12	16	24	0.128554
Flywch1	0.0201692	20	8	24	0.128554
Ccdc65	0.0224511	20	8	24	0.128554
Hic2	0.0231705	20	8	24	0.128554
Fip1l1	0.0217569	24	20	24	0.128554
Cdc5l	0.022534	24	20	24	0.128554
Ly6f	0.0202029	8	20	24	0.128554
Usp37	0.022534	24	20	24	0.128554
Hsd17b7	0.0201692	4	16	24	0.128554
Eef1e1	0.0181864	8	12	24	0.128554
Slc30a7	0.0217569	24	20	24	0.128554
Rint1	0.0211691	12	12	24	0.128554
Skil	0.0200693	24	16	24	0.128554
Phc3	0.0217569	24	20	24	0.128554
Sgta	0.0235307	16	12	24	0.129214
Mst1	0.0240558	20	12	24	0.129838
Pzp	0.024322	24	16	24	0.129838
Tlcd1	0.024322	20	16	24	0.129838
Gpt2	0.024322	12	16	24	0.129838
Lcat	0.024322	20	8	24	0.129838
Fn1	0.0240558	24	20	24	0.129838
Hnf4a	0.024322	20	8	24	0.129838
Gpd1	0.0240558	16	12	24	0.129838
Hacl1	0.024322	24	8	24	0.129838
Vps4a	0.0240558	20	4	24	0.129838
Mtmr4	0.0240558	24	12	24	0.129838
Phkg2	0.024322	20	8	24	0.129838
Gdf1	0.0240558	20	4	24	0.129838
Cers1	0.0240558	20	4	24	0.129838
Arrb2	0.024322	20	8	24	0.129838
Sorbs1	0.024322	20	8	24	0.129838
Cox19	0.0240558	16	12	24	0.129838
Star	0.024322	12	16	24	0.129838
Myd88	0.024322	20	8	24	0.129838
Mpc1	0.0240558	8	12	24	0.129838
Atxn1l	0.0240558	12	16	24	0.129838
Fanca	0.0240558	12	16	24	0.129838
Stap2	0.0240558	12	20	24	0.129838
Ccdc159	0.024322	20	8	24	0.129838
Slc2a8	0.0240558	20	4	24	0.129838
Podn	0.024322	20	8	24	0.129838
Trrap	0.024322	16	8	24	0.129838
Ttc32	0.0240558	8	12	24	0.129838
Pcif1	0.025018	20	4	24	0.132108
Nr1i2	0.025018	12	20	24	0.132108
Raver1	0.025018	20	4	24	0.132108
Hectd3	0.025018	16	12	24	0.132108
Scyl1	0.025018	20	4	24	0.132108
Bid	0.025018	20	4	24	0.132108
Atp6v0e	0.025018	20	4	24	0.132108
Atp2a1	0.025018	20	4	24	0.132108
Rab11fip3	0.025018	20	4	24	0.132108
Tlx2	0.025018	20	4	24	0.132108
Tubgcp4	0.025018	24	20	24	0.132108
Itih2	0.0252575	24	16	24	0.13233
Caprin1	0.0252575	24	16	24	0.13233
Tmem240	0.0252575	16	8	24	0.13233
Mtfp1	0.0252575	20	8	24	0.13233
Serinc4	0.0252575	12	16	24	0.13233
Lss	0.0252575	20	8	24	0.13233
Rassf6	0.0252575	24	16	24	0.13233
Polr2b	0.0252575	4	16	24	0.13233
Sord	0.0259803	8	20	24	0.134023
Angptl4	0.0259803	12	16	24	0.134023
Sds	0.0259803	12	16	24	0.134023
Fads1	0.0259803	8	20	24	0.134023
Gm3336	0.0259803	16	12	24	0.134023
Miga2	0.0259803	16	12	24	0.134023
Bbc3	0.0259803	20	4	24	0.134023
Myo1c	0.0259803	20	4	24	0.134023
Ap2a1	0.0259803	20	4	24	0.134023
Ttyh2	0.0259803	20	4	24	0.134023
Ttc7	0.0259803	20	4	24	0.134023
Xpo5	0.025951	20	4	24	0.134023
Nat8	0.0259803	20	4	24	0.134023
Pmvk	0.025951	20	4	24	0.134023
Swt1	0.0259803	24	20	24	0.134023
Papd4	0.0259803	24	20	24	0.134023
Acsl1	0.0261929	12	8	24	0.134474
Hnf1a	0.0261929	20	8	24	0.134474
Tars	0.0261929	24	16	24	0.134474
Tmed2	0.0261929	8	16	24	0.134474
Slc11a1	0.0261929	20	8	24	0.134474
Rpl31	0.0271284	20	16	24	0.136789
Pdhb	0.0271284	12	16	24	0.136789
Acsm1	0.0269425	24	20	24	0.136789
Tff1	0.0269425	8	20	24	0.136789
Zfp335	0.0269425	20	4	24	0.136789
Cyb5r3	0.0269425	20	4	24	0.136789
Qprt	0.0271284	20	8	24	0.136789
Rab40c	0.0271284	20	8	24	0.136789
Tmem186	0.0271284	16	16	24	0.136789
Tnpo2	0.0271284	20	8	24	0.136789
Hectd1	0.0271284	4	16	24	0.136789
Dmpk	0.0271284	20	8	24	0.136789
Prune	0.0271284	20	8	24	0.136789
Lgals3bp	0.0269425	20	4	24	0.136789
Pafah1b1	0.0269425	24	20	24	0.136789
Cyp26c1	0.0269425	20	4	24	0.136789
Tcf7l2	0.0271284	20	8	24	0.136789
Bcar3	0.0271284	20	8	24	0.136789
Cops5	0.0269425	24	20	24	0.136789
Aifm3	0.0275843	20	4	24	0.138958
Gpatch2	0.0280638	4	16	24	0.141241
Hapln4	0.0283909	16	16	24	0.142753
Anks3	0.0285306	20	8	24	0.143321
Slc5a2	0.0296582	16	12	24	0.148568
Gm15800	0.0296582	16	12	24	0.148568
Ccnd3	0.0296582	16	12	24	0.148568
Spry4	0.0297194	16	8	24	0.148597
Afg3l1	0.0297194	20	8	24	0.148597
Itga7	0.030894	20	4	24	0.153469
Il6ra	0.030894	20	4	24	0.153469
Usp39	0.030894	16	12	24	0.153469
Orai1	0.030894	20	4	24	0.153469
Trak1	0.030894	16	12	24	0.153469
Ube2q1	0.030894	16	12	24	0.153469
Tbx2	0.030894	20	4	24	0.153469
Hspb8	0.0315144	16	16	24	0.155542
Zswim8	0.0315144	20	8	24	0.155542
Rab34	0.0315144	20	8	24	0.155542
Traf2	0.0315144	20	8	24	0.155542
Hexdc	0.0315144	16	8	24	0.155542
Arl5b	0.0315144	24	16	24	0.155542
Itga1	0.0315144	24	16	24	0.155542
Skiv2l	0.0321298	20	12	24	0.158434
Mafb	0.0323839	16	12	24	0.15954
Id3	0.0327749	20	12	24	0.161171
Ampd2	0.0327749	20	8	24	0.161171
Mrap	0.0331012	16	12	24	0.162626
Becn1	0.0337332	20	12	24	0.165428
Ccdc66	0.0337332	4	12	24	0.165428
Chd4	0.0340051	20	8	24	0.166
Scarb2	0.0340355	20	8	24	0.166
Abca8a	0.0340355	24	16	24	0.166
Tbrg4	0.0340355	16	8	24	0.166
Slc22a18	0.0340355	20	8	24	0.166
Pum2	0.0340355	24	16	24	0.166
Adipor1	0.0340691	12	16	24	0.166013
Rhob	0.0344046	20	4	24	0.166439
Cpeb4	0.0344046	24	20	24	0.166439
Dnlz	0.0344046	20	4	24	0.166439
Lmna	0.0344046	20	4	24	0.166439
Rhbdd2	0.0344046	20	4	24	0.166439
Cacfd1	0.0344046	20	4	24	0.166439
Cul1	0.0344046	24	20	24	0.166439
Slc35a3	0.0344046	24	20	24	0.166439
Crls1	0.0344745	4	16	24	0.166627
Plekha6	0.0352961	20	8	24	0.168521
Fbf1	0.035422	16	12	24	0.168521
Mmachc	0.035422	8	8	24	0.168521
Elf2	0.035422	12	16	24	0.168521
Ugt2b36	0.0352961	24	16	24	0.168521
Raph1	0.0352961	24	16	24	0.168521
Casc3	0.035422	16	16	24	0.168521
Ifnar1	0.035422	16	12	24	0.168521
Khsrp	0.035422	20	8	24	0.168521
Brwd1	0.0352961	24	16	24	0.168521
Adora1	0.0352961	20	8	24	0.168521
Nudt3	0.0352961	20	8	24	0.168521
Myh7b	0.0352961	20	8	24	0.168521
Ptma	0.035422	20	8	24	0.168521
Golga5	0.035422	4	16	24	0.168521
Krba1	0.035422	12	16	24	0.168521
Taf15	0.0354318	24	20	24	0.168521
Acd	0.035422	20	12	24	0.168521
Furin	0.0358381	20	4	24	0.169551
Cep95	0.0358381	20	4	24	0.169551
Slc6a9	0.0358381	20	4	24	0.169551
Vezt	0.0358381	24	20	24	0.169551
Cdk2ap1	0.0358381	20	4	24	0.169551
Col4a3bp	0.0358381	24	20	24	0.169551
Nat8f2	0.0372716	24	4	24	0.171937
Aldoa	0.0372716	20	4	24	0.171937
Dazap1	0.0372716	20	4	24	0.171937
Trex1	0.0372716	20	4	24	0.171937
Dvl1	0.0372716	20	4	24	0.171937
Ell	0.0372716	20	4	24	0.171937
Lasp1	0.0368389	20	12	24	0.171937
Hsd3b2	0.0372716	24	20	24	0.171937
Nop2	0.0372716	20	4	24	0.171937
Numa1	0.0372716	20	4	24	0.171937
Zfp703	0.0372716	20	4	24	0.171937
Ddb1	0.0372716	8	20	24	0.171937
Eno3	0.0372716	20	4	24	0.171937
Cisd1	0.0372716	8	20	24	0.171937
Adar	0.0368389	16	12	24	0.171937
Cd81	0.0372716	20	4	24	0.171937
Rnaseh2a	0.0368389	20	8	24	0.171937
Odf3b	0.0368389	12	12	24	0.171937
Mark2	0.0372716	20	4	24	0.171937
Pllp	0.0368389	20	16	24	0.171937
Ugt3a1	0.0372716	24	20	24	0.171937
Psmb2	0.0372716	24	20	24	0.171937
Mtrf1l	0.0372716	24	20	24	0.171937
Gbas	0.0368389	16	12	24	0.171937
Klhl24	0.0372716	24	20	24	0.171937
Tle6	0.0372716	20	4	24	0.171937
Rpp25l	0.0372716	20	4	24	0.171937
Mmadhc	0.0372716	24	20	24	0.171937
Btf3l4	0.0372716	24	20	24	0.171937
Rtp3	0.0378172	24	16	24	0.173768
Rps25	0.0378172	12	16	24	0.173768
Sh2b3	0.0387051	20	4	24	0.173768
Tctex1d4	0.0387051	12	20	24	0.173768
Gale	0.0387051	20	4	24	0.173768
Flad1	0.0387051	20	4	24	0.173768
Lrrc45	0.0387051	20	4	24	0.173768
Plppr3	0.0387051	20	4	24	0.173768
Plxnb2	0.0387051	20	4	24	0.173768
Phf1	0.0387051	20	4	24	0.173768
Trafd1	0.0387051	20	4	24	0.173768
Prkd3	0.0387051	24	20	24	0.173768
Alkbh2	0.0387051	20	4	24	0.173768
Tap1	0.0387051	20	4	24	0.173768
Pitpnm2	0.0387051	20	4	24	0.173768
Cd72	0.0387051	12	20	24	0.173768
Abhd17a	0.0387051	20	4	24	0.173768
Ube2h	0.0387051	8	20	24	0.173768
3110082I17Rik	0.0387051	20	4	24	0.173768
Lztr1	0.0387051	20	4	24	0.173768
Armc7	0.0387051	20	4	24	0.173768
Fnip2	0.0387051	8	20	24	0.173768
Ucp2	0.0378172	20	8	24	0.173768
Gspt1	0.0387051	24	20	24	0.173768
Gnrh1	0.0387051	24	20	24	0.173768
Gltscr1	0.0387051	20	4	24	0.173768
Golph3l	0.0387051	24	20	24	0.173768
Clasrp	0.0387051	20	4	24	0.173768
Rnf20	0.0387051	24	20	24	0.173768
Cpt1c	0.0387051	20	4	24	0.173768
Ddx20	0.0387051	24	20	24	0.173768
Mib1	0.0387051	24	20	24	0.173768
Zbtb7a	0.0401387	20	4	24	0.174086
Gpld1	0.0401387	24	4	24	0.174086
Gigyf1	0.0401387	20	4	24	0.174086
Smarcc2	0.0401387	20	4	24	0.174086
C030006K11Rik	0.0396727	20	8	24	0.174086
Zscan26	0.0401387	24	20	24	0.174086
Ifnar2	0.0401387	8	4	24	0.174086
Supt5	0.0401387	20	4	24	0.174086
Cdkn2aip	0.0401387	12	20	24	0.174086
Tra2b	0.0401387	24	20	24	0.174086
Tbc1d9b	0.0401387	20	4	24	0.174086
Mafk	0.0401387	20	4	24	0.174086
Apc2	0.0401387	20	4	24	0.174086
Abhd16a	0.0401387	20	4	24	0.174086
Bak1	0.0401387	20	4	24	0.174086
Rcn3	0.0401387	20	4	24	0.174086
Mfsd5	0.0401387	20	4	24	0.174086
Mgat4b	0.0401387	20	4	24	0.174086
Ldah	0.0401387	24	20	24	0.174086
St5	0.0401387	20	20	24	0.174086
Calm2	0.0401387	24	20	24	0.174086
Cep170b	0.0401387	20	4	24	0.174086
Arf3	0.0401387	20	4	24	0.174086
Fam53c	0.0401387	20	4	24	0.174086
Atcay	0.0401387	20	4	24	0.174086
Tha1	0.0401387	20	4	24	0.174086
Fam131c	0.0401387	20	4	24	0.174086
Mier1	0.0401387	24	20	24	0.174086
Cntrob	0.0401387	20	4	24	0.174086
Gdap2	0.0401387	24	20	24	0.174086
Card10	0.0401387	20	4	24	0.174086
Fzd5	0.0401387	20	4	24	0.174086
Stt3b	0.0401387	24	20	24	0.174086
Nrep	0.0401387	24	20	24	0.174086
Wac	0.0401387	24	20	24	0.174086
Kdm8	0.0401387	20	4	24	0.174086
Tgds	0.0401387	20	4	24	0.174086
Man1a	0.0401387	24	20	24	0.174086
Chd1	0.0401387	24	20	24	0.174086
Cd164l2	0.0401387	20	4	24	0.174086
Ptpn12	0.0401387	24	20	24	0.174086
Sypl	0.0401387	24	20	24	0.174086
Alas1	0.0430057	12	20	24	0.17478
Nags	0.0430057	20	4	24	0.17478
Cbx4	0.0415722	20	4	24	0.17478
Dcxr	0.0413765	20	8	24	0.17478
Pgpep1	0.0430057	20	4	24	0.17478
Plk3	0.0415722	20	4	24	0.17478
Scaf1	0.0415722	20	4	24	0.17478
Tnfrsf1a	0.0430057	20	4	24	0.17478
Zfp408	0.0430057	20	4	24	0.17478
Sec24c	0.0413765	16	12	24	0.17478
Setd1b	0.0415722	20	4	24	0.17478
Per1	0.0413765	12	20	24	0.17478
Mavs	0.0431005	12	16	24	0.17478
Leng9	0.0425864	16	8	24	0.17478
Stau1	0.0415722	8	20	24	0.17478
Sbno2	0.0430057	20	4	24	0.17478
Chd3	0.0408829	20	4	24	0.17478
Carhsp1	0.0430057	20	4	24	0.17478
Wdr18	0.0415722	20	4	24	0.17478
Tnfaip2	0.0430057	20	4	24	0.17478
Hnrnpa0	0.0418566	20	12	24	0.17478
Slc2a6	0.0430057	20	4	24	0.17478
Ppp1r15a	0.0430057	20	4	24	0.17478
Crtc2	0.0430057	20	4	24	0.17478
Pink1	0.0425864	20	4	24	0.17478
Fxyd1	0.0415722	20	4	24	0.17478
Zcchc8	0.0418566	12	12	24	0.17478
Tbl2	0.0418566	16	12	24	0.17478
Creld1	0.0430057	20	4	24	0.17478
Tmie	0.0410127	20	8	24	0.17478
Ptcd3	0.0415722	24	20	24	0.17478
Zbtb17	0.0415722	20	4	24	0.17478
Msto1	0.0421665	16	12	24	0.17478
Mgll	0.0431005	16	12	24	0.17478
Tbc1d24	0.0430057	20	4	24	0.17478
Zmiz1	0.0430057	20	4	24	0.17478
Sp2	0.0430057	20	4	24	0.17478
Morf4l1	0.0430057	24	20	24	0.17478
Npr2	0.0418566	16	12	24	0.17478
Pdcd2	0.0415722	24	20	24	0.17478
Psen1	0.0430057	20	4	24	0.17478
Gatad2a	0.0430057	20	4	24	0.17478
Ap5b1	0.0430057	20	4	24	0.17478
Klb	0.0416379	20	12	24	0.17478
Sipa1	0.0415722	20	4	24	0.17478
Il10rb	0.0415722	20	4	24	0.17478
Ctbp1	0.0415722	20	4	24	0.17478
Sh3d19	0.0415722	24	20	24	0.17478
Dapk2	0.0430057	20	4	24	0.17478
Naa60	0.0427959	20	8	24	0.17478
Cela1	0.0430057	20	4	24	0.17478
Trpm7	0.0415722	24	20	24	0.17478
Cpeb2	0.0415722	24	20	24	0.17478
Maf	0.0431005	4	16	24	0.17478
Mogat2	0.0430057	20	4	24	0.17478
Mapre3	0.0413765	16	12	24	0.17478
Unc119b	0.0430057	20	4	24	0.17478
Foxr1	0.0431005	20	8	24	0.17478
Sfswap	0.0418566	12	12	24	0.17478
Top1	0.0415722	24	20	24	0.17478
Fam13b	0.0415722	24	20	24	0.17478
Cand1	0.0415722	24	20	24	0.17478
Cldn1	0.0430057	24	20	24	0.17478
Spast	0.0415722	24	20	24	0.17478
Tada1	0.0418566	20	12	24	0.17478
Pan3	0.0415722	24	20	24	0.17478
Apol8	0.0430057	20	4	24	0.17478
Tmem87a	0.0415722	24	20	24	0.17478
Brd8	0.0430057	24	20	24	0.17478
Rnf2	0.0431005	24	16	24	0.17478
Acp6	0.0413765	12	20	24	0.17478
Arpp19	0.0430057	24	20	24	0.17478
Ubn2	0.0415722	24	20	24	0.17478
Dync1i2	0.0415722	24	20	24	0.17478
Gpd1l	0.0418566	16	12	24	0.17478
Ostm1	0.0427959	12	16	24	0.17478
Gdi2	0.0431005	8	12	24	0.17478
Itpripl2	0.0415722	20	4	24	0.17478
Lsm14a	0.0430057	24	20	24	0.17478
Skiv2l2	0.0415722	24	20	24	0.17478
Ap2b1	0.0430057	24	20	24	0.17478
Sox5	0.0415722	24	20	24	0.17478
Fkbp11	0.0420715	20	8	24	0.17478
Cnnm4	0.0430057	20	4	24	0.17478
Ankrd13c	0.0430057	24	20	24	0.17478
Bmpr2	0.0415722	24	20	24	0.17478
Rac3	0.0436006	16	12	24	0.175878
Urah	0.0436006	20	12	24	0.175878
Proc	0.0436006	16	12	24	0.175878
Ccnf	0.0436006	20	12	24	0.175878
Spcs1	0.0436006	24	12	24	0.175878
4933434E20Rik	0.0436006	16	12	24	0.175878
Ndufa13	0.0436006	16	12	24	0.175878
Clic3	0.0438245	24	8	24	0.176498
Gps1	0.0438532	16	12	24	0.176498
Atp1a1	0.0438532	12	12	24	0.176498
Amigo3	0.0442898	20	4	24	0.176768
Zpr1	0.0444874	12	20	24	0.176768
Ugt1a5	0.044579	8	8	24	0.176768
3110079O15Rik	0.0444874	16	12	24	0.176768
Fastk	0.0444874	20	4	24	0.176768
Aacs	0.0444874	12	12	24	0.176768
Sertad3	0.044579	20	8	24	0.176768
Pcbd1	0.044579	20	8	24	0.176768
Clmn	0.044579	12	16	24	0.176768
Lrp5	0.044579	20	8	24	0.176768
Poldip3	0.0444874	20	4	24	0.176768
Clta	0.044579	20	8	24	0.176768
Zfp688	0.044579	20	8	24	0.176768
Lcmt2	0.0444874	16	12	24	0.176768
Il17ra	0.0444874	16	12	24	0.176768
Papd7	0.0444874	20	4	24	0.176768
Ttf1	0.044579	16	8	24	0.176768
Cradd	0.044579	12	16	24	0.176768
Hspa2	0.044579	20	8	24	0.176768
Scgb1a1	0.044579	20	8	24	0.176768
G0s2	0.0470886	16	12	24	0.176857
Arhgdia	0.0481946	16	12	24	0.176857
Cat	0.046341	24	16	24	0.176857
Apof	0.0461872	12	16	24	0.176857
Manf	0.0470886	20	12	24	0.176857
Eif4a2	0.0481116	24	16	24	0.176857
Slc29a1	0.0481116	20	8	24	0.176857
Lgals2	0.0470886	12	12	24	0.176857
Plin2	0.0481946	8	8	24	0.176857
Gm44805	0.0453446	16	12	24	0.176857
Got1	0.0461872	20	8	24	0.176857
Ak2	0.0481116	12	16	24	0.176857
Zbtb7b	0.0461872	20	8	24	0.176857
Plin4	0.0481946	20	12	24	0.176857
Twnk	0.0461872	20	8	24	0.176857
Tm7sf2	0.0453446	16	12	24	0.176857
Car5a	0.0481946	16	12	24	0.176857
Pex19	0.0453446	16	12	24	0.176857
Zfp687	0.0461872	20	8	24	0.176857
Hoxa2	0.046341	12	12	24	0.176857
Egfl8	0.046341	20	4	24	0.176857
Eps8l2	0.0481116	20	8	24	0.176857
Acin1	0.0481946	20	4	24	0.176857
Ganab	0.0453446	16	12	24	0.176857
Rab43	0.0461872	12	16	24	0.176857
Plcg1	0.0463622	20	8	24	0.176857
Slc39a1	0.0481454	24	8	24	0.176857
Ttpa	0.0481946	24	20	24	0.176857
Cul4a	0.0453446	12	12	24	0.176857
Mpdu1	0.0481946	20	4	24	0.176857
H2-T23	0.046341	20	4	24	0.176857
Mpi	0.0481116	20	8	24	0.176857
Mmp19	0.0481116	12	16	24	0.176857
Jmjd4	0.0470886	16	12	24	0.176857
Ncl	0.0453446	8	12	24	0.176857
Cyp2t4	0.0481116	12	16	24	0.176857
Creg1	0.0481946	20	16	24	0.176857
Sdc1	0.046341	20	12	24	0.176857
Zbtb16	0.0481116	16	16	24	0.176857
Pknox1	0.0481116	20	8	24	0.176857
9130019O22Rik	0.0453446	16	12	24	0.176857
Psmd2	0.046341	24	4	24	0.176857
Tmem11	0.0481454	12	16	24	0.176857
Zcchc14	0.0481946	20	4	24	0.176857
Eif4a3	0.0481946	20	4	24	0.176857
Tubg2	0.0481116	20	8	24	0.176857
Fam65a	0.0481946	16	12	24	0.176857
Gemin7	0.0453446	16	12	24	0.176857
Ip6k1	0.0453446	16	12	24	0.176857
Ddx56	0.0481946	20	4	24	0.176857
Pcyt1a	0.0481116	12	16	24	0.176857
Milr1	0.0481116	12	16	24	0.176857
1700017B05Rik	0.0481946	20	4	24	0.176857
H2afj	0.0481946	20	12	24	0.176857
Pomp	0.0481116	20	8	24	0.176857
Arrdc2	0.0481116	16	8	24	0.176857
Morn3	0.046341	20	8	24	0.176857
Rasip1	0.0481946	20	12	24	0.176857
Arfrp1	0.046341	20	4	24	0.176857
Fam214b	0.0470886	16	12	24	0.176857
Cc2d1b	0.0461872	16	16	24	0.176857
Lmbr1l	0.0481946	16	12	24	0.176857
Clip1	0.0461872	20	8	24	0.176857
Fam193b	0.0481116	16	8	24	0.176857
Bcdin3d	0.0470886	16	12	24	0.176857
Zbtb24	0.0481946	16	12	24	0.176857
Capns1	0.0481946	20	4	24	0.176857
Hist3h2a	0.0453446	12	12	24	0.176857
Utp14b	0.0481116	24	16	24	0.176857
Tram1	0.0481946	12	12	24	0.176857
Bnipl	0.0481946	20	4	24	0.176857
Banp	0.046341	20	4	24	0.176857
Ap1g2	0.046341	20	4	24	0.176857
Trim14	0.0453446	16	12	24	0.176857
Pus1	0.0453446	16	12	24	0.176857
Vps33b	0.0470886	16	12	24	0.176857
Nfkbib	0.0455398	16	12	24	0.176857
Stx1a	0.0481946	16	12	24	0.176857
Pds5a	0.0481946	24	20	24	0.176857
Dclre1a	0.0481116	20	8	24	0.176857
Arpc1b	0.0481946	20	4	24	0.176857
Ikbkb	0.0481116	12	16	24	0.176857
Spag5	0.0481116	20	8	24	0.176857
Sarm1	0.0461872	20	8	24	0.176857
Cenpl	0.0470886	8	12	24	0.176857
Klhdc8b	0.046341	20	4	24	0.176857
Arpc1a	0.046341	24	4	24	0.176857
Tm4sf19	0.0481116	12	16	24	0.176857
Gosr1	0.0453446	16	12	24	0.176857
Ptgds	0.0481946	20	4	24	0.176857
Dpy30	0.0461872	16	8	24	0.176857
Anp32b	0.0453446	8	12	24	0.176857
Slc7a6	0.0470886	16	12	24	0.176857
Dcst1	0.0481116	16	8	24	0.176857
Cmtm6	0.0461872	16	8	24	0.176857
Yipf4	0.0481946	4	4	24	0.176857
Dhrs7	0.046341	12	16	24	0.176857
Hey1	0.0481946	20	4	24	0.176857
Rptor	0.0481946	20	4	24	0.176857
Dpp4	0.0481946	24	20	24	0.176857
Tex12	0.0481454	24	20	24	0.176857
Ipo9	0.0481116	8	8	24	0.176857
Ptpn3	0.0461872	16	16	24	0.176857
Crbn	0.0461872	4	16	24	0.176857
Nab1	0.0470886	24	12	24	0.176857
Ffar4	0.0463622	12	16	24	0.176857
Cdadc1	0.0481116	4	16	24	0.176857
Lck	0.0470886	16	12	24	0.176857
Colq	0.0481946	20	4	24	0.176857
Eef2	0.0488327	12	12	24	0.178101
Bhmt2	0.0488327	16	12	24	0.178101
Wdr55	0.0488327	12	12	24	0.178101
Lgals4	0.0488327	16	12	24	0.178101
Ncoa4	0.0488327	8	12	24	0.178101
Rbm22	0.0488327	12	12	24	0.178101
Psmb5	0.0488327	12	12	24	0.178101
Socs5	0.0488327	8	12	24	0.178101
Lmtk2	0.0488327	16	12	24	0.178101
Apoc3	0.0500483	16	12	24	0.179966
Lypla2	0.0500361	20	8	24	0.179966
Rreb1	0.0500361	20	8	24	0.179966
Taco1	0.0500361	16	16	24	0.179966
Upf1	0.0500483	20	4	24	0.179966
Il15ra	0.0500483	12	16	24	0.179966
B4galnt1	0.0500361	20	8	24	0.179966
Acsf2	0.0500483	20	4	24	0.179966
Dlst	0.0500483	12	16	24	0.179966
D930048N14Rik	0.0500361	20	8	24	0.179966
Cyp17a1	0.0500361	20	8	24	0.179966
Rere	0.0499285	8	20	24	0.179966
Dnase1l3	0.0500361	12	16	24	0.179966
Ddx41	0.0500361	20	8	24	0.179966
Ltb4r1	0.0500361	20	8	24	0.179966
Ankrd13a	0.0500483	20	4	24	0.179966
Mmp15	0.0500361	20	8	24	0.179966
Stk24	0.0500361	20	8	24	0.179966
Trip10	0.0500483	20	4	24	0.179966
Tpm1	0.0500483	20	12	24	0.179966
Dctn4	0.0500483	24	20	24	0.179966
Rps2	0.0505767	20	12	24	0.181501
Tprgl	0.0505767	16	12	24	0.181501
A430005L14Rik	0.0505767	12	12	24	0.181501
Brd2	0.0519606	16	16	24	0.18244
Tdo2	0.0510077	24	16	24	0.18244
Leng1	0.0519606	12	16	24	0.18244
Ptbp1	0.0519019	20	4	24	0.18244
Cyp3a25	0.0519019	8	12	24	0.18244
Ugt2b35	0.0519019	24	20	24	0.18244
Pan2	0.0519606	20	8	24	0.18244
Got2	0.0519606	12	16	24	0.18244
Acbd4	0.0519606	20	8	24	0.18244
Mdh1	0.0510077	24	16	24	0.18244
Kcnk7	0.0519606	12	16	24	0.18244
Rbm25	0.0519019	24	20	24	0.18244
0610037L13Rik	0.0519606	20	8	24	0.18244
Ninj1	0.0519019	20	4	24	0.18244
Gltscr1l	0.0519019	20	4	24	0.18244
Prrt2	0.0519019	20	4	24	0.18244
Acyp1	0.0519606	12	16	24	0.18244
Ppp1r18	0.0519019	20	4	24	0.18244
Hoxa7	0.0517117	16	8	24	0.18244
Gys2	0.0519606	12	8	24	0.18244
Ikzf4	0.0519019	16	12	24	0.18244
B230217C12Rik	0.0519606	20	8	24	0.18244
Prr14l	0.0519606	12	16	24	0.18244
Limd1	0.0517117	16	8	24	0.18244
Gosr2	0.0511286	12	16	24	0.18244
N4bp3	0.0519019	20	4	24	0.18244
Ccdc127	0.0519606	24	16	24	0.18244
Psmg1	0.0519606	12	16	24	0.18244
Ext2	0.0511286	12	16	24	0.18244
Fxyd3	0.0519606	20	8	24	0.18244
Gpr68	0.0511286	12	16	24	0.18244
Pde3b	0.0519019	24	20	24	0.18244
Rpl36al	0.0519606	20	8	24	0.18244
Fn3k	0.0523207	16	12	24	0.183584
Oaf	0.053885	20	8	24	0.185912
Cideb	0.053885	20	8	24	0.185912
Car14	0.053885	20	8	24	0.185912
Tk1	0.053885	20	8	24	0.185912
Tstd1	0.053885	20	8	24	0.185912
Zfp771	0.053885	20	8	24	0.185912
Rnh1	0.053133	20	8	24	0.185912
Josd1	0.053885	20	8	24	0.185912
Ypel2	0.053885	20	8	24	0.185912
Inpp5b	0.053885	20	8	24	0.185912
Mpzl2	0.053885	16	16	24	0.185912
Zfp12	0.0537556	16	12	24	0.185912
Cramp1l	0.053885	12	16	24	0.185912
Mpz	0.053885	20	8	24	0.185912
Magoh	0.053885	8	8	24	0.185912
Lexm	0.053885	20	8	24	0.185912
Arhgap23	0.053133	20	8	24	0.185912
Nutf2-ps1	0.053885	20	8	24	0.185912
3930402G23Rik	0.0537556	20	12	24	0.185912
Ppard	0.053133	20	8	24	0.185912
She	0.053885	20	8	24	0.185912
Dnajc18	0.053885	20	8	24	0.185912
Rell1	0.053885	20	8	24	0.185912
Ubxn7	0.0537556	24	20	24	0.185912
Guca1b	0.053133	20	8	24	0.185912
Lmln	0.053885	12	16	24	0.185912
Pnldc1	0.0539731	16	12	24	0.186096
Acaa1a	0.054028	12	12	24	0.186166
Smpd5	0.0545105	16	8	24	0.186868
2310011J03Rik	0.0545105	12	16	24	0.186868
Eci1	0.0545105	16	16	24	0.186868
Gulo	0.0545105	16	8	24	0.186868
Klf10	0.0545105	16	8	24	0.186868
Hist2h2bb	0.0545105	16	16	24	0.186868
Tbc1d2b	0.0545105	20	4	24	0.186868
Proser2	0.0545105	20	8	24	0.186868
Eif4g1	0.0552583	12	16	24	0.187871
Aox3	0.0552583	24	16	24	0.187871
Cpt1a	0.0552583	12	16	24	0.187871
Fbxo42	0.0552583	20	8	24	0.187871
Ube2j2	0.0551686	16	16	24	0.187871
Esd	0.0552583	8	8	24	0.187871
Pga5	0.0552583	12	16	24	0.187871
Ift140	0.0552583	16	8	24	0.187871
Pitpnb	0.0551686	12	16	24	0.187871
Cyp2c37	0.0552583	4	16	24	0.187871
1700060C20Rik	0.0552583	16	12	24	0.187871
Nt5c3	0.0551686	8	8	24	0.187871
Usp1	0.0552583	24	16	24	0.187871
Ppp1r15b	0.0556092	20	12	24	0.187958
Msrb1	0.0558095	20	8	24	0.187958
Nr1h3	0.0556092	20	4	24	0.187958
Kank3	0.0556092	16	12	24	0.187958
S1pr5	0.0556092	20	4	24	0.187958
Uba7	0.0556092	20	4	24	0.187958
Sel1l	0.0558095	4	16	24	0.187958
Cfhr1	0.0556092	24	20	24	0.187958
C1ra	0.0558095	8	8	24	0.187958
Abtb2	0.0558095	20	8	24	0.187958
Tada3	0.0558095	20	8	24	0.187958
Jagn1	0.0558095	20	8	24	0.187958
Fam222a	0.0556092	20	4	24	0.187958
Apol10b	0.0558095	20	8	24	0.187958
Ahnak	0.0558095	20	8	24	0.187958
Safb	0.0559614	16	12	24	0.188352
Sirt4	0.056222	16	12	24	0.188874
Mylk	0.0561891	12	16	24	0.188874
Insl3	0.056222	12	12	24	0.188874
Gzmm	0.0567818	20	4	24	0.190278
Snta1	0.0567818	20	4	24	0.190278
Lhfpl5	0.0567818	12	20	24	0.190278
Mlxip	0.0567818	20	8	24	0.190278
Serpina1a	0.0574673	20	16	24	0.191024
Cnih2	0.0574673	12	16	24	0.191024
Polr3h	0.0573837	20	8	24	0.191024
Selenbp1	0.0573837	12	16	24	0.191024
Zfand5	0.0573837	24	16	24	0.191024
Lrrc51	0.0573837	16	16	24	0.191024
Slc25a30	0.0574673	12	12	24	0.191024
Clic1	0.0573837	20	8	24	0.191024
Ppp1r37	0.0573837	20	8	24	0.191024
Xpot	0.0574673	12	16	24	0.191024
Aqp11	0.0574673	16	8	24	0.191024
Pdia5	0.0573837	20	12	24	0.191024
Pacsin2	0.0574673	16	8	24	0.191024
Agpat2	0.057734	20	8	24	0.191317
Tor1a	0.057734	20	8	24	0.191317
Psmd4	0.057734	20	8	24	0.191317
Tgm2	0.057734	20	8	24	0.191317
Mtfr1l	0.057734	20	8	24	0.191317
Lnx2	0.0582931	20	8	24	0.192813
Lipt1	0.0582931	8	12	24	0.192813
Pigv	0.0582931	16	12	24	0.192813
Rps6ka1	0.0589001	20	4	24	0.194701
Cend1	0.0590531	16	16	24	0.194726
Lamtor4	0.0590531	12	16	24	0.194726
Dpp9	0.0590531	20	4	24	0.194726
Timm50	0.0590531	20	8	24	0.194726
Bckdk	0.059509	20	8	24	0.195396
Arf6	0.059766	16	8	24	0.195396
Srsf11	0.059766	4	16	24	0.195396
1700001K19Rik	0.059766	12	12	24	0.195396
Dnajb4	0.059766	24	16	24	0.195396
Tmem204	0.059766	16	8	24	0.195396
Nt5c	0.059766	16	12	24	0.195396
Ngef	0.059766	16	8	24	0.195396
C9	0.059766	24	16	24	0.195396
Smg7	0.059509	4	16	24	0.195396
Eed	0.059509	4	16	24	0.195396
Gpr21	0.059766	16	16	24	0.195396
Atp6v1e1	0.059509	20	8	24	0.195396
Ppp1r13l	0.059509	16	8	24	0.195396
Csrnp1	0.0605076	20	4	24	0.1977
Txnrd2	0.0606248	12	12	24	0.197962
Mamdc4	0.0613543	20	4	24	0.199736
P2rx4	0.0613244	20	4	24	0.199736
Mvd	0.0613244	20	4	24	0.199736
Tmem14c	0.0613543	20	4	24	0.199736
Ly6a	0.0613543	12	16	24	0.199736
Bag3	0.0616343	20	12	24	0.200405
Abhd16b	0.0616343	20	12	24	0.200405
Slc25a10	0.0620647	20	8	24	0.200952
Gtf3a	0.0620647	8	16	24	0.200952
E430018J23Rik	0.0620647	12	16	24	0.200952
Rac1	0.0620647	16	12	24	0.200952
Sptan1	0.0620647	16	12	24	0.200952
Mroh1	0.0620647	16	8	24	0.200952
Srd5a1	0.0620647	20	8	24	0.200952
Ltbr	0.0630287	20	4	24	0.202121
Ppan	0.0630287	20	4	24	0.202121
Rps6kb2	0.0630287	20	4	24	0.202121
Ppp4c	0.0630287	20	4	24	0.202121
Uckl1	0.0630287	20	4	24	0.202121
Canx	0.0630287	24	20	24	0.202121
Tmem88b	0.0630287	20	4	24	0.202121
Maml1	0.0630287	12	20	24	0.202121
Ptges2	0.0630287	20	4	24	0.202121
Mpg	0.0630287	20	4	24	0.202121
Napa	0.0630287	20	4	24	0.202121
Mreg	0.0630287	24	4	24	0.202121
Nol9	0.0630287	20	4	24	0.202121
Ppm1a	0.0630287	24	20	24	0.202121
Il1r1	0.0630287	24	20	24	0.202121
Nck1	0.0630287	24	20	24	0.202121
Slc27a2	0.0637596	8	8	24	0.203492
Elmod3	0.0637596	20	8	24	0.203492
Ncor1	0.0635956	24	20	24	0.203492
Sh3pxd2a	0.0637596	20	8	24	0.203492
Acp5	0.0637596	16	8	24	0.203492
Pigyl	0.0635956	20	4	24	0.203492
Pctp	0.0637596	20	8	24	0.203492
Samd8	0.0637596	8	12	24	0.203492
Rps27	0.0643634	20	8	24	0.205053
Ascc2	0.0643634	16	8	24	0.205053
Slc4a11	0.0643634	16	8	24	0.205053
Glyctk	0.0655499	20	4	24	0.206989
Gamt	0.0655499	20	4	24	0.206989
Igfals	0.0655499	20	4	24	0.206989
Sult2a8	0.0655499	24	20	24	0.206989
Kri1	0.0655499	20	4	24	0.206989
Rnf123	0.0655499	20	4	24	0.206989
Snrk	0.0655499	8	20	24	0.206989
Pcbp2	0.0655499	24	20	24	0.206989
Mfsd10	0.0655499	20	4	24	0.206989
Psmd1	0.0655499	24	20	24	0.206989
Zdhhc7	0.0655499	20	4	24	0.206989
Gtf2h4	0.0655499	20	4	24	0.206989
Cep350	0.0655499	24	20	24	0.206989
Fan1	0.0655499	20	4	24	0.206989
Tmx1	0.0655499	24	20	24	0.206989
Zc3h10	0.0658669	20	4	24	0.207868
Zfp592	0.0659497	16	8	24	0.208007
Rhbdl1	0.068071	20	4	24	0.212326
Tprkb	0.068071	8	20	24	0.212326
Fcgrt	0.068071	20	4	24	0.212326
Ap3d1	0.068071	20	4	24	0.212326
Otub1	0.068071	20	4	24	0.212326
Aadac	0.068071	24	20	24	0.212326
Abcb11	0.068071	24	20	24	0.212326
Abca6	0.068071	24	20	24	0.212326
Cxxc5	0.068071	20	4	24	0.212326
Pkd1	0.068071	20	4	24	0.212326
Ssna1	0.068071	8	20	24	0.212326
Dnttip2	0.068071	24	20	24	0.212326
Ipo7	0.068071	24	20	24	0.212326
H2-Q7	0.068071	20	4	24	0.212326
Golga2	0.068071	20	4	24	0.212326
Ddx54	0.068071	20	4	24	0.212326
Afg3l2	0.068071	12	20	24	0.212326
Lonrf1	0.068071	20	4	24	0.212326
Aebp2	0.068071	16	4	24	0.212326
Hrg	0.0705922	12	4	24	0.21716
Plpp3	0.0705922	8	20	24	0.21716
Oplah	0.0705922	20	4	24	0.21716
2900026A02Rik	0.0705922	20	4	24	0.21716
Cyp2j5	0.0705922	24	20	24	0.21716
Nrbp2	0.0705922	20	4	24	0.21716
Myo18a	0.0705922	20	4	24	0.21716
Inf2	0.0705922	20	4	24	0.21716
Plbd2	0.0705922	20	4	24	0.21716
Dexi	0.0705922	20	4	24	0.21716
Neil2	0.0705922	20	4	24	0.21716
Tle1	0.0705922	24	20	24	0.21716
Slc30a5	0.0705922	24	20	24	0.21716
Wasl	0.0705922	24	20	24	0.21716
Matk	0.0705922	20	4	24	0.21716
Dennd4a	0.0705922	24	20	24	0.21716
Zfr	0.0705922	24	20	24	0.21716
Cbfa2t2	0.0705922	24	20	24	0.21716
Orc3	0.0705922	24	20	24	0.21716
Vps54	0.0705922	24	20	24	0.21716
Piwil2	0.0705922	24	4	24	0.21716
Kpna4	0.0705922	24	20	24	0.21716
Rabgap1	0.0705922	24	20	24	0.21716
Adam10	0.0705922	24	20	24	0.21716
Hspa5	0.0731133	4	4	24	0.221487
Lsr	0.0729378	12	16	24	0.221487
Mlxipl	0.0728664	8	20	24	0.221487
Gnb2	0.0731133	20	4	24	0.221487
Mepce	0.0731133	20	4	24	0.221487
Inhbc	0.0728664	16	12	24	0.221487
Suox	0.0731133	20	4	24	0.221487
Ager	0.0731133	20	4	24	0.221487
Slc12a7	0.0729378	12	16	24	0.221487
Pxn	0.0731133	20	4	24	0.221487
Krt18	0.0731133	20	4	24	0.221487
Xrcc3	0.0731133	20	4	24	0.221487
Map4k2	0.0731133	20	4	24	0.221487
Ahdc1	0.0731133	20	4	24	0.221487
Treh	0.0729378	12	16	24	0.221487
Eif3l	0.0731133	20	4	24	0.221487
Mum1	0.0731133	20	4	24	0.221487
Cdx2	0.0731133	20	4	24	0.221487
Synpo	0.0731133	20	4	24	0.221487
Ugcg	0.0731133	24	20	24	0.221487
Catsper2	0.0729378	24	16	24	0.221487
Ino80	0.0731133	24	20	24	0.221487
Tbp	0.0731133	24	20	24	0.221487
Eif1b	0.0731133	20	4	24	0.221487
Slc16a1	0.0731133	8	4	24	0.221487
Pdlim5	0.0731133	24	20	24	0.221487
Clcnkb	0.0731133	20	4	24	0.221487
Tsc22d4	0.0736251	20	8	24	0.222786
Fndc11	0.0736251	20	4	24	0.222786
Midn	0.0756345	20	4	24	0.223584
Gpam	0.0756345	8	20	24	0.223584
Slco1b2	0.0756345	24	20	24	0.223584
Socs3	0.0756345	20	4	24	0.223584
Camk2n1	0.0756345	20	4	24	0.223584
Tmprss6	0.0756345	20	4	24	0.223584
Rcl1	0.0756345	8	20	24	0.223584
Agmat	0.0756345	20	4	24	0.223584
Tnfaip8l1	0.0756345	20	4	24	0.223584
Atxn2l	0.0756392	20	16	24	0.223584
Wbp2	0.0756345	20	4	24	0.223584
Rhou	0.0756345	8	20	24	0.223584
Notch1	0.0756345	20	4	24	0.223584
Ly6e	0.0756345	20	4	24	0.223584
Psmd13	0.0756392	12	16	24	0.223584
Tbc1d10b	0.0756345	20	4	24	0.223584
Abcf1	0.0756345	20	4	24	0.223584
Il4ra	0.0756345	20	4	24	0.223584
Asic3	0.0756345	20	4	24	0.223584
Foxk2	0.0756345	12	20	24	0.223584
G3bp2	0.0756345	24	20	24	0.223584
Ubqln1	0.0756345	24	20	24	0.223584
Slc35a4	0.0756345	20	4	24	0.223584
Fam131a	0.0756345	20	4	24	0.223584
Ubr5	0.0756345	24	20	24	0.223584
Sltm	0.0756345	24	20	24	0.223584
Cntf	0.0756345	24	20	24	0.223584
Bnip3	0.0756345	8	20	24	0.223584
Tnpo3	0.0756345	24	20	24	0.223584
Fbxo28	0.0756345	24	20	24	0.223584
Scyl2	0.0756345	24	20	24	0.223584
Psip1	0.0756345	24	20	24	0.223584
Ssb	0.0756345	24	20	24	0.223584
Uqcrc2	0.0756345	24	20	24	0.223584
2310022B05Rik	0.0756345	20	4	24	0.223584
Zc3hc1	0.0756345	12	20	24	0.223584
Fstl3	0.0756345	20	4	24	0.223584
Setx	0.0756345	24	20	24	0.223584
1110059E24Rik	0.0756345	24	20	24	0.223584
Metap2	0.0756345	24	20	24	0.223584
Prlr	0.0756345	24	20	24	0.223584
Fcho2	0.0756345	24	20	24	0.223584
Selenop	0.0766928	8	8	24	0.226075
Ube2d2b	0.0766928	8	8	24	0.226075
Tnfsf12	0.0766928	20	8	24	0.226075
Ubqln4	0.0766928	20	8	24	0.226075
Gmip	0.0766928	20	4	24	0.226075
Pdlim1	0.0769413	20	8	24	0.226683
Paox	0.0783589	16	8	24	0.230733
Plekhg3	0.0786957	16	12	24	0.231344
Galk1	0.0786957	16	12	24	0.231344
Gpx5	0.0786957	24	12	24	0.231344
Nudt16l1	0.0797605	20	4	24	0.234217
Ptges	0.0797605	20	4	24	0.234217
Nr2c1	0.0801472	4	16	24	0.235096
St6galnac2	0.0801472	16	12	24	0.235096
Foxq1	0.0809597	12	20	24	0.237349
Rnf111	0.0816103	4	12	24	0.239126
Scamp3	0.0817658	16	8	24	0.23932
AI464131	0.0817658	20	8	24	0.23932
Ccdc28b	0.0828283	20	8	24	0.242034
Ube2c	0.0828283	20	4	24	0.242034
Vps37c	0.0828283	20	4	24	0.242034
Prodh2	0.084333	16	12	24	0.245096
Khk	0.084333	8	20	24	0.245096
Elk4	0.084333	16	12	24	0.245096
Cidec	0.084333	20	4	24	0.245096
Acot12	0.084333	8	12	24	0.245096
Trmu	0.084333	16	12	24	0.245096
Mrpl11	0.084333	16	12	24	0.245096
Bex6	0.084333	16	12	24	0.245096
Arl6ip5	0.084333	12	20	24	0.245096
Sox2	0.084333	12	12	24	0.245096
Spsb2	0.0851727	16	16	24	0.24607
Rasl10a	0.0851727	20	8	24	0.24607
Epha2	0.0851727	20	8	24	0.24607
Fam219b	0.0851727	20	8	24	0.24607
Phf12	0.0851727	16	16	24	0.24607
Taf6l	0.0851727	20	8	24	0.24607
Kdm4a	0.0851727	20	8	24	0.24607
Zfp410	0.0851727	12	16	24	0.24607
Muc6	0.0851727	20	8	24	0.24607
Dgka	0.0851727	16	8	24	0.24607
Swap70	0.0851727	12	8	24	0.24607
Smpd4	0.0852609	12	16	24	0.246192
Map2k2	0.086201	20	8	24	0.247906
Cdc34	0.086201	20	8	24	0.247906
Vps72	0.086201	12	16	24	0.247906
Anapc5	0.086201	20	8	24	0.247906
Tnip2	0.0862705	20	4	24	0.247906
Ecsit	0.0862705	20	4	24	0.247906
Akirin1	0.086201	12	16	24	0.247906
Cpsf4l	0.086201	16	8	24	0.247906
Fkbp14	0.086201	4	16	24	0.247906
Apeh	0.0877063	8	20	24	0.25029
Epas1	0.0877063	20	4	24	0.25029
Snapc5	0.0872304	24	8	24	0.25029
Cgref1	0.0877063	12	20	24	0.25029
Shc1	0.0877063	20	4	24	0.25029
Adamtsl5	0.0877063	20	4	24	0.25029
Prrt3	0.0872304	20	4	24	0.25029
Sash1	0.0877063	12	4	24	0.25029
Tfrc	0.0877063	24	20	24	0.25029
Polr2k	0.0877063	24	20	24	0.25029
Tab1	0.0877063	20	4	24	0.25029
Dbr1	0.0877063	8	20	24	0.25029
Zbtb41	0.0877063	24	20	24	0.25029
Nubp2	0.0885796	12	16	24	0.251178
Tmem150a	0.0885796	16	16	24	0.251178
Plg	0.0885796	24	16	24	0.251178
Slc37a4	0.0885796	12	16	24	0.251178
Mrps2	0.0885796	16	16	24	0.251178
Zscan29	0.0885796	8	8	24	0.251178
Pprc1	0.0885796	16	16	24	0.251178
Ogg1	0.0885796	12	16	24	0.251178
Phldb2	0.0885796	24	20	24	0.251178
Mov10	0.0885796	16	16	24	0.251178
Ralbp1	0.0885796	16	16	24	0.251178
Ttc39a	0.0885796	20	8	24	0.251178
Nfkbia	0.0910797	20	8	24	0.251489
Hnrnpa2b1	0.0910797	24	20	24	0.251489
Apba3	0.0910797	16	12	24	0.251489
Rfxank	0.089649	20	8	24	0.251489
Aars	0.0891581	20	12	24	0.251489
Zfp467	0.0910797	16	12	24	0.251489
Slc8b1	0.0900467	12	16	24	0.251489
Dcdc2b	0.0910797	20	4	24	0.251489
Ccs	0.0891581	16	12	24	0.251489
Ndst2	0.089649	20	8	24	0.251489
Ugt2b5	0.0910797	24	20	24	0.251489
Cyp27a1	0.0910797	12	16	24	0.251489
Bcl2l12	0.0910797	20	4	24	0.251489
Cry2	0.0910797	8	20	24	0.251489
Sh3gl1	0.089649	20	12	24	0.251489
Cp	0.0910797	24	20	24	0.251489
Usp21	0.0910797	20	4	24	0.251489
Inpp5k	0.089649	20	8	24	0.251489
1110008P14Rik	0.0907196	20	4	24	0.251489
Acot8	0.089649	16	8	24	0.251489
R3hdm2	0.0889747	16	16	24	0.251489
Slco1a1	0.0910797	24	20	24	0.251489
Ndufb7	0.0910797	20	4	24	0.251489
Mau2	0.089649	16	8	24	0.251489
B3gnt4	0.0910797	20	4	24	0.251489
Tkt	0.0910797	16	12	24	0.251489
Tsen54	0.0910797	16	12	24	0.251489
Matr3	0.0910797	24	20	24	0.251489
Abat	0.0889747	20	8	24	0.251489
Znrf1	0.0910797	20	4	24	0.251489
Setd5	0.0910797	24	20	24	0.251489
Zfp869	0.0910797	8	12	24	0.251489
Papd5	0.0910797	16	12	24	0.251489
Cops7a	0.089649	20	8	24	0.251489
Ptbp3	0.0910797	24	20	24	0.251489
Tapt1	0.0910797	8	12	24	0.251489
Spg11	0.0907196	12	16	24	0.251489
Dmtf1	0.0910797	24	20	24	0.251489
Slc22a30	0.0910797	24	20	24	0.251489
Uspl1	0.0891581	8	12	24	0.251489
Slc16a4	0.0910797	24	20	24	0.251489
Pdk4	0.089649	24	16	24	0.251489
Gpbp1	0.0910797	24	20	24	0.251489
Telo2	0.089649	20	8	24	0.251489
Lat2	0.0910797	20	4	24	0.251489
Txnl1	0.0910797	24	20	24	0.251489
Pspc1	0.089649	24	16	24	0.251489
Cog3	0.089649	8	12	24	0.251489
Slc35a1	0.089649	8	12	24	0.251489
Cgn	0.0889747	16	8	24	0.251489
Igf2bp3	0.0910797	16	4	24	0.251489
Nipsnap1	0.0919865	20	8	24	0.252822
Nxph4	0.0919865	20	4	24	0.252822
Abhd17c	0.0919865	8	8	24	0.252822
Zfp746	0.0919865	8	20	24	0.252822
Kdelr1	0.0919865	16	8	24	0.252822
Klhdc2	0.0919865	8	8	24	0.252822
Rbm17	0.0919865	16	8	24	0.252822
Mpv17	0.0919865	12	16	24	0.252822
Ltn1	0.0919865	4	16	24	0.252822
Spryd4	0.092682	20	16	24	0.253407
Chka	0.0927244	24	12	24	0.253407
Josd2	0.0927244	20	12	24	0.253407
Slc50a1	0.093097	20	8	24	0.253407
Tnfaip1	0.0927244	20	12	24	0.253407
Eva1a	0.093097	12	16	24	0.253407
Chdh	0.093097	20	8	24	0.253407
Zc3h4	0.093097	20	8	24	0.253407
Btd	0.093097	20	8	24	0.253407
E4f1	0.093097	20	8	24	0.253407
Rnf43	0.092682	20	8	24	0.253407
Psmd6	0.093097	8	12	24	0.253407
Kif20a	0.092682	20	16	24	0.253407
Cnnm3	0.092682	20	8	24	0.253407
Thoc3	0.092682	16	16	24	0.253407
Rnf19a	0.093097	24	16	24	0.253407
Seh1l	0.093097	8	12	24	0.253407
Rnf115	0.0927244	24	12	24	0.253407
Chmp7	0.093097	16	8	24	0.253407
Exoc8	0.0932689	20	8	24	0.253618
C920021L13Rik	0.0932689	16	12	24	0.253618
Gpr146	0.0936485	12	16	24	0.254392
Shpk	0.0936485	12	8	24	0.254392
Eme2	0.094453	20	12	24	0.254899
Lpin2	0.094453	12	16	24	0.254899
Taok2	0.094453	20	4	24	0.254899
Acot13	0.094453	16	12	24	0.254899
Cyp2c70	0.094453	24	20	24	0.254899
Rer1	0.094453	20	4	24	0.254899
Cdc42ep4	0.094453	20	4	24	0.254899
Ldhd	0.094453	20	4	24	0.254899
Tmcc1	0.094453	24	12	24	0.254899
Mn1	0.094453	20	4	24	0.254899
Cacybp	0.094453	24	20	24	0.254899
Ptch1	0.094453	12	12	24	0.254899
Actr10	0.094453	24	12	24	0.254899
Cebpb	0.0963893	16	16	24	0.255029
Hamp	0.0963893	20	16	24	0.255029
Eef1a1	0.0962907	4	12	24	0.255029
AY074887	0.0962907	20	12	24	0.255029
Trib1	0.0962907	12	12	24	0.255029
Tpi1	0.0965451	20	8	24	0.255029
Irf7	0.0963893	16	16	24	0.255029
Cyp1a2	0.0962907	16	12	24	0.255029
Gcdh	0.0962907	12	12	24	0.255029
Six1	0.0962907	12	12	24	0.255029
Fkbp4	0.0961767	20	4	24	0.255029
[truncated: 3,366 more rows]
