# Supplementary material for: Four-dimensional nuclear speckle phase separation dynamics regulate proteostasis
Source: Sci Adv. 2022 Jan 5;8(1):eabl4150. doi: 10.1126/sciadv.abl4150 (PMC8730402; doi:10.1126/sciadv.abl4150)
Supplement: Supplementary file 2 — Tables S1 to S6 [file sciadv.abl4150_tables_s1_to_s6.zip › sciadv.abl4150_table_s4.xlsx]

## Sheet: XBP1 Flox on strong SC35 genes
Gene	Decay rate	Period	Phase	Mean intensity	Relative amplitude
Apoa1	0.98943	12.3237	7.4476	11.7195	0.352379
Apoa1	0.74969	17.7699	14.5844	11.7195	0.728859
Phlda1	0.678987	17.6828	11.5383	9.42925	2.69738
Phlda1	1.11479	9.76775	4.82723	9.42925	0.305644
Pck1	1.07304	9.41476	0.928984	9.15158	0.273101
Pck1	1.26696	13.5061	7.44926	9.15158	0.0979446
Cebpa	0.90321	11.1137	8.48737	8.68133	0.608507
Cebpa	1.06491	21.4491	8.74849	8.68133	0.197089
Zfp36	1.06261	11.4707	9.15416	8.59175	0.287408
Zfp36	1.15494	23.1072	8.7273	8.59175	0.070014
Npb	0.736575	11.8839	7.92857	8.57292	1.18332
Errfi1	1.01653	12.1806	9.44484	8.53992	0.406731
Errfi1	0.959107	23.3786	9.83506	8.53992	0.310348
Angptl8	1.51372	10.5095	2.42448	8.49325	0.0509158
Clec2d	1.05406	12.0661	9.26664	8.17208	0.201729
Clec2d	0.637641	14.1201	9.80991	8.17208	0.733326
Ubc	1.0555	8	2.85075e-17	8.0925	0.572772
Ubc	1.26156	11.579	2.50749	8.0925	0.0573195
Tat	0.942677	11.2202	10.3087	7.9615	0.456804
Tat	1.24646	17.4615	0.714229	7.9615	0.26874
Nat6	0.837848	11.3326	8.52068	7.78467	0.616204
Nat6	2.10369	8	4	7.78467	0.000342478
Alb	1.06219	11.8459	9.37584	7.393	0.365789
Alb	1.22013	23.5276	9.83919	7.393	0.134736
G0s2	1.12614	10.8963	10.2366	7.15475	0.443163
G0s2	1.63175	16.8164	2.34266	7.15475	0.583492
Gnmt	0.98003	12.0948	7.94953	7.15225	0.39463
Gnmt	0.873644	18.051	14.8035	7.15225	0.56902
Apob	0.905527	12.0278	9.28426	7.15158	0.533605
Apob	1.16166	18.4164	10.1256	7.15158	0.0243607
Cyp2d9	0.950947	10.317	8.89094	7.13633	0.402012
Cyp2d9	2.01637	17.5594	1.91464	7.13633	0.213627
Ahsg	0.939583	11.4099	9.0742	6.92633	0.295819
Ahsg	2.22379	8	4	6.92633	9.74003e-05
Fga	0.865671	8	8	6.89858	0.261066
Fga	0.735807	14.51	9.70967	6.89858	0.737188
Sephs2	1.01586	21.1409	6.53093	6.87483	0.389592
Sephs2	0.940651	9.72953	8.68298	6.87483	0.366499
Eef2	0.929518	11.0861	9.19624	6.85508	0.352389
Eef2	0.811104	20.8335	13.5202	6.85508	0.178378
Alas1	0.968657	23.1131	11.28	6.57783	0.909255
Alas1	1.06315	11.8115	10.4638	6.57783	0.262686
Hyal3	0.829939	11.6018	8.36054	6.53408	0.689724
Hyal3	2.11487	8	4	6.53408	0.00722139
Fgb	0.952984	12.5982	9.18097	6.52342	0.421887
Fgb	1.89333	9.19519	2.38315	6.52342	0.309069
Serpina3k	0.860877	23.1778	11.3352	6.42033	0.980369
Serpina3k	1.07787	9.55492	9.35378	6.42033	0.0810844
Cyp2e1	0.596219	13.1493	8.8993	6.27533	1.9221
Cyp2e1	1.47157	8	4	6.27533	0.0100845
Osgin1	2.0727	9.70635	0.946518	6.12933	0.120361
Thrsp	1.07165	22.7193	10.9336	6.10408	0.754672
Thrsp	1.06339	10.9848	10.6793	6.10408	0.363379
Sphk2	0.867169	9.40718	8.94536	5.99483	0.713065
Sphk2	0.669678	21.6474	8.35868	5.99483	1.61246
Ces3a	0.969721	11.9013	9.17262	5.87775	0.362954
Ces3a	0.879484	8	0	5.87775	0.0935863
Cebpb	0.994537	22.8109	10.2125	5.8675	0.60932
Cebpb	1.15754	10.6135	0.0245204	5.8675	0.210658
Fabp1	1.03278	24.2108	0.61719	5.81825	0.156923
Fabp1	0.803078	11.8747	8.35006	5.81825	0.940543
Zfp36l1	1.00357	11.5473	9.13426	5.79775	0.299388
Zfp36l1	0.97814	25.0441	20.798	5.79775	0.363851
Hamp	0.729451	12.2807	8.28338	5.78875	2.26061
Hamp	0.772005	18.676	17.9511	5.78875	0.778683
Fgg	0.85467	11.6505	9.42761	5.67667	0.570424
Fgg	1.68377	43.1302	12.0013	5.67667	0.00784379
Tomm40l	0.888975	11.6991	8.18674	5.66667	0.733878
Tomm40l	1.22327	16.1089	15.1154	5.66667	0.0269751
Ppp1r3b	1.40834	11.0886	9.72055	5.62342	0.187262
Ppp1r3b	65.5012	8	1.19036e-18	5.62342	9.25735
Spsb3	0.801468	11.5532	8.63585	5.57583	0.455662
Spsb3	2.13789	8	4	5.57583	0.000354742
Slc25a25	0.96337	9.4252	0.997867	5.54892	0.342052
Slc25a25	1.12265	13.2239	6.78417	5.54892	0.0762362
Xbp1	0.892493	12.08	9.31601	5.53125	0.678747
Xbp1	1.23819	8	4	5.53125	0.0359947
Dbp	0.842366	10.4091	8.08551	5.53092	0.765956
Dbp	0.84588	21.7556	9.0829	5.53092	0.742405
Hist1h1e	0.541695	8	8	5.502	1.34514
Hist1h1e	0.65947	16.8022	6.65365	5.502	1.50622
Hpd	0.948462	12.8256	7.04208	5.48592	0.296517
Hpd	0.790263	8.48802	1.56858	5.48592	1.05392
Arhgdia	1.05217	11.305	7.35591	5.46967	0.495656
Arhgdia	1.23795	11.8388	11.3328	5.46967	0.113893
Pcyt2	0.920564	10.685	8.7251	5.41658	0.403039
Pcyt2	5.09816	25.8874	3.0744	5.41658	0.409899
Rsc1a1	0.739396	10.91	8.21672	5.37567	0.469928
Rsc1a1	1.65731	15.2584	0.909475	5.37567	0.000944024
Malat1	0.965331	11.7761	10.0058	5.36458	0.418619
Malat1	1.02254	20.9173	11.1107	5.36458	0.192025
Fasn	1.33729	28.4671	22.0538	5.33342	0.0394828
Fasn	1.40839	10.8128	3.55093	5.33342	0.00205566
Rce1	0.937869	11.6435	8.20155	5.28467	0.521562
Rce1	1.85247	27.6489	25.843	5.28467	0.281405
Mup3	0.936625	12.0835	9.02981	5.24242	0.523494
C3	0.958777	9.7416	5.87158	5.22008	0.229508
C3	0.675613	17.4704	11.623	5.22008	1.14943
Dusp1	1.0051	10.2352	0.319359	5.21425	0.212925
Dusp1	1.16141	14.961	4.21509	5.21425	0.0778153
Ftl1	1.07157	11.5227	8.83253	5.19417	0.241967
Ftl1	1.5031	25.6802	5.3307	5.19417	0.0101347
Trf	1.16576	11.4687	8.63303	5.18642	0.180378
Trf	1.41053	23.9451	11.4077	5.18642	0.127903
Acox1	0.947371	11.6812	8.68661	5.183	0.423548
Acox1	1.12513	8	4	5.183	0.0432057
Atf4	0.888864	12.0588	9.08257	5.14367	0.449883
Aldob	1.00754	11.7752	8.31086	5.13717	0.333041
Aldob	1.7338	13.6186	12.8941	5.13717	0.227967
Neat1	0.917239	11.2898	10.2093	5.11508	0.326132
Neat1	0.895994	18.3038	10.8282	5.11508	0.162541
Elovl3	0.990619	23.0277	20.782	5.11367	0.839773
Elovl3	1.03222	11.3119	9.78811	5.11367	0.30523
Hsp90ab1	1.01619	11.5072	10.4888	5.0925	0.357094
Hsp90ab1	1.1807	23.2694	10.4978	5.0925	0.118166
Slc38a3	0.820905	10.9932	8.00602	5.08583	0.708441
Slc38a3	0.890266	20.6125	6.1313	5.08583	0.322043
Rbp4	0.781411	12.0847	8.16153	4.94192	1.12777
Rbp4	0.885153	8	4	4.94192	0.0121056
Zfp513	1.03569	13.7266	4.35792	4.937	0.197091
Zfp513	0.768666	12.3353	10.4407	4.937	0.809212
Ttr	1.01009	12.1774	9.08889	4.8955	0.280447
Ttr	0.838818	8	2.11978e-17	4.8955	0.195587
H2-Q10	0.957003	10.1469	0.186666	4.88325	0.515584
H2-Q10	1.21809	16.1936	3.47872	4.88325	0.322146
1700029I15Rik	0.984169	8.86477	1.05773	4.88217	0.262213
1700029I15Rik	0.864098	12.6109	7.64702	4.88217	0.632115
Hsd3b7	0.989866	25.6539	21.4835	4.88067	0.356454
Hsd3b7	0.91513	11.5878	8.49127	4.88067	0.452634
Ndufs7	0.948594	9.69983	9.22335	4.81233	0.682539
Ndufs7	0.584457	14.5445	6.02489	4.81233	1.07296
B3gnt9	0.867287	10.7029	8.15396	4.81067	0.351644
B3gnt9	1.80414	8	4	4.81067	0.000252266
Apeh	0.878263	12.1508	7.83686	4.803	0.358486
Apeh	0.0241191	8	8	4.803	1.14857
Brd2	0.624888	12.0832	9.56731	4.77158	0.726171
Brd2	1.13427	13.5398	5.21145	4.77158	0.0667157
Jmjd8	0.867699	11.332	8.57271	4.72867	0.512422
Jmjd8	2.06689	8	4	4.72867	0.00204473
G6pc	1.0831	8	4	4.7275	0.146829
G6pc	0.940598	15.4423	4.04126	4.7275	0.181538
G6pc	0.488517	8	8	4.7275	0.49133
Myl6	0.978758	23.6075	20.644	4.7225	0.188652
Myl6	0.932717	11.6699	8.44316	4.7225	0.539381
Apoc1	0.960181	11.5419	8.27072	4.715	0.450418
Hspa5	0.999812	12.0891	11.5645	4.68308	0.692424
Hspa5	0.916994	8	0	4.68308	0.328688
Adh1	0.916212	11.6859	9.14358	4.66842	0.58072
Adh1	0.931188	22.0077	9.33828	4.66842	0.373539
Id2	0.925165	11.642	8.63237	4.66183	0.684348
Id2	0.882852	28.4485	26.1221	4.66183	0.353381
Ttc39c	1.00484	11.2161	10.3509	4.65517	0.159156
Ttc39c	0.844022	23.234	11.7354	4.65517	0.375569
Nat8f2	0.962174	11.7906	8.77851	4.65225	0.503728
Nat8f2	1.19151	26.3513	2.08242	4.65225	0.0698931
Stub1	0.38772	8	3.96122e-18	4.61458	1.11219
Stub1	1.2728	13.3385	6.5013	4.61458	0.0298573
Oaf	0.855406	10.8213	8.5144	4.60183	0.478063
Oaf	1.63759	16.0424	3.46518	4.60183	0.15699
Actb	0.977561	8	4.36744e-17	4.5905	0.078084
Actb	1.09919	11.3801	9.86696	4.5905	0.204118
Hspa8	1.05796	10.9463	10.889	4.58775	0.461021
Hspa8	1.30305	22.8089	11.1948	4.58775	0.214896
Tob1	0.977152	11.2947	9.96465	4.5435	0.30697
Tob1	1.10162	21.3851	9.83658	4.5435	0.116839
Herpud1	0.799658	11.5428	9.09217	4.53317	0.668396
Herpud1	1.10635	27.985	4.26924	4.53317	0.127983
Id3	0.669272	8	2.34138e-17	4.53067	0.660222
Id3	0.974066	16.2524	6.27694	4.53067	0.0957354
Id3	1.81073	8	1.88664e-17	4.53067	0.0511124
Slc25a10	0.837909	11.5122	8.17738	4.513	0.855246
Slc25a10	1.218	8	4	4.513	0.029622
Egfl7	0.999752	12.5078	7.14955	4.49192	0.256211
Egfl7	0.530187	24.0013	18.2056	4.49192	1.45019
Cat	0.860171	11.6506	8.39117	4.49108	0.52592
Cat	0.876333	24.3065	22.0474	4.49108	0.26639
Pim3	1.07597	11.7223	9.17724	4.47325	0.237237
Pim3	1.1023	20.8692	12.5863	4.47325	0.117527
Rac3	0.923947	11.7003	7.95097	4.43942	0.573684
Rac3	1.05875	25.9876	19.1654	4.43942	0.156515
2310033P09Rik	0.681724	8	8.10305e-18	4.42758	0.313344
2310033P09Rik	1.1669	13.3043	7.67821	4.42758	0.0769148
Apoa2	0.894047	11.1549	9.33491	4.41408	0.822883
Apoa2	0.718237	17.2625	4.15792	4.41408	1.21233
Slc26a1	0.761857	11.1272	8.02952	4.40617	0.954882
Slc26a1	1.62426	10.3225	3.18245	4.40617	0.00216863
Igfbp4	0.823325	11.3467	8.30414	4.40483	0.660592
Igfbp4	0.875844	23.2861	8.68149	4.40483	0.307897
Glyctk	0.805746	12.6811	7.73251	4.37608	0.868969
Glyctk	0.824221	16.276	14.3037	4.37608	0.654435
Nelfe	0.879117	12.006	9.04397	4.37317	0.298374
Nelfe	1.08537	19.1849	13.5607	4.37317	0.134778
Cyp2d37-ps	0.820552	10.0238	8.26569	4.36792	0.645961
Cyp2d37-ps	1.50809	15.8899	0.394238	4.36792	0.0211744
Cfb	0.898377	11.9489	9.3611	4.32283	0.362315
Cfb	1.04294	20.3293	11.92	4.32283	0.140868
Isl2	0.900272	22.7637	18.1969	4.30267	0.751115
Isl2	0.939503	11.6086	6.83258	4.30267	0.275987
Inhbe	0.842747	11.7168	8.7478	4.29083	0.884264
Inhbe	1.09732	25.2804	5.47084	4.29083	0.197142
Tmem101	0.871244	11.4092	8.82284	4.28367	0.544499
Tmem101	1.25408	18.6158	6.35085	4.28367	0.0285549
Preb	0.973706	12.0507	8.78785	4.26167	0.273753
Preb	0.809642	8	0	4.26167	0.192681
Eef1a1	1.00427	11.3247	9.55005	4.24967	0.48825
Eef1a1	1.96137	11.9841	6.02804	4.24967	0.0270309
Sdr39u1	0.918229	11.8472	7.51818	4.24717	0.515257
Sdr39u1	1.15836	24.4243	20.2773	4.24717	0.26633
Mettl7b	0.849853	12.1787	7.75189	4.21417	0.381206
Mettl7b	0.0206438	8	5.00101e-17	4.21417	0.727213
Mettl7b	1.48239	8	4	4.21417	0.00297902
Insig1	0.0683449	8	8	4.17875	0.571252
Insig1	1.39846	11.2519	10.8062	4.17875	0.0771189
Ass1	0.993223	11.9523	8.49414	4.1675	0.246168
Ass1	0.896755	21.1652	16.4862	4.1675	0.230493
Amigo3	1.01583	11.8366	9.96276	4.1635	0.103299
Amigo3	0.425341	8	8	4.1635	0.517471
Nr1i3	1.00479	11.5987	8.25483	4.16308	0.3509
Nr1i3	1.3618	16.7086	10.0002	4.16308	0.00211376
Serpinf2	0.961731	24.2072	19.8795	4.13733	0.454457
Serpinf2	1.02932	11.3713	8.30773	4.13733	0.150652
Cyp2d10	0.983482	12.7318	5.45984	4.121	0.223253
Cyp2d10	0.812377	9.40199	0.552657	4.121	0.491352
Serpina1c	1.06343	12.031	9.51092	4.11375	0.24985
Serpina1c	0.615474	8	0	4.11375	0.473747
Spata2l	0.802625	10.4668	8.54078	4.10675	0.604469
Spata2l	0.608566	38.538	9.84936	4.10675	1.02354
Mrpl53	0.641369	8	4.22636e-18	4.099	0.809259
Mrpl53	0.153619	8	4	4.099	1.35885
Mrpl53	1.49532	13.4367	5.55309	4.099	0.00479733
Ldlr	1.05891	11.8973	8.47382	4.08717	0.20892
Ldlr	0.633477	8	8	4.08717	0.157212
Bhlhe40	0.968224	11.8883	8.68342	4.08658	0.486697
Bhlhe40	1.04912	24.5918	9.32812	4.08658	0.287507
Mst1	0.809584	10.2033	8.17278	4.06733	0.446629
Mst1	1.17144	23.3232	16.8357	4.06733	0.0822763
Cyp2d26	1.03003	11.7216	8.26553	4.03517	0.284186
Cyp2d26	1.19939	31.5282	27.7103	4.03517	0.0738966
Spsb2	0.986912	12.1092	8.72393	4.02567	0.245136
Spsb2	0.878125	8	8	4.02567	0.154754
Spsb2	2.34431	8	8	4.02567	0.0546401
Pex6	1.00175	11.765	8.73879	4.02467	0.2301
Pex6	0.994081	17.8769	15.7133	4.02467	0.133528
Itih3	0.780752	23.3249	18.696	4.004	0.565972
Itih3	1.30311	10.7803	3.4778	4.004	0.0301432
Nme3	0.0312857	8	2.2008e-18	4.00325	0.47095
Nme3	1.25653	8	1.14136e-16	4.00325	0.0146689
Nme3	1.98858	13.4342	5.44917	4.00325	0.012973
Arg1	1.0326	11.5899	9.03161	4.00308	0.358708
Arg1	1.30974	22.6052	1.95414	4.00308	0.0120466
Ces3b	1.40599	8	4	3.99692	0.00862186
Hhex	0.159693	16.9527	12.0218	3.99683	14.295
Hhex	2.07886	8	4	3.99683	0.0108056
Abcc2	0.771129	10.2032	8.99161	3.99525	0.528316
Abcc2	0.830546	13.2563	7.05825	3.99525	0.377269
Sema4g	1.0262	11.6265	7.9806	3.99458	0.262789
Sema4g	0.791302	25.5374	19.844	3.99458	0.490656
Ndrg2	0.958954	11.6061	8.44103	3.98758	0.270888
Ndrg2	0.654618	8	0	3.98758	0.164087
Ndrg2	1.31899	8	4	3.98758	0.00781304
Snx17	0.908031	11.4393	9.42234	3.96183	0.312559
Snx17	1.52693	8	4	3.96183	0.0114789
Aldh1l1	1.0252	12.0687	8.26144	3.95933	0.158126
Aldh1l1	0.714516	19.3773	14.4455	3.95933	0.421628
Gpt	0.790232	11.1521	8.06549	3.94992	0.899625
Gpt	1.04839	17.5202	12.8462	3.94992	0.0574527
Cdpf1	0.967353	22.9553	7.01559	3.93725	0.209475
Cdpf1	0.833111	11.3872	8.21547	3.93725	0.924765
Itih4	0.84413	8	8	3.93083	0.212897
Itih4	1.25979	13.2263	5.74013	3.93083	0.023268
Sec14l2	0.970993	11.9977	8.21211	3.92567	0.297022
Sec14l2	0.754481	25.3828	21.3823	3.92567	0.516949
Nubp2	0.62127	27.5752	10.8462	3.88117	1.26954
Nubp2	0.424175	8	0	3.88117	0.753415
Nubp2	2.37816	8	4	3.88117	0.000288981
Rdh7	0.988135	11.3712	8.88781	3.86158	0.297484
Rdh7	1.76252	10.0238	3.87559	3.86158	0.000243248
Rnf167	0.857674	11.9495	8.55706	3.85342	0.689339
Rnf167	0.96813	8	4	3.85342	0.0335517
Lsr	0.720235	11.575	8.18554	3.84367	1.06787
Lsr	2.51436	8	4	3.84367	0.0351421
Gpx1	0.81334	36.7615	18.2138	3.84208	0.335728
Gpx1	1.09054	11.442	9.02419	3.84208	0.121137
Serpina1b	0.960619	11.4396	8.5498	3.83825	0.41948
Serpina1b	2.16071	14.4843	0.0981468	3.83825	0.00930019
Bhmt	0.942347	8	8	3.83292	0.412295
Bhmt	1.19235	13.4043	2.14369	3.83292	0.0847487
Calr	0.977293	12.7367	9.61666	3.82842	0.456994
Calr	0.825332	25.3423	22.6661	3.82842	0.825748
Hmgcs2	0.906353	12.3415	7.8959	3.82125	0.392621
Hmgcs2	1.30543	8	9.26956e-17	3.82125	0.12371
Hmgcs2	1.18495	8	4	3.82125	0.000350774
P4hb	1.05646	12.4172	9.75161	3.82125	0.137137
P4hb	0.333566	8	1.82612e-17	3.82125	0.508139
Tmem25	0.932626	11.0999	8.34489	3.80683	0.335295
Tmem25	1.57241	8	4	3.80683	0.000314714
Mat1a	0.840251	11.7909	8.38849	3.7905	0.803815
Mat1a	0.382328	8	4	3.7905	0.233575
Mat1a	1.44579	8	4	3.7905	0.0477006
Zfp36l2	1.02278	10.682	9.25153	3.77733	0.234613
Zfp36l2	2.02106	8	4	3.77733	0.00414974
Eme2	0.985603	9.56902	8.78186	3.7715	0.24922
Eme2	0.799896	19.8009	12.9558	3.7715	0.245309
Cyp2d22	0.881293	11.3929	8.3625	3.76983	0.392261
Cyp2d22	1.53621	8	4	3.76983	0.000725995
Haao	0.873182	11.6697	8.37877	3.76533	0.477042
Haao	0.847452	25.0703	18.5751	3.76533	0.188924
Ahcy	0.882489	25.0172	10.9388	3.765	0.554199
Ahcy	0.855724	11.0513	8.68987	3.765	0.448507
Slc35b2	0.993253	11.5733	9.71262	3.761	0.240333
Slc35b2	1.13286	24.0601	7.69149	3.761	0.0787786
Pzp	0.900623	11.5528	9.24499	3.76	0.399634
Pzp	1.17079	19.2264	4.59909	3.76	0.0816806
Cenpx	1.06535	12.954	5.64618	3.75917	0.174057
Cenpx	0.698429	8	8	3.75917	0.31375
Zpr1	0.908232	11.783	8.351	3.75317	0.56793
Zpr1	0.928493	29.403	12.956	3.75317	0.113321
Ttc36	1.04674	14.4163	4.36254	3.73733	0.117009
Ttc36	0.711217	11.3817	8.96521	3.73733	0.614627
Hp	1.00103	12.0701	9.33281	3.737	0.273702
Hp	1.09041	21.172	10.8037	3.737	0.141817
Grb7	0.94305	11.1571	8.37021	3.73433	0.396455
Grb7	1.25712	8	4	3.73433	0.0202376
Midn	1.01274	11.2405	8.8312	3.73192	0.25874
Midn	0.988828	18.0329	11.4493	3.73192	0.0311965
Mgst1	0.805645	12.7286	8.79926	3.73142	0.882107
Ddx5	0.935631	11.9572	9.43076	3.73067	0.361663
Ddx5	0.908858	25.2679	8.67839	3.73067	0.296168
Gamt	0.772174	11.0962	7.64699	3.72008	1.09102
Gamt	1.97865	8	4	3.72008	0.00591874
Azgp1	0.821116	11.4818	8.18257	3.71725	0.64783
Azgp1	0.860752	25.3203	23.0432	3.71725	0.250564
F2	0.898801	11.4723	8.44324	3.71025	0.393381
F2	2.32115	8	4	3.71025	0.000640584
Tmem150a	1.03769	11.8692	8.83054	3.70967	0.245706
Tmem150a	0.786225	8	2.68382e-17	3.70967	0.136957
Ddi2	0.917175	11.9738	9.03552	3.7045	0.331383
Ddi2	4.53226	8	4	3.7045	0.343623
Slc27a2	0.882655	11.51	8.10653	3.70192	0.626458
Slc27a2	1.07112	8	4	3.70192	0.108851
Acsl1	0.918743	11.8603	9.44092	3.70125	0.459013
Acsl1	0.94764	8	4	3.70125	0.111332
Rnf181	0.94969	12.0451	8.75497	3.699	0.210751
Rnf181	0.748104	8	5.80853e-17	3.699	0.240656
Junb	0.795688	10.7036	7.43648	3.68608	1.08995
Junb	3.2244	8	4	3.68608	0.0222994
Clic3	0.628911	21.0299	19.8171	3.67767	1.308
Clic3	1.32476	8	8	3.67767	0.122607
Clic3	2.90013	8	4	3.67767	0.0378751
Car3	0.968416	29.3363	24.9933	3.67708	0.424486
Car3	0.93076	11.703	7.8868	3.67708	0.35972
Emg1	0.904745	11.3928	8.05858	3.67292	0.411572
Emg1	34.9142	8	4	3.67292	0.945156
Smpd5	0.649353	8	2.05788e-17	3.671	1.3726
Smpd5	0.369489	8	4	3.671	1.46846
Smpd5	1.21795	13.0119	4.85577	3.671	0.0123084
Asl	0.99927	11.8126	8.96548	3.66167	0.165725
Asl	1.15967	19.6421	11.4938	3.66167	0.0116
Cps1	0.98846	23.5779	10.0882	3.66092	0.246708
Cps1	0.976524	12.0828	10.4915	3.66092	0.403463
Mrpl43	1.02482	12.0839	7.67988	3.65958	0.16016
Mrpl43	0.850464	24.2321	20.0398	3.65958	0.28742
Cox20	1.003	19.993	2.2015	3.65683	0.0412004
Cox20	0.941786	11.4851	9.79673	3.65683	0.374691
Gps1	0.836104	10.1327	9.22879	3.65542	0.389768
Gps1	1.24329	13.1372	7.49751	3.65542	0.02323
Mif4gd	0.839522	11.6447	9.30445	3.64983	0.402747
Mif4gd	4.35249	8	4	3.64983	0.0335255
Hnrnpl	0.956976	11.2308	8.72685	3.63358	0.252361
Hnrnpl	3.75647	8	8	3.63358	0.0404855
Hnrnpl	1.48259	8	4	3.63358	0.000291241
Ptms	1.06003	11.4594	8.67315	3.63108	0.23193
Ptms	1.2308	37.6568	35.0671	3.63108	0.0163764
Sirt7	0.904579	11.8826	7.01357	3.62217	0.306953
Sirt7	0.580255	8	8	3.62217	0.401135
Sirt7	1.0982	8	4	3.62217	0.0608062
Rab24	0.809472	12.2497	9.7149	3.62183	0.228685
Rab24	1.46764	8	4	3.62183	0.0331323
Pitx3	0.954904	24.1833	20.8445	3.61825	1.00597
Pitx3	0.946555	12.0131	8.4981	3.61825	0.405131
Reep6	0.881167	11.636	7.87192	3.60467	0.735208
Reep6	1.00133	8	4	3.60467	0.00227721
Plg	0.996347	11.7077	8.99647	3.59833	0.214771
Plg	0.957449	25.1807	21.3452	3.59833	0.260129
B3galt4	0.868211	12.899	7.35649	3.59325	0.495759
B3galt4	0.818153	18.0299	15.4371	3.59325	0.569344
Gpr108	0.641964	13.6818	9.414	3.59208	0.807582
Gpr108	1.42672	12.2089	7.9011	3.59208	0.00881413
Ocel1	0.798967	11.2731	8.01486	3.58667	0.64432
Ocel1	1.07689	19.3387	17.8423	3.58667	0.176485
Itih1	0.888484	24.2943	20.26	3.58475	0.532967
Itih1	1.12712	11.8214	8.79796	3.58475	0.0720401
Klf15	0.828529	11.583	8.54538	3.58467	0.415676
Klf15	1.35561	16.2705	8.86933	3.58467	0.00452032
Stard10	0.821257	12.0568	8.37053	3.58317	0.574786
Stard10	1.2111	15.5178	15.2037	3.58317	0.0397762
Slc10a1	0.802662	12.4361	8.3011	3.57383	0.772871
Slc10a1	0.954329	8	4	3.57383	0.0319599
Slc10a1	0.0369417	8	8	3.57383	0.290401
Sdc4	0.492628	12.2135	8.23678	3.56975	1.59977
Sdc4	4.85888	8	4	3.56975	0.000328684
Kdm6b	1.0073	11.7348	7.83479	3.56583	0.247393
Kdm6b	0.814477	22.7124	18.8354	3.56583	0.335907
1600002H07Rik	0.956533	20.7616	14.5017	3.5645	0.290869
1600002H07Rik	1.03429	12.639	7.91708	3.5645	0.156379
Lrp1	0.967478	11.6824	8.25071	3.547	0.23026
Lrp1	0.821079	23.7764	19.4718	3.547	0.260729
Stk16	1.02225	12.5683	8.25289	3.54458	0.265961
Stk16	0.807028	8	0	3.54458	0.141675
Tdo2	0.807141	12.2778	8.75137	3.5255	0.809128
Tdo2	0.948567	27.3824	0.736757	3.5255	0.160634
Irf2bp2	1.31322	21.0379	17.7259	3.5235	0.292962
Irf2bp2	1.10629	9.63975	7.24038	3.5235	0.0513725
Apoc3	0.972163	22.5388	15.0656	3.51717	0.157265
Apoc3	1.22833	11.7088	8.59367	3.51717	0.107112
H6pd	0.896886	11.1197	8.40562	3.51625	0.287728
H6pd	1.29915	23.9665	22.261	3.51625	0.0794253
Pfn1	0.270616	8	8	3.51525	3.12825
Pfn1	0.224167	15.9068	5.84783	3.51525	4.55183
Pfn1	1.42964	8	4	3.51525	0.00538676
Syvn1	0.810841	10.7946	9.64018	3.51267	0.470269
Syvn1	0.849539	21.7865	20.8277	3.51267	0.306176
Serpinc1	1.01481	12.0028	8.71805	3.50342	0.203818
Spryd4	0.91484	11.7892	8.3217	3.478	0.478569
Spryd4	1.18895	34.9905	31.1613	3.478	0.0507665
Trmt112	0.874714	12.0715	8.4104	3.47375	0.756773
Trmt112	0.988713	8	4	3.47375	0.020708
Nr1d1	0.977345	9.86796	7.97642	3.46925	0.522156
Nr1d1	0.906484	21.2493	7.15025	3.46925	0.905811
Osr2	0.966217	21.2878	18.1622	3.46883	0.36666
Osr2	1.04075	10.6084	8.62614	3.46883	0.121892
Tas1r3	0.931463	11.416	8.88571	3.46275	0.325838
Tas1r3	1.24532	8	4	3.46275	0.0108306
Sco2	1.02284	12.1757	6.96862	3.461	0.246716
Sco2	0.72833	23.4544	19.5847	3.461	0.851384
Mrpl49	0.815128	12.3747	10.4083	3.45775	0.80141
Mrpl49	0.843314	18.0427	3.66483	3.45775	0.447449
Creb3l3	0.941375	11.2554	8.34958	3.45592	0.305225
Creb3l3	1.51158	8	4	3.45592	0.000707389
Bcl9l	1.04874	12.0731	7.42122	3.45575	0.142022
Bcl9l	0.422721	8	1.49797e-17	3.45575	0.28889
Gsta3	1.0292	23.2309	9.9313	3.4495	0.217625
Gsta3	0.869698	12.1617	8.91982	3.4495	0.631157
Rtp3	0.853325	11.0205	8.67983	3.44917	0.438559
Rtp3	1.64855	24.0276	23.8211	3.44917	0.154549
Gcgr	0.855205	11.9522	7.73585	3.44567	0.460501
Gcgr	0.767642	21.0221	17.7599	3.44567	0.350373
Hrg	0.427759	8	8.53457e-17	3.44408	1.50964
Hrg	0.550725	15.2873	6.74275	3.44408	1.69964
Hrg	1.56132	8	4	3.44408	0.0288816
Comt	0.743091	12.6635	9.21293	3.44242	0.598088
Serpina1a	0.790437	11.5909	8.78402	3.44183	0.595647
Serpina1a	1.26047	14.6855	3.49057	3.44183	0.0337632
Pdf	0.727581	8	8	3.44142	0.344414
Pdf	1.32471	11.4887	10.3751	3.44142	0.0324628
Tspan31	0.782387	11.0038	9.38332	3.436	0.495502
Tspan31	0.853293	21.1653	5.85741	3.436	0.265771
Nudt7	0.608616	15.7858	10.2271	3.43583	2.52803
Nudt7	0.876634	8	4	3.43583	0.319782
Fads2	0.874138	11.7417	8.29457	3.43125	0.690085
Fads2	1.10422	24.0271	8.85618	3.43125	0.100089
Rps21	0.964548	11.6015	8.90044	3.43075	0.331453
Rps21	1.21004	23.1793	4.65552	3.43075	0.170351
Scp2	0.974073	11.9097	10.2875	3.428	0.203189
Scp2	0.768831	26.0873	11.7865	3.428	0.326293
Irf3	0.926313	11.4601	8.69007	3.42508	0.267703
Irf3	1.2872	8	4	3.42508	0.0204951
Dgcr6	0.875041	11.8325	8.35279	3.4085	0.617032
Dgcr6	0.933173	20.0275	12.0327	3.4085	0.174644
Eif5a	0.947948	11.5338	9.57806	3.40508	0.193506
Eif5a	1.09519	8	4	3.40508	0.0277547
Il4i1	1.05191	20.6663	17.2543	3.3995	0.625219
Il4i1	1.06673	10.0304	6.28989	3.3995	0.104909
Paqr9	0.962515	12.1806	8.51976	3.39817	0.394481
Paqr9	0.931832	26.4398	22.4061	3.39817	0.418714
Vegfa	0.74748	15.1562	11.4046	3.39317	0.59776
Vegfa	1.12361	13.6305	5.31211	3.39317	0.114354
Ptov1	0.983655	11.5125	8.51712	3.38758	0.246715
Ptov1	0.819718	23.4317	19.4521	3.38758	0.510229
Apof	1.00562	11.5341	10.3554	3.387	0.193142
Apof	1.13369	8	8	3.387	0.0874082
Nr2c2ap	0.892521	23.3837	18.5792	3.38633	0.388504
Nr2c2ap	1.93652	10.0848	0.0346068	3.38633	0.0619964
Tcp1	1.06484	11.8563	9.33456	3.38042	0.204678
Tcp1	0.477048	8	0	3.38042	0.189452
Sqstm1	0.945887	11.4564	7.57594	3.37467	0.289238
Sqstm1	1.49	21.923	19.6289	3.37467	0.311354
Tob2	0.969112	11.6828	8.73641	3.37075	0.32825
Tob2	1.10522	23.7013	11.4797	3.37075	0.0974477
Proz	0.729296	11.4424	8.10134	3.36708	0.612474
Proz	2.53538	8	4	3.36708	0.000435844
Yipf2	0.996099	21.2193	18.9945	3.36667	0.209393
Yipf2	1.03709	11.9444	8.05012	3.36667	0.27161
Manf	0.995605	8	8	3.36083	0.153578
Manf	0.986466	12.0142	11.5951	3.36083	0.506897
Ugt1a5	0.899441	12.3204	8.98447	3.35333	0.28004
Ugt1a5	0.902177	8	8	3.35333	0.02219
Ndufa4l2	0.982214	12.1715	8.19492	3.34817	0.38637
Ndufa4l2	1.82561	8	0	3.34817	0.00747716
Drap1	0.510592	11.1831	7.91031	3.34433	2.02324
Drap1	5.13261	8	4	3.34433	0.00501473
AY074887	1.00229	17.9373	13.8789	3.34158	0.134987
AY074887	0.842135	12.0226	7.67704	3.34158	0.703501
Nfkbia	0.815673	11.4924	8.03196	3.34008	0.652568
Nfkbia	1.07566	27.8709	9.90531	3.34008	0.0539272
Hsp90b1	1.02151	12.2761	10.8109	3.33783	0.303055
Hsp90b1	0.373442	8	5.50496e-18	3.33783	0.726876
Psme1	0.986169	11.7986	7.10842	3.33092	0.23074
Psme1	0.874562	24.8678	19.6411	3.33092	0.508895
Apon	1.07315	12.0505	8.47348	3.32925	0.106516
Apon	0.74006	8	8	3.32925	0.136945
Nags	0.912489	11.3564	7.07684	3.3275	0.37417
Nags	0.743436	19.3524	15.9702	3.3275	0.4656
Taf10	1.04243	12.5535	8.37968	3.32692	0.201847
Taf10	0.800245	8	8	3.32692	0.328205
Acadvl	0.844838	22.2339	17.128	3.32358	0.302622
Acadvl	1.07854	12.7576	6.19903	3.32358	0.138819
Glud1	1.01021	11.8326	9.74496	3.32175	0.238114
Glud1	1.12902	20.4745	11.195	3.32175	0.163414
Grhpr	0.809338	10.7411	10.4923	3.31858	0.338813
Grhpr	2.70123	8	4	3.31858	0.00495664
Mamdc4	0.767453	10.5719	8.01963	3.31808	0.506698
Mamdc4	1.10019	15.2488	14.7719	3.31808	0.0485205
Rpl41	1.0194	25.563	18.1917	3.3135	0.197494
Rpl41	1.02154	11.6424	8.25012	3.3135	0.156157
Fmo5	1.02735	11.6003	9.76015	3.31208	0.251893
Fmo5	1.17761	23.9426	9.73729	3.31208	0.164175
Hist1h1d	1.00726	10.5088	7.46096	3.30958	0.0935727
Hist1h1d	0.948839	43.7658	2.33108	3.30958	0.217465
Mug1	0.97665	11.3792	9.26672	3.2905	0.294663
Mug1	0.919306	24.6459	22.873	3.2905	0.384955
Arrdc3	0.864766	21.3737	7.16297	3.28825	0.923049
Arrdc3	0.862303	10.0173	8.16532	3.28825	0.751899
Hagh	0.393566	10.2387	7.46128	3.27567	2.09441
Hagh	2.17865	11.3085	9.52861	3.27567	0.00146422
Fads3	0.856701	11.41	7.9422	3.275	0.656058
Fads3	2.53742	14.4975	0.701499	3.275	0.189089
Igfals	0.778405	8	1.75323e-18	3.27317	0.201522
Igfals	1.31546	10.8001	3.94383	3.27317	0.0813656
Srsf2	0.799947	12.9201	8.90363	3.27242	0.77121
Srsf2	0.0119772	8	1.12161e-16	3.27242	0.416728
Cyc1	0.849381	36.7701	19.3162	3.2705	0.50224
Cyc1	0.578345	8	6.62019e-18	3.2705	0.261262
Cyc1	1.39375	8	4	3.2705	0.00871475
Pcbp1	0.888401	10.7632	9.04153	3.26858	0.360116
Pcbp1	0.880402	24.2841	7.75178	3.26858	0.264687
Ppp1r10	0.796402	11.908	8.73066	3.26508	0.693384
Ppp1r10	1.34007	8	4	3.26508	0.0257333
Nr2f6	0.987446	11.3264	8.77844	3.26192	0.302809
Nr2f6	1.08767	22.0691	19.7171	3.26192	0.116658
Rpl10a	0.99332	22.6084	19.5982	3.26033	0.14851
Rpl10a	0.876272	11.8845	8.13794	3.26033	0.605185
Nit1	0.927934	11.7509	7.63162	3.25875	0.401015
Nit1	0.808914	22.0766	16.4812	3.25875	0.360045
Sord	0.777188	11.7201	8.34113	3.25708	0.74389
Sord	1.87222	13.1946	0.850723	3.25708	0.0158149
Ier2	0.900181	11.065	8.54247	3.25625	0.385767
Ier2	1.40621	20.7739	8.86919	3.25625	0.0060193
Adh7	0.945366	12.203	9.11798	3.25133	0.416606
Adh7	1.11181	10.2018	6.45441	3.25133	0.121806
Cabyr	1.02139	12.0204	8.45382	3.243	0.143647
Cabyr	1.08658	20.2626	12.5857	3.243	0.101472
Aldh8a1	0.877674	11.6849	8.45349	3.238	0.465049
Aldh8a1	1.35322	8	4	3.238	0.00751845
Cers2	0.965483	12.0778	8.91663	3.23217	0.220509
Cers2	0.579293	8	8	3.23217	0.152328
Atp5b	1.02473	21.5784	9.27196	3.22983	0.0787971
Atp5b	0.851222	10.8305	8.99831	3.22983	0.358639
Fam32a	1.02076	22.4735	5.13547	3.22567	0.179788
Fam32a	0.911051	9.87402	8.771	3.22567	0.32191
Gls2	0.997079	15.1965	3.59559	3.22267	0.0736327
Gls2	0.905018	11.4896	8.58213	3.22267	0.393386
Tlcd1	0.922521	11.3991	8.97769	3.21817	0.332195
Tlcd1	1.14593	15.7325	2.56053	3.21817	0.0179328
Esrp2	0.916043	12.1168	7.36452	3.21667	0.377725
Esrp2	0.561548	23.2868	18.1299	3.21667	0.651316
Znhit2	0.62537	9.8275	7.4853	3.21283	0.959551
Znhit2	1.15677	15.9246	12.529	3.21283	0.0917258
Selenop	0.578471	13.6057	8.54222	3.20367	2.77647
Selenop	1.29512	8	4	3.20367	0.0104703
Mknk2	1.01491	11.7406	8.31414	3.19925	0.221883
Mknk2	1.05371	23.5969	11.5497	3.19925	0.101277
8430408G22Rik	1.12813	11.6167	6.89775	3.19167	0.291752
8430408G22Rik	1.15862	8	4	3.19167	0.119564
Fah	1.08336	11.8547	7.80882	3.19167	0.171068
Fah	0.6852	24.152	15.9078	3.19167	0.454906
Gpt2	0.807941	11.836	8.36521	3.18942	0.587875
Gpt2	1.07568	19.1536	13.2222	3.18942	0.054215
Cyp8b1	1.04766	10.8787	8.51089	3.18483	0.252388
Cyp8b1	12.8931	8	4	3.18483	1.14445
Slc25a47	0.9576	8.73201	1.1866	3.18425	0.327886
Slc25a47	0.938408	13.8746	5.41585	3.18425	0.406971
Fpgs	0.970272	12.1193	7.35118	3.18233	0.229393
Fpgs	0.757164	23.692	20.1273	3.18233	0.453805
Gjb2	0.827807	12.0587	8.64032	3.18	0.48332
Gjb2	1.74515	8	4	3.18	0.0760448
Eif4a1	0.833702	11.3345	9.03457	3.17775	0.515304
Eif4a1	0.913392	24.1708	9.09493	3.17775	0.201652
Wbp1	0.820267	12.6164	10.6299	3.1765	0.382989
Wbp1	0.862378	8	0	3.1765	0.116512
Grin3b	0.936705	12.225	7.23816	3.17383	0.451832
Grin3b	0.682238	18.9545	15.9512	3.17383	0.640045
Eif1	0.911749	10.9854	8.09001	3.16767	0.420811
Eif1	0.709614	8	8	3.16767	0.102392
Eif1	1.17555	8	4	3.16767	0.00573037
Lenep	0.839403	19.7282	17.0148	3.1655	0.261463
Lenep	1.46837	10.1844	8.74969	3.1655	0.0445067
Trappc4	0.734382	11.7026	8.39217	3.16517	0.942171
Trappc4	1.06919	28.7195	5.29008	3.16517	0.0948504
Col18a1	0.973403	11.8155	7.89977	3.16075	0.284225
Col18a1	0.833076	24.8559	20.82	3.16075	0.477771
Sharpin	0.831126	10.6672	8.24482	3.1575	0.384832
Sharpin	0.953693	23.5598	9.60839	3.1575	0.0771108
Eif4ebp3	0.968211	10.9209	0.144532	3.15417	0.308401
Eif4ebp3	0.964378	8	4	3.15417	0.0296105
Rnaseh2c	1.0205	10.8325	7.20374	3.15358	0.29041
Rnaseh2c	2.78979	19.1609	0.295336	3.15358	0.637291
Shmt2	0.80411	10.7712	7.8761	3.15225	0.534637
Shmt2	0.907635	21.1025	15.4392	3.15225	0.140205
Ticam1	0.759525	10.7348	8.32043	3.1515	0.622028
Ticam1	1.48726	26.9979	16.8859	3.1515	0.00902419
Smdt1	0.862881	12.5404	7.16046	3.14842	0.493317
Smdt1	0.389032	8	1.90317e-16	3.14842	0.623828
Smdt1	1.27012	8	4	3.14842	0.00577663
Hnrnpu	0.909102	11.9887	9.59127	3.14767	0.431211
Hnrnpu	0.895156	22.1947	6.8804	3.14767	0.280219
Ephx2	0.94527	12.0829	7.85099	3.14717	0.327388
Ephx2	1.20024	9.44664	0.0872613	3.14717	0.0186
Hist1h1c	0.7431	11.0752	8.06034	3.14558	1.33749
Hist1h1c	1.36914	22.1128	1.29119	3.14558	0.21749
Tsku	1.06774	21.2646	11.6136	3.14492	0.428776
Tsku	1.12342	10.3462	6.87176	3.14492	0.1531
Trib1	0.809934	10.9458	8.9085	3.14367	0.551979
Trib1	0.707536	22.6792	7.50831	3.14367	0.66935
Setd6	0.938587	11.9948	8.65037	3.14292	0.333262
Setd6	0.249892	8	6.02695e-17	3.14292	0.427075
Setd6	1.08836	8	1.22433e-16	3.14292	0.0201919
Dcaf11	0.978716	11.4629	8.58206	3.14	0.198216
Dcaf11	2.53414	8	4	3.14	0.111048
Selenoo	0.905585	10.4975	8.70609	3.13592	0.249047
Selenoo	5.51826	8	4	3.13592	0.0564669
Helz2	0.868417	25.3835	19.9774	3.11217	0.315387
Helz2	1.19788	11.9008	7.95556	3.11217	0.0513403
Rps25	0.788266	16.5	9.62358	3.112	0.513097
Rps25	0.810333	8	0	3.112	0.184443
Uox	0.753902	10.9805	7.88643	3.11133	0.847342
Uox	0.870992	26.2964	5.47338	3.11133	0.412866
Nudt16l1	0.784276	22.4156	18.7349	3.10558	0.848135
Nudt16l1	0.854558	11.9836	7.35202	3.10558	0.544007
Ppara	0.898609	11.7646	8.14009	3.10533	0.502486
Ppara	1.18381	20.5896	2.04347	3.10533	0.0389982
Hnrnpa2b1	0.970784	12.5977	9.39307	3.10483	0.392182
Hnrnpa2b1	1.04531	24.3044	7.24582	3.10483	0.105081
Zbtb45	0.990509	11.1109	8.70123	3.10275	0.196766
Zbtb45	0.910624	23.0016	12.6564	3.10275	0.180489
Gps2	0.647188	8	0	3.101	0.44464
Gps2	0.841641	21.6965	11.9423	3.101	0.266407
Gps2	1.80275	8	4	3.101	0.00762292
Dhcr24	0.781229	8	2.34235e-17	3.1005	0.145647
Dhcr24	1.15691	12.0431	8.93262	3.1005	0.144027
Cyp2a12	0.890957	11.402	9.02253	3.10042	0.353814
Cyp2a12	1.27448	19.2875	6.41439	3.10042	0.0576968
Gucd1	0.808436	10.9446	7.88704	3.09842	0.460206
Gucd1	1.166	25.3788	20.7868	3.09842	0.11281
Emc9	1.03473	11.8111	8.86683	3.09733	0.238026
Emc9	2.27988	8	8	3.09733	0.121028
Saa4	1.01515	22.8372	9.66144	3.09517	0.258772
Saa4	0.939724	11.2271	10.4186	3.09517	0.265952
Fahd1	0.477082	14.6835	10.7877	3.09325	0.839097
Fahd1	1.40247	13.3554	3.22563	3.09325	0.00863613
Tmbim6	0.971888	22.9439	21.9746	3.08933	0.195929
Tmbim6	0.966279	9.97565	9.14294	3.08933	0.0974016
Lcat	0.911907	11.9358	7.83355	3.08667	0.385301
Lcat	0.79958	28.7845	10.0494	3.08667	0.374365
Fn1	0.89097	11.8077	9.06176	3.079	0.325675
Fn1	3.6571	8	4	3.079	0.0444219
Plpp3	0.824258	12.712	7.71013	3.07258	0.616537
Plpp3	0.0801985	8	5.82868e-17	3.07258	0.476414
Efna1	0.991585	19.6964	0.200145	3.07008	0.317173
Efna1	1.02398	10.166	9.593	3.07008	0.227822
Eif4a2	0.967224	12.1877	9.5292	3.06842	0.282265
Eif4a2	0.840051	28.4513	9.59634	3.06842	0.0184998
Cdo1	0.948702	11.4555	8.80986	3.06325	0.378738
Cdo1	1.10806	8	4	3.06325	0.0521927
Sh2b3	0.903828	10.7663	7.6196	3.0585	0.341699
Sh2b3	2.90719	19.3306	3.37113	3.0585	0.0360595
Foxa2	0.550068	8	3.06608e-15	3.05808	1.22916
Foxa2	8.82448	8	4	3.05808	0.000141013
Apom	0.858453	10.6665	8.70491	3.05533	0.376056
Apom	1.83194	17.8281	8.24432	3.05533	0.0392004
Agpat2	1.02289	12.2144	7.72165	3.05208	0.180053
Agpat2	0.467215	21.2025	16.5596	3.05208	0.640849
2210016L21Rik	0.91277	12.0882	7.28075	3.04708	0.306238
2210016L21Rik	0.926764	8.40599	1.16257	3.04708	0.242885
Apba3	0.753344	24.7945	19.6955	3.04183	0.822228
Apba3	1.08868	12.3977	7.41762	3.04183	0.127069
Srrm2	0.86403	9.34254	0.549509	3.0405	0.305659
Srrm2	0.853227	12.6977	6.891	3.0405	0.123608
Srsf5	0.754257	11.9905	8.95216	3.03917	0.628951
Srsf5	2.28106	12.5709	0.296062	3.03917	0.00564931
Arl4d	1.07229	11.6883	8.09068	3.03875	0.108317
Arl4d	1.7688	8	4	3.03875	0.000689635
Arfgap2	1.0382	12.6169	6.87891	3.03867	0.118696
Arfgap2	0.429274	17.3464	13.8209	3.03867	0.832386
Pipox	0.886852	10.7997	8.28458	3.03842	0.31057
Pipox	1.4605	14.4768	5.3447	3.03842	9.08045e-05
Rpl36	1.29013	13.3187	5.9406	3.02942	0.164604
Rpl36	1.4377	8	8.31534e-17	3.02942	0.0149714
Serpina1d	0.886648	11.6114	8.71916	3.029	0.476801
Serpina1d	1.12854	19.0276	7.6201	3.029	0.043957
Pex10	1.03595	12.2891	7.45734	3.02758	0.209977
Pex10	0.956327	14.7303	12.2863	3.02758	0.109643
Fbp1	0.788365	11.966	8.13686	3.02167	0.746935
Fbp1	1.22571	8	4	3.02167	0.0197081
Cideb	0.991559	10.5665	8.93187	3.01625	0.152015
Cideb	1.1788	13.1073	8.81262	3.01625	0.0630272
Slc29a1	0.978414	15.7782	2.01759	3.01575	0.103257
Slc29a1	0.870634	11.4687	8.38665	3.01575	0.494544
Leng1	0.889486	11.7706	9.43222	3.01517	0.367441
Leng1	1.14025	8	4	3.01517	0.0204015
Aldh2	0.864941	11.2508	8.17588	3.01483	0.415802
Aldh2	1.45623	8	4	3.01483	0.00231604
Aldh2	11.1897	8	8	3.01483	3.87686e-05
Pnrc2	0.841093	11.9319	9.1891	3.01117	0.628398
Pnrc2	0.589113	8	4	3.01117	0.328929
Tpi1	1.02995	12.4977	6.882	3.00667	0.236598
Tpi1	0.524624	20.7155	16.7563	3.00667	0.655869
Srebf1	1.11761	11.5946	8.54905	3.00492	0.133201
Srebf1	1.16167	23.443	9.8364	3.00492	0.0756538
Cyb5a	0.776334	12.0906	8.32452	3.00417	0.687103
Cyb5a	0.898699	26.3035	25.975	3.00417	0.213563
Smcr8	0.956091	10.053	8.74712	2.99542	0.19319
Smcr8	1.35042	13.5384	6.44871	2.99542	0.0145645
Ftcd	0.948631	10.0181	9.53854	2.9945	0.269692
Ftcd	1.22041	13.7729	5.05455	2.9945	0.142887
Cbx4	1.03606	12.4316	6.17528	2.99025	0.238409
Cbx4	0.384564	8	8	2.99025	0.543372
Dapk3	0.987531	11.636	8.56063	2.99025	0.16616
Dapk3	0.961729	23.5254	18.9461	2.99025	0.167013
Rhbdl1	0.893121	23.6387	18.375	2.98983	0.329352
Rhbdl1	1.10462	11.6253	8.60988	2.98983	0.152913
Hirip3	1.01763	9.75294	8.9142	2.98967	0.147324
Hirip3	1.14379	12.203	7.72499	2.98967	0.0623072
Sp9	1.01228	21.1649	18.5074	2.98458	0.295597
Sp9	1.13107	10.5771	9.3324	2.98458	0.0811657
Eif4g2	0.985745	11.8869	9.72148	2.98433	0.285663
Eif4g2	1.02214	23.7147	7.46884	2.98433	0.116826
Slc7a2	0.794839	10.8681	8.80105	2.98408	0.759142
Slc7a2	0.685817	21.9101	7.13156	2.98408	0.839197
Surf1	1.04367	11.7638	9.48217	2.98242	0.182604
Surf1	1.269	23.8534	10.1594	2.98242	0.021782
Clu	0.828598	20.8138	12.1644	2.98083	0.189323
Clu	1.38385	9.57583	8.59173	2.98083	0.0550128
Tardbp	0.904048	12.4628	8.74864	2.97992	0.373999
Tardbp	1.02379	24.589	9.02251	2.97992	0.0564244
Mogs	0.534597	8	8	2.97733	0.367992
Mogs	0.837802	12.8172	10.0935	2.97733	0.241073
Mogs	12.8018	8	4	2.97733	0.0301848
Tctex1d4	0.932339	25.0145	13.1263	2.96958	0.467877
Tctex1d4	0.873238	8	0	2.96958	0.0956663
Tctex1d4	3.51153	8	4	2.96958	0.0002097
Scd1	0.0424701	8	6.16084e-19	2.96917	0.743424
Scd1	1.77966	8	0	2.96917	0.0246486
Scd1	1.58891	14.0398	8.65913	2.96917	0.0234246
Sc5d	0.88957	11.1186	8.9457	2.968	0.342404
Sc5d	0.794088	26.5427	24.2535	2.968	0.270745
Txnip	0.929452	11.8452	8.3184	2.96725	0.192343
Txnip	0.893683	8	4	2.96725	0.00747052
Sult1a1	1.00454	20.2262	14.4366	2.96358	0.178061
Sult1a1	0.984005	12.4949	7.75472	2.96358	0.327556
Lgals2	0.907859	11.3236	8.47032	2.96225	0.226898
Lgals2	1.08923	17.7374	9.73373	2.96225	0.0208191
Foxq1	0.671856	19.6747	11.2447	2.96217	1.34811
Foxq1	0.891137	8	9.547e-18	2.96217	0.151083
Etnk2	0.696584	11.01	7.9148	2.96067	0.897552
Etnk2	0.934059	27.1102	5.95942	2.96067	0.167142
Mafb	1.04358	24.2061	9.33477	2.96017	0.427842
Mafb	1.08917	11.9949	9.26488	2.96017	0.239629
Mup5	0.84369	10.5557	0.0989834	2.95942	0.285515
Mup5	0.653713	17.1866	6.18704	2.95942	0.445529
Apex1	0.645973	9.77051	6.62395	2.95917	1.35877
Apex1	0.727197	23.7663	19.7341	2.95917	0.798526
Kat5	1.03749	8	0	2.95467	0.174661
Kat5	1.12106	12.9275	8.50297	2.95467	0.0684332
Izumo4	0.819034	11.0962	7.67326	2.95442	0.364552
Izumo4	0.41416	8	8	2.95442	0.258807
Izumo4	2.45913	8	4	2.95442	1.52895e-05
Nr1h4	0.871056	12.5808	8.99944	2.95033	0.421617
Nr1h4	1.35521	15.3478	3.31779	2.95033	0.00358569
Amotl2	1.03042	13.0686	6.63955	2.94933	0.134635
Amotl2	0.103066	8	8	2.94933	1.21606
Gpr146	0.733643	22.016	7.755	2.94783	0.78777
Gpr146	0.854957	9.42497	9.32451	2.94783	0.420214
4933411K16Rik	0.993543	10.6763	8.28095	2.94467	0.220853
4933411K16Rik	0.894514	23.9345	2.13619	2.94467	0.351426
Rxra	0.694019	8	8	2.94367	0.346294
Rxra	0.616992	23.9086	8.53734	2.94367	0.727111
Rxra	7.71244	8	4	2.94367	0.0271708
Sult2a8	1.03481	19.8546	6.08066	2.94008	0.251048
Sult2a8	0.824572	11.2763	9.14514	2.94008	0.547381
Traf4	0.917629	11.7285	8.14753	2.9365	0.317801
Traf4	0.792632	25.4244	21.0387	2.9365	0.344841
Acaa1b	1.01121	11.9752	7.27979	2.93067	0.300389
Acaa1b	1.30808	8	4	2.93067	0.0127058
Sec14l4	0.845644	11.108	7.93765	2.92967	0.423619
Sec14l4	0.781893	20.8079	18.6187	2.92967	0.248777
Mrps34	0.833132	12.2702	8.95683	2.92833	0.681858
Stat2	0.648629	8	8	2.92183	0.238223
Stat2	1.24848	12.4295	6.7849	2.92183	0.0111355
C77080	0.949566	11.03	7.41566	2.91967	0.249961
C77080	0.856556	17.5748	8.19071	2.91967	0.108666
Fam214a	1.10327	12.3044	9.18311	2.9165	0.123589
Fam214a	0.659808	8	2.55738e-17	2.9165	0.0767223
Il18bp	1.01345	30.1036	25.6875	2.91558	0.0890591
Il18bp	0.962901	11.491	9.05822	2.91558	0.245443
Zfand2b	0.64989	11.8441	8.68432	2.91392	0.722264
Zfand2b	0.925844	8	8	2.91392	0.0696489
Triap1	0.924001	13.965	7.60768	2.91342	0.576024
Triap1	0.11812	8	1.10655e-16	2.91342	0.855449
Hnf4a	0.958285	11.381	9.31634	2.91167	0.217482
Hnf4a	0.907754	22.5931	11.3668	2.91167	0.130319
2310039H08Rik	1.09469	12.1112	8.59842	2.90917	0.188506
2310039H08Rik	1.27546	8	6.53464e-17	2.90917	0.0281854
Ptbp1	1.00386	11.5362	7.94398	2.90158	0.144484
Ptbp1	0.832839	25.2148	19.2895	2.90158	0.245638
Angptl4	1.12371	13.1833	7.23767	2.90067	0.132667
Angptl4	1.1881	9.1171	1.45544	2.90067	0.0402044
Sds	0.955091	11.5111	7.85575	2.8985	0.405597
Sds	1.17062	8	4	2.8985	0.0385382
Prodh	0.919067	11.5245	8.47367	2.89367	0.397565
Prodh	0.937463	23.1401	10.9702	2.89367	0.213387
Furin	0.91049	11.1782	8.00687	2.89325	0.262377
Furin	1.41348	8	4	2.89325	0.0012115
Phf23	0.927859	11.7346	8.47033	2.89125	0.33554
Phf23	1.31302	18.8483	15.8343	2.89125	0.0043207
Angptl6	0.868387	24.274	20.4793	2.88825	0.378109
Angptl6	0.862219	11.9105	8.09168	2.88825	0.386392
Dcxr	0.879399	11.2623	7.70811	2.887	0.612871
Dcxr	0.946357	24.5543	17.3081	2.887	0.0940931
Gpd1	1.0262	10.851	10.3341	2.88575	0.235285
Gpd1	1.41307	26.1559	4.01577	2.88575	1.01433
H2afx	0.519979	8	8	2.88458	0.779187
H2afx	0.748835	13.3185	6.28273	2.88458	0.587737
Cyp2f2	1.0823	11.3892	8.89306	2.8815	0.166639
Cyp2f2	1.08832	22.7526	10.6052	2.8815	0.0737249
Dgat2	0.869167	11.5146	8.12102	2.87625	0.457953
Dgat2	1.0764	21.2176	8.01981	2.87625	0.0375949
Ddx39b	0.595859	22.805	17.8703	2.87325	0.616732
Ddx39b	1.08065	12.3094	7.43074	2.87325	0.116166
3110062M04Rik	0.98507	11.0974	7.46618	2.86975	0.226377
3110062M04Rik	1.11616	22.607	20.0355	2.86975	0.315956
Prodh2	0.906578	12.3426	7.43449	2.86867	0.433272
Prodh2	0.668914	21.0078	17.3709	2.86867	0.726887
Phyh	0.349943	11.3745	8.16251	2.8685	2.60779
Phyh	1.04325	8	4	2.8685	0.0658464
H2-K1	0.967689	11.3442	9.36891	2.86708	0.256071
H2-K1	1.3429	24.6182	7.72754	2.86708	0.00665816
H2-Ke6	0.960053	12.5793	7.32909	2.866	0.337138
H2-Ke6	0.46322	8	8	2.866	0.642264
Atp5d	0.961292	11.3507	8.4804	2.86567	0.161368
Atp5d	1.29384	8	2.05867e-17	2.86567	0.0628698
Ugt1a6a	0.914517	12.3556	8.9121	2.86508	0.259871
Ugt1a6a	0.80431	8	8	2.86508	0.0480816
Mtss1	0.990593	24.9372	9.6848	2.86325	0.199836
Mtss1	0.920689	12.1201	9.18382	2.86325	0.270469
Rpl7l1	0.876684	11.489	8.83066	2.86308	0.31047
Rpl7l1	1.25397	8	4	2.86308	0.0120441
Cdc42ep1	0.811647	11.2879	7.78031	2.86125	0.618055
Cdc42ep1	1.02668	16.5617	13.913	2.86125	0.0585604
Edf1	0.834626	9.4447	9.15001	2.85908	0.394197
Edf1	0.649177	14.0535	6.40143	2.85908	0.399287
Cd68	0.847777	13.2773	7.61504	2.8585	0.324141
Cd68	0.539024	8	8	2.8585	0.333254
Cd68	1.03222	8	4	2.8585	0.000150448
Dolk	0.832154	9.81185	7.86967	2.85675	0.382879
Dolk	1.21628	17.5054	10.9164	2.85675	0.112276
Dus1l	0.781287	8	8	2.85633	0.150032
Dus1l	1.14213	17.7796	14.7266	2.85633	0.047799
Slc38a4	0.638494	12.3393	7.46588	2.85358	1.47068
Slc38a4	0.0617454	8	8	2.85358	1.15693
Slc38a4	1.11173	8	4	2.85358	0.0465505
Ppp1r3c	0.824836	11.7313	8.5471	2.85317	0.714711
Ppp1r3c	1.05305	22.1301	0.791305	2.85317	0.198103
Mlxipl	0.882421	11.2647	7.97307	2.85192	0.343487
Mlxipl	1.47331	8	4	2.85192	0.00122507
Akr1c6	1.02606	20.7089	5.03763	2.84908	0.217094
Akr1c6	0.832684	10.5011	9.21993	2.84908	0.515368
Tsr1	0.982457	12.3171	8.24772	2.84883	0.169796
Tsr1	0.688953	34.4088	26.6573	2.84883	0.474002
Irf7	0.971746	12.884	6.93495	2.84875	0.148724
Irf7	0.143033	8	1.36334e-17	2.84875	0.428482
Irf7	1.17794	8	8	2.84875	1.98808e-05
Gadd45g	0.624136	11.241	0.863344	2.84833	2.79067
Rps2	1.01215	19.5926	12.135	2.84675	0.0738057
Rps2	1.10351	11.0251	9.67503	2.84675	0.113345
Atg4d	1.01181	20.3388	16.8618	2.84608	0.0625943
Atg4d	0.929749	10.9061	7.97804	2.84608	0.253016
Asgr1	0.942601	11.6768	8.04363	2.84508	0.369217
Asgr1	1.96018	8	4	2.84508	0.0144623
Son	0.996148	19.3585	8.56761	2.84508	0.0586154
Son	0.931152	11.3641	9.24561	2.84508	0.243682
Eif4g1	0.832812	10.8166	8.61122	2.84433	0.417269
Eif4g1	0.906544	22.5205	7.89377	2.84433	0.196904
Apoc2	0.863576	11.7851	7.98159	2.8375	0.46726
Apoc2	0.697544	19.1353	18.2995	2.8375	0.421389
Fau	0.960146	12.3216	9.37079	2.83725	0.377701
Fau	1.56698	8	0	2.83725	0.00228784
Wfikkn1	0.998746	10.7781	8.51869	2.8365	0.178405
Wfikkn1	2.08848	8	4	2.8365	0.000516062
Pgpep1	0.958639	11.1551	8.35889	2.83442	0.209516
Pgpep1	3.06518	8	4	2.83442	0.0376096
Pgpep1	6.46661	8	7.89645e-18	2.83442	0.0838629
Dvl2	0.880598	11.9213	8.44932	2.833	0.423515
Dvl2	0.899321	8	4	2.833	0.0922387
Tmed1	0.697387	19.6144	15.8023	2.83267	0.282615
Tmed1	1.23169	11.6954	8.42793	2.83267	0.016489
Cnih2	0.920056	11.0335	8.22707	2.83175	0.246037
Cnih2	1.6696	8	4	2.83175	0.000200964
Ctdsp1	0.8906	11.3936	7.7038	2.82933	0.358974
Ctdsp1	0.776533	22.8023	18.7116	2.82933	0.385435
A230050P20Rik	0.895821	11.9743	8.06494	2.82808	0.42162
A230050P20Rik	0.764314	22.7069	19.3338	2.82808	0.461257
Nlrp6	0.962749	10.8	8.71589	2.828	0.279821
Nlrp6	0.746506	18.5805	1.0319	2.828	0.204168
F10	0.418125	8	0	2.8265	1.54367
F10	0.189705	8	4	2.8265	1.75368
F10	1.89476	8	4	2.8265	5.77028e-06
Hyou1	0.991929	11.9857	0.293029	2.82467	0.304562
Hyou1	0.81644	8	6.52307e-17	2.82467	0.323282
Hmgcs1	1.05184	21.3847	3.47152	2.82333	0.0879565
Hmgcs1	0.73359	8	2.61185e-17	2.82333	0.212321
Hmgcs1	1.83414	8	1.08997e-16	2.82333	0.00392289
Cdk10	0.956908	11.3057	7.87131	2.82258	0.22349
Cdk10	1.31951	8	4	2.82258	0.00175373
Ddx17	0.920612	11.7202	8.96859	2.82025	0.297792
Ddx17	2.15658	8	4	2.82025	0.00118626
Anks4b	0.760268	11.6599	8.89074	2.81967	0.571038
Anks4b	1.07941	25.0583	5.00713	2.81967	0.144212
C4b	0.997893	12.1709	7.32588	2.81817	0.173803
C4b	0.62456	24.961	19.9568	2.81817	1.05546
Slc37a4	0.942153	11.4673	8.3883	2.81817	0.311922
Slc37a4	1.5085	18.2304	3.16521	2.81817	0.00113744
Gpam	0.926083	8	8	2.81808	0.131347
Gpam	0.948675	11.4499	8.59666	2.81808	0.177342
Pim1	0.877051	10.7988	8.0659	2.815	0.462301
Pim1	1.08336	20.4628	5.63871	2.815	0.114731
Pcif1	0.889107	11.5628	8.42863	2.811	0.261776
Pcif1	1.31364	24.6064	22.2655	2.811	0.0772572
Ddost	0.923411	11.4594	7.53503	2.80833	0.383958
Ddost	0.886176	23.5758	20.208	2.80833	0.327383
Hpn	0.907564	11.6014	8.40499	2.80708	0.360388
Hpn	0.923254	25.7401	13.9256	2.80708	0.0850463
F12	0.908782	10.8955	8.23424	2.80608	0.29065
Ppp1r15b	0.785641	8	3.13387e-17	2.80433	0.15328
Ppp1r15b	1.1485	12.0682	10.2839	2.80433	0.144797
Ppp1r15b	3.49163	8	8	2.80433	0.102494
Hnrnpab	0.738538	8	8	2.80167	0.13685
Hnrnpab	1.13301	12.6741	8.79449	2.80167	0.0694523
B3gnt8	0.923089	11.1918	7.78311	2.8005	0.582496
B3gnt8	1.76716	8	4	2.8005	0.00722947
Khk	0.945242	11.4088	8.88861	2.80025	0.307357
Khk	1.1677	24.0452	8.32503	2.80025	0.0393721
Cyp1a2	0.913147	11.0597	8.16655	2.80025	0.315751
Cyp1a2	1.05772	26.384	5.14528	2.80025	0.116439
Tubb2a	1.03216	25.3344	21.9251	2.797	0.269055
Tubb2a	0.90604	11.2674	8.38574	2.797	0.492894
H1f0	0.786359	11.9619	8.82877	2.79633	0.808162
H1f0	0.931435	18.9071	2.59665	2.79633	0.183709
Ambp	0.406157	8	8	2.79625	0.313041
Ambp	1.73151	14.3677	1.70644	2.79625	0.124945
Ambp	2.04282	8	0	2.79625	0.000886015
Lypla2	0.995338	11.785	8.31136	2.79125	0.164429
Lypla2	0.724285	26.2527	23.1919	2.79125	0.968531
Gale	0.564492	22.669	17.7306	2.78567	1.03553
Gale	1.30345	11.6678	4.63426	2.78567	0.0372799
Leap2	1.43314	10.5579	5.89932	2.78333	0.0353465
Tns2	0.9912	10.448	7.52152	2.782	0.213703
Tns2	1.33641	24.573	5.47069	2.782	0.393305
Tor1b	0.970639	11.3488	7.96612	2.78008	0.201304
Tor1b	1.02605	13.0734	12.1263	2.78008	0.116529
Irf2bp1	0.963047	22.7416	9.46266	2.77992	0.170862
Irf2bp1	1.2599	10.8917	9.7668	2.77992	0.14549
Rasl10a	1.18146	11.1483	9.92174	2.77858	0.0615039
Rasl10a	1.65017	8	4	2.77858	0.00125635
Atn1	0.951808	11.5101	7.77482	2.77825	0.306521
Atn1	1.02424	23.7902	19.1671	2.77825	0.127463
Dbi	1.00927	12.2425	5.84266	2.77783	0.188731
Plin2	0.955277	12.8418	6.03029	2.77758	0.416087
Plin2	0.870278	9.84374	0.624513	2.77758	0.61274
Erbb3	1.02571	11.3442	7.14072	2.77742	0.335656
Erbb3	2.08037	8	4	2.77742	0.197346
Adipor2	0.842764	12.0686	9.9958	2.77492	0.534178
Adipor2	0.135547	8	4	2.77492	0.479807
Pnrc1	0.937329	24.2207	22.9661	2.77358	0.286543
Pnrc1	0.855143	10.0422	0.425555	2.77358	0.485383
Hfe2	1.02922	12.7557	7.04805	2.77208	0.215592
Hfe2	0.782986	23.1263	20.4639	2.77208	0.323937
3110079O15Rik	1.04238	11.9453	7.85347	2.76792	0.272063
3110079O15Rik	0.826589	22.387	13.8858	2.76792	0.440855
Cdk4	1.01173	10.7673	9.07652	2.76717	0.167099
Cdk4	1.59576	8	4	2.76717	0.000540059
Bet1l	0.321545	10.0743	7.98006	2.76633	1.78598
Bet1l	0.707153	15.2192	4.323	2.76633	0.469843
Polr1c	0.822022	11.4028	8.81619	2.76583	0.239623
Polr1c	1.69278	8	4	2.76583	8.16409e-05
Lrrc24	0.810678	10.8928	8.38004	2.76533	0.592088
Lrrc24	0.240878	8	4	2.76533	0.252404
Trim41	0.997343	19.2108	16.7823	2.76458	0.0897356
Trim41	1.00954	12.1382	9.32393	2.76458	0.218618
Rab36	1.00182	24.4273	23.033	2.7635	0.351256
Rab36	0.905933	11.0339	7.56419	2.7635	0.220145
Atf5	0.96451	11.7402	8.14593	2.76283	0.405297
Atf5	0.878022	23.9147	20.9168	2.76283	0.833107
Hpx	1.11022	8	8	2.759	0.0453266
Hpx	1.15114	12.3651	9.25733	2.759	0.0980474
Ufsp1	0.60558	11.23	8.57618	2.75775	1.13388
Ufsp1	1.24391	9.5463	4.48639	2.75775	0.0104303
Dhps	0.749109	12.2158	8.63737	2.75758	0.612233
Dhps	1.09553	15.0051	1.24902	2.75758	0.098418
D17H6S53E	1.00983	22.0365	19.6322	2.756	0.132446
D17H6S53E	0.662033	8	8	2.756	0.213899
D17H6S53E	1.73811	8	4	2.756	0.00209119
Slc38a2	0.832252	11.9324	9.25486	2.7555	0.478972
Fut11	0.85034	13.6167	8.2402	2.75492	0.152442
Fut11	0.408154	8	8	2.75492	0.19498
Fut11	1.11795	8	4	2.75492	0.0190813
Gcdh	0.800187	11.5664	8.15149	2.75475	0.652374
Gcdh	2.25812	8	4	2.75475	0.00374916
Hgd	0.809081	12.7303	8.17503	2.75425	0.637447
Hgd	0.0291148	8	6.67216e-17	2.75425	0.372074
Hgd	1.68425	8	4	2.75425	0.000850837
Mydgf	0.859804	11.2179	7.80871	2.75417	0.483412
Mydgf	0.83969	18.4308	17.6866	2.75417	0.14278
Ddit3	0.70135	8	8	2.75375	0.249431
Ddit3	1.11947	12.9967	11.059	2.75375	0.0627325
Tor1a	1.03532	10.1618	8.75975	2.75358	0.165815
Tor1a	1.4002	13.2165	11.2037	2.75358	0.0186754
Gnat1	0.924916	24.517	5.1704	2.75167	0.303582
Gnat1	0.79598	11.2487	8.39009	2.75167	0.799987
Rad23a	1.00733	19.3744	0.167215	2.74992	0.0756084
Rad23a	0.91326	12.025	8.85332	2.74992	0.178079
Agt	1.02277	12.0493	7.53387	2.74925	0.179044
Agt	0.790978	24.0545	19.4433	2.74925	0.535259
Ndufa6	0.995322	12.5318	10.5248	2.749	0.100457
Ndufa6	0.944602	10.2762	9.48627	2.749	0.171616
Gabarap	0.259275	8	8	2.74808	0.457092
Gabarap	1.08011	13.2988	6.63323	2.74808	0.075855
Gabarap	1.22623	8	1.17294e-16	2.74808	0.0037414
Apol7a	0.835107	12.277	6.15784	2.74667	0.478944
Apol7a	0.49911	8	6.17421e-17	2.74667	0.668065
Prrc2a	1.28531	10.3481	9.38996	2.74625	0.142084
Prrc2a	1.40838	17.401	15.5128	2.74625	0.0279178
Nbr1	0.801981	11.904	8.15393	2.74392	0.452129
Nbr1	1.42621	8	4	2.74392	0.00367309
Psmb10	0.983189	10.4417	8.47307	2.74217	0.215696
Psmb10	1.3052	16.0507	5.43651	2.74217	0.0056811
Plk3	0.930391	24.4237	14.3786	2.74217	0.435989
Plk3	3.5808	8	4	2.74217	0.10777
Plk3	1.08083	8	4	2.74217	2.10679e-05
Serpina1e	0.964028	11.4254	0.68116	2.74017	0.455538
Serpina1e	0.97728	23.4779	10.3481	2.74017	0.176071
Sardh	0.872412	13.6182	4.4138	2.73292	0.366469
Sardh	0.556418	11.8143	8.95784	2.73292	1.17393
Pah	0.594443	12.7139	8.57438	2.73267	1.46226
Pah	1.08662	8	4	2.73267	0.0288465
Fads1	0.980016	11.644	8.25041	2.73242	0.23457
Fads1	1.0958	21.8817	11.4032	2.73242	0.0738107
Itm2b	0.866075	11.9847	8.7429	2.732	0.343729
Itm2b	1.03998	22.6952	20.7332	2.732	0.0600748
Nop9	1.00391	13.255	6.59209	2.732	0.122777
Nop9	0.855337	10.0709	9.15185	2.732	0.157198
Cluh	0.947708	23.3088	18.3046	2.73133	0.230132
Cluh	1.18419	11.9314	8.45344	2.73133	0.0628554
Mul1	1.00205	11.5145	8.11973	2.73092	0.23207
Scaf1	0.971068	11.4227	8.51483	2.73092	0.211693
Scaf1	1.05116	23.0702	18.7874	2.73092	0.0806342
Nat9	0.496146	8	0	2.72808	3.22476
Nat9	0.0150091	8	4	2.72808	5.03236
Nat9	0.807952	8	4	2.72808	0.804948
Sirt3	0.745003	11.1799	8.03932	2.72792	0.488687
Sirt3	1.17163	8	4	2.72792	0.0157648
Gapdh	1.0209	23.0137	10.1169	2.72642	0.176261
Gapdh	1.03602	11.9054	9.38225	2.72642	0.260281
Kin	0.873176	11.6043	8.51127	2.725	0.369917
Kin	1.70703	19.0329	3.49997	2.725	0.0373999
Slc25a23	0.988375	12.3453	6.46799	2.72167	0.146502
Slc25a23	0.689915	8	3.41049e-17	2.72167	0.176345
Slc25a23	324.514	8	4	2.72167	0.249861
Gm44805	0.809775	12.0805	7.95042	2.71983	0.554201
Gm44805	0.681778	22.7431	20.1132	2.71983	0.499944
Nfe2l1	0.920655	12.0403	6.89088	2.71592	0.435124
Nfe2l1	0.805078	23.6497	19.7282	2.71592	0.594158
Lpin2	0.730085	12.1533	8.26359	2.71267	0.908334
Lpin2	1.09005	8	4	2.71267	0.0152748
Zfp768	0.916941	10.9423	8.00918	2.71233	0.265706
Romo1	1.0913	12.6795	10.1808	2.71225	0.105326
Romo1	1.09834	23.2132	23.1838	2.71225	0.0983594
Gabarapl1	1.14403	11.4716	6.6412	2.71217	0.359272
Gabarapl1	1.84474	8	4	2.71217	0.174706
Rfxank	1.06991	8	8	2.70383	0.354851
Rfxank	1.04095	21.1991	19.3403	2.70383	0.142134
Rfxank	1.94867	8	4	2.70383	0.140013
Slc25a1	0.933244	11.8788	8.32344	2.70208	0.298053
Slc25a1	1.32424	8	4	2.70208	0.0044864
Kri1	0.951992	10.2653	8.3079	2.69883	0.217102
Kri1	1.20475	14.4278	3.74663	2.69883	0.0100014
Slc9a3r1	0.949035	11.5845	8.20459	2.69708	0.246326
Slc9a3r1	1.03841	21.3189	11.8363	2.69708	0.0994059
Got1	0.818046	11.9486	8.06843	2.69517	0.634465
Got1	1.31408	8	4	2.69517	4.09277e-06
H2-D1	1.33575	13.0444	9.27555	2.69333	0.0995381
H2-D1	2.58279	8	8	2.69333	0.202667
Acaa2	0.891307	12.1182	8.31095	2.69325	0.407933
Acaa2	0.894894	23.9746	6.67065	2.69325	0.0951052
Spatc1l	1.00895	11.7118	8.15644	2.693	0.223575
Spatc1l	0.854887	39.2658	31.8643	2.693	0.539727
Zbtb39	0.918206	10.7684	7.83962	2.692	0.300782
Zbtb39	1.8491	8	4	2.692	0.000109708
Tubgcp6	0.995723	11.2626	8.30454	2.69192	0.167094
Tubgcp6	1.73592	8	4	2.69192	0.00288185
Atp5a1	0.932855	11.3331	9.72102	2.69175	0.310334
Atp5a1	0.827485	23.7644	9.23547	2.69175	0.250615
Prpf8	0.981699	11.5381	7.73931	2.6915	0.207098
Prpf8	0.763461	14.409	13.4925	2.6915	0.147358
Mat2a	1.01961	12.0259	8.94089	2.69042	0.229195
Mat2a	1.70019	16.7909	10.3972	2.69042	0.00942249
Snx22	0.611685	28.4525	22.9365	2.68833	0.511094
Snx22	1.19759	8.59822	7.6896	2.68833	0.0866698
Flad1	0.894517	12.2449	7.44513	2.68783	0.280945
Flad1	0.650588	8	0	2.68783	0.213282
Rack1	0.912421	11.8702	10.5631	2.68692	0.282636
Rack1	1.01972	27.5929	5.60508	2.68692	0.0409622
Slco1b2	0.8246	12.1109	9.22177	2.68617	0.621158
Slco1b2	0.805673	20.0915	5.68831	2.68617	0.325761
Fam166a	0.997766	12.7052	5.44005	2.68442	0.105373
Fam166a	0.857243	8.50375	1.42155	2.68442	0.627923
Tnfrsf1a	0.861411	10.8439	8.55426	2.684	0.379825
Tnfrsf1a	3.67886	8	4	2.684	0.0301626
Nfic	0.96463	11.86	7.80703	2.68383	0.214789
Nfic	0.88566	20.9941	17.285	2.68383	0.242812
Grpel1	0.771534	11.3875	8.55885	2.68308	0.468301
Grpel1	0.994778	8	4	2.68308	0.000473185
Zbtb5	0.954517	10.9158	9.33586	2.68275	0.132372
Zbtb5	0.823673	26.0555	21.2853	2.68275	0.394868
Tfr2	1.00464	11.4696	7.94393	2.68067	0.207837
Tfr2	1.30105	8	4	2.68067	0.0155848
Gc	0.901436	12.131	9.21072	2.6795	0.493956
Gc	1.04467	22.3052	6.02008	2.6795	0.103633
Slc25a39	0.854474	11.4605	7.47645	2.6785	0.434267
Slc25a39	1.23557	17.3226	10.7146	2.6785	0.0526001
Prdx1	0.924595	12.6369	9.08611	2.67675	0.326153
Prdx1	0.669477	8	3.93621e-17	2.67675	0.0577359
Slc19a2	0.913194	11.0088	8.83512	2.67458	0.248847
Slc19a2	1.1829	21.535	0.88307	2.67458	0.15139
Socs3	0.538314	19.2179	11.749	2.67367	1.06986
Socs3	0.503442	8	8	2.67367	0.385925
Dusp6	0.905736	12.1583	8.41133	2.67233	0.377101
Dusp6	1.60362	8	4	2.67233	0.0201785
Serpina3m	1.02177	11.5133	8.69456	2.67142	0.328333
Serpina3m	1.02531	25.3763	8.37582	2.67142	0.260247
Tmem106a	1.03787	15.9656	2.62041	2.66742	0.15915
Tmem106a	0.937306	10.096	8.67171	2.66742	0.18164
Safb	1.03818	11.5055	8.21151	2.66692	0.173037
Safb	0.872467	19.1355	15.7371	2.66692	0.211989
Elob	0.875509	11.3424	8.41806	2.66692	0.310005
Elob	1.47951	12.4482	1.25989	2.66692	0.0199527
Hacl1	0.96701	10.7783	0.924092	2.666	0.188641
Hacl1	0.92867	27.1089	15.5012	2.666	0.404401
Egfr	0.968038	11.7309	0.551937	2.66317	0.492512
Egfr	0.801093	25.8821	9.11328	2.66317	0.954397
Rela	0.935827	10.6822	7.18546	2.66317	0.208764
Rela	1.40215	24.1532	22.0328	2.66317	0.100493
Bcl6	1.00529	36.0161	23.9221	2.66108	0.154704
Bcl6	0.905948	9.4512	0.544895	2.66108	0.307743
Repin1	0.869529	11.3488	7.97563	2.65983	0.500596
Repin1	1.14833	21.7662	3.129	2.65983	0.15575
Aox3	0.951571	11.2941	8.54612	2.65983	0.201061
Aox3	1.06044	25.1173	21.2319	2.65983	0.231784
Clk3	0.935804	11.3012	8.12143	2.65558	0.165404
Zfp629	0.861705	10.0257	7.65407	2.65192	0.678773
Zfp629	1.17939	8	4	2.65192	0.252643
Ppp1r35	0.777994	8	0	2.65083	0.223045
Ppp1r35	1.25903	13.8362	7.26071	2.65083	0.0374338
Ppp1r35	3.45048	8	8	2.65083	0.07683
Usf2	0.823296	11.7321	8.25309	2.65017	0.668996
Usf2	0.875621	20.0971	18.4021	2.65017	0.182495
Pdp2	0.788434	10.2871	7.80964	2.64967	0.409826
Pdp2	156.526	8	4	2.64967	3.37068
Chmp2a	0.496458	8	8	2.64858	1.02578
Chmp2a	0.153871	8	4	2.64858	1.01351
Chmp2a	1.58703	17.793	4.02678	2.64858	0.0228567
Kng1	0.83578	12.4699	8.46672	2.64842	0.381557
Kng1	1.58643	17.4482	5.60658	2.64842	0.0152296
Cyp3a25	0.951526	11.4799	8.12089	2.648	0.68842
Cyp3a25	1.56853	8	4	2.648	0.232369
Tubb5	0.453672	8	8	2.64692	0.436018
Tubb5	1.19362	12.5261	7.28107	2.64692	0.0375489
Acox2	0.762547	22.1708	16.6692	2.64642	0.284231
Acox2	1.06572	11.7985	8.8987	2.64642	0.0774876
Hist1h4d	0.994968	8	1.05753e-16	2.64567	0.127976
Hist1h4d	1.76292	14.1956	0.605947	2.64567	0.297124
Hist1h4d	13.2461	8	4	2.64567	1.53174
Mxd3	0.956237	8	4	2.64275	0.325954
Mxd3	0.885629	8	8	2.64275	0.597688
Mxd3	10.0046	8	4	2.64275	0.000982738
Epha2	0.964648	12.2561	6.65937	2.63933	0.194592
Zkscan1	0.947296	11.2643	8.83019	2.63925	0.266342
Zkscan1	0.884998	21.096	2.04435	2.63925	0.183367
Lingo4	0.993693	21.6661	14.2864	2.63675	0.385013
Lingo4	1.03941	12.7455	5.00557	2.63675	0.203488
Ndufb9	0.971609	31.8477	8.05641	2.63658	0.191301
Ndufb9	0.727541	12.1256	8.79471	2.63658	0.46865
Gm3336	0.453474	11.39	8.11349	2.63658	1.33738
Gm3336	1.31298	12.7281	4.33623	2.63658	0.0396935
Arl6ip4	1.18427	8	8	2.63617	0.144902
Arl6ip4	2.23591	17.5681	0.265026	2.63617	0.00112004
Mcl1	0.802109	10.994	9.68806	2.633	0.557264
Mcl1	0.422875	8	4	2.633	0.741106
Pbld1	0.921804	11.4833	8.09193	2.63292	0.345252
Pbld1	1.39905	8	4	2.63292	0.000281313
Toe1	0.672171	9.34471	1.19493	2.63183	1.11839
Toe1	0.620209	12.9552	6.21416	2.63183	0.615257
Dnase1l2	0.989147	22.445	19.1708	2.63158	0.247502
Dnase1l2	1.18737	13.1643	6.10942	2.63158	0.0864263
Nr0b2	0.984174	10.6961	8.68778	2.63058	0.176049
Nr0b2	0.897902	24.9667	2.80303	2.63058	0.378018
Btbd6	1.10183	25.7564	13.8176	2.6305	0.0854546
Btbd6	1.45107	13.0874	8.51414	2.6305	0.0120799
Zfp445	0.805792	21.2954	11.5849	2.62992	0.308572
Zfp445	1.08849	12.1084	9.93135	2.62992	0.129112
Wbp1l	0.937976	11.5929	8.51415	2.62867	0.161645
Wbp1l	1.04271	16.09	0.244666	2.62867	0.0279421
Zbtb7a	1.01938	11.1299	8.72414	2.62733	0.101265
Zbtb7a	0.911251	20.9633	17.5978	2.62733	0.19331
Gnb2	0.933371	12.4113	6.875	2.62617	0.330818
Coro1b	0.950649	22.1902	17.3424	2.62492	0.176571
Coro1b	1.05088	11.657	7.61011	2.62492	0.180202
Inpp5e	0.141565	8	8	2.62475	1.21268
Inpp5e	0.550976	13.182	7.30157	2.62475	1.07466
Inpp5e	1.2141	8	4	2.62475	0.0166367
Pklr	0.507778	26.0815	9.01727	2.62242	3.29075
Pklr	0.385234	8	8	2.62242	1.76449
Pklr	0.971827	8	4	2.62242	0.0176295
Mepce	0.907243	11.5857	7.5339	2.62233	0.367291
Mepce	2.19063	36.9433	36.6322	2.62233	0.185491
Ifrd2	0.705458	10.6489	8.10188	2.62183	0.428704
Ifrd2	1.42324	14.8799	4.53862	2.62183	0.000146752
Map2k2	0.871677	11.0677	7.7813	2.6205	0.319696
Map2k2	154.113	8	4	2.6205	1.28992
Ak2	0.757464	10.8208	7.93932	2.62	0.642787
Ak2	0.855974	21.8638	4.65096	2.62	0.117448
Avpi1	0.866619	10.5141	8.0565	2.61958	0.295818
Avpi1	1.38091	11.2096	1.62777	2.61958	0.0128156
Cish	0.711121	38.2518	11.5307	2.617	2.35245
Cish	0.772415	11.2011	0.857117	2.617	0.825895
Cbs	0.912296	23.7911	20.6033	2.61675	0.435506
Cbs	1.1159	11.5154	9.13274	2.61675	0.103229
Msrb1	0.849916	10.9495	8.50276	2.61483	0.379842
Msrb1	1.58819	8	4	2.61483	0.00109208
Atp2a2	1.00507	12.009	10.8558	2.61475	0.158026
Atp2a2	0.828894	22.6683	20.8076	2.61475	0.284307
Zbtb7b	0.986085	11.4311	8.46659	2.61258	0.198919
Zbtb7b	0.93119	21.1686	0.0471545	2.61258	0.217092
Aldoa	0.926844	10.9882	7.48844	2.6125	0.414284
Aldoa	1.9315	8	4	2.6125	0.00032899
Clk1	0.896623	12.0938	8.7258	2.61117	0.421634
Clk1	0.926236	8	4	2.61117	0.0871874
Plin4	0.932806	11.3134	9.5623	2.60833	0.314492
Plin4	1.04968	16.0395	2.08247	2.60833	0.111512
Arhgef19	1.05636	11.7743	7.54966	2.60567	0.166522
Arhgef19	0.816763	23.2494	19.5417	2.60567	0.472036
Lrrc14	0.987806	10.205	8.04629	2.60533	0.329251
Lrrc14	1.18474	17.7945	1.97036	2.60533	0.0260114
B2m	0.882478	11.0401	9.52953	2.60433	0.299224
B2m	1.08695	21.8848	4.75562	2.60433	0.0583418
Six1	0.980112	21.4496	18.2456	2.60425	0.332033
Six1	0.887724	10.6151	7.57815	2.60425	0.381774
Rbm4b	0.996283	36.8055	33.2908	2.60325	0.0916057
Rbm4b	0.776607	12.5993	9.27564	2.60325	0.412478
Itih2	0.950557	11.6956	9.11841	2.60092	0.273633
Itih2	1.25568	23.5163	22.4954	2.60092	0.0895298
Serpind1	0.962655	12.1179	8.80021	2.60025	0.230892
Serpind1	1.11087	8	0	2.60025	0.0194104
Fkbp4	0.681706	20.681	15.7952	2.59225	0.504681
Fkbp4	1.09638	12.6963	8.31745	2.59225	0.0760253
Mrpl38	0.799438	12.5244	6.77546	2.59117	0.664004
Mrpl38	0.356041	19.8141	15.6932	2.59117	1.32865
Surf4	0.824358	10.6268	9.68548	2.59042	0.369427
Surf4	2.37597	12.6785	1.36743	2.59042	0.136903
Brap	0.91517	11.0815	7.89694	2.58933	0.357724
Brap	1.24011	8	4	2.58933	0.0159149
Atxn7l3	0.956208	11.3406	8.05383	2.58917	0.279245
Atxn7l3	1.04308	23.148	19.0683	2.58917	0.116653
Car15	1.03768	13.1931	6.00576	2.58125	0.208469
Car15	0.506032	20.7833	16.8374	2.58125	1.08392
Gstp1	0.77935	8	0	2.58125	0.274048
Gstp1	1.08632	16.9485	11.0373	2.58125	0.0641037
Nol7	0.996351	23.3863	5.27538	2.58117	0.113094
Nol7	0.966991	12.3646	9.38902	2.58117	0.280468
Khnyn	1.06656	22.4862	18.7432	2.58075	0.437548
Khnyn	1.0467	10.1114	5.72645	2.58075	0.00979619
Retsat	1.04972	10.5424	9.06249	2.579	0.0843212
Retsat	1.09739	13.5974	6.46216	2.579	0.0932152
Sf1	1.01217	15.7965	1.25139	2.57892	0.0511551
Sf1	0.84775	12.191	8.9978	2.57892	0.261141
Sik1	0.89476	21.3695	18.3936	2.57808	0.359371
Sik1	1.18495	12.1663	7.43836	2.57808	0.088241
Car14	0.991249	10.9516	8.66873	2.578	0.167657
Car14	1.18507	8	4	2.578	0.0197577
Rnf123	0.89069	9.70948	8.06979	2.57633	0.174386
Rnf123	0.725229	19.0711	17.902	2.57633	0.246838
Zfp408	1.67101	18.867	18.5271	2.57467	0.212964
Zfp408	1.18109	10.3234	5.47115	2.57467	0.0216408
Clpx	0.961222	23.3207	20.4097	2.57092	0.355407
Clpx	0.961259	11.6116	8.94417	2.57092	0.264784
Ldha	0.96415	11.7451	8.82582	2.5705	0.200434
Ldha	1.30123	20.3705	19.0937	2.5705	0.12976
Fam89b	0.985872	12.0064	7.24796	2.56967	0.314787
Fam89b	0.674314	19.5332	15.706	2.56967	0.55988
Hexim1	0.245498	8	8	2.56933	0.247943
Hexim1	1.34684	11.0388	9.23681	2.56933	0.0214533
Pcdh1	0.989197	11.3433	7.85344	2.56908	0.19575
Pcdh1	0.721494	29.6345	25.6584	2.56908	0.372231
Mcts2	0.857668	23.6347	2.08452	2.56825	0.376639
Mcts2	1.08142	9.50689	5.64491	2.56825	0.0262459
2410015M20Rik	0.903262	8	8	2.56792	0.134831
2410015M20Rik	1.54329	12.6307	1.59005	2.56792	0.0179281
Tbc1d17	0.966604	11.222	7.84649	2.56592	0.299246
Tbc1d17	1.08566	23.3777	21.0021	2.56592	0.266109
Miga2	0.855916	12.2426	6.81643	2.56558	0.554034
Miga2	0.565093	18.1641	15.2749	2.56558	0.742577
Tgoln1	0.979602	11.3114	8.33287	2.56533	0.264845
Tgoln1	2.24619	22.6053	6.27702	2.56533	0.00611777
Tkfc	1.0299	25.5764	7.99712	2.56325	0.158374
Tkfc	0.942026	11.0547	8.5476	2.56325	0.269634
Pxmp4	0.961047	11.5335	8.05857	2.56317	0.19534
Pxmp4	0.944279	23.5692	19.9073	2.56317	0.161468
Rarres2	1.11149	11.8915	8.19957	2.5615	0.110893
Rarres2	0.115752	8	0	2.5615	0.331476
Masp2	1.60717	9.323	5.14434	2.56117	0.22514
Masp2	1.17209	16.7935	16.0432	2.56117	0.0192912
Ggcx	1.01146	11.8555	8.7647	2.56092	0.145688
Ggcx	0.948215	20.8378	18.4856	2.56092	0.0961652
Rpl31	0.8999	12.0981	8.02605	2.56067	0.313196
Rpl31	0.891921	17.6195	17.0053	2.56067	0.253387
Pik3r1	1.00398	11.7468	10.3323	2.55917	0.142325
Pik3r1	1.05993	20.1919	12.5404	2.55917	0.17847
Por	0.893804	24.3274	10.6037	2.55817	0.691046
Por	0.5817	8	3.0801e-17	2.55817	0.304456
Por	1.26236	8	4	2.55817	0.0199915
Fbxl22	0.995616	22.9855	20.7252	2.55608	0.0374003
Fbxl22	0.799693	8	5.18659e-17	2.55608	0.0984511
Fbxl22	2.06331	8	4	2.55608	0.00640076
Fam83h	0.957122	11.5529	7.26329	2.55608	0.241882
Fam83h	1.06818	22.9973	20.2213	2.55608	0.242098
Mettl23	0.948883	12.0337	9.777	2.55475	0.239921
Mettl23	0.661278	8	8	2.55475	0.0717523
Urah	0.611153	27.3466	8.30504	2.5535	1.02248
Urah	0.766697	8	8	2.5535	0.304089
Urah	7.09341	8	4	2.5535	0.0251346
Tmem140	0.994024	10.3117	7.4469	2.55292	0.123453
Tmem140	1.10867	22.2659	20.5553	2.55292	0.306666
Zfp707	0.897144	11.0867	7.89737	2.55142	0.431206
Zfp707	1.59498	23.9811	22.1103	2.55142	0.115489
Scly	1.11588	11.5733	7.91566	2.55025	0.11995
Scly	0.206257	8	0	2.55025	0.327686
Coq8a	0.932923	24.1207	20.0777	2.54892	0.534289
Coq8a	1.11813	11.8198	7.5973	2.54892	0.063808
Gpr182	0.952922	12.2564	4.87658	2.54867	0.0719423
Gpr182	1.54776	11.7395	0.277444	2.54867	0.054042
Rps27	0.784475	8.88281	1.32825	2.54817	1.07926
Rps27	1.10275	30.4093	21.0967	2.54817	0.114477
Abcb6	0.860355	11.307	7.75751	2.54708	0.318188
Vkorc1	0.876405	12.2213	7.18236	2.54675	0.283364
Vkorc1	0.842587	8	0	2.54675	0.161836
Gm867	0.875735	11.8493	7.80597	2.54625	0.551127
Gm867	1.66536	8	4	2.54625	1.63434e-06
Klf9	0.438069	8	0	2.54533	1.56778
Spag8	0.985397	11.6399	7.11311	2.54525	0.321984
Spag8	1.59474	8	4	2.54525	0.102235
Tagln	0.897066	11.5626	8.32581	2.54358	0.344828
Tagln	1.34359	8	4	2.54358	0.0119481
Hmgcr	0.98142	22.183	12.728	2.54317	0.177557
Hmgcr	1.39776	10.2539	5.70259	2.54317	0.104994
Sec24c	0.73716	8	2.19741e-18	2.54275	0.178274
Sec24c	1.21404	12.6177	6.73986	2.54275	0.0373676
Alad	0.886038	12.203	8.50569	2.54183	0.315819
Alad	0.776032	8	1.03137e-16	2.54183	0.168146
Shroom1	0.925957	10.7399	8.52824	2.54142	0.240564
Shroom1	0.593109	29.2541	5.91717	2.54142	0.212232
Creb3	0.954417	21.4465	10.8677	2.54092	0.118475
Creb3	0.338417	8	8	2.54092	0.300163
Creb3	1.37511	8	3.4966e-15	2.54092	0.000407114
Dazap1	0.87947	10.9531	7.8178	2.54008	0.331545
Dazap1	2.09911	8	4	2.54008	1.16303e-05
Ftsj3	0.918358	11.9607	9.07053	2.53942	0.229166
Ftsj3	0.938485	18.9732	14.4688	2.53942	0.0431933
Rnase4	1.03592	19.9939	6.51326	2.53883	0.289407
Rnase4	0.793974	10.8571	8.18864	2.53883	0.552439
Psmc3ip	0.947433	9.79731	9.3777	2.53875	0.120847
Psmc3ip	0.612647	29.8917	21.214	2.53875	0.583243
Foxa3	1.03667	21.9764	13.9873	2.53608	0.0710634
Foxa3	1.09802	12.1634	8.92964	2.53608	0.0630609
Phb2	0.960431	10.7708	8.4041	2.536	0.210424
Phb2	0.83272	24.4201	12.4524	2.536	0.189611
Mfsd2a	1.09191	11.8641	7.94037	2.53483	0.23807
Mfsd2a	1.21674	21.2442	12.6348	2.53483	0.155183
Bax	0.673355	11.4403	6.33686	2.5345	0.748677
Bax	0.208492	8	0	2.5345	0.780806
Elmo3	0.821576	10.9649	8.31208	2.53375	0.393291
Elmo3	1.22006	22.743	22.5366	2.53375	0.0886724
Dnase2b	0.821683	10.7735	8.30824	2.532	0.326309
Dnase2b	0.755072	22.0954	6.30691	2.532	0.432522
Cuta	1.06895	13.641	4.78281	2.53117	0.297033
Cuta	0.623371	8	2.34354e-18	2.53117	0.494996
Mtus1	0.98372	12.1935	8.33376	2.53083	0.117378
Mtus1	0.965873	8	4	2.53083	0.0116542
Cct5	0.916189	34.1121	31.0623	2.53067	0.278827
Cct5	0.804369	12.3409	8.53831	2.53067	0.476864
Fam166b	0.862804	23.4039	18.2443	2.52925	0.517447
Fam166b	1.22606	12.1515	7.78509	2.52925	0.0803927
Sft2d3	0.820451	11.8294	9.60494	2.52883	0.614734
Sft2d3	0.864374	21.4235	5.6573	2.52883	0.256515
Prox1	0.977358	12.5621	7.2186	2.52825	0.282505
Ppp1r27	0.905692	12.5329	6.63925	2.52808	0.390328
Ppp1r27	0.840165	35.0455	33.9459	2.52808	0.20562
Ces1f	0.879244	11.9575	8.33424	2.52733	0.486119
Ces1f	1.03666	27.9396	27.7231	2.52733	0.126631
Dnaja1	0.963224	11.9881	10.2384	2.52733	0.354068
Dnaja1	1.05391	23.5158	10.183	2.52733	0.158968
Stard5	0.854233	11.5245	8.10975	2.5265	0.504468
Stard5	1.53796	8	4	2.5265	0.00524055
Setd1b	0.849483	11.0531	8.02905	2.52592	0.308306
Setd1b	9.22743	8	4	2.52592	0.000873043
Fbxo6	0.885452	24.2652	19.9207	2.52267	0.504065
Fbxo6	1.10222	11.6829	8.2016	2.52267	0.13765
C1rl	0.890817	11.6138	8.6434	2.52158	0.23732
C1rl	0.946618	24.006	20.9645	2.52158	0.0876991
Ugt1a6b	0.896804	12.3556	8.94099	2.5215	0.294173
Ugt1a6b	0.831719	8	0	2.5215	0.0434548
Ccnl2	0.867392	12.1807	8.45885	2.52117	0.195421
Ccnl2	1.36626	22.5319	17.6401	2.52117	0.00136904
Ltbr	0.706658	11.2058	7.91185	2.52108	0.743296
Ltbr	4.20898	8	4	2.52108	0.00321743
Pea15a	1.02118	25.0137	19.4845	2.52058	0.13388
Pea15a	0.876673	11.5128	7.20023	2.52058	0.262604
Mrps18b	0.71578	9.91668	0.37589	2.51983	0.47344
Mrps18b	0.500355	29.5222	9.12997	2.51983	0.665603
Crot	0.986882	11.6065	9.035	2.51975	0.182395
Crot	1.04914	23.5388	21.5233	2.51975	0.22012
Gtf3a	0.662156	10.9182	8.1136	2.516	0.439549
Gtf3a	2.5029	11.1971	5.79763	2.516	0.0449818
Esrra	0.886587	11.0327	8.11037	2.51167	0.291641
Esrra	1.17351	13.0291	7.90789	2.51167	0.00820194
Dido1	0.988408	12.4758	7.72147	2.51125	0.121915
Dido1	0.914614	10.2195	9.85456	2.51125	0.117849
Ces1d	1.03685	23.8633	9.97257	2.51117	0.270195
Ces1d	0.909711	11.9664	8.68838	2.51117	0.54114
Tjp3	1.03555	11.3685	9.06738	2.51067	0.12572
Tjp3	0.841637	20.9339	19.7628	2.51067	0.266293
Stx5a	0.937957	12.4638	8.87423	2.51025	0.278317
Stx5a	0.72998	24.7033	22.4291	2.51025	0.243272
Adap2	0.903329	10.8604	9.22371	2.51	0.280766
Adap2	0.308085	8	4	2.51	0.192976
Tmem88	0.881345	13.0815	6.98627	2.50775	0.378034
Tmem88	0.755757	8	0	2.50775	0.228915
Ppp1ca	0.92583	11.8736	8.22031	2.50775	0.386572
Ppp1ca	0.911547	18.9194	1.15422	2.50775	0.166325
Kmt2d	1.02649	11.2764	8.00882	2.50758	0.116167
Kmt2d	1.41128	19.2564	17.5217	2.50758	0.119607
Tmem120a	0.992123	8	4	2.5075	0.223768
Tmem120a	0.945469	23.2257	10.8894	2.5075	0.387222
Tmem120a	0.739699	8	1.28719e-17	2.5075	0.449126
Sec16a	0.951713	21.5787	20.5494	2.50708	0.156773
Sec16a	0.883712	11.2198	8.73098	2.50708	0.2069
Ifitm3	0.982228	12.2835	7.92283	2.50658	0.306885
Ifitm3	0.841053	28.489	1.34633	2.50658	0.347889
AI182371	0.876957	12.0101	10.4163	2.5065	0.312837
AI182371	1.11308	24.9249	1.81951	2.5065	0.0448164
Acly	0.977077	13.5391	10.1577	2.50625	0.0843538
Acly	0.853555	8	8	2.50625	0.170323
Acly	0.00742161	8	8	2.50625	0.00117778
Twnk	0.830282	8	9.4753e-16	2.506	0.0925526
Twnk	1.11975	11.7894	6.84166	2.506	0.0742459
Tomm6	0.551732	27.0236	19.6006	2.50583	1.41734
Tomm6	0.88413	13.1708	7.93049	2.50583	0.357075
Camk2n1	0.853244	11.3025	8.10328	2.50442	0.597734
Camk2n1	0.956895	22.3827	6.00617	2.50442	0.0592294
Eif5	0.914847	12.3853	9.14908	2.50433	0.357844
Eif5	0.962664	22.2645	9.02371	2.50433	0.0672254
Acsm5	0.41484	11.7248	7.97047	2.50417	2.32109
Acsm5	1.48493	8	4	2.50417	0.0029288
Mtx1	1.20326	10.6338	9.39635	2.50408	0.135784
Mtx1	1.5304	21.7073	14.8748	2.50408	0.00859276
Bcat2	0.877897	11.1064	8.08045	2.50025	0.340643
Bcat2	5.70027	37.5471	5.43541	2.50025	0.0405341
Zfp446	0.849828	11.8086	8.49611	2.49775	0.402915
Zfp446	1.1537	22.3291	18.2708	2.49775	0.0416897
Pnkp	0.924886	10.7988	8.99786	2.49508	0.259319
Pnkp	1.09456	22.3254	21.7079	2.49508	0.131482
Nsmf	0.813933	11.586	7.34368	2.49475	0.435941
Nsmf	0.718062	20.9079	17.8934	2.49475	0.393309
Naca	1.0243	9.40848	0.680547	2.49425	0.0722479
Naca	1.24726	13.0329	7.42075	2.49425	0.0171758
Igf1	0.909991	11.7773	10.422	2.49292	0.442998
Ptger1	0.551985	8	8	2.49267	0.424543
Ptger1	0.885222	12.258	5.93599	2.49267	0.151171
Cpt1a	0.881912	11.5359	7.41077	2.4925	0.533108
Cpt1a	1.38853	8	4	2.4925	0.00701601
Fdps	0.889053	14.9351	9.66465	2.49192	0.270747
Fdps	0.936692	8	8	2.49192	0.058586
Mrpl24	0.827217	11.5451	8.68337	2.49175	0.417905
Mrpl24	1.1106	8	4	2.49175	0.0337261
Wdr82	0.988568	12.1656	9.18737	2.49158	0.185323
Wdr82	0.959678	23.0577	12	2.49158	0.151559
Mtmr11	0.934165	20.5865	6.78203	2.4915	0.214366
Mtmr11	0.871546	10.5342	8.16393	2.4915	0.270998
Caprin1	0.96372	12.087	9.08612	2.49092	0.224624
Caprin1	0.795033	25.3309	23.7783	2.49092	0.238466
Prelid1	0.575035	11.3803	8.56389	2.49075	0.534882
Prelid1	1.25855	8	4	2.49075	0.0159096
Slc27a5	0.934766	22.3481	9.79245	2.48983	0.245878
Slc27a5	0.906874	9.66002	9.4263	2.48983	0.131494
Irf9	0.968748	12.4331	7.44419	2.48883	0.212732
Irf9	0.601823	8	0	2.48883	0.304902
Abcd3	0.801997	12.3728	7.81107	2.48833	0.768526
Abcd3	0.651629	9.5128	1.59818	2.48833	0.627696
Chpf2	0.817093	11.7785	6.94644	2.48683	0.772823
Chpf2	0.515391	24.7457	20.3548	2.48683	1.287
5031425E22Rik	0.882477	11.8503	8.90695	2.4865	0.38669
5031425E22Rik	0.926022	20.9425	11.3017	2.4865	0.123249
Pdhb	0.946968	12.7798	8.32648	2.48308	0.299042
Pdhb	0.978743	8	4	2.48308	0.0219497
Pdhb	0.0102173	8	8	2.48308	0.325445
Cxcl12	1.04057	12.4434	6.70748	2.4825	0.120311
Cxcl12	0.052711	8	8	2.4825	0.456047
2310011J03Rik	0.979855	8	2.74638e-16	2.48175	0.0679733
2310011J03Rik	0.818162	11.6423	7.32344	2.48175	0.735059
Ubtf	0.901831	10.7178	8.09566	2.47958	0.244625
Ubtf	1.50983	8	4	2.47958	0.000254443
Lgals9	0.992146	11.9749	7.80972	2.47908	0.180521
Lgals9	0.834852	24.9587	20.5371	2.47908	0.500112
Tmprss6	0.994995	11.7452	7.35963	2.47742	0.215541
Tmprss6	0.894968	24.1753	19.6669	2.47742	0.379213
Gstp3	0.956575	11.3916	6.89421	2.47692	0.279766
Gstp3	0.899589	22.8564	0.275556	2.47692	0.318334
Kif1c	0.997636	11.2019	7.78209	2.47692	0.100209
Kif1c	0.865209	25.2075	19.8009	2.47692	0.360341
Lpin1	1.02199	23.8694	11.945	2.47683	0.574449
Lpin1	1.14036	9.85615	8.23465	2.47683	0.721477
Per1	1.0238	25.173	9.92389	2.47675	0.340488
Per1	0.900611	11.0722	8.34934	2.47675	0.476603
Rgs16	0.347002	13.4121	8.42827	2.47658	12.2302
Rgs16	0.988752	8	4	2.47658	0.0010687
1810055G02Rik	1.01101	12.2461	8.56679	2.47575	0.215054
1810055G02Rik	1.01236	10.4204	5.29844	2.47575	0.0128523
Npc1	0.779771	11.1783	7.67881	2.47358	0.549351
Npc1	1.3934	8	4	2.47358	0.00546162
Pdia4	0.998569	17.7291	2.1717	2.47342	0.18852
Pdia4	0.8502	10.7776	10.574	2.47342	0.622542
Mybbp1a	0.931343	14.9016	2.21575	2.47242	0.165763
Mybbp1a	0.800941	8	8	2.47242	0.16305
Tm7sf2	0.91764	10.4887	8.58437	2.47208	0.194811
Tm7sf2	1.05723	20.0818	3.52733	2.47208	0.0440848
Safb2	0.828692	12.024	7.58543	2.472	0.19774
Safb2	0.158971	8	4.9616e-17	2.472	0.214476
Safb2	2.17553	8	4	2.472	0.000714271
Acnat1	1.02485	10.9463	10.0972	2.4705	0.227498
Acnat1	1.02966	35.6694	24.2992	2.4705	0.146595
Trp53inp2	0.915259	11.4616	8.32285	2.47017	0.301742
Trp53inp2	1.05979	28.2288	15.2926	2.47017	0.0715978
Ppib	0.833058	8	7.43473e-18	2.468	0.131295
Ppib	0.943192	12.3247	1.74948	2.468	0.0347025
Camta2	0.995879	11.5356	7.61097	2.46675	0.182339
Camta2	0.932405	23.6219	20.1397	2.46675	0.179654
Tk1	0.910501	11.5243	7.74836	2.46633	0.294883
Tk1	1.10751	15.3576	11.7685	2.46633	0.0299169
Agxt	1.0082	11.3172	8.144	2.46592	0.166668
Agxt	0.903567	23.9865	20.5447	2.46592	0.723864
Haghl	0.918795	16.7256	2.12053	2.46517	0.139527
Haghl	0.917562	9.23463	0.906991	2.46517	0.105484
Lrrc45	0.888452	11.1267	7.79764	2.46383	0.26868
Lrrc45	1.0769	22.8885	19.4164	2.46383	0.0646557
Cldn34d	1.23413	11.3097	10.3313	2.46267	0.12071
Cldn34d	1.70513	8	4.40703e-16	2.46267	0.00147525
Endog	0.935698	11.72	6.7105	2.46242	0.379422
Endog	0.911885	21.6736	15.6253	2.46242	0.237538
Apoc4	0.674361	14.6182	7.84734	2.46108	1.86512
Apoc4	0.609779	19.4395	17.8086	2.46108	1.94792
Gba	0.982768	14.9104	6.54895	2.45858	0.104441
Gba	0.601227	8	8	2.45858	0.284754
Eci1	0.847999	11.856	7.11943	2.45667	0.324727
Eci1	0.799371	23.3409	18.6135	2.45667	0.358971
Tubb4b	0.810558	10.9387	8.6088	2.456	0.515951
Tubb4b	2.27301	17.1318	4.13936	2.456	0.129836
Fam160b1	0.838392	11.2369	7.97935	2.45583	0.397246
Fam160b1	1.19758	8	4	2.45583	0.000645577
Trim47	0.861099	10.2997	9.16662	2.45533	0.297609
Trim47	0.108544	8	4	2.45533	0.61067
Slc25a11	0.790485	10.4381	8.30454	2.45458	0.427425
Slc25a11	1.12051	14.9375	14.7393	2.45458	0.0751674
Ugt2b1	0.87257	12.158	10.5783	2.45392	0.776479
Ugt2b1	0.700337	23.7994	8.57845	2.45392	1.10354
Lpcat3	0.967564	11.615	7.91432	2.45217	0.204065
Lpcat3	0.778442	22.1376	18.3587	2.45217	0.120055
Tpt1	0.893085	14.0542	9.14626	2.45175	0.3059
Tpt1	0.463233	8	3.85647e-17	2.45175	0.261343
Tpt1	4.25068	8	4	2.45175	0.00107794
Pnpla2	0.904939	10.4941	7.64862	2.4505	0.319128
Pnpla2	1.74012	16.7044	8.43346	2.4505	0.0166953
Serping1	0.81856	10.2973	8.15836	2.44817	0.294935
Serping1	2.48947	27.097	4.49023	2.44817	0.0187502
Prdx6	0.852105	11.7303	8.41595	2.44783	0.481231
Prdx6	0.874028	8	4	2.44783	0.00141228
Inhbc	1.02249	12.0633	8.96977	2.44708	0.0590283
Inhbc	0.846719	8	1.69787e-17	2.44708	0.0995621
Hs6st1	0.813113	11.4727	8.02516	2.44667	0.537451
Hs6st1	1.36643	22.8839	9.96075	2.44667	0.0166194
Pygl	1.05916	11.8095	9.69228	2.4465	0.142554
Pygl	1.08107	23.1916	10.9917	2.4465	0.0703425
Tmem161a	0.970316	24.3826	20.5294	2.44467	0.231741
Tmem161a	0.918844	11.1422	7.64546	2.44467	0.230376
Idua	0.789957	11.1541	8.14363	2.439	0.473627
Idua	1.90736	8	4	2.439	0.000633553
Dazap2	0.980356	11.7936	7.93618	2.43858	0.185039
Dazap2	1.12479	25.8197	20.2378	2.43858	0.118798
Car5a	0.914112	11.0013	7.88048	2.4375	0.295841
Car5a	1.47711	8	4	2.4375	0.0325455
Slc39a14	0.903256	24.3451	9.72556	2.43683	0.231105
Slc39a14	0.931685	11.8598	9.1968	2.43683	0.162298
3110002H16Rik	0.877209	10.8143	7.47051	2.43533	0.393437
3110002H16Rik	2.15121	8	4	2.43533	0.00311923
Dhrs3	0.957851	24.4626	20.6443	2.43508	0.263712
Dhrs3	0.954667	11.4415	8.00942	2.43508	0.225388
Tnfaip8l2	0.942472	11.077	8.40442	2.43483	0.304088
Tnfaip8l2	1.0695	18.7586	1.7389	2.43483	0.183604
Pex16	0.957467	11.1449	7.74611	2.43125	0.305863
Pex16	2.4102	8	4	2.43125	8.2627e-06
Hnf1a	1.15774	18.0598	18.0277	2.43125	0.043756
Hnf1a	1.35454	10.7883	9.32871	2.43125	0.0647518
Lrrc3	0.8994	13.4037	5.03115	2.42883	0.650566
Lrrc3	0.578431	14.9618	12.2597	2.42883	1.4992
Nit2	0.993281	20.658	7.29944	2.4265	0.102957
Nit2	0.839514	11.4021	8.90859	2.4265	0.340541
Per2	1.16681	22.5919	10.8553	2.42608	0.119978
Per2	1.17573	11.2056	6.40613	2.42608	0.0744201
Srr	0.923503	11.7519	9.35549	2.426	0.211207
Srr	1.2415	19.531	2.98641	2.426	0.0173576
Ntn3	1.03096	21.084	16.9421	2.42583	0.121917
Ntn3	0.917184	11.4459	7.99831	2.42583	0.306434
Sec24a	0.983426	11.9179	9.35427	2.42525	0.181374
Sec24a	1.776	19.78	18.7446	2.42525	0.00124012
Dgat1	0.47693	8	8	2.42442	0.33702
Dgat1	1.0888	8	4	2.42442	0.0436674
Dgat1	0.643007	24.2825	13.7863	2.42442	0.235623
Gulo	0.669185	11.6298	8.14997	2.42383	0.585712
Gulo	1.2988	8	4	2.42383	0.00342862
Ech1	1.06224	11.7246	7.67373	2.42183	0.20009
Ech1	1.50286	9.95004	1.22397	2.42183	0.00343087
Gdf15	0.770498	13.0157	6.3599	2.42058	1.24614
Gdf15	0.584548	10.2883	1.03352	2.42058	1.93421
C1qbp	1.00922	8	8	2.42008	0.0457558
C1qbp	1.08167	12.2137	10.3025	2.42008	0.119093
Nr1h3	0.837931	11.8031	8.60233	2.41983	0.358711
Nr1h3	0.761831	28.1187	22.1456	2.41983	0.253166
Mavs	0.92624	10.6976	9.00007	2.41892	0.191873
Hal	0.870795	24.8719	21.4976	2.41833	0.34182
Hal	1.14369	12.1206	7.51019	2.41833	0.0983838
Fzd7	0.482663	17.2672	12.3679	2.41783	1.10246
Fzd7	1.19797	8.79802	6.84349	2.41783	0.0463779
Rpl3	0.79719	11.9615	0.0999572	2.41592	0.323139
Rpl3	1.93507	8	5.24965e-16	2.41592	0.00292509
Lyl1	0.869213	9.31837	7.76238	2.41467	0.258774
Lyl1	1.82913	16.9712	8.94037	2.41467	0.00463778
Gfer	0.438614	12.252	9.31099	2.41458	0.900503
Gfer	0.879382	8	4	2.41458	0.0693194
Adk	0.954868	12.1365	9.37421	2.41408	0.231171
Adk	0.806158	19.8574	9.69536	2.41408	0.136583
Rpl27a	1.00228	11.214	9.31156	2.41367	0.16358
Rpl27a	0.889739	23.3267	19.9598	2.41367	0.351835
Sox15	0.953597	11.1224	8.62805	2.4125	0.275087
Sox15	1.19412	12.9127	7.29411	2.4125	0.0266719
Fastk	1.03922	10.3535	7.88571	2.41192	0.221048
Fastk	22.4837	8	4	2.41192	0.210029
Psme2	1.03568	11.4715	7.71254	2.41125	0.174174
Psme2	1.14366	17.7015	4.40606	2.41125	0.0254692
Cnbp	0.799379	12.5567	8.95023	2.40983	0.520762
Cnbp	1.0906	8	4	2.40983	0.0153591
Pabpn1	0.581481	10.5665	7.81762	2.40933	0.768193
Pabpn1	1.17851	9.95466	3.55534	2.40933	0.0336291
Slc25a44	0.948974	16.3146	0.79693	2.40858	0.11497
Slc25a44	0.663441	11.239	7.98332	2.40858	0.6484
Gatc	0.932284	8	0	2.40858	0.0796486
Gatc	1.14745	12.6305	7.80839	2.40858	0.0359815
Bcl3	0.714786	8	4.87865e-19	2.40842	0.437417
Bcl3	0.373912	8	4	2.40842	0.349382
Bcl3	1.7803	14.3047	11.3629	2.40842	0.001277
Fezf1	0.939688	20.358	19.5969	2.40817	0.456136
Fezf1	0.965164	10.597	9.41364	2.40817	0.189956
Gpld1	0.520792	11.2553	8.14498	2.4075	0.845508
Gpld1	1.40907	8	4	2.4075	0.0275828
Gltpd2	0.917575	12.7168	6.60047	2.40625	0.369678
Gltpd2	0.335492	8	0	2.40625	0.842739
Baat	1.01915	11.2399	9.5605	2.40608	0.217342
Baat	1.99721	8	4	2.40608	0.00529509
Rcl1	0.809615	11.699	8.06444	2.40383	0.363842
Rcl1	1.22404	8	4	2.40383	0.00725427
Derl2	0.670143	13.3024	9.37581	2.40375	0.791119
Derl2	1.07341	8	4	2.40375	0.0143991
Slc26a10	0.776723	11.6575	6.96326	2.40142	0.631031
Slc26a10	0.570626	20.2815	17.8965	2.40142	0.835015
Rom1	0.907436	25.8162	20.8461	2.40125	0.472637
Rom1	1.15041	8.2752	1.36049	2.40125	0.0381998
Klkb1	0.770908	11.5716	8.30415	2.4	0.540804
Klkb1	1.08111	23.1816	0.253146	2.4	0.102626
Aars	0.970913	12.2182	8.75486	2.39975	0.138525
Aars	0.485903	16.1494	13.22	2.39975	0.171454
H3f3b	0.972733	8	4	2.39825	0.0684593
H3f3b	0.0956804	8	5.09149e-18	2.39825	1.91032
H3f3b	0.62005	15.4443	7.61101	2.39825	1.52145
Leng9	0.512751	12.5444	8.7024	2.39817	0.835567
Leng9	1.32564	11.2191	10.0556	2.39817	0.0296596
Acsm1	0.95395	11.4452	10.3692	2.39783	0.254272
Acsm1	0.679467	22.5696	7.91022	2.39783	0.411201
Ppan	0.970554	14.2134	4.31244	2.39783	0.199376
Ppan	0.786261	8.35193	1.68046	2.39783	1.22849
Agmat	0.996032	10.1041	7.00038	2.39767	0.108139
Agmat	1.12161	19.095	18.7394	2.39767	0.160324
Sod1	0.942995	11.4607	9.33576	2.39717	0.322748
Sod1	0.814443	22.8624	10.0787	2.39717	0.252257
Hspa9	0.973137	12.3993	9.60696	2.39683	0.188312
Hspa9	1.17017	23.1204	10.6639	2.39683	0.0228531
Sar1b	0.949591	8	8	2.39583	0.0390554
Sar1b	1.0556	12.9138	9.13072	2.39583	0.0732915
Atxn2	0.856392	11.5994	7.97486	2.39567	0.322398
Atxn2	1.04104	8	4	2.39567	0.0122417
Atxn2	28.3914	8	4	2.39567	0.0477667
Dhdh	0.849453	11.0106	7.60876	2.39567	0.43469
Dhdh	1.30485	23.4106	19.2892	2.39567	0.0599022
Tmem265	0.888244	23.763	11.5071	2.39525	0.150782
Tmem265	0.909122	8	3.06518e-17	2.39525	0.0157842
Tmem265	1.446	8	4	2.39525	0.0019678
Vamp8	0.994859	20.6667	18.5165	2.39492	0.0572941
Vamp8	0.967035	9.32458	0.688304	2.39492	0.0822594
Tsc22d3	1.23942	10.9554	10.7784	2.39417	0.153617
Tsc22d3	1.45496	22.6095	12.1127	2.39417	0.0159225
Noxa1	0.856738	13.0141	5.87547	2.39283	0.34784
Noxa1	0.744655	9.68282	0.57897	2.39283	0.404927
Pex19	0.985213	12.7483	6.94809	2.39275	0.203943
Pex19	0.888074	9.14912	1.00207	2.39275	0.204538
U2af1	1.0011	10.7721	9.75344	2.39258	0.10938
U2af1	0.751532	20.6808	17.8477	2.39258	0.216812
Ugt1a9	0.874299	12.349	8.98241	2.38817	0.311198
Ugt1a9	1.16275	24.9685	6.32871	2.38817	0.00893235
Fam212a	1.01516	11.5208	6.20556	2.38608	0.247491
Fam212a	0.74947	21.39	20.3868	2.38608	0.644318
Ormdl2	0.871341	11.6533	9.21448	2.385	0.343604
Ormdl2	0.839562	32.7317	25.1074	2.385	0.176116
Hspb9	1.05519	10.5783	7.64709	2.385	0.216657
Hspb9	2.70909	21.3402	0.584988	2.385	0.0179911
Bhmt2	0.899852	12.0856	8.3294	2.38383	0.353049
Bhmt2	0.784814	18.9775	15.3782	2.38383	0.151952
Plekhg6	1.00262	11.9272	7.08748	2.38092	0.223294
Plekhg6	0.900478	22.5762	17.5651	2.38092	0.121252
Trim25	0.956104	12.422	7.02805	2.38083	0.269838
Trim25	0.825237	23.6874	18.6476	2.38083	0.248439
Tef	0.935294	26.4423	8.69306	2.38075	0.2615
Tef	0.778219	11.183	8.15845	2.38075	0.443519
Srpr	0.900749	8	0	2.38025	0.116607
Srpr	1.18857	12.7015	9.86489	2.38025	0.090229
Fus	1.10896	12.3208	8.28166	2.38025	0.0687627
Fus	0.926954	24.4846	9.24509	2.38025	0.038903
Mapk8ip1	0.974487	11.6792	8.07721	2.38017	0.204778
Mapk8ip1	2.28201	8	4	2.38017	0.031213
Zfp467	0.758453	10.1985	7.28063	2.37942	0.682058
Zfp467	1.58249	12.83	12.5071	2.37942	0.00763283
Timm13	0.976675	10.1654	8.17504	2.37875	0.343276
Timm13	0.859458	19.0127	11.0173	2.37875	0.198888
Adprm	0.937426	11.3476	8.79131	2.3775	0.188476
Adprm	2.85491	8	4	2.3775	0.000851165
Cks1b	1.01159	8	8	2.37633	0.0383764
Cks1b	1.251	18.5424	4.55701	2.37633	0.0399012
Cks1b	1.45423	8	4	2.37633	0.0164021
Zfp784	0.954997	26.3426	21.8811	2.37633	0.178351
Zfp784	0.914281	11.7217	7.70102	2.37633	0.294334
Rps9	0.840835	11.5858	8.05923	2.37525	0.316666
Rps9	1.99126	9.36027	8.83278	2.37525	0.00453843
Zfp687	1.04103	10.9816	7.97135	2.37483	0.076613
Zfp687	1.10266	23.3047	21.1315	2.37483	0.0802121
Rps15	0.830573	10.1492	7.94765	2.37408	0.372808
Rps15	0.867043	16.4565	0.171889	2.37408	0.207207
Pgam2	0.938728	13.1941	4.17417	2.37358	0.272756
Pgam2	0.516151	26.3309	18.871	2.37358	0.867046
Klf10	0.941812	24.4237	8.00843	2.37358	0.273866
Klf10	0.740109	11.0585	8.37892	2.37358	0.652279
Cdk9	0.931023	11.3385	7.02072	2.37258	0.138913
Cdk9	0.854977	22.5579	18.5103	2.37258	0.222137
Epha1	0.973941	11.7445	8.23019	2.3725	0.321751
Epha1	1.06513	22.4726	10.2723	2.3725	0.110869
Arf1	0.99768	22.6187	20.2242	2.37192	0.0451316
Arf1	0.923241	11.7935	9.25483	2.37192	0.205904
Fv1	0.761136	8	0	2.37167	0.298149
Fv1	1.3753	13.4296	8.66084	2.37167	0.0250048
Fv1	3.01382	8	8	2.37167	0.0191269
4930481A15Rik	0.826676	11.0752	7.70637	2.37133	0.417066
4930481A15Rik	1.09666	8	4	2.37133	0.0214177
Dtx3l	0.884985	13.3219	6.35938	2.3705	0.319763
Dtx3l	0.273633	19.0477	14.7799	2.3705	1.45391
Rbm47	0.777814	12.6212	8.73218	2.37008	0.391713
Rbm47	1.84033	21.3309	11.4517	2.37008	0.00364632
Rabggtb	0.963828	12.362	8.39495	2.36875	0.382991
Rabggtb	0.909128	8	4	2.36875	0.22078
Rabggtb	0.032861	8	8	2.36875	0.792617
Rps17	0.907014	12.1057	8.09146	2.36817	0.300286
Rps17	0.900551	8	8	2.36817	0.150142
Eif4b	0.838181	11.3976	9.10483	2.36742	0.157863
Eif4b	1.10872	21.1106	6.24134	2.36742	0.0330982
Gss	0.813167	11.4647	8.62905	2.36675	0.229175
Gss	1.20948	8	0	2.36675	0.021475
Irf1	0.981961	11.336	7.51498	2.36675	0.245795
Irf1	0.868439	26.5935	24.0748	2.36675	0.165565
Serpinf1	0.78251	25.8823	20.4535	2.36658	0.52455
Serpinf1	1.09157	12.2946	6.30426	2.36658	0.104262
Doc2g	1.62024	10.2398	7.97046	2.36617	0.0947289
Doc2g	1.55952	17.9314	11.2353	2.36617	0.0249487
Plcxd2	0.999173	8	8	2.36425	0.0337008
Plcxd2	0.834157	14.1072	9.32798	2.36425	0.3757
Plcxd2	3.55583	8	4	2.36425	2.58623e-06
Zfp672	0.861384	11.9449	8.66834	2.364	0.360739
Zfp672	0.901029	8	4	2.364	0.0739863
Gzmm	0.799597	11.0682	8.1646	2.36317	0.393288
Gzmm	1.04787	20.465	18.1334	2.36317	0.0827627
Oplah	0.98779	10.8657	7.72059	2.36275	0.183965
Oplah	116.635	8	4	2.36275	0.671547
Kmo	0.943211	11.9689	8.79827	2.36092	0.282954
Kmo	1.17004	8	4	2.36092	0.00402592
Itga7	0.857683	11.5852	7.88861	2.36075	0.23233
Itga7	1.23628	8	4	2.36075	0.00717285
Noxo1	0.98518	21.6382	15.7491	2.36017	0.179838
Noxo1	1.54308	11.3153	8.817	2.36017	0.0265234
Onecut1	0.943075	11.8792	11.7028	2.36017	0.498668
Onecut1	0.78496	32.2663	10.9456	2.36017	1.24283
Erp29	0.976937	10.1278	7.89042	2.35983	0.0552705
Erp29	0.796891	27.766	22.017	2.35983	0.299413
Trex1	1.08921	24.1254	19.2367	2.35958	0.0723337
Trex1	0.769643	9.6325	9.04183	2.35958	0.170022
Prpsap1	0.94754	23.0867	20.9206	2.35867	0.142358
Prpsap1	0.890746	10.9719	7.48252	2.35867	0.240736
Rundc3a	1.00004	17.3577	15.4569	2.35858	0.0902257
Rundc3a	0.799044	11.3337	7.91131	2.35858	0.316692
Sebox	0.846976	12.7993	8.47432	2.35758	0.492919
Sebox	1.24561	22.6701	15.924	2.35758	0.0357662
Ccdc166	0.90755	10.4342	7.82235	2.35733	0.18693
Ccdc166	1.61425	32.1914	29.1988	2.35733	0.0419286
Nr2f2	0.826608	11.8458	8.55266	2.35683	0.425571
Nr2f2	1.23003	8.60737	0.189576	2.35683	0.0516405
Nuak2	0.736962	19.3495	15.4334	2.35508	0.319514
Nuak2	1.0905	11.9586	6.67313	2.35508	0.0914946
Plekha6	0.88075	11.4746	7.72251	2.355	0.413623
Plekha6	0.916419	21.8946	20.1561	2.355	0.15089
Kyat1	0.832206	10.6857	7.86696	2.35483	0.219772
Kyat1	1.17407	27.0299	19.1974	2.35483	0.035255
Kcnk5	0.926558	8	1.43451e-18	2.35383	0.155084
Kcnk5	1.21923	15.4933	13.6733	2.35383	0.0643868
Kcnk5	0.683465	8	8	2.35383	0.00115714
Dock6	0.0931353	8	8	2.35358	0.4048
Dock6	1.51005	13.9182	4.0584	2.35358	0.00466839
Dock6	1.8463	8	7.68047e-16	2.35358	0.000155038
Hdlbp	0.163013	8	8	2.35258	0.248794
Hdlbp	1.22978	12.3503	10.2363	2.35258	0.034667
Hdlbp	1.21651	8	8	2.35258	0.00669132
Hspb8	1.00206	23.7435	9.07152	2.352	0.0765187
Hspb8	1.00594	11.2783	9.87047	2.352	0.220817
Fam209	0.848539	11.8398	7.33629	2.35183	0.843451
Fam209	0.743256	25.5219	19.5101	2.35183	1.33467
Hmgcl	1.01782	24.9854	19.7327	2.35117	0.158585
Hmgcl	0.913982	10.8798	8.33975	2.35117	0.204458
Tnfaip8l1	0.873766	11.5656	8.20512	2.35025	0.420518
Tnfaip8l1	0.762708	16.0986	1.87524	2.35025	0.264901
Aldh4a1	0.964212	10.8189	8.15796	2.3485	0.160043
Aldh4a1	100.575	8	4	2.3485	1.25988
Slc2a2	0.675472	11.9952	7.95515	2.3485	1.00465
Slc2a2	0.953385	8	4	2.3485	0.00094791
Ranbp10	0.955377	11.5755	8.17126	2.34842	0.175202
Ranbp10	1.69941	29.1293	19.9618	2.34842	0.039693
Kyat3	0.802327	13.3113	8.17274	2.34775	0.449917
Kyat3	0.192417	8	4.58227e-17	2.34775	0.722932
Kyat3	0.854029	8	4	2.34775	0.118097
Sdhaf1	1.02487	16.6961	13.7563	2.34758	0.169318
Sdhaf1	0.591744	9.08404	6.63106	2.34758	1.93005
Klf3	1.01645	11.6317	9.32347	2.34725	0.0938673
Klf3	1.18081	8	1.30161e-16	2.34725	0.0154368
Ccdc97	0.975496	11.5823	7.43701	2.34683	0.222861
Ccdc97	0.693021	20.2957	17.1877	2.34683	0.351431
Amdhd1	1.01045	11.6823	7.90348	2.34625	0.166558
Amdhd1	0.885508	24.0736	21.1051	2.34625	0.315444
Slc8b1	0.929266	11.5108	7.15903	2.34617	0.313263
Slc8b1	1.28902	8	4	2.34617	0.00819964
Polr3h	0.890769	11.2372	7.58704	2.34475	0.239351
Polr3h	0.328943	8	4	2.34475	0.0312157
Ahsa2	1.03664	22.0514	12.9254	2.34425	0.110157
Ahsa2	1.12784	10.6846	9.85493	2.34425	0.112823
Plppr3	0.692191	18.9932	15.2733	2.34308	0.28746
Plppr3	1.29099	12.1822	7.55567	2.34308	0.0307103
Hc	0.956732	11.0011	0.92204	2.3425	0.150447
Hc	0.679033	8	4.21987e-17	2.3425	0.154905
Map3k11	1.03936	11.2374	8.83769	2.3425	0.119517
Map3k11	1.73565	27.4517	24.7283	2.3425	0.0610672
Polg2	1.00114	20.0999	17.1862	2.34192	0.0574308
Polg2	0.881684	11.9387	8.38066	2.34192	0.198929
Cyp2c44	1.0413	23.6337	22.1199	2.34175	0.120785
Cyp2c44	0.873523	11.1575	7.84801	2.34175	0.254339
Atxn2l	1.04146	21.5176	0.433524	2.34117	0.0986973
Atxn2l	0.858566	10.0049	9.08886	2.34117	0.195029
Sbds	0.973808	20.2583	18.3176	2.33942	0.142707
Sbds	1.32551	11.948	8.899	2.33942	0.0501384
Gigyf1	1.00245	11.5208	7.26871	2.33925	0.10959
Gigyf1	1.7661	15.8573	15.0661	2.33925	0.0933992
Zfp324	0.702534	10.3003	9.66106	2.33908	0.350496
Zfp324	1.25476	25.7007	23.8201	2.33908	0.0191986
Foxa1	0.349734	13.2471	9.91094	2.33867	1.99654
Foxa1	1.20355	9.72915	4.09024	2.33867	0.0960437
Tmem214	1.01279	10.4121	5.16301	2.33775	0.0618984
Tmem214	0.67133	21.7925	18.436	2.33775	0.397196
Egln2	0.948311	12.0904	6.93225	2.3375	0.263838
Egln2	0.780324	21.9984	16.2585	2.3375	0.306046
Mtif3	0.977541	10.6818	8.37827	2.33692	0.111705
Mtif3	2.29555	23.5667	1.39444	2.33692	0.0458253
Ptges3	0.808464	12.4371	8.78081	2.33625	0.399777
Ptges3	0.837629	8	4	2.33625	0.0526557
Mrpl18	0.928512	11.8101	8.17418	2.33625	0.376645
Mrpl18	1.62417	8	4	2.33625	0.0947316
Nfe2l2	0.948164	22.6988	3.5314	2.33575	0.0981853
Nfe2l2	0.88472	11.4268	8.7814	2.33575	0.186604
Sh3bp5	0.841943	25.3079	19.3047	2.33317	0.197297
Sh3bp5	1.143	11.9004	7.64543	2.33317	0.0496423
Cpn1	0.948483	11.9142	8.01855	2.33308	0.153018
Cpn1	0.927694	23.7697	19.1578	2.33308	0.166253
Lman2	0.36431	20.5631	16.4656	2.33275	1.15763
Lman2	0.818963	13.8164	6.39379	2.33275	0.324616
Fth1	0.917603	8	4	2.33242	0.126288
Fth1	0.752465	11.6895	8.51371	2.33242	0.50727
Fth1	7.21904	8	0	2.33242	0.0564993
Trim8	0.675549	8	8	2.33208	0.229322
Trim8	0.601495	11.3017	7.14144	2.33208	0.523593
Echdc2	0.876835	28.6961	11.8935	2.332	0.214387
Echdc2	1.07219	11.9025	8.72916	2.332	0.0750451
Mrnip	0.942313	22.094	20.1688	2.33192	0.148299
Mrnip	0.944077	11.2565	7.63325	2.33192	0.1183
Il23a	0.997196	8.6218	4.56449	2.33183	0.0844571
Il23a	0.724196	26.9341	21.082	2.33183	0.568189
Anxa9	0.905893	11.6281	7.38719	2.3315	0.242771
Anxa9	0.867485	23.3423	20.3491	2.3315	0.272127
Ak3	0.866082	11.7488	8.67363	2.33133	0.249115
Ak3	0.921954	23.6549	7.89336	2.33133	0.0852992
Plxnb2	1.03305	11.5674	7.30433	2.32992	0.164916
Plxnb2	0.945518	21.3683	18.3166	2.32992	0.150559
Ang	1.06194	21.04	7.24073	2.32983	0.329249
Ang	0.78641	10.7729	8.25991	2.32983	0.479357
Rad9a	1.03605	10.7387	9.62296	2.32917	0.122804
Rad9a	0.863399	18.7744	1.07843	2.32917	0.169013
E030018B13Rik	1.08755	23.1604	11.3214	2.32758	0.235698
E030018B13Rik	1.12437	11.8728	8.87609	2.32758	0.136292
Erf	1.00352	11.3816	7.92866	2.32642	0.246782
Erf	1.13799	8	4	2.32642	0.0241467
Alyref	0.190389	8	4	2.32592	0.133355
Alyref	1.25222	10.8012	10.1656	2.32592	0.0259893
Irf2bpl	0.553303	8	0	2.32575	0.893347
Irf2bpl	2.48604	8	0	2.32575	0.0024095
Rreb1	0.920082	11.9136	8.72085	2.32525	0.166677
Rreb1	0.93467	21.4236	21.2806	2.32525	0.092811
1810011O10Rik	1.1128	18.7781	13.0401	2.32408	0.299662
1810011O10Rik	1.05288	10.9133	7.30554	2.32408	0.0697047
Zfp981	1.08625	12.0508	10.2229	2.32283	0.0998663
Zfp981	1.22054	8	8	2.32283	0.00112427
Decr2	0.990786	11.7174	6.65414	2.32208	0.193741
Decr2	0.703259	8	8	2.32208	0.0895035
Decr2	1.28446	8	4	2.32208	0.0123406
Tmem259	1.00069	16.2657	15.2609	2.32158	0.0825365
Tmem259	1.34219	10.5649	7.49833	2.32158	0.126872
Spout1	0.858002	10.772	7.09215	2.321	0.43959
Chka	0.932339	24.0603	21.101	2.31817	0.327736
Chka	0.967403	11.5741	8.89902	2.31817	0.139656
Abcb4	0.897241	11.9883	8.48689	2.31792	0.428345
Abcb4	1.05819	8	4	2.31792	0.0714869
Zfp276	0.91575	11.2464	7.61635	2.31442	0.246621
Zfp276	1.06464	23.5113	13.9618	2.31442	0.0267064
Ip6k2	0.942243	24.1744	18.1389	2.31425	0.257309
Ip6k2	0.925501	11.2303	7.29411	2.31425	0.176116
BC005537	0.975403	8	4	2.3135	0.0561896
BC005537	0.880395	12.2179	9.60524	2.3135	0.331077
Hnrnpul2	0.722184	12.1061	9.01822	2.31342	0.529751
Hnrnpul2	0.708403	8	4	2.31342	0.249327
BC030499	0.875011	20.3523	12.0267	2.31292	0.105083
BC030499	1.09555	12.3928	7.73002	2.31292	0.0482367
Ten1	0.989591	10.7475	8.78894	2.31233	0.103532
Ten1	1.00601	16.3572	1.62396	2.31233	0.0448953
0610010K14Rik	1.02559	25.0111	14.771	2.31183	0.0612904
0610010K14Rik	0.900272	9.66511	0.32816	2.31183	0.233784
[truncated: 8,921 more rows]

## Sheet: XBP1 LKO on strong SC35 genes
Gene	Decay rate	Period	Phase	Mean intensity	Relative amplitude
Apoa1	0.996761	14.0006	6.49605	5.06308	0.469608
Apoa1	0.886348	10.7393	7.28843	5.06308	1.75046
Phlda1	1.01804	11.3844	0.0408609	4.30408	1.35396
Phlda1	1.09275	8	8	4.30408	0.209572
Phlda1	0.0903005	8	4	4.30408	0.257988
Pck1	0.879581	28.9562	11.984	4.85167	1.52621
Pck1	1.29234	13.0738	6.77668	4.85167	0.272155
Cebpa	0.440933	41.0562	10.6079	4.9225	20.1426
Cebpa	0.876315	9.90854	7.9373	4.9225	2.50241
Zfp36	1.03291	26.7628	6.68801	5.29142	0.837718
Zfp36	0.937044	11.2724	5.9989	5.29142	0.630751
Npb	1.12958	20.6965	9.30969	6.05175	2.58079
Npb	0.572739	8	8	6.05175	2.43971
Npb	1.17455	8	4	6.05175	0.315358
Errfi1	1.39434	12.1838	4.73182	3.33775	0.24122
Errfi1	1.17209	8	1.97203e-16	3.33775	0.0234075
Angptl8	0.897841	25.729	13.8489	4.81525	2.04565
Angptl8	0.852432	8	5.13095e-17	4.81525	0.324196
Angptl8	4.84937	8	4	4.81525	0.00227962
Clec2d	0.889172	10.5165	1.78088	2.96033	0.947679
Ubc	0.793714	16.0811	4.78792	4.34733	1.65763
Ubc	1.13495	10.9333	0.632821	4.34733	0.159065
Tat	0.898009	10.3429	2.10748	3.55242	0.367072
Nat6	0.900715	9.22197	0.0241365	5.49425	1.26409
Nat6	0.823627	24.9581	8.41698	5.49425	1.85299
Alb	0.698452	8	4	2.39442	0.656546
Alb	1.48073	11.9659	8.06351	2.39442	0.0254292
G0s2	1.00524	24.9325	13.5361	4.761	1.26693
G0s2	0.869734	8.78263	2.34926	4.761	1.34817
Gnmt	1.01677	23.8037	14.7079	4.33417	0.590438
Gnmt	1.0392	12.5349	7.16677	4.33417	0.538898
Apob	1.41466	10.3477	1.70683	3.0085	0.0384184
Apob	1.3452	27.5151	20.5396	3.0085	0.0139383
Cyp2d9	0.48521	8	4	4.22075	0.959124
Cyp2d9	1.08733	19.2355	6.64406	4.22075	0.254314
Cyp2d9	1.10818	8	4	4.22075	0.0913421
Ahsg	0.973815	11.1169	6.04645	3.3235	0.305716
Ahsg	2.53725	28.9407	1.9449	3.3235	0.311919
Fga	1.10709	27.2694	21.9411	2.65342	0.352451
Fga	1.18206	12.5294	6.59617	2.65342	0.145337
Sephs2	0.902481	9.66308	6.1033	3.80383	0.955796
Sephs2	1.19758	23.3967	20.9002	3.80383	0.00723438
Eef2	0.897036	9.56262	7.89506	5.66558	1.03639
Eef2	1.21531	26.7657	9.25812	5.66558	0.435799
Alas1	0.931321	20.9276	13.2082	3.77667	1.39319
Alas1	1.17214	10.1626	9.38916	3.77667	0.0432267
Hyal3	0.788908	26.1273	8.38503	4.6005	2.09893
Hyal3	0.800571	9.40155	8.56867	4.6005	1.07847
Fgb	0.997847	13.1686	4.91827	2.27508	0.340165
Fgb	1.14367	24.9253	23.3897	2.27508	0.294105
Serpina3k	0.92368	18.8071	12.2677	2.61758	0.979202
Serpina3k	1.33186	10.0873	5.51267	2.61758	0.0271141
Cyp2e1	0.965331	13.1879	5.95875	2.64317	0.523902
Cyp2e1	1.09237	20.8502	5.78046	2.64317	0.451566
Osgin1	1.003	8.56903	7.09975	4.10967	0.132861
Osgin1	1.1278	15.77	5.87697	4.10967	0.117848
Thrsp	1.02743	24.4818	10.0799	2.86717	1.2626
Thrsp	1.15434	10.7979	0.714106	2.86717	0.299978
Sphk2	0.85451	24.7531	7.50483	4.47817	3.31157
Sphk2	0.910991	10.2333	7.31341	4.47817	1.50792
Ces3a	0.414437	8	4	2.94575	1.05729
Ces3a	1.22148	25.5541	23.9919	2.94575	0.11566
Ces3a	2.55738	8	4	2.94575	0.000932416
Cebpb	0.672515	8	3.81935e-17	4.3855	3.10059
Cebpb	0.829372	29.019	11.7374	4.3855	2.55493
Cebpb	0.865492	8	4	4.3855	0.458596
Fabp1	0.92405	12.7263	6.89813	2.54225	0.685826
Fabp1	0.879104	8	4	2.54225	0.335121
Zfp36l1	1.01303	24.4007	21.7578	3.89408	0.633074
Zfp36l1	1.20377	10.4306	6.55249	3.89408	0.12922
Hamp	1.00673	28.905	17.0112	2.52067	0.499436
Hamp	0.972523	12.6057	1.86214	2.52067	0.294032
Fgg	1.04909	27.3208	22.3469	2.20417	0.377332
Fgg	1.26203	12.9481	3.32271	2.20417	0.172941
Tomm40l	0.973805	9.52145	9.24328	3.85908	0.556264
Tomm40l	0.617593	31.5703	9.2652	3.85908	4.51047
Ppp1r3b	0.877841	10.1514	1.19119	3.234	0.323445
Spsb3	0.676192	8	2.20737e-17	4.30408	1.26196
Spsb3	0.790167	17.4504	8.1429	4.30408	0.964544
Spsb3	0.891938	8	4	4.30408	0.0624166
Slc25a25	0.983338	23.4885	14.1903	3.74017	0.590272
Slc25a25	0.939514	10.0795	6.84096	3.74017	0.589934
Xbp1	1.0445	8	1.85175e-17	2.56658	0.163434
Xbp1	1.42166	12.6466	0.876699	2.56658	0.100157
Dbp	0.841637	25.9873	7.32233	4.0185	2.83289
Dbp	0.870121	10.4458	7.08778	4.0185	1.83508
Hist1h1e	0.945355	10.2911	7.67739	4.0205	2.5419
Hist1h1e	1.04869	20.7729	5.17962	4.0205	0.818923
Hpd	0.933883	11.2097	6.45195	3.68858	0.581429
Hpd	1.10432	28.3315	16.2053	3.68858	0.2495
Arhgdia	0.778515	9.8101	8.70359	4.29158	1.83767
Pcyt2	1.02586	10.0141	8.59944	4.06483	0.709069
Pcyt2	0.658486	36.4879	9.43844	4.06483	3.63244
Rsc1a1	1.02193	13.1522	12.3567	3.54792	0.532274
Rsc1a1	0.944099	8	4	3.54792	0.126527
Malat1	0.985842	46.2605	23.223	2.91592	0.424196
Malat1	1.46126	9.73163	4.74763	2.91592	0.0110757
Fasn	0.83097	26.9453	9.73246	4.13408	3.26036
Fasn	0.712274	8.64802	1.66127	4.13408	4.09642
Rce1	0.95643	10.021	7.87053	3.93625	0.880698
Rce1	0.801047	16.1827	5.99615	3.93625	0.716212
Mup3	0.968631	29.8027	23.0151	1.98442	0.825001
Mup3	0.894458	8	4	1.98442	0.289319
Mup3	5.40308	8	4	1.98442	0.0548209
C3	0.31062	32.5077	25.3264	3.558	7.70302
C3	1.09935	10.1151	2.26438	3.558	0.256808
Dusp1	1.00967	24.8811	13.9283	3.8915	0.600686
Dusp1	0.989258	12.7643	5.67547	3.8915	0.272468
Ftl1	0.763717	8	0	3.8485	1.11791
Ftl1	0.0249968	8	4	3.8485	3.56332
Ftl1	2.8719	8	0	3.8485	0.035811
Trf	0.12847	14.0615	10.5241	3.27317	6.53885
Trf	2.10935	15.2656	2.09452	3.27317	0.000759708
Acox1	0.759811	10.4076	7.93866	3.2305	0.951781
Acox1	0.747709	27.0942	8.51941	3.2305	0.747672
Atf4	1.08194	17.2558	2.1345	3.47842	0.267866
Atf4	1.26326	8	1.46233e-17	3.47842	0.337805
Atf4	1.52184	8	4	3.47842	0.352438
Aldob	1.07211	8	4	2.42967	0.0672137
Aldob	1.24135	13.9291	3.36052	2.42967	0.0900912
Neat1	1.06842	8.67724	5.30188	3.479	0.194606
Neat1	1.17912	14.844	2.65022	3.479	0.426735
Elovl3	0.981066	25.8145	19.4455	2.94842	1.4614
Elovl3	0.852495	8.35287	2.36817	2.94842	1.58274
Hsp90ab1	0.95579	19.8301	14.304	4.10475	0.773495
Hsp90ab1	1.04468	10.5108	1.02989	4.10475	0.56732
Slc38a3	0.981338	11.1449	6.63499	3.91483	0.678195
Slc38a3	0.960421	25.7448	7.44529	3.91483	0.605258
Rbp4	1.00192	19.1316	8.33942	2.93633	0.333229
Rbp4	0.929333	13.108	4.13803	2.93633	0.476791
Zfp513	0.749521	8.47705	0.770657	3.75692	1.88516
Zfp513	0.768909	27.3814	10.4683	3.75692	1.55764
Ttr	0.88313	8	4	2.15475	0.282939
Ttr	1.15187	24.3712	23.0132	2.15475	0.186193
Ttr	0.026776	8	4	2.15475	0.375718
H2-Q10	0.865563	9.95242	7.38318	2.97542	0.911708
H2-Q10	1.17053	23.5301	10.9696	2.97542	0.297257
1700029I15Rik	0.750666	15.4566	8.86137	3.50583	1.50541
1700029I15Rik	1.45488	22.4147	16.38	3.50583	0.0468761
Hsd3b7	1.04013	10.3003	6.57085	3.53933	0.576672
Hsd3b7	1.21339	24.1685	18.7994	3.53933	0.311004
Ndufs7	0.915126	9.84082	8.67033	3.63233	1.14628
Ndufs7	0.431692	19.4912	5.62338	3.63233	6.71254
B3gnt9	0.973511	21.453	9.06047	3.75508	0.928881
B3gnt9	0.755829	8	8	3.75508	1.25618
Apeh	1.03484	11.1383	6.402	3.65958	0.16751
Apeh	0.899204	25.905	8.25861	3.65958	0.225222
Brd2	0.620076	11.0419	7.88603	3.75108	1.12491
Brd2	1.10381	22.2777	13.0188	3.75108	0.0962154
Jmjd8	0.937145	10.0809	7.13902	3.79817	1.07873
Jmjd8	1.07411	21.9481	17.3097	3.79817	0.346758
G6pc	0.872678	18.6508	16.3702	2.815	1.19775
G6pc	0.140693	8	4	2.815	2.56496
Myl6	0.774958	11.1661	7.4887	3.66783	2.59333
Myl6	1.47043	29.8577	5.58141	3.66783	0.0169528
Apoc1	0.943105	10.5475	6.41364	3.513	0.766641
Apoc1	0.967101	19.7501	2.73717	3.513	0.1739
Hspa5	1.01762	22.895	21.3493	3.02017	1.81235
Hspa5	1.01913	9.47245	5.77234	3.02017	0.117343
Adh1	1.00118	15.7273	9.9398	2.19608	0.242437
Adh1	1.07739	12.3906	6.09602	2.19608	0.266283
Id2	0.870632	9.77268	6.46476	2.52608	0.738485
Id2	1.07112	21.9598	21.4249	2.52608	0.104241
Ttc39c	1.12698	8	6.6408e-17	2.64533	0.0106745
Ttc39c	1.58841	12.9644	0.243655	2.64533	0.0340132
Nat8f2	1.011	24.5	17.2382	2.5425	0.453646
Nat8f2	0.908419	11.0532	5.40842	2.5425	0.451026
Stub1	0.881626	9.55084	7.8036	3.91642	0.874312
Stub1	1.46328	20.0543	10.1639	3.91642	0.329803
Oaf	0.99716	29.4343	11.823	3.42292	0.339325
Oaf	0.894831	10.5114	7.06659	3.42292	1.01261
Actb	0.962088	9.394	6.56062	3.35717	0.752588
Actb	1.07693	17.8548	9.29974	3.35717	0.226739
Hspa8	1.19745	10.1483	2.47823	2.77417	0.232332
Tob1	0.978874	18.7398	15.9373	2.97175	0.264648
Tob1	0.730832	8.69464	6.13098	2.97175	3.24421
Herpud1	1.01554	12.1418	10.1578	2.96758	0.381308
Herpud1	1.04894	8	8	2.96758	0.285829
Id3	0.902334	22.257	17.8175	4.12658	1.36463
Id3	0.841951	8.87679	7.3809	4.12658	0.432269
Slc25a10	0.942698	10.5924	7.14181	3.72842	0.91813
Slc25a10	0.927991	28.879	9.23578	3.72842	0.893193
Egfl7	0.918197	10.2271	7.44073	3.91375	0.714383
Egfl7	1.09266	24.8821	12.681	3.91375	0.287334
Cat	1.03509	8	4	2.5	0.0458559
Cat	1.07917	23.6645	23.519	2.5	0.178975
Cat	0.340593	8	4	2.5	0.440809
Pim3	0.558999	10.8354	7.8604	3.60508	3.90961
Pim3	1.9812	33.9171	20.7561	3.60508	0.0359459
Rac3	0.668915	44.8809	10.4076	4.21108	8.47637
Rac3	1.31374	10.3938	8.10714	4.21108	0.641365
2310033P09Rik	0.843357	10.2992	7.7827	3.35625	0.548007
2310033P09Rik	1.07025	21.1402	16.9273	3.35625	0.129204
Apoa2	1.09593	8.99111	2.25307	3.03175	0.292332
Apoa2	1.21696	24.7803	18.2167	3.03175	0.194864
Slc26a1	1.13193	10.9939	6.13385	2.98217	0.312033
Igfbp4	0.981898	25.8851	11.9767	3.1435	0.349343
Igfbp4	0.950184	11.2616	6.20093	3.1435	0.482729
Glyctk	0.973417	25.5234	9.11682	3.62475	0.384952
Glyctk	0.840872	9.88163	7.93554	3.62475	0.668769
Nelfe	0.961387	22.2948	11.9003	3.43692	0.744576
Nelfe	0.373832	8	2.76667e-17	3.43692	1.06645
Nelfe	1.29178	8	4	3.43692	0.0471558
Cyp2d37-ps	0.880436	9.88279	7.21543	2.77108	1.42154
Cyp2d37-ps	0.775935	21.314	6.66916	2.77108	1.64756
Cfb	1.02415	8	8	3.43208	0.112732
Cfb	1.09968	20.3107	11.0378	3.43208	0.284418
Isl2	0.977637	10.2939	8.0434	5.42633	0.90583
Isl2	1.46065	29.8038	0.564649	5.42633	0.129232
Inhbe	0.926703	10.2576	7.43251	3.52233	0.653402
Inhbe	0.77398	26.4636	7.6013	3.52233	1.04302
Tmem101	0.704588	20.5643	6.9035	3.48725	1.33509
Tmem101	0.368744	11.1186	9.04183	3.48725	2.59005
Preb	1.01105	26.1413	7.09368	2.91933	0.243213
Preb	0.938768	11.234	6.62915	2.91933	0.433361
Eef1a1	0.993354	8.54929	8.0586	2.67692	0.211104
Eef1a1	1.11988	26.8872	20.2555	2.67692	0.0314245
Sdr39u1	0.938276	18.944	6.39109	2.92017	0.884571
Sdr39u1	1.10074	9.91328	8.24816	2.92017	0.360746
Mettl7b	0.683105	13.9096	12.5342	2.97108	5.01885
Mettl7b	0.680749	11.5863	6.05998	2.97108	4.99486
Insig1	1.03671	8	4	2.21042	0.166996
Insig1	1.14328	22.8465	2.22226	2.21042	0.0570502
Insig1	2.77161	8	1.03533e-17	2.21042	0.0287222
Ass1	0.992604	24.6971	13.4318	2.97508	0.723798
Ass1	1.22062	11.8445	8.40029	2.97508	0.00303497
Amigo3	0.867236	9.45348	8.75497	3.5135	0.388272
Amigo3	1.1831	21.7655	14.8473	3.5135	0.386574
Nr1i3	1.02889	8	4	3.139	0.166831
Nr1i3	0.911535	11.7479	6.1761	3.139	0.950201
Serpinf2	0.945308	10.6807	6.43245	3.50617	0.74297
Serpinf2	0.744692	21.0822	18.6383	3.50617	1.6341
Cyp2d10	1.07829	12.0282	4.74759	2.82692	0.515454
Cyp2d10	1.67822	8	4	2.82692	0.0566225
Serpina1c	0.764805	30.8509	13.3517	1.92983	0.448714
Serpina1c	1.1697	8	8.85259e-19	1.92983	0.106958
Serpina1c	2.65016	8	4	1.92983	0.0234678
Spata2l	0.909336	27.5472	8.63645	3.57358	1.2707
Spata2l	0.91419	10.5962	7.83686	3.57358	1.1471
Mrpl53	0.899121	15.4809	9.24241	3.26983	2.39301
Mrpl53	0.756955	8	3.51647e-17	3.26983	0.459818
Mrpl53	1.76369	8	4	3.26983	0.106762
Ldlr	0.806938	32.7257	9.98472	3.17433	1.25778
Ldlr	1.07161	9.86778	8.23886	3.17433	0.13642
Bhlhe40	1.00475	25.0822	10.6941	2.84283	0.755923
Bhlhe40	0.918685	8	1.04308e-18	2.84283	0.24925
Bhlhe40	1.63812	8	4	2.84283	0.163965
Mst1	1.01978	25.3085	12.0188	3.54725	0.622057
Mst1	0.982228	9.27356	7.65424	3.54725	0.37835
Cyp2d26	0.930488	10.1514	8.30179	3.09917	0.616897
Cyp2d26	0.614459	22.7968	6.97109	3.09917	2.54503
Spsb2	0.97518	28.0794	12.0089	3.50417	0.878634
Spsb2	1.03163	9.65731	8.44783	3.50417	0.651904
Pex6	0.769762	10.2963	7.27796	3.34408	1.17745
Pex6	1.08441	25.9225	11.5246	3.34408	0.36191
Itih3	0.781369	27.3131	19.5425	3.17125	1.54295
Itih3	0.69429	8	4.68886e-17	3.17125	0.408473
Nme3	1.01355	9.38399	0.305025	3.59525	0.525118
Nme3	1.26298	16.2653	9.80818	3.59525	0.195495
Arg1	1.03717	12.3464	6.30594	2.18208	0.33799
Arg1	0.858283	19.3195	14.5525	2.18208	0.49594
Ces3b	1.09029	21.6522	10.4326	2.144	0.213646
Ces3b	1.30426	10.1143	2.44184	2.144	0.0798002
Hhex	1.05214	23.3334	19.0731	2.23467	0.206205
Hhex	0.830075	10.2657	5.54359	2.23467	0.530644
Abcc2	1.06907	12.3677	6.46018	2.35367	0.20603
Abcc2	0.394238	8	4	2.35367	0.455865
Abcc2	1.20709	8	4	2.35367	0.0171127
Sema4g	0.898914	37.4656	10.4338	3.13467	0.615281
Sema4g	1.14014	9.74248	8.32524	3.13467	0.0893494
Ndrg2	0.931406	32.2225	10.7266	2.91717	0.218275
Ndrg2	1.07802	11.0834	5.22573	2.91717	0.181423
Snx17	0.732566	9.53984	7.18453	3.28083	1.46384
Aldh1l1	0.983585	25.0258	12.1694	2.82775	0.527212
Aldh1l1	1.21877	12.4339	6.07874	2.82775	0.0410221
Gpt	0.830533	25.1865	10.8118	3.6745	1.85243
Gpt	0.784924	11.0828	1.43447	3.6745	0.452779
Cdpf1	0.939494	10.8131	6.56437	2.75758	0.764835
Cdpf1	0.8845	26.1415	6.82035	2.75758	0.976558
Itih4	0.747266	18.8617	15.7516	3.19483	2.07797
Itih4	0.950252	11.08	6.65289	3.19483	0.377268
Sec14l2	0.765728	38.4872	10.1036	2.73292	0.745952
Sec14l2	1.08014	9.95167	7.92147	2.73292	0.089643
Nubp2	0.754872	26.3264	8.83586	2.88625	1.15948
Nubp2	0.736431	8	3.41447e-17	2.88625	0.287627
Nubp2	1.1013	8	8	2.88625	0.0702725
Rdh7	0.966492	21.0537	6.28302	2.73092	0.454241
Rdh7	0.98256	9.87886	8.49809	2.73092	0.202417
Rnf167	1.05869	11.1661	5.95841	2.95308	0.280112
Rnf167	1.26503	8	4	2.95308	0.0177749
Lsr	0.95297	25.9638	9.78035	2.76992	0.383779
Lsr	1.08267	12.1263	4.50123	2.76992	0.114979
Gpx1	0.696335	8	8	3.01033	1.48549
Gpx1	0.217566	8	4	3.01033	2.08867
Gpx1	1.26123	19.9193	16.794	3.01033	0.253549
Serpina1b	0.652055	9.90677	6.59357	2.14508	0.767935
Serpina1b	1.41624	13.8673	4.62136	2.14508	0.00203076
Bhmt	1.28234	8	4	2.38592	0.102256
Bhmt	1.40187	11.5388	7.03062	2.38592	0.237064
Calr	0.952318	8	8	3.26292	0.508868
Calr	0.834268	11.7035	1.15653	3.26292	1.07458
Hmgcs2	1.08895	8	4	2.22708	0.0563871
Hmgcs2	0.14084	8	4	2.22708	0.320755
Hmgcs2	1.15096	20.134	5.29237	2.22708	0.0718634
P4hb	1.09439	26.3792	10.3804	2.73008	0.160656
P4hb	1.15585	8.59622	5.98432	2.73008	0.164371
Tmem25	1.046	9.98084	7.97004	3.00425	0.421007
Tmem25	0.18899	8	4	3.00425	1.1189
Mat1a	0.959703	11.9369	6.21137	2.23508	0.374458
Mat1a	1.16362	17.5511	9.331	2.23508	0.0967362
Zfp36l2	0.795466	10.4923	6.78979	3.04533	1.51674
Zfp36l2	6.19607	8	0	3.04533	0.00476254
Eme2	0.744384	8	8	3.61483	0.713454
Eme2	1.1712	45.0146	5.08019	3.61483	0.552623
Cyp2d22	1.0861	26.0769	11.5519	3.0345	0.291912
Cyp2d22	1.07432	10.5582	5.08728	3.0345	0.0975083
Haao	0.911991	10.7255	7.24417	2.63583	0.687605
Haao	1.06978	40.2129	18.1155	2.63583	0.364697
Ahcy	0.965844	9.16439	8.16679	2.28167	0.456799
Ahcy	0.895509	25.4562	9.87833	2.28167	0.852368
Slc35b2	1.01101	22.1961	11.8497	3.37733	0.564548
Slc35b2	0.799453	8	0	3.37733	0.515591
Pzp	1.0011	13.1077	4.7608	2.05283	0.157522
Pzp	1.2144	25.0318	23.6654	2.05283	0.129417
Cenpx	0.579289	8	0	3.46217	2.72034
Cenpx	0.0617295	8	4	3.46217	5.41786
Cenpx	2.03515	8	0	3.46217	0.00229889
Zpr1	1.11981	22.5293	13.0237	2.79592	0.187362
Zpr1	1.12294	13.004	4.55576	2.79592	0.12741
Ttc36	0.95275	8	4	2.80725	0.18166
Ttc36	0.757936	10.9958	6.93549	2.80725	1.858
Hp	0.748334	8	0	3.25733	0.463797
Hp	0.892491	19.1891	11.2659	3.25733	0.356823
Grb7	1.04451	10.5538	7.20457	3.12342	0.449023
Grb7	0.804461	33.5034	7.24521	3.12342	0.868747
Midn	0.941709	10.0756	7.01841	3.63225	0.571896
Midn	1.1882	23.62	11.5524	3.63225	0.303119
Mgst1	1.06318	9.82995	4.3769	1.87108	0.202526
Mgst1	1.10971	23.0377	0.845147	1.87108	0.0732914
Ddx5	0.973853	14.4773	2.06838	2.22717	0.301934
Ddx5	8.7319	8	4	2.22717	0.0490619
Gamt	0.877529	46.7705	7.29959	3.43933	1.47981
Gamt	0.82719	11.0324	7.14795	3.43933	1.88189
Azgp1	1.02192	13.2074	3.84921	2.34608	0.340273
Azgp1	2.22588	8	4	2.34608	0.100623
F2	0.841378	10.4275	7.4829	2.8975	0.86379
F2	0.776721	25.6893	3.1379	2.8975	0.34129
Tmem150a	0.255103	12.4191	9.09139	3.07883	5.34813
Tmem150a	2.24545	26.2823	6.6904	3.07883	0.00817675
Ddi2	0.640013	8	8	2.57492	0.254368
Ddi2	2.80768	14.6174	6.22768	2.57492	0.154898
Slc27a2	0.996315	11.6105	6.21665	2.17942	0.217195
Slc27a2	1.05732	21.2902	4.29597	2.17942	0.221604
Acsl1	1.01378	11.2284	6.23062	2.34225	0.172896
Acsl1	0.941108	24.4085	5.7289	2.34225	0.35757
Rnf181	0.894383	10.1963	6.4132	2.83417	0.649696
Junb	0.883559	8	1.63181e-17	4.00975	1.03679
Junb	1.68352	11.0951	1.33747	4.00975	0.157863
Clic3	1.07859	25.806	15.1392	3.87592	0.750397
Clic3	1.13675	8	4	3.87592	0.035477
Clic3	3.49285	8	8	3.87592	0.0487345
Car3	1.00581	12.2326	6.88348	1.85825	0.458725
Car3	0.896896	8	4	1.85825	0.352286
Car3	0.0995748	8	4	1.85825	0.0894442
Emg1	0.894473	8.74543	1.72718	2.42017	0.374976
Emg1	0.749793	13.5637	4.66147	2.42017	0.585744
Smpd5	0.936751	9.91122	8.51866	3.64875	0.888532
Smpd5	0.875833	24.7002	9.25657	3.64875	1.24643
Asl	0.996319	10.794	7.30166	3.00242	0.362693
Asl	0.968495	25.0337	12.1402	3.00242	0.713804
Cps1	0.881344	21.4421	16.1188	1.44316	0.271527
Cps1	1.2536	12.4726	3.83539	1.44316	0.0790071
Mrpl43	0.620655	30.9289	11.2425	2.91492	3.74497
Mrpl43	0.947949	8	4	2.91492	0.242913
Mrpl43	0.279368	8	1.09514e-17	2.91492	2.85401
Cox20	1.24156	8	4	1.8273	0.0675364
Cox20	1.25969	14.1655	0.822468	1.8273	0.0453468
Gps1	1.01375	26.6093	9.85792	3.41092	0.51667
Gps1	1.16808	11.1443	3.76744	3.41092	0.0359945
Mif4gd	1.06485	24.2554	11.4892	3.19625	0.359765
Mif4gd	0.791076	8.56414	1.36466	3.19625	0.733863
Hnrnpl	0.977907	10.4942	6.49088	2.88417	0.337619
Hnrnpl	1.35557	27.7686	6.35577	2.88417	0.00605832
Ptms	0.726215	10.1274	6.83532	3.43667	2.88262
Sirt7	0.93771	29.5335	10.4589	3.22117	0.691237
Sirt7	1.05279	10.7161	7.33988	3.22117	0.300435
Rab24	1.21475	10.2338	6.73739	2.71067	0.219775
Rab24	1.91767	16.4221	0.519562	2.71067	0.60628
Pitx3	0.938285	25.8104	19.0029	2.56133	0.823321
Pitx3	0.888231	8	4	2.56133	0.335035
Pitx3	0.454079	8	4.30578e-17	2.56133	0.797696
Reep6	0.759147	11.0128	7.07794	3.14442	2.02776
Plg	1.19668	27.2671	19.0312	2.20017	0.127869
Plg	1.23673	9.19614	7.81351	2.20017	0.00208406
B3galt4	0.936283	9.52426	7.71176	3.85433	1.08066
B3galt4	1.89376	24.8469	12.0945	3.85433	0.67526
Gpr108	0.658921	8	8	2.57908	0.61783
Gpr108	1.43641	9.10606	5.93214	2.57908	0.00660917
Ocel1	0.584682	10.6078	7.23029	3.21342	3.04386
Ocel1	11.4446	8	0	3.21342	0.333078
Itih1	0.826798	23.5082	18.8372	3.00958	0.940068
Itih1	1.07979	11.7403	4.05569	3.00958	0.121296
Klf15	0.986801	8	1.28803e-16	2.89267	0.219376
Klf15	0.682872	27.274	9.58858	2.89267	2.22631
Klf15	0.367102	8	8	2.89267	0.685178
Stard10	1.00568	10.1647	7.16111	2.86183	0.258322
Stard10	1.03966	26.867	11.3625	2.86183	0.293102
Slc10a1	0.98395	8.32007	4.86744	2.18975	0.156268
Slc10a1	0.969975	26.2634	6.21931	2.18975	0.152655
Sdc4	1.09521	11.0651	6.71286	2.71267	0.12781
Sdc4	0.8017	20.6201	5.55572	2.71267	0.247112
Kdm6b	1.00132	9.99728	7.73468	3.3545	0.54825
Kdm6b	1.18921	24.761	10.5452	3.3545	0.256907
1600002H07Rik	0.998159	10.282	8.40291	3.2155	0.210993
1600002H07Rik	0.969162	21.9912	14.2885	3.2155	0.553374
Lrp1	1.07374	23.6286	15.6901	3.20225	0.219719
Lrp1	1.16452	10.9608	5.16401	3.20225	0.040077
Stk16	1.10101	21.96	11.7237	2.65433	0.185894
Stk16	1.25651	11.8389	6.20971	2.65433	0.124273
Tdo2	0.852625	40.3641	28.093	1.54842	1.54819
Tdo2	0.233559	8	4	1.54842	1.30195
Irf2bp2	1.03582	10.6707	6.49812	2.78075	0.37193
Irf2bp2	3.90406	8	8	2.78075	0.000729945
Apoc3	0.756656	12.4416	2.83196	2.85883	1.38395
Apoc3	1.07545	23.2115	11.5206	2.85883	0.339573
H6pd	1.00984	11.1167	6.25898	2.86067	0.374742
Pfn1	0.977278	21.3343	12.4726	3.01558	0.244736
Pfn1	1.41546	9.7181	1.5281	3.01558	0.367636
Syvn1	0.990746	22.3753	13.3952	3.37008	0.57126
Syvn1	1.25001	8	8.06092e-17	3.37008	0.0795577
Serpinc1	1.04435	12.2478	5.85464	2.52483	0.103196
Serpinc1	1.08004	30.8594	17.635	2.52483	0.149155
Spryd4	0.988911	13.3086	2.21749	2.64792	0.710035
Spryd4	0.882853	23.7119	14.8018	2.64792	1.1466
Trmt112	0.847128	16.1767	7.98992	2.48517	1.62934
Trmt112	0.870125	9.28717	7.60003	2.48517	1.08188
Nr1d1	0.880126	23.6651	6.61374	3.06442	2.12575
Nr1d1	1.04491	11.5069	5.6145	3.06442	0.519624
Osr2	0.720458	8	8	3.56967	0.599595
Osr2	1.41158	41.0875	28.6865	3.56967	0.173995
Osr2	1.15163	8	1.35308e-17	3.56967	5.83004e-05
Tas1r3	0.836977	25.7989	9.19752	3.12342	1.56132
Tas1r3	0.771729	8.99512	1.01664	3.12342	1.25588
Sco2	0.996174	26.4651	13.6351	3.07808	0.336531
Sco2	0.977536	10.2178	7.38242	3.07808	0.621076
Mrpl49	0.891125	21.0852	13.2891	2.6095	0.594769
Mrpl49	0.629874	9.506	1.2019	2.6095	1.1623
Creb3l3	0.98132	27.0208	10.4214	2.90667	0.428708
Creb3l3	0.90931	10.3434	7.60493	2.90667	0.355968
Bcl9l	1.01136	26.5124	10.9762	3.26242	0.444532
Bcl9l	1.0191	10.5466	7.98868	3.26242	0.297344
Gsta3	1.05234	8	8	1.77592	0.0083102
Gsta3	1.21061	13.0118	3.70874	1.77592	0.0657214
Rtp3	0.541284	9.41195	6.79104	2.46942	3.21256
Rtp3	1.08842	23.0895	21.6652	2.46942	0.199787
Gcgr	1.0021	10.9176	6.54311	3.20225	0.317976
Gcgr	1.06482	25.4387	12.717	3.20225	0.269713
Hrg	1.01909	12.8412	6.08686	2.05208	0.263353
Hrg	1.01427	24.0453	3.53872	2.05208	0.150332
Comt	1.00559	11.0066	8.53363	2.46117	0.160936
Comt	0.942835	22.3877	13.2316	2.46117	0.135469
Serpina1a	1.4529	28.7965	23.2816	1.87142	0.0253374
Serpina1a	1.82945	9.78358	7.65276	1.87142	0.0221071
Pdf	0.955285	9.19265	0.271861	2.44967	0.322261
Pdf	1.0658	23.9764	12.9026	2.44967	0.37399
Tspan31	0.732919	8	1.17739e-17	2.61908	1.0625
Tspan31	0.288223	8	4	2.61908	2.13667
Tspan31	1.40623	19.4594	15.5278	2.61908	0.283792
Nudt7	1.31222	9.46524	5.07872	1.93442	0.0760672
Fads2	1.0004	24.9367	10.2114	2.1925	0.266066
Fads2	1.06458	11.8952	6.8506	2.1925	0.154862
Rps21	0.927658	9.64965	7.90542	2.76642	0.733369
Rps21	1.05176	22.8524	12.5546	2.76642	0.366879
Scp2	0.996991	29.6395	22.3179	2.19967	0.199446
Scp2	1.25128	9.39601	6.4335	2.19967	0.0235755
Irf3	0.815842	10.0047	7.04821	3.13708	1.11502
Irf3	1.32332	21.1578	15.622	3.13708	0.0745279
Dgcr6	0.565022	8	3.55473e-18	2.83025	2.9734
Dgcr6	0.526699	31.0871	9.43638	2.83025	5.93981
Dgcr6	0.839944	8	4	2.83025	0.902313
Eif5a	0.727994	28.7824	7.88915	2.69733	1.40886
Eif5a	1.07171	10.0544	7.80831	2.69733	0.318006
Il4i1	0.953295	10.0385	8.04565	3.08142	1.20082
Il4i1	0.744919	25.0914	6.69552	3.08142	1.83804
Paqr9	0.900224	10.6616	7.4569	2.52425	0.710765
Paqr9	1.58513	18.6283	7.77462	2.52425	0.0278493
Vegfa	0.756946	10.8958	7.3096	2.79658	1.2188
Vegfa	1.77606	39.9089	25.0671	2.79658	0.0660445
Ptov1	1.03358	10.1144	7.73281	3.23325	0.511038
Ptov1	1.17194	24.0093	13.8966	3.23325	0.128477
Apof	1.13552	20.4596	12.0237	2.60758	0.155279
Apof	2.16147	8	4	2.60758	0.384887
Apof	1.69442	8	1.52812e-16	2.60758	0.120528
Nr2c2ap	0.821244	8	8	3.075	0.412012
Nr2c2ap	1.51199	19.2745	3.68306	3.075	0.24209
Tcp1	0.643808	10.8224	2.21992	1.92467	1.06773
Tcp1	2.2736	8	4	1.92467	0.00149452
Sqstm1	0.937868	10.9165	5.99163	2.658	0.451627
Sqstm1	0.756096	8	2.54015e-17	2.658	0.273065
Tob2	0.972807	27.5285	9.97183	2.96167	0.661576
Tob2	0.710187	10.1598	7.30104	2.96167	1.44661
Proz	0.925373	10.1635	7.69336	2.30108	0.248184
Proz	0.761251	27.3682	8.12562	2.30108	0.583965
Yipf2	0.998943	30.5448	11.1445	2.82475	0.251931
Yipf2	0.973832	10.4086	6.91448	2.82475	0.439959
Manf	0.849386	8.6929	6.01035	2.63592	0.90508
Manf	0.742845	19.3512	15.8759	2.63592	1.53475
Ugt1a5	0.886826	12.8819	4.16132	2.3665	0.441964
Ugt1a5	1.23479	22.0997	4.26787	2.3665	0.070319
Ndufa4l2	0.982626	25.6882	9.59337	3.43558	0.678099
Ndufa4l2	1.36718	12.5296	0.0633525	3.43558	0.0137832
Drap1	0.903098	10.4383	7.4591	3.12	1.023
Drap1	1.09813	26.9843	9.57762	3.12	0.5755
AY074887	0.894302	10.4853	1.31155	1.86826	1.07859
AY074887	0.91	25.9251	14.7732	1.86826	0.827092
Nfkbia	1.00661	11.5072	5.47117	2.69633	0.250468
Nfkbia	0.757724	13.5175	2.84055	2.69633	0.253726
Hsp90b1	1.00102	26.0162	23.6989	2.11283	0.805312
Hsp90b1	1.07361	9.93221	1.92218	2.11283	0.0799007
Psme1	0.99326	10.5761	7.79595	3.33392	1.01637
Psme1	0.979044	32.8775	8.70837	3.33392	0.715426
Apon	0.893246	11.8142	6.07932	2.31908	1.00391
Apon	0.707412	19.8165	16.2047	2.31908	1.09976
Nags	1.08863	11.0459	6.09074	2.982	0.194004
Nags	1.14658	25.1769	13.9762	2.982	0.0628363
Taf10	0.967594	10.4164	7.9247	2.82967	0.588559
Taf10	0.776658	43.4112	10.3099	2.82967	1.59403
Acadvl	1.02039	25.8871	13.9279	2.93567	0.536544
Acadvl	1.31899	9.79783	4.68123	2.93567	0.00526014
Glud1	0.861338	26.7948	19.312	2.0715	0.271756
Glud1	1.14183	11.9568	8.29569	2.0715	0.0893498
Grhpr	0.603943	8	3.39522e-17	2.63567	0.460626
Grhpr	1.77904	18.3195	12.8325	2.63567	0.0522793
Mamdc4	0.869628	26.7935	8.79679	3.00267	1.09048
Mamdc4	0.867459	9.89684	8.48175	3.00267	0.849255
Rpl41	1.01521	10.5146	6.57445	2.44683	0.672891
Rpl41	0.825667	20.7657	18.755	2.44683	0.905994
Fmo5	0.971526	18.8354	12.6818	2.01825	0.329214
Fmo5	1.36261	11.4516	3.57575	2.01825	0.186126
Hist1h1d	0.749055	10.8647	6.99297	3.38408	3.45654
Hist1h1d	4.44418	8	1.12136e-16	3.38408	0.00644326
Mug1	0.806715	8	4	1.49718	0.282106
Mug1	1.13919	26.9742	24.0125	1.49718	0.168766
Mug1	5.70745	8	4	1.49718	0.136059
Arrdc3	1.02891	23.8498	2.83262	1.83303	0.560908
Arrdc3	1.08288	8	4	1.83303	0.31715
Arrdc3	1.26539	8	1.23035e-17	1.83303	0.214574
Hagh	1.08204	10.1748	7.66884	2.64025	0.179027
Hagh	1.52	21.67	14.2956	2.64025	0.0262124
Fads3	0.952918	25.4903	7.74821	2.4075	0.3737
Fads3	0.965806	11.3434	6.74497	2.4075	0.228866
Igfals	1.00243	10.0017	5.98798	2.98592	0.0573938
Igfals	1.27241	22.0648	14.8448	2.98592	0.0791902
Srsf2	0.898952	9.63079	4.90301	2.21067	0.769703
Srsf2	0.602204	21.5496	16.9283	2.21067	1.80808
Cyc1	1.07714	25.0904	11.396	3.03142	0.456144
Cyc1	0.678704	10.9036	8.59119	3.03142	1.82524
Pcbp1	1.03647	8	0	2.85175	0.111255
Pcbp1	1.16585	14.1912	8.21886	2.85175	0.235878
Ppp1r10	0.969301	14.3444	3.57101	2.46142	0.125227
Ppp1r10	0.760364	8	1.5253e-17	2.46142	0.148595
Ppp1r10	2.65519	8	1.4444e-17	2.46142	0.00509378
Nr2f6	0.840276	38.1506	8.31272	3.08758	0.790175
Nr2f6	1.09528	10.258	7.8534	3.08758	0.412902
Rpl10a	1.09693	16.7493	4.94483	2.76942	0.242862
Rpl10a	0.560293	9.63556	7.59044	2.76942	0.896876
Nit1	0.706001	16.2051	14.9015	2.34975	2.24859
Nit1	0.553283	10.3061	6.34827	2.34975	3.22391
Sord	0.820441	24.8214	6.64222	1.97267	0.502839
Sord	0.860122	11.1494	7.29108	1.97267	0.230355
Ier2	0.846564	9.48503	7.04218	3.07725	1.46037
Ier2	1.11849	19.8944	17.3716	3.07725	0.180012
Adh7	0.91535	8	4	1.85375	0.236988
Adh7	1.08674	8	5.83274e-17	1.85375	0.120589
Adh7	1.2746	18.518	6.39943	1.85375	0.0482829
Cabyr	1.40368	9.03327	2.66822	2.02067	0.0256666
Cabyr	1.76748	15.243	0.408366	2.02067	0.0047373
Aldh8a1	0.890716	11.3119	7.11237	2.03267	0.395989
Aldh8a1	0.841416	8	4	2.03267	0.100368
Aldh8a1	5.85736	8	4	2.03267	0.000340888
Cers2	1.11909	20.5332	5.95978	2.47192	0.09009
Cers2	1.68812	10.506	3.6884	2.47192	0.0338204
Atp5b	0.92648	20.3243	12.1182	2.58025	0.405074
Atp5b	1.4743	12.7946	6.28781	2.58025	0.018543
Fam32a	0.992264	23.8476	17.6959	2.45075	0.318852
Fam32a	0.951705	9.14058	6.49838	2.45075	0.260252
Gls2	0.963833	12.1521	5.19715	2.45925	0.323644
Gls2	0.956355	21.7973	14.2965	2.45925	0.305435
Tlcd1	0.29988	16.6614	1.28066	2.69533	13.0777
Esrp2	0.0127246	8	4	3.00958	0.599683
Esrp2	1.73865	11.5665	5.13942	3.00958	0.126926
Znhit2	0.873654	16.8289	13.5	3.15967	0.788977
Znhit2	2.73454	15.3556	5.88191	3.15967	0.0664792
Selenop	1.08883	24.6668	3.0311	1.53931	0.174757
Selenop	1.11111	13.2934	3.99481	1.53931	0.177605
Mknk2	1.03149	25.8072	10.453	3.27417	0.767381
Mknk2	0.839872	9.79634	7.40847	3.27417	1.01856
8430408G22Rik	1.01701	19.6769	5.96136	2.21742	0.566706
8430408G22Rik	1.1349	10.5009	6.3151	2.21742	0.171851
Fah	1.11851	22.2569	9.59396	2.13575	0.126015
Fah	1.94408	10.9185	3.71346	2.13575	0.104473
Gpt2	0.946863	27.6071	8.58923	2.57625	0.380444
Gpt2	0.788501	10.7397	7.53208	2.57625	0.780464
Cyp8b1	0.962936	8	4	2.72808	0.283162
Cyp8b1	1.44829	10.4377	0.630963	2.72808	0.327479
Slc25a47	1.03602	10.4611	6.6387	2.94292	0.418405
Slc25a47	0.80947	27.7045	7.91913	2.94292	1.64348
Fpgs	0.965454	10.5448	7.51175	2.85683	0.282019
Fpgs	1.35155	24.6464	12.2134	2.85683	0.0035293
Gjb2	0.795848	9.93352	6.18658	2.32242	0.725643
Gjb2	0.71308	20.8093	19.1311	2.32242	0.679714
Eif4a1	0.799426	9.65127	5.63012	2.62958	0.77277
Eif4a1	0.636894	19.7125	15.5129	2.62958	0.991717
Wbp1	0.520168	36.776	10.244	3.01058	6.80249
Wbp1	0.440115	8	8	3.01058	2.43533
Wbp1	12.042	8	0	3.01058	0.000110165
Grin3b	0.941127	10.279	7.24666	3.43775	0.901035
Grin3b	1.21136	27.0166	9.784	3.43775	0.144862
Eif1	1.02703	10.6604	6.26425	2.40308	0.452463
Eif1	1.05429	21.1534	2.23182	2.40308	0.264855
Lenep	0.921583	10.4706	6.87048	2.78167	0.97674
Lenep	1.05954	21.0449	18.0201	2.78167	0.307196
Trappc4	1.103	8	4	2.30325	0.0324485
Trappc4	1.35775	11.2858	9.38294	2.30325	0.0501382
Col18a1	1.12386	10.3159	7.0038	2.51875	0.153578
Sharpin	1.01694	11.9318	6.5921	2.63425	0.244544
Sharpin	0.990161	18.0967	5.46358	2.63425	0.07384
Eif4ebp3	0.770919	10.4685	6.53381	2.33792	1.29061
Eif4ebp3	1.82289	14.9983	11.1187	2.33792	0.0380818
Rnaseh2c	0.891267	9.70031	7.5885	3.17425	1.07315
Rnaseh2c	1.15908	21.4835	15.5699	3.17425	0.0919655
Shmt2	1.04092	26.1193	11.4578	3.35158	0.447891
Shmt2	1.04277	10.6541	5.31267	3.35158	0.204436
Ticam1	0.937814	8	3.62773e-17	2.79742	0.373719
Ticam1	1.60421	12.141	5.04144	2.79742	0.425412
Smdt1	0.657174	9.76714	6.85203	2.65092	1.76194
Smdt1	2.94935	14.3186	7.05807	2.65092	0.0068183
Hnrnpu	0.730886	13.7675	2.74745	1.757	0.779722
Ephx2	0.912563	25.9109	9.9984	2.00817	0.366821
Ephx2	1.0229	8.6552	4.10181	2.00817	0.0412361
Hist1h1c	0.88348	10.2422	7.36842	2.69608	1.95001
Hist1h1c	0.777157	25.3385	4.49358	2.69608	0.990893
Tsku	0.616055	10.9289	7.9757	3.00283	1.70353
Tsku	1.08579	26.3313	11.803	3.00283	0.341554
Trib1	0.651089	8	7.80701e-16	2.55258	0.935732
Trib1	0.544545	22.0691	7.0316	2.55258	2.19233
Trib1	2.53813	8	8	2.55258	0.0342
Setd6	0.948437	13.424	4.62751	2.32275	0.365415
Setd6	1.19566	9.06878	1.20398	2.32275	0.033248
Dcaf11	1.00545	25.8696	15.1078	2.60433	0.217816
Dcaf11	0.948389	9.07301	5.96636	2.60433	0.312446
Selenoo	0.910583	10.495	7.94568	2.57675	0.540192
Selenoo	1.07538	16.986	4.81634	2.57675	0.0604536
Helz2	1.26179	10.1875	6.43444	3.02883	0.0294244
Helz2	1.28928	38.0823	2.058	3.02883	0.0060286
Rps25	1.01893	12.3628	7.54072	2.47308	0.298031
Rps25	1.07877	26.0993	8.9082	2.47308	0.202798
Uox	0.985461	12.7603	3.36472	1.94092	0.288054
Uox	1.94049	8	4	1.94092	0.000251041
Nudt16l1	1.02315	25.1907	12.3481	2.71592	0.348404
Nudt16l1	1.08732	10.5924	4.18244	2.71592	0.032953
Ppara	0.701065	23.5284	8.0311	2.14517	0.756342
Ppara	0.909023	10.5716	8.3665	2.14517	0.0547268
Hnrnpa2b1	0.972931	30.1224	24.8728	1.58639	0.345769
Hnrnpa2b1	1.36344	10.2362	4.17416	1.58639	0.00339594
Zbtb45	1.15218	11.325	6.50357	2.45967	0.183626
Zbtb45	1.36369	15.3601	8.93734	2.45967	0.0211395
Gps2	1.0018	21.2608	14.7256	3.08667	0.565002
Gps2	1.29943	11.3592	6.57727	3.08667	0.0589056
Dhcr24	1.04152	10.4228	8.79035	2.41917	0.132736
Dhcr24	0.891841	25.0884	11.9942	2.41917	0.255668
Cyp2a12	1.05852	8	4	1.96917	0.0690685
Cyp2a12	1.18456	13.5036	7.01643	1.96917	0.08394
Gucd1	0.839812	10.4281	6.94159	2.47892	0.883271
Emc9	0.848621	15.4194	2.21406	2.345	0.585602
Emc9	1.21265	11.1644	5.92819	2.345	0.071435
Saa4	0.811347	17.0626	12.2873	2.06892	0.6683
Saa4	1.30561	10.6721	5.32014	2.06892	0.165555
Fahd1	0.824919	12.1486	5.81766	1.89017	0.932768
Fahd1	1.13282	26.0627	15.7582	1.89017	0.121046
Tmbim6	0.958629	10.4127	7.0231	2.45683	0.334701
Tmbim6	1.34473	29.9102	23.4182	2.45683	0.0189214
Lcat	0.8824	31.3419	10.4826	2.779	0.919804
Lcat	0.777572	9.56127	7.16101	2.779	1.36167
Fn1	1.08551	12.9228	5.8848	2.012	0.110742
Fn1	1.10575	24.4275	0.179582	2.012	0.118266
Plpp3	0.940784	11.8962	6.39785	2.23725	0.319347
Plpp3	1.06591	8	4	2.23725	0.0737182
Efna1	1.02816	23.5373	16.641	2.6035	0.302303
Efna1	1.06889	11.6088	4.83824	2.6035	0.213487
Eif4a2	1.48844	9.79844	3.46736	1.703	0.136613
Eif4a2	1.37069	26.9078	25.9473	1.703	0.0551351
Cdo1	1.04937	8	4	1.81325	0.140615
Cdo1	0.815027	13.4127	2.9929	1.81325	0.436552
Sh2b3	0.973818	28.9249	9.88253	2.73467	0.333289
Sh2b3	1.10352	10.6373	6.94455	2.73467	0.17143
Foxa2	0.502248	9.26515	6.72922	2.35208	4.59261
Foxa2	3.2817	8	0	2.35208	0.00178182
Apom	0.757769	37.5641	9.46122	2.89283	1.59915
Apom	1.75201	9.88407	7.82579	2.89283	0.00899454
Agpat2	1.01624	26.5734	15.0759	2.794	0.22446
Agpat2	0.908403	10.725	6.4319	2.794	0.485602
2210016L21Rik	0.878146	10.8164	7.84671	2.557	0.614589
2210016L21Rik	1.33275	24.4381	11.9183	2.557	0.0202329
Apba3	1.07474	25.9533	13.0609	3.04708	0.202708
Apba3	1.31262	9.73477	5.03421	3.04708	0.00445616
Srrm2	0.969117	25.0969	7.66754	2.27133	0.17037
Srrm2	1.0413	9.91618	6.2773	2.27133	0.0527299
Srsf5	0.910804	19.6713	13.8074	2.08867	0.278141
Srsf5	1.45964	9.61864	8.81083	2.08867	0.00477191
Arl4d	1.15617	11.1621	6.02774	2.45425	0.189839
Arfgap2	1.02955	11.6765	6.41284	2.48733	0.216547
Arfgap2	1.01811	23.4188	13.4358	2.48733	0.104386
Pipox	0.965117	10.6288	6.82832	2.3395	0.322053
Pipox	0.926561	21.0287	14.2761	2.3395	0.282069
Rpl36	1.13961	24.4023	13.1458	3.261	1.41871
Rpl36	0.804939	8	2.45172e-17	3.261	0.792024
Serpina1d	1.27035	11.116	4.58987	1.89208	0.138022
Serpina1d	3.10024	8	4	1.89208	0.131125
Pex10	0.630528	17.493	11.438	2.86675	1.76604
Pex10	3.36334	8	8	2.86675	0.151312
Fbp1	0.979957	11.5991	6.74904	2.24508	0.327196
Fbp1	0.975137	22.8109	11.54	2.24508	0.14861
Cideb	0.876943	10.3346	6.55969	2.40167	0.386487
Cideb	1.25638	22.1299	11.9158	2.40167	0.187649
Slc29a1	0.922745	10.6372	7.15651	2.74658	0.590711
Slc29a1	1.08181	25.5468	13.8177	2.74658	0.17841
Leng1	0.824354	10.2557	8.71534	2.23425	0.48024
Leng1	0.6254	24.0062	7.86902	2.23425	0.998187
Aldh2	1.0322	10.762	6.49971	2.71825	0.296974
Aldh2	1.03467	29.84	9.14502	2.71825	0.153108
Pnrc2	0.783375	13.1343	3.36158	1.88317	0.931082
Tpi1	0.967484	21.5763	15.0497	2.70575	0.234695
Tpi1	1.06865	10.546	3.18188	2.70575	0.0224029
Srebf1	1.00115	10.866	6.51036	2.63817	0.332659
Srebf1	1.04519	26.8698	11.0562	2.63817	0.38364
Cyb5a	1.05186	10.0199	7.75842	2.06908	0.225532
Cyb5a	0.578904	8	4	2.06908	0.518842
Cyb5a	18.4058	8	4	2.06908	0.462339
Smcr8	1.12571	11.9015	4.32174	2.23617	0.120767
Smcr8	2.14722	8	4	2.23617	0.014993
Ftcd	0.600222	12.4245	8.10543	2.17358	1.53431
Ftcd	0.905839	41.3228	27.6782	2.17358	0.156975
Cbx4	0.991478	10.4232	7.18998	2.96458	0.593862
Cbx4	1.05364	26.1279	8.70624	2.96458	0.585802
Dapk3	0.934124	29.626	9.38153	3.01833	0.34222
Dapk3	1.17519	10.0957	8.17517	3.01833	0.162492
Rhbdl1	0.937507	28.7466	8.38867	3.42575	0.891821
Rhbdl1	1.07344	10.3362	8.13744	3.42575	0.664852
Hirip3	1.04173	22.5629	13.3577	2.73825	0.209906
Hirip3	1.06679	10.9618	6.18798	2.73825	0.101231
Sp9	0.83155	8	3.92268e-17	3.70258	0.663876
Sp9	2.41205	21.7262	21.0284	3.70258	0.266412
Eif4g2	1.18081	9.46632	3.06755	1.78883	0.102219
Eif4g2	3.95186	8	4	1.78883	0.0180501
Slc7a2	1.00482	12.9321	4.27045	1.66175	0.316447
Slc7a2	1.87314	12.4754	1.86677	1.66175	0.0125058
Surf1	0.982095	11.4926	6.09158	2.41142	0.136219
Surf1	0.463545	12.5784	3.4105	2.41142	0.34954
Clu	0.969589	23.0635	13.3411	2.4085	0.266862
Clu	0.727717	8	1.73808e-17	2.4085	0.252867
Clu	0.843289	8	2.72678e-17	2.4085	0.133168
Tardbp	0.997364	10.4418	3.61757	1.98408	0.03177
Tardbp	1.20723	17.0617	1.60626	1.98408	0.216512
Mogs	1.09087	12.4534	8.88127	2.90417	0.860639
Mogs	1.89052	8	5.5084e-16	2.90417	0.00888299
Tctex1d4	0.987032	8.77043	7.17286	3.17658	0.924177
Tctex1d4	1.07175	22.7755	14.1731	3.17658	0.572535
Scd1	1.07449	25.8639	10.5419	1.86083	0.173085
Scd1	0.732383	9.93025	3.32241	1.86083	0.386585
Sc5d	0.539415	12.3393	4.58172	1.97375	0.838744
Sc5d	1.64489	14.506	9.91903	1.97375	0.000727994
Txnip	0.642546	8	4	2.54108	1.50426
Txnip	0.539466	12.359	7.9567	2.54108	3.73115
Sult1a1	0.989563	26.2293	11.9332	2.28725	0.420372
Sult1a1	1.01755	9.13713	0.349284	2.28725	0.0432913
Lgals2	0.626432	21.02	8.62156	2.88267	3.06163
Lgals2	0.0633402	8	8.19521e-17	2.88267	3.0624
Lgals2	243.558	8	9.617e-18	2.88267	0.0515947
Foxq1	0.921581	8	8	2.09587	0.159387
Foxq1	1.12798	21.2841	13.2387	2.09587	0.252702
Foxq1	8.13559	8	4	2.09587	0.0135962
Etnk2	0.973287	11.1733	6.18938	2.55675	0.312079
Etnk2	1.04205	25.5483	11.7177	2.55675	0.320993
Mafb	0.933847	26.7849	10.1628	2.55158	1.06789
Mafb	0.884081	9.88755	8.25334	2.55158	0.920342
Mup5	0.785766	9.78735	2.02894	2.39508	0.890463
Mup5	1.48248	23.5302	0.533376	2.39508	0.0248565
Apex1	1.03069	11.7299	6.30681	2.30375	0.137481
Apex1	1.12465	20.1269	5.37678	2.30375	0.112166
Kat5	1.09452	10.3766	6.88314	2.75117	0.19093
Kat5	1.16628	26.1118	15.8453	2.75117	0.0463558
Izumo4	1.03005	11.2126	5.10863	2.68692	0.280091
Izumo4	1.04931	22.5206	17.3078	2.68692	0.331481
Nr1h4	0.452968	9.88379	3.03002	1.88167	0.544784
Nr1h4	2.17228	20.5031	0.360633	1.88167	0.0699767
Amotl2	0.891531	10.3577	6.67481	2.51617	0.384024
Amotl2	2.85582	22.4517	13.149	2.51617	0.00745789
Gpr146	0.977397	10.6388	7.4347	2.87	0.562728
Gpr146	0.918754	25.0361	8.57266	2.87	0.654857
4933411K16Rik	0.973161	17.8377	9.07103	2.7085	0.304644
4933411K16Rik	1.18833	10.1912	8.43757	2.7085	0.172612
Rxra	0.969781	9.87056	7.86225	2.82192	0.395678
Rxra	1.61902	20.4081	9.97412	2.82192	0.542952
Sult2a8	0.567447	8	4	1.16691	0.309631
Sult2a8	1.24111	23.1479	3.49994	1.16691	0.102301
Sult2a8	2.01572	8	4	1.16691	0.0110158
Traf4	1.12387	10.2329	7.08504	2.88442	0.168767
Traf4	1.25816	26.5753	12.8398	2.88442	0.0620641
Acaa1b	1.05835	9.97793	8.34683	2.61183	0.588003
Sec14l4	0.95689	10.332	7.10524	2.18617	0.485255
Sec14l4	0.918995	29.9476	5.09798	2.18617	0.134397
Mrps34	0.969064	13.8016	12.6722	2.91883	0.5213
Mrps34	1.10481	23.4816	8.26408	2.91883	0.206465
Stat2	1.03167	23.5735	14.6635	2.53483	0.147102
Stat2	1.06888	11.4188	6.90673	2.53483	0.0883821
C77080	0.840323	26.6347	7.08521	2.87967	0.971054
C77080	1.08113	10.0232	8.31266	2.87967	0.443624
Fam214a	0.791285	8	4	1.97958	0.186049
Fam214a	0.881635	25.9922	14.0835	1.97958	0.145146
Fam214a	4.09412	8	4	1.97958	0.00977498
Il18bp	1.08715	8	4	2.40933	0.0886767
Il18bp	1.24244	12.8237	12.6734	2.40933	0.129417
Zfand2b	1.00636	10.8195	6.17788	2.62733	0.26303
Zfand2b	1.29238	24.7385	16.6066	2.62733	0.0714993
Triap1	0.993792	8	8	2.48375	0.220001
Triap1	0.705725	22.783	7.35697	2.48375	1.05304
Triap1	1.82467	8	4	2.48375	0.0224785
Hnf4a	0.924606	25.8518	12.1364	2.22642	0.217706
Hnf4a	1.09975	11.9516	6.26276	2.22642	0.0594924
2310039H08Rik	0.961623	23.3521	15.0853	2.51498	1.15503
2310039H08Rik	0.873968	8.59603	6.43496	2.51498	2.29394
Ptbp1	1.03096	10.4772	7.64216	3.02608	0.399821
Ptbp1	1.04865	26.9845	10.5694	3.02608	0.344384
Angptl4	1.05127	22.7526	13.0255	2.2395	0.276916
Angptl4	1.11523	12.8034	4.76373	2.2395	0.167474
Sds	0.986488	11.5069	6.96172	2.59792	0.450881
Sds	1.113	24.2474	12.9317	2.59792	0.127538
Prodh	0.937084	26.4698	9.02756	2.51192	0.699398
Prodh	0.910614	10.6654	7.84195	2.51192	0.34265
Furin	0.685185	26.281	8.20418	2.71775	2.18085
Furin	0.50436	8	8	2.71775	0.949973
Furin	240.96	8	2.77984e-18	2.71775	1.67103
Phf23	1.07226	10.6832	6.64443	2.85392	0.156578
Phf23	1.20579	26.5627	4.05326	2.85392	0.0299637
Angptl6	1.09994	10.6073	6.99763	2.66675	0.205627
Angptl6	1.17978	23.2582	14.8436	2.66675	0.0559094
Dcxr	1.02717	24.0226	14.3027	2.71367	0.510545
Dcxr	1.06685	11.5001	1.57905	2.71367	0.0808138
Gpd1	0.965556	33.726	10.1895	2.81992	0.590619
Gpd1	1.30346	10.4051	7.4264	2.81992	0.12505
H2afx	0.532221	10.97	7.59576	2.84858	4.23748
H2afx	3.1461	8	0	2.84858	0.00644903
Cyp2f2	1.02001	12.7406	5.17613	2.02792	0.228898
Cyp2f2	0.924272	22.2979	13.6102	2.02792	0.216469
Dgat2	0.926171	10.7336	6.83977	2.51992	0.601593
Dgat2	1.24415	26.9193	11.4357	2.51992	0.0547044
Ddx39b	0.463543	10.5956	7.71844	2.72475	1.5173
Ddx39b	1.87792	24.1749	22.7431	2.72475	0.00372107
3110062M04Rik	1.08356	10.5616	7.63034	2.44825	0.360456
3110062M04Rik	0.811971	35.2068	6.92933	2.44825	0.603207
Prodh2	0.948097	28.4097	12.213	2.32725	0.388584
Prodh2	1.10635	9.92616	7.97431	2.32725	0.115849
Phyh	1.01752	20.5505	6.73316	1.96083	0.346869
Phyh	1.05768	10.4445	4.8883	1.96083	0.0307769
H2-K1	0.756934	26.3481	9.35889	2.59558	2.11489
H2-K1	0.503991	9.05088	0.0506524	2.59558	1.36828
H2-Ke6	0.991105	10.5953	6.70837	2.68708	0.411077
H2-Ke6	1.62545	32.8817	18.3141	2.68708	0.0196621
Atp5d	0.950891	10.3067	7.2557	3.19258	0.947978
Atp5d	1.11679	8	8	3.19258	0.0759014
Ugt1a6a	0.913088	14.0202	4.45273	2.02692	0.285653
Ugt1a6a	1.36817	20.9687	4.22053	2.02692	0.0358866
Mtss1	1.13384	22.9412	11.4096	2.38833	0.163337
Mtss1	1.50158	11.9293	3.51296	2.38833	0.0478168
Rpl7l1	0.640181	14.7426	10.1406	2.309	1.30441
Rpl7l1	1.45072	8	8	2.309	0.0516769
Cdc42ep1	0.921362	9.95982	8.38948	2.79508	0.49263
Cdc42ep1	1.11918	23.1495	9.4716	2.79508	0.406217
Edf1	1.05709	16.7922	11.7755	2.62192	0.0666584
Edf1	1.16871	10.0596	7.62052	2.62192	0.0999944
Cd68	1.58602	8	0	2.97833	1.1483
Cd68	2.60347	8	4	2.97833	1.83074
Cd68	1.17666	23.4085	9.08206	2.97833	0.346039
Dolk	1.09646	22.3042	15.3702	2.65142	0.332857
Dolk	1.08434	9.00232	4.35211	2.65142	0.077387
Dus1l	0.974751	27.1119	12.094	2.90717	0.445497
Dus1l	1.05223	11.3181	4.25239	2.90717	0.137909
Slc38a4	0.958752	12.0768	5.33889	1.87275	0.379838
Slc38a4	1.72212	10.8313	2.63943	1.87275	0.00951984
Ppp1r3c	0.968743	12.5898	4.54991	1.74725	0.361944
Ppp1r3c	1.04648	28.0138	18.4478	1.74725	0.187137
Mlxipl	0.954174	27.9122	8.20693	2.43333	0.302924
Mlxipl	1.16877	10.6366	6.77577	2.43333	0.048756
Akr1c6	1.22503	24.8633	23.847	1.40559	0.101312
Akr1c6	1.28777	12.5592	5.58572	1.40559	0.0221443
Tsr1	1.03731	8	4	2.084	0.0646296
Tsr1	0.69875	20.5593	13.6884	2.084	0.489577
Tsr1	50.8827	8	4	2.084	0.53945
Irf7	0.615738	13.5005	9.96495	2.71592	1.06792
Irf7	2.74835	32.5928	19.8953	2.71592	0.226582
Gadd45g	0.979547	18.683	15.4748	2.76008	0.492908
Gadd45g	1.06294	9.49082	7.26864	2.76008	0.175287
Rps2	0.51601	8.2953	6.20742	2.65267	9.62315
Rps2	1.11119	21.5355	15.2448	2.65267	0.158042
Atg4d	0.906323	10.1145	7.96922	2.55242	0.288826
Atg4d	1.06716	25.9608	9.79567	2.55242	0.12406
Asgr1	1.00616	25.0109	12.3844	2.614	0.296592
Asgr1	1.02685	12.1632	2.85223	2.614	0.146045
Son	0.338749	8	4	2.10458	0.249622
Son	1.1543	9.39783	6.92387	2.10458	0.0335645
Eif4g1	0.955369	24.0552	10.4321	2.28725	0.181357
Eif4g1	1.06636	10.5265	8.56456	2.28725	0.121797
Apoc2	0.910151	10.1181	7.19741	2.45558	0.831038
Apoc2	0.814091	8	4	2.45558	0.425512
Fau	0.906218	9.87941	9.26354	2.59883	0.995185
Fau	0.26366	8	4	2.59883	2.11909
Wfikkn1	1.03352	12.172	4.64759	2.77733	0.507174
Wfikkn1	1.55601	18.0603	8.67401	2.77733	0.17103
Pgpep1	1.01059	23.6163	13.6846	2.65317	0.344192
Pgpep1	1.02824	12.0192	3.90287	2.65317	0.285564
Dvl2	0.902955	10.293	7.34024	2.85242	0.606491
Dvl2	1.13904	25.6107	9.97147	2.85242	0.170918
Tmed1	0.714462	10.256	7.01632	2.5405	1.75937
Tmed1	1.37861	22.7603	13.9891	2.5405	0.078361
Cnih2	0.997967	27.5644	8.76504	2.59308	0.265219
Cnih2	1.04921	10.4868	7.10869	2.59308	0.220322
Ctdsp1	1.01533	9.22655	7.23083	2.6755	0.357248
Ctdsp1	2.28071	18.7106	11.3975	2.6755	0.153856
A230050P20Rik	0.313949	8	8	2.82408	0.431565
A230050P20Rik	2.04187	8	4	2.82408	0.021558
A230050P20Rik	1.89297	11.3896	8.50372	2.82408	0.030138
Nlrp6	1.14881	10.4705	5.38462	2.51867	0.0583817
Nlrp6	1.18131	29.5171	18.9304	2.51867	0.0080838
F10	0.893245	10.0301	7.29316	2.14042	0.2129
F10	0.878021	18.4633	12.0681	2.14042	0.227962
Hyou1	0.729081	17.3966	15.4488	2.48842	0.738988
Hyou1	1.31621	10.4727	7.78901	2.48842	0.0265725
Hmgcs1	0.979032	10.3247	5.58045	1.54158	0.243754
Hmgcs1	1.24565	23.8982	21.5389	1.54158	0.171205
Cdk10	0.949169	9.58182	9.13196	2.61958	0.526714
Cdk10	0.672689	30.3688	9.06702	2.61958	1.45341
Ddx17	1.01359	30.5077	29.8729	2.14325	0.171047
Ddx17	1.08777	13.0235	6.49983	2.14325	0.0951053
Anks4b	0.983751	19.1836	7.95054	1.71183	0.260413
Anks4b	1.03914	8	1.21984e-16	1.71183	0.167458
Anks4b	1.75559	8	4	1.71183	0.196902
C4b	0.893516	9.88121	8.05558	2.61533	0.487123
C4b	1.17189	21.8419	14.7507	2.61533	0.335461
Slc37a4	1.01418	10.4451	7.57427	2.58067	0.26197
Slc37a4	1.02532	23.818	7.80689	2.58067	0.150038
Gpam	0.924039	10.3078	7.70861	2.11483	0.493981
Gpam	0.694042	8	4	2.11483	0.62268
Pim1	0.916909	37.9904	6.01524	2.366	0.450019
Pim1	1.18407	10.8772	5.12512	2.366	0.171582
Pcif1	0.997982	10.5767	7.13616	2.64375	0.279831
Pcif1	1.02812	27.0334	10.699	2.64375	0.233971
Ddost	1.0449	9.82865	8.96672	2.44683	0.510807
Hpn	0.883498	23.3931	9.41009	2.37008	0.332285
Hpn	1.06873	11.2754	5.8646	2.37008	0.0598177
F12	0.940261	10.6177	7.60856	2.53783	0.629882
F12	1.84376	8	8	2.53783	0.00123907
Ppp1r15b	1.13254	8	2.78918e-17	1.9785	0.252432
Ppp1r15b	0.942442	21.7503	13.3811	1.9785	0.212847
Ppp1r15b	1.79035	8	4	1.9785	0.395676
Hnrnpab	0.825782	9.13353	7.40533	2.37717	0.540626
Hnrnpab	1.09322	15.9619	15.0874	2.37717	0.0386879
B3gnt8	1.71257	10.0519	7.56352	2.90533	0.0530623
Khk	0.979765	23.2013	10.6526	2.46442	0.36183
Khk	0.88496	13.3744	2.45731	2.46442	0.577769
Cyp1a2	0.955054	8	4	2.404	0.209711
Cyp1a2	0.947441	31.0377	10.1502	2.404	0.366868
Cyp1a2	2.3985	8	8.70473e-17	2.404	0.03463
Tubb2a	0.980703	9.89879	7.35482	1.929	0.256889
Tubb2a	1.05839	18.3942	8.29018	1.929	0.168525
H1f0	1.03838	11.5931	5.72994	2.53375	0.312287
H1f0	1.10083	19.5025	17.7938	2.53375	0.0235882
Ambp	0.614407	14.8163	10.3309	2.30992	2.49105
Ambp	0.763326	17.266	1.64875	2.30992	1.43449
Lypla2	1.07519	25.1293	15.4767	2.74967	0.29289
Lypla2	1.12628	10.8181	6.95467	2.74967	0.191449
Gale	0.854107	8	8	2.88867	0.35556
Gale	1.30455	11.2814	6.39215	2.88867	0.313074
Leap2	0.746687	14.5073	8.82658	2.10825	1.25693
Leap2	1.62117	8	0	2.10825	0.391128
Tns2	0.838355	10.6182	7.10471	2.79125	1.56468
Tns2	1.6145	8	2.01993e-15	2.79125	3.51699e-05
Tor1b	0.940172	10.6462	8.07223	2.48175	0.469127
Tor1b	0.794846	41.2585	9.62074	2.48175	0.973593
Irf2bp1	1.05288	23.6782	10.7618	2.82233	0.482308
Irf2bp1	1.41926	13.9405	11.1509	2.82233	0.0442954
Rasl10a	1.12677	11.1107	7.96533	2.72892	0.616262
Atn1	1.00062	10.8064	6.23881	2.54742	0.458268
Atn1	1.04004	28.0991	9.92672	2.54742	0.231866
Dbi	0.917063	16.347	1.4585	2.029	0.269926
Dbi	0.923177	9.53736	2.29144	2.029	0.18908
Plin2	1.07613	23.5589	23.1232	1.94333	0.11743
Plin2	1.05801	9.48611	4.47806	1.94333	0.0319902
Erbb3	1.01283	10.7924	6.48362	2.361	0.237211
Erbb3	0.173691	8	4	2.361	0.537401
Adipor2	0.968845	10.6463	4.72351	1.93275	0.203891
Adipor2	1.45351	15.2863	3.46931	1.93275	0.0224292
Pnrc1	0.807915	8	1.34787e-17	1.97625	0.262162
Pnrc1	1.09829	24.1915	22.6788	1.97625	0.190218
Hfe2	0.976742	9.96524	7.97135	2.51525	0.403934
Hfe2	1.03322	27.1473	13.3016	2.51525	0.295435
3110079O15Rik	0.659523	31.2509	8.66281	2.29458	2.90051
3110079O15Rik	0.865386	10.1063	8.76946	2.29458	1.09077
Cdk4	1.11808	11.0413	6.91269	2.64867	0.145534
Cdk4	1.06901	28.1362	9.71853	2.64867	0.0812376
Bet1l	0.758043	32.7095	7.89638	2.694	1.44805
Bet1l	1.16557	11.1581	7.33403	2.694	0.242325
Polr1c	0.938046	11.0949	6.46448	2.42708	0.500189
Polr1c	0.948329	20.917	16.9652	2.42708	0.333241
Lrrc24	0.942494	10.6133	6.33701	2.363	0.44224
Lrrc24	1.17718	28.9973	12.0969	2.363	0.0335352
Trim41	1.03879	19.3317	17.8083	2.34442	0.125005
Trim41	0.879917	9.97982	6.40319	2.34442	0.231156
Rab36	1.05073	10.2574	7.13829	2.29883	0.275594
Rab36	1.06917	19.3835	2.98095	2.29883	0.119047
Atf5	1.08219	21.2283	19.5879	2.96575	0.458547
Atf5	0.736044	8	5.91919e-17	2.96575	0.617704
Hpx	1.06847	8	8	1.98183	0.142617
Hpx	0.747317	22.8511	18.3169	1.98183	0.733628
Hpx	2.50649	8	4	1.98183	0.0232441
Ufsp1	0.947357	9.37731	9.13255	2.74175	0.826011
Ufsp1	0.854855	24.3601	9.28569	2.74175	0.558651
Dhps	0.924203	10.1494	6.81128	2.75258	0.747912
Dhps	1.24462	26.048	9.57595	2.75258	0.364328
D17H6S53E	1.04286	34.734	2.73891	2.75792	0.209428
D17H6S53E	1.47447	9.53237	6.98812	2.75792	0.00479157
Slc38a2	1.19642	19.5952	12.882	2.24842	0.0753169
Slc38a2	1.52553	8.48896	1.30428	2.24842	0.0567121
Fut11	0.849379	19.7374	15.6306	2.17708	0.575506
Fut11	1.33747	10.7969	8.92948	2.17708	0.0407589
Gcdh	0.934275	18.5459	9.3327	2.15083	0.282209
Gcdh	2.52607	16.5267	6.10783	2.15083	0.0123084
Hgd	0.849913	14.7745	2.71799	1.76717	0.227139
Hgd	24.8831	8	4	1.76717	0.0100709
Mydgf	1.15313	11.3892	1.50512	2.411	0.043487
Mydgf	1.16337	22.6535	14.8935	2.411	0.0198189
Ddit3	0.905788	9.76276	7.16714	2.56967	0.646856
Ddit3	0.90409	19.7266	16.4618	2.56967	0.629892
Tor1a	0.958257	11.4145	6.02192	2.55583	0.423581
Tor1a	1.05603	21.8702	16.4979	2.55583	0.175942
Gnat1	1.03294	28.9107	8.07306	2.43617	0.229099
Gnat1	0.847756	10.742	6.43216	2.43617	0.8247
Rad23a	0.647663	8	8	2.74358	0.964229
Rad23a	0.789089	30.2329	10.7805	2.74358	0.903584
Rad23a	2.97799	8	8	2.74358	0.0126081
Agt	1.03031	24.8764	13.1535	2.42058	0.247447
Agt	1.07757	11.0066	5.81112	2.42058	0.0430342
Ndufa6	0.992328	14.054	4.3812	2.17392	0.15457
Ndufa6	0.946393	8	4	2.17392	0.125583
Gabarap	0.987276	23.4728	15.1965	2.34342	0.37918
Gabarap	0.877209	10.4109	5.05243	2.34342	0.111834
Apol7a	1.03104	9.2932	0.142184	2.08917	0.120702
Apol7a	0.890739	24.8378	9.44513	2.08917	0.357845
Prrc2a	1.03741	26.1472	10.9918	2.86042	0.254615
Prrc2a	1.27542	10.7943	8.12289	2.86042	0.014976
Nbr1	0.990403	12.563	4.08022	2.05883	0.131405
Nbr1	0.906937	20.3062	7.62298	2.05883	0.156491
Psmb10	0.938432	10.8965	7.21137	2.68883	0.475393
Psmb10	1.0829	25.3032	13.0465	2.68883	0.201478
Plk3	0.932	8.57598	7.01568	2.87892	0.664222
Plk3	1.07219	22.6986	14.7582	2.87892	0.379941
Serpina1e	1.00254	26.3012	21.3257	1.93867	0.374162
Serpina1e	0.987295	8.10397	1.16852	1.93867	0.362423
Sardh	1.02412	27.5545	11.9972	2.5025	0.289675
Sardh	1.08777	10.5386	6.88508	2.5025	0.130055
Pah	0.578808	8	4	1.63175	0.192303
Pah	1.42683	8	1.95641e-17	1.63175	0.00352307
Pah	1.90072	17.3688	16.7365	1.63175	0.00368542
Fads1	0.967108	10.9634	6.8838	2.15242	0.330957
Fads1	0.897079	28.6106	8.28871	2.15242	0.427139
Itm2b	1.00903	13.0433	5.0449	1.94308	0.147368
Itm2b	1.03967	8	4	1.94308	0.0726678
Nop9	1.03581	10.6292	7.1779	2.27258	0.143799
Nop9	1.08468	25.0841	15.6461	2.27258	0.0660311
Cluh	0.911906	10.132	7.46885	2.51492	0.320114
Cluh	4.25193	21.9438	13.2592	2.51492	0.398404
Mul1	1.03784	11.1746	7.02425	2.39525	0.251699
Mul1	0.978899	20.0601	11.9396	2.39525	0.0767275
Scaf1	1.04795	10.6849	7.29775	2.73183	0.268059
Scaf1	1.13834	25.8948	9.83566	2.73183	0.191729
Nat9	0.877972	10.6073	6.77027	2.68992	0.98077
Nat9	1.1714	24.6619	12.6858	2.68992	0.10106
Sirt3	0.983754	11.8259	6.19129	2.1985	0.277243
Sirt3	0.971586	26.1191	11.6773	2.1985	0.124525
Gapdh	0.732358	9.80986	6.99135	2.45958	1.07187
Gapdh	1.17519	23.4604	13.6141	2.45958	0.117292
Kin	0.867977	13.1192	4.89545	1.845	0.387183
Kin	1.12242	21.6924	3.1333	1.845	0.0805613
Slc25a23	0.986049	28.0485	11.3419	2.2865	0.307588
Slc25a23	1.1055	10.7962	6.81186	2.2865	0.0961861
Gm44805	1.06877	10.3048	5.16213	2.39892	0.148369
Gm44805	1.14308	26.5245	14.642	2.39892	0.10981
Nfe2l1	0.760344	10.3137	7.4653	2.75617	0.904771
Nfe2l1	1.78374	25.5296	13.8807	2.75617	0.12155
Lpin2	1.01056	11.9064	7.32808	1.737	0.156038
Lpin2	0.889326	24.631	7.77137	1.737	0.268059
Zfp768	0.952047	23.7057	10.3458	2.83133	0.612546
Zfp768	1.12234	11.4463	6.17691	2.83133	0.120101
Romo1	0.830237	14.3984	4.71717	2.01208	0.978393
Romo1	0.87169	9.54433	9.19808	2.01208	0.472744
Gabarapl1	1.03255	24.1223	0.966778	1.8965	0.241515
Gabarapl1	1.02861	11.5686	4.79257	1.8965	0.156272
Rfxank	1.0943	26.5963	11.1349	2.51458	0.189414
Rfxank	1.16082	10.7576	7.57136	2.51458	0.17776
Slc25a1	0.847549	10.8602	6.47122	2.77808	0.965909
Slc25a1	1.87718	14.8519	11.0563	2.77808	0.00560418
Kri1	0.966058	10.5378	7.41886	2.41608	0.290418
Kri1	1.08002	24.4278	11.4939	2.41608	0.114031
Slc9a3r1	0.790404	10.0111	7.0112	2.49258	0.514718
Slc9a3r1	1.20384	25.2835	11.602	2.49258	0.252503
Got1	1.00861	13.6627	2.98282	2.08058	0.25676
Got1	0.974192	23.6991	13.2641	2.08058	0.370505
H2-D1	1.01725	19.9044	14.3948	2.42292	0.206457
H2-D1	1.05208	10.6888	7.68287	2.42292	0.256971
Acaa2	0.817496	23.7574	9.48169	1.88392	0.438758
Acaa2	1.14123	13.3115	4.73068	1.88392	0.0784239
Spatc1l	0.825578	10.7598	6.72598	1.96092	0.842381
Spatc1l	1.25741	8	4	1.96092	0.0051288
Zbtb39	0.963905	10.4994	7.18781	2.68925	0.432058
Zbtb39	1.54674	25.0973	9.61981	2.68925	0.0836178
Tubgcp6	0.750917	28.6805	7.53189	2.36067	0.631916
Tubgcp6	1.10158	9.79009	8.97874	2.36067	0.212592
Atp5a1	0.692215	16.7565	10.2139	2.05575	1.24691
Atp5a1	0.867402	8	4	2.05575	0.0290984
Prpf8	1.07784	24.4239	12.4516	2.4095	0.126061
Prpf8	1.04834	11.9977	3.72545	2.4095	0.0527828
Mat2a	1.03722	9.65494	3.74312	1.81892	0.183939
Mat2a	1.39797	16.5774	1.1102	1.81892	0.0698354
Snx22	1.47213	21.5004	21.1318	2.41717	0.0407069
Snx22	1.34522	9.30106	4.88497	2.41717	0.00856872
Flad1	1.03875	24.3966	12.565	2.41317	0.14618
Flad1	1.07854	10.41	4.0568	2.41317	0.0221176
Rack1	0.96247	10.8784	7.83914	2.07225	0.311412
Rack1	1.15857	30.3295	19.9628	2.07225	0.146597
Slco1b2	0.841031	8	4	1.37598	0.148803
Slco1b2	2.81584	18.4224	18.2686	1.37598	0.416568
Slco1b2	2.53668	8	1.32783e-16	1.37598	0.100404
Fam166a	1.22939	11.5997	6.25154	2.3705	0.067801
Fam166a	1.74152	8	4	2.3705	0.000443367
Tnfrsf1a	1.04837	11.3098	5.47966	2.63083	0.204912
Tnfrsf1a	1.11181	24.4392	13.6297	2.63083	0.0947135
Nfic	1.01945	10.5957	6.95268	2.96367	0.357457
Nfic	1.13133	25.0078	11.838	2.96367	0.325647
Grpel1	0.759379	8	4	2.00175	0.28429
Grpel1	1.11625	17.2508	8.73123	2.00175	0.0995734
Zbtb5	0.523204	8	3.81893e-17	1.92508	0.400901
Zbtb5	0.615147	12.3384	5.81681	1.92508	0.506832
Zbtb5	1.29168	8	4	1.92508	0.0106845
Tfr2	0.961854	45.157	7.13983	2.37367	0.157896
Tfr2	1.16953	10.1508	6.90198	2.37367	0.0654267
Gc	1.14477	27.8662	24.6517	1.42788	0.0711075
Gc	1.4007	10.8847	3.46049	1.42788	0.0337943
Slc25a39	1.05906	10.5895	7.61491	2.92017	0.352318
Slc25a39	1.18293	25.1828	13.2648	2.92017	0.0184374
Prdx1	1.44271	9.77867	3.34861	1.7705	0.0823237
Slc19a2	0.942935	24.8263	24.6593	1.76175	0.219716
Slc19a2	0.437393	8	4	1.76175	0.327794
Socs3	1.00961	11.3169	5.21868	2.93958	0.498054
Socs3	1.08804	21.2082	16.6861	2.93958	0.375652
Dusp6	0.67181	13.4038	6.11855	2.17025	1.42028
Dusp6	9.25932	8	1.60737e-15	2.17025	0.000163906
Serpina3m	0.980656	20.5849	8.54571	1.927	0.243682
Serpina3m	0.852628	10.3972	9.03517	1.927	0.00963114
Tmem106a	1.08891	27.0898	8.95507	2.2095	0.0903059
Tmem106a	1.14505	11.7576	4.75496	2.2095	0.11132
Safb	0.955099	10.2088	8.71273	2.36192	0.20311
Safb	0.919091	28.2838	10.3371	2.36192	0.31828
Elob	0.992325	9.33157	7.91891	1.981	0.282009
Elob	0.925605	19.3881	9.22292	1.981	0.240933
Hacl1	0.975938	26.5769	18.6574	1.78358	0.145073
Hacl1	1.11425	11.18	8.95914	1.78358	0.0310405
Egfr	0.971801	10.1643	3.2219	1.73383	0.685888
Egfr	0.510392	8	8	1.73383	1.16444
Rela	1.03678	10.5067	7.21051	2.72	0.167175
Rela	1.09192	22.1747	15.4914	2.72	0.119171
Bcl6	0.947846	11.3172	5.93402	2.08717	0.394963
Bcl6	1.24081	15.86	10.4486	2.08717	0.022144
Repin1	0.624764	35.3684	9.87494	2.58967	3.283
Repin1	0.51922	8	8	2.58967	1.3078
Repin1	3.37019	8	0	2.58967	0.00579773
Aox3	0.715797	13.6079	4.3903	1.83883	0.619195
Aox3	1.37803	28.1859	21.3971	1.83883	0.0292825
Clk3	0.976411	11.0125	6.53283	2.37358	0.370155
Clk3	0.771889	31.3901	7.78346	2.37358	0.438835
Zfp629	0.978013	26.8023	8.47793	2.61908	0.265227
Zfp629	1.18345	10.949	5.77246	2.61908	0.0268397
Ppp1r35	0.891889	10.9747	6.93255	2.92067	1.49081
Usf2	0.96269	10.8433	6.70585	2.34867	0.438017
Usf2	0.751204	17.6843	15.0768	2.34867	0.860253
Pdp2	0.846864	10.6007	5.86608	2.17358	0.343529
Chmp2a	0.668677	8	2.30234e-17	2.20108	0.483605
Chmp2a	1.05008	11.8086	1.77646	2.20108	0.143393
Chmp2a	29.148	8	8	2.20108	0.237393
Kng1	1.05217	10.3765	9.22053	1.65167	0.0596474
Kng1	1.22489	23.3313	2.21201	1.65167	0.0528417
Cyp3a25	1.01836	8	4	1.40795	0.185792
Cyp3a25	0.805855	8	4	1.40795	0.355062
Cyp3a25	1.14278	23.0359	2.32535	1.40795	0.157844
Tubb5	0.891148	10.2893	6.80684	2.69792	0.735743
Tubb5	1.05698	21.1879	14.4092	2.69792	0.104567
Acox2	0.814306	21.4872	14.7238	1.88992	0.355979
Acox2	0.86473	8	4	1.88992	0.11703
Hist1h4d	1.00285	19.1059	1.03941	2.27517	0.371915
Hist1h4d	0.992365	9.93079	8.25285	2.27517	0.477937
Mxd3	0.777835	11.1705	7.55867	2.68917	1.29573
Mxd3	20.0811	8	8	2.68917	0.263974
Epha2	1.05103	28.2048	11.9949	2.75217	0.241327
Epha2	1.2734	10.079	8.06116	2.75217	0.0187925
Zkscan1	0.774007	14.3801	4.58622	1.80408	0.30306
Zkscan1	1.53122	18.3399	12.5011	1.80408	0.00405927
Lingo4	0.960239	10.7455	7.86948	2.35883	0.408203
Lingo4	1.06669	24.7168	12.2049	2.35883	0.580468
Ndufb9	1.07354	22.8503	11.1177	2.17742	0.207658
Ndufb9	1.2426	12.3616	4.39894	2.17742	0.121603
Gm3336	0.787741	40.9563	9.22491	2.46767	0.992464
Gm3336	1.34228	9.81321	8.8203	2.46767	0.148439
Arl6ip4	1.20502	9.02179	5.74173	2.96242	0.0935178
Arl6ip4	1.38071	27.8432	11.8808	2.96242	0.0113169
Mcl1	1.03829	14.1732	1.73565	2.05058	0.349271
Mcl1	1.02162	8	9.54182e-17	2.05058	0.091215
Pbld1	0.816442	29.7303	9.34485	2.19925	0.578382
Pbld1	1.08978	10.5834	7.70631	2.19925	0.0572898
Toe1	0.725917	26.7286	7.91678	2.17192	1.04841
Toe1	1.08559	10.7231	8.44561	2.17192	0.249399
Dnase1l2	0.971824	10.6038	7.2832	2.65325	0.556434
Dnase1l2	0.884688	19.4012	9.34364	2.65325	0.383183
Nr0b2	1.04449	27.3169	6.13227	2.23767	0.260174
Nr0b2	0.863381	10.1545	7.75418	2.23767	0.728008
Btbd6	0.761879	10.2123	7.99683	2.44708	1.41724
Btbd6	1.14364	15.9517	7.09162	2.44708	0.140391
Zfp445	1.00226	9.52528	3.07726	1.66658	0.169477
Zfp445	3.35394	15.9064	1.71821	1.66658	0.107949
Wbp1l	1.01526	11.3105	6.263	2.3935	0.169974
Wbp1l	1.10024	24.0446	14.1902	2.3935	0.138188
Zbtb7a	0.995132	29.9874	9.88721	2.98442	0.559289
Zbtb7a	1.24684	10.2851	8.4592	2.98442	0.332391
Gnb2	0.529321	10.0051	6.92738	2.83742	3.82118
Gnb2	2.6507	8	0	2.83742	0.000660517
Coro1b	1.02919	27.1282	10.5733	2.89758	0.284717
Coro1b	1.09282	10.5226	7.60284	2.89758	0.277562
Inpp5e	0.932889	29.6443	10.3782	2.37817	0.368144
Inpp5e	1.23348	9.04334	3.1163	2.37817	0.0527737
Pklr	1.10147	24.8961	9.58211	2.43975	0.235155
Pklr	1.23222	11.7706	7.86787	2.43975	0.0322754
Mepce	1.04557	10.21	6.29315	2.6115	0.441085
Mepce	2.87367	8	8	2.6115	0.000558295
Ifrd2	1.01329	12.0447	4.64491	2.77042	0.441736
Ifrd2	1.13296	23.5542	13.3426	2.77042	0.160836
Map2k2	0.866164	10.0596	7.4182	2.67608	0.390088
Map2k2	1.3041	23.3746	12.1971	2.67608	0.184991
Ak2	1.02728	11.8453	5.90049	2.11842	0.137205
Ak2	1.1675	25.6848	10.4158	2.11842	0.0939208
Avpi1	1.00312	8	1.3487e-16	2.28408	0.0739239
Avpi1	0.909356	10.5116	6.94471	2.28408	0.601219
Cish	1.04789	24.812	8.47108	2.08233	0.429385
Cish	0.950692	11.4198	10.8778	2.08233	0.0861388
Cbs	1.01863	10.9631	6.27527	2.49125	0.235069
Cbs	0.839212	21.5498	17.7983	2.49125	1.33162
Msrb1	0.959624	22.956	13.7264	2.31783	0.335254
Msrb1	1.03015	11.8769	5.43355	2.31783	0.179199
Atp2a2	1.38597	9.775	3.50026	2.026	0.039096
Zbtb7b	1.03305	28.5744	12.4132	2.706	0.28271
Zbtb7b	1.16189	10.6246	7.10169	2.706	0.121838
Aldoa	0.951397	10.4213	7.39367	2.71525	0.727492
Aldoa	1.09073	26.2935	9.00778	2.71525	0.479901
Clk1	0.948914	9.85763	1.75872	1.71608	0.29221
Clk1	4.09425	8	4	1.71608	0.0322055
Plin4	0.916517	21.7037	13.2621	2.52425	0.464829
Plin4	0.188457	13.5335	10.4306	2.52425	3.27288
Arhgef19	1.07649	24.3978	14.5324	2.76267	0.243957
Arhgef19	1.12875	11.0561	3.70633	2.76267	0.0779844
Lrrc14	0.967327	23.4008	15.5858	2.81208	0.630284
Lrrc14	1.03518	10.2076	7.08684	2.81208	0.115165
B2m	1.07254	17.6889	16.5199	2.06367	0.137594
B2m	1.14107	8	8	2.06367	0.0815782
B2m	4.73677	8	4	2.06367	0.251189
Six1	1.36988	10.8726	4.79124	2.99242	0.121816
Six1	1.36976	32.5686	31.308	2.99242	0.0791782
Rbm4b	0.712864	8	4	1.75758	0.179368
Rbm4b	1.16256	13.4477	3.71526	1.75758	0.0763304
Itih2	0.940818	14.0782	3.35185	1.68192	0.282238
Itih2	1.20091	27.9757	22.1736	1.68192	0.0669715
Serpind1	1.24472	13.4684	2.47707	1.783	0.0209996
Serpind1	1.64511	8.86796	5.55038	1.783	0.00828198
Fkbp4	0.884029	18.7852	13.5551	2.33608	0.626015
Fkbp4	1.55552	8	1.29887e-17	2.33608	0.0185378
Mrpl38	1.02252	9.58362	8.52865	2.6845	0.294005
Mrpl38	1.17253	25.8205	9.87473	2.6845	0.426066
Surf4	1.01436	11.0874	6.5458	2.18575	0.0891406
Surf4	1.06257	26.3997	6.58538	2.18575	0.0410209
Brap	0.995273	11.7594	5.77999	2.18175	0.313287
Brap	1.06333	8	4	2.18175	0.0627367
Atxn7l3	0.926725	9.7533	7.99266	2.82475	0.343029
Atxn7l3	1.12406	22.997	13.2726	2.82475	0.278106
Car15	0.92928	30.1757	11.9885	2.35883	0.450173
Car15	1.10884	10.7881	0.862864	2.35883	0.154127
Gstp1	0.884945	9.85516	7.14999	1.839	0.714291
Gstp1	1.16448	22.4831	14.4551	1.839	0.144683
Nol7	0.718868	14.3948	2.5711	1.69633	0.481559
Nol7	7.32225	8	4	1.69633	0.00216445
Khnyn	0.844615	19.1586	5.6616	2.00992	0.476584
Khnyn	1.13579	10.4857	6.57933	2.00992	0.0482781
Retsat	0.984202	33.4746	10.4901	2.20042	0.349782
Retsat	1.12975	10.301	6.37155	2.20042	0.0197563
Sf1	0.958659	18.7114	12.3572	2.25142	0.201342
Sf1	0.913105	10.696	5.00613	2.25142	0.122053
Sik1	0.866846	9.73939	7.33226	2.77083	1.19355
Sik1	1.08154	23.6238	13.7667	2.77083	0.468893
Car14	1.01299	11.3492	5.27033	2.28967	0.126326
Car14	0.919279	28.4001	11.5831	2.28967	0.380186
Rnf123	1.06264	10.356	8.39868	2.5345	0.196662
Rnf123	1.18686	23.8572	11.9562	2.5345	0.124935
Zfp408	1.00313	20.1319	16.3158	2.43383	0.288126
Zfp408	1.06794	11.6833	4.08226	2.43383	0.155508
Clpx	0.921054	24.8436	19.5877	1.86492	0.279972
Clpx	1.04813	11.6252	9.25335	1.86492	0.0787524
Ldha	0.741183	9.4999	8.17976	2.11967	0.464913
Ldha	3.24511	8	0	2.11967	0.0003104
Fam89b	0.714608	10.0755	6.68805	2.64692	2.33823
Fam89b	2.03205	16.2282	11.8036	2.64692	0.165531
Hexim1	0.901554	11.8287	6.46105	2.1525	0.420911
Hexim1	0.795354	8	4	2.1525	0.436006
Pcdh1	0.648106	21.1777	5.25905	2.33442	0.439846
Pcdh1	1.12067	10.6925	7.39585	2.33442	0.101322
Mcts2	0.898768	8.93278	5.83835	1.88817	0.27814
Mcts2	1.34856	28.5116	6.16785	1.88817	0.0708287
2410015M20Rik	0.738317	10.9948	7.71747	2.25067	0.858228
2410015M20Rik	1.9183	20.4395	14.1354	2.25067	0.0195209
Tbc1d17	1.02383	10.4396	7.41033	2.5455	0.495728
Tbc1d17	0.833998	27.5791	6.33254	2.5455	0.760158
Miga2	0.927838	32.2396	10.168	2.606	0.570464
Miga2	1.19895	10.1582	7.79031	2.606	0.0810561
Tgoln1	0.784039	13.6385	3.76223	1.67383	0.470211
Tgoln1	1.22609	19.6148	8.95038	1.67383	0.0304707
Tkfc	1.04907	26.6465	9.91281	2.31967	0.214255
Tkfc	1.0465	11.1294	6.5509	2.31967	0.122638
Pxmp4	1.08528	23.2753	19.3396	2.20175	0.148105
Pxmp4	1.06754	10.5624	4.93999	2.20175	0.0794203
Rarres2	0.995627	10.5777	6.73452	2.3885	0.414255
Rarres2	0.84228	28.7012	8.92898	2.3885	0.987402
Masp2	0.830974	23.1498	9.58824	2.52683	0.879961
Masp2	1.31685	12.8526	9.68267	2.52683	0.00955673
Ggcx	0.948759	12.731	3.11902	2.18	0.292645
Ggcx	0.949619	24.2028	11.3159	2.18	0.191416
Rpl31	0.743668	17.6057	17.3731	1.91675	0.67394
Rpl31	0.860495	8	4	1.91675	0.0824072
Pik3r1	1.07333	18.1946	14.5807	1.86267	0.088212
Pik3r1	1.30988	12.1046	7.62169	1.86267	0.0168525
Por	1.0387	25.8591	9.40279	2.40483	0.320873
Por	0.905735	10.4692	7.50152	2.40483	0.34486
Fbxl22	1.09241	18.7841	18.5645	2.23542	0.274901
Fbxl22	1.10754	10.8975	7.96725	2.23542	0.166072
Fam83h	1.00816	10.3416	7.02939	2.82867	0.780594
Fam83h	2.06275	8	8	2.82867	0.012645
Mettl23	1.44359	9.7095	3.69104	1.90367	0.0854541
Mettl23	2.78563	8	4	1.90367	0.0109143
Urah	1.00998	21.8007	16.4354	2.04458	0.460205
Urah	0.930627	9.93432	6.80151	2.04458	0.488842
Tmem140	0.974516	11.2017	6.73441	2.23892	0.253974
Tmem140	3.45765	8	0	2.23892	0.0221624
Zfp707	1.00021	11.3389	5.57683	2.42108	0.253063
Zfp707	0.884652	18.8922	15.1033	2.42108	0.536453
Scly	0.785726	10.1655	7.06798	2.15767	0.373656
Scly	0.79439	26.3	16.702	2.15767	0.308661
Coq8a	1.14615	21.8025	20.7632	2.2215	0.106981
Coq8a	1.11907	10.2192	7.03298	2.2215	0.0714909
Gpr182	1.10382	10.9587	5.43904	2.5605	0.184522
Gpr182	1.59537	25.6975	7.49087	2.5605	0.0378001
Rps27	0.999087	22.4636	14.9667	2.30942	0.290089
Rps27	0.901923	10.4318	4.78997	2.30942	0.529578
Abcb6	0.937025	10.6249	7.6855	2.32617	0.570215
Abcb6	1.26243	28.2595	9.74363	2.32617	0.0467826
Vkorc1	1.49642	23.0799	12.375	2.25692	0.367704
Vkorc1	1.35447	10.0724	0.815004	2.25692	0.0846563
Gm867	0.615242	30.4708	10.3805	2.1955	3.12259
Gm867	0.423962	8	8	2.1955	2.19648
Gm867	1.77808	8	8	2.1955	0.000123374
Klf9	1.04913	8	8	1.95742	0.0568391
Klf9	0.813075	27.4306	7.53455	1.95742	0.341123
Klf9	1.5432	8	4	1.95742	0.00356652
Spag8	0.814068	10.8942	7.4204	2.33083	1.24872
Tagln	0.720716	11.1409	7.17444	2.26567	0.838135
Tagln	2.47324	8	8	2.26567	0.00150848
Hmgcr	0.879638	9.87546	3.25717	1.75192	0.243551
Hmgcr	1.09885	14.1363	6.96051	1.75192	0.0180744
Sec24c	0.970182	24.0765	12.7114	2.03625	0.107964
Sec24c	0.790626	9.06661	6.03054	2.03625	0.235072
Alad	0.93142	31.6501	11.1741	2.29533	0.423787
Alad	0.938889	10.4518	7.20576	2.29533	0.268541
Shroom1	0.923827	27.2376	9.85915	2.37592	0.372142
Shroom1	1.11145	10.5806	6.92428	2.37592	0.108246
Creb3	1.38413	8	4	2.0735	0.016182
Creb3	1.42048	11.8129	6.37954	2.0735	0.0188999
Dazap1	1.05057	10.7063	6.71486	2.61042	0.275817
Dazap1	1.09008	27.7766	9.42317	2.61042	0.180938
Ftsj3	1.02693	12.3431	4.04831	2.25425	0.232529
Ftsj3	0.936812	19.5091	12.5337	2.25425	0.363396
Rnase4	0.924238	10.5312	6.4416	1.62158	0.229983
Rnase4	0.821161	16.9829	16.6527	1.62158	0.412399
Psmc3ip	0.978273	11.5548	6.12878	2.33883	0.398193
Psmc3ip	1.08697	21.7305	15.9463	2.33883	0.382365
Foxa3	0.950117	8	8	2.1345	0.179391
Foxa3	0.940297	13.6447	1.39137	2.1345	0.279746
Foxa3	3.93802	8	0	2.1345	0.165658
Phb2	1.04263	25.0139	12.8462	2.46442	0.260182
Phb2	1.15218	11.962	3.33634	2.46442	0.0763516
Mfsd2a	0.920535	26.609	10.0108	2.33992	1.15011
Mfsd2a	0.859246	11.2939	8.95999	2.33992	0.484821
Bax	1.0095	25.2972	11.565	2.69917	0.325171
Bax	0.991004	10.5495	7.42771	2.69917	0.304572
Elmo3	0.576997	12.2422	8.28681	2.53508	2.52957
Dnase2b	0.981513	13.0724	3.06731	1.73133	0.26929
Dnase2b	1.89374	8	4	1.73133	0.0260825
Cuta	0.689454	17.7286	10.0098	2.49958	3.14268
Cuta	3.22903	8	8	2.49958	0.0292809
Mtus1	0.93244	8.96468	6.08312	1.97017	0.188242
Mtus1	1.11373	15.4643	1.8195	1.97017	0.0858429
Cct5	0.800947	8	4	1.86308	0.221903
Cct5	1.09277	12.3327	4.93794	1.86308	0.0335789
Fam166b	1.13792	9.82837	8.8213	2.73758	0.384394
Sft2d3	1.0308	21.213	15.8167	1.85517	0.255297
Sft2d3	1.14975	9.58123	5.19212	1.85517	0.128818
Prox1	0.658787	14.8748	1.03844	1.92608	0.450874
Prox1	2.09493	8	4	1.92608	0.0261051
Ppp1r27	0.952173	31.0058	9.97005	3.09875	0.705464
Ppp1r27	1.19163	9.17447	2.0339	3.09875	0.201663
Ces1f	1.05412	16.2313	4.08224	1.55475	0.277917
Ces1f	1.11007	8	4	1.55475	0.0814096
Dnaja1	1.10096	10.0679	2.72151	1.59237	0.167908
Dnaja1	1.60026	16.9338	1.78457	1.59237	0.0237447
Stard5	0.993336	17.518	8.21162	1.95675	0.141958
Stard5	0.952516	9.90618	9.05596	1.95675	0.116671
Setd1b	1.07093	27.0956	8.58954	2.56583	0.204024
Setd1b	1.08443	10.5545	7.47149	2.56583	0.204694
Fbxo6	1.18451	26.1617	16.1673	2.30567	0.0715175
Fbxo6	1.22916	10.872	5.1846	2.30567	0.0328972
C1rl	1.43116	11.6805	5.84309	2.0465	0.00836795
C1rl	1.67866	8	4	2.0465	0.000983879
Ugt1a6b	0.890917	13.2148	4.76748	1.79825	0.210683
Ugt1a6b	1.58112	20.0768	2.10543	1.79825	0.0385586
Ccnl2	0.752309	21.2881	15.0861	2.13533	0.466854
Ccnl2	1.40241	9.58867	8.24998	2.13533	0.00281321
Ltbr	1.09329	26.5715	10.8768	2.41683	0.0986561
Ltbr	1.13635	10.2483	7.66121	2.41683	0.102958
Pea15a	0.789946	31.9359	8.24843	2.134	0.673485
Pea15a	1.13681	10.2587	8.09853	2.134	0.138995
Mrps18b	1.01839	10.4722	5.72181	2.2345	0.290272
Mrps18b	1.1217	14.9806	14.3934	2.2345	0.144244
Crot	0.936923	29.4327	23.1665	1.64317	0.377282
Crot	1.93033	8.83558	2.76468	1.64317	0.0928661
Gtf3a	0.878905	22.1884	7.11161	2.28617	0.477074
Gtf3a	1.22785	11.0098	8.64385	2.28617	0.0186561
Esrra	1.02351	24.1928	13.4231	2.516	0.238854
Esrra	1.07608	11.1339	7.21327	2.516	0.112279
Dido1	1.08812	13.1355	5.58686	1.90517	0.13618
Dido1	1.23547	8	4	1.90517	0.0308747
Ces1d	0.7576	25.099	9.85948	1.64942	0.677303
Ces1d	1.22763	11.1975	11.1344	1.64942	0.0847129
Tjp3	1.07212	27.7303	10.8313	2.87717	0.259434
Tjp3	0.518139	8	0	2.87717	0.653301
Tjp3	3.03355	8	8	2.87717	0.00165531
Stx5a	0.935722	10.762	4.7481	1.88	0.234902
Stx5a	1.1631	16.2618	5.30519	1.88	0.0129197
Adap2	1.05117	24.8984	12.7556	2.35725	0.252468
Adap2	1.12496	12.2349	3.3285	2.35725	0.0757653
Tmem88	0.973653	11.3128	7.8135	2.88933	0.590255
Tmem88	1.32891	22.4311	13.0944	2.88933	0.062348
Ppp1ca	1.07249	11.2917	5.63615	2.65225	0.181435
Ppp1ca	1.12007	16.144	6.43253	2.65225	0.0129467
Kmt2d	0.944361	27.7758	9.26462	2.61233	0.630369
Kmt2d	1.04381	9.95524	8.73719	2.61233	0.392522
Tmem120a	0.95971	26.0388	8.93404	2.55858	0.862453
Tmem120a	0.61674	10.9399	8.66727	2.55858	0.800629
Sec16a	0.913896	11.1098	6.33003	2.13375	0.290474
Sec16a	0.892931	29.7976	7.78635	2.13375	0.158832
Ifitm3	0.556605	9.98253	6.40866	2.43958	4.92421
Ifitm3	0.708075	15.2638	14.78	2.43958	3.03176
AI182371	1.11285	23.5183	1.64748	1.539	0.0888914
AI182371	1.35597	13.3841	2.52043	1.539	0.0336022
Acly	1.01577	24.838	12.6877	2.20942	0.257983
Acly	0.902621	12.6407	3.7421	2.20942	0.285516
Twnk	1.05333	10.157	9.1639	2.4195	0.226703
Twnk	0.867077	36.7802	10.3838	2.4195	0.497269
Tomm6	0.990133	24.0988	14.2907	2.18712	0.713085
Tomm6	1.01669	8	8	2.18712	0.253518
Tomm6	2.54326	8	4	2.18712	0.197156
Camk2n1	0.990472	11.616	3.9959	2.34633	0.392187
Camk2n1	1.04645	24.3243	11.9184	2.34633	0.148917
Eif5	1.09988	29.7517	22.6336	1.81183	0.0709244
Eif5	1.22625	10.3413	1.80673	1.81183	0.0367563
Acsm5	1.04415	12.5549	5.06807	1.65475	0.130581
Mtx1	0.974003	11.5434	4.59224	2.47342	0.370608
Mtx1	0.984959	30.5155	10.6518	2.47342	0.20808
Bcat2	1.11292	23.9246	17.3657	2.23083	0.131429
Bcat2	1.15711	9.90917	4.90676	2.23083	0.0350754
Zfp446	1.08434	23.3654	12.7499	2.03825	0.150554
Zfp446	1.17151	12.1401	5.41685	2.03825	0.0657517
Pnkp	1.05275	10.5939	7.41085	2.63442	0.381581
Pnkp	1.31743	26.8852	17.1974	2.63442	0.0160233
Nsmf	1.31323	23.2672	13.4467	2.72033	0.0582262
Nsmf	1.28496	11.8819	9.41441	2.72033	0.0385442
Naca	0.991006	30.9583	11.6212	2.19117	0.242861
Naca	1.31878	8	4	2.19117	0.0894018
Naca	2.34989	8	8	2.19117	0.0940357
Igf1	1.31375	10.0005	2.57132	1.51867	0.0919875
Igf1	7.79972	8	4	1.51867	0.133018
Ptger1	0.459852	24.4352	13.8905	2.55733	8.79504
Ptger1	2.36482	8	1.53841e-15	2.55733	0.066035
Cpt1a	1.02653	10.4174	7.19197	2.06233	0.19647
Cpt1a	0.869288	28.3149	8.11522	2.06233	0.444099
Fdps	1.02637	8	4	2.19242	0.146075
Fdps	1.16989	22.736	5.66097	2.19242	0.256858
Fdps	2.22019	8	8	2.19242	0.10002
Mrpl24	0.858117	9.53977	6.71071	2.03408	0.560959
Mrpl24	1.05008	17.8196	11.6074	2.03408	0.120327
Wdr82	1.093	10.0931	9.07895	1.85475	0.015091
Wdr82	1.48437	14.7742	2.67367	1.85475	0.0205207
Mtmr11	0.852506	9.55625	7.78671	2.08083	0.331619
Mtmr11	0.651453	33.8023	9.00167	2.08083	0.771932
Caprin1	0.685121	15.8526	2.54658	1.57342	0.747593
Prelid1	0.871406	25.3266	10.5063	2.32025	0.483568
Prelid1	1.18546	10.5452	7.38616	2.32025	0.0818305
Slc27a5	1.05555	10.4464	8.77189	1.84692	0.124603
Slc27a5	0.853634	17.2928	11.5029	1.84692	0.200168
Irf9	0.956265	11.1374	7.24144	2.29875	0.328086
Irf9	1.08282	25.6662	12.052	2.29875	0.178993
Abcd3	0.611508	8	4	1.5605	0.14675
Abcd3	1.96155	8.835	3.20334	1.5605	0.00485659
Chpf2	0.754526	10.868	7.45289	2.46925	0.986324
Chpf2	1.53049	22.1258	15.11	2.46925	0.0308945
5031425E22Rik	0.220284	8	4	1.93433	0.732997
5031425E22Rik	1.09452	8	1.34489e-17	1.93433	0.0772757
5031425E22Rik	1.2031	20.2572	0.668049	1.93433	0.0843185
Pdhb	0.608651	31.446	8.50309	1.87308	0.883986
Pdhb	1.08566	14.6057	4.14067	1.87308	0.0421347
Cxcl12	0.917302	10.9013	6.96339	1.93883	0.44769
Cxcl12	1.07908	21.5901	19.5753	1.93883	0.138599
2310011J03Rik	0.386636	9.61051	6.80591	2.61292	6.81894
2310011J03Rik	1.70584	31.756	1.27347	2.61292	0.012753
Ubtf	0.946311	27.2598	9.72027	2.6745	0.388833
Ubtf	0.917588	10.2032	7.81607	2.6745	0.333949
Lgals9	0.969673	30.2307	14.8706	2.20283	0.177611
Lgals9	0.836911	12.0949	2.11763	2.20283	0.192264
Tmprss6	0.99658	11.3464	5.15039	2.39142	0.298152
Tmprss6	1.10915	23.1118	15.818	2.39142	0.144949
Gstp3	0.941548	14.93	0.555389	2.71192	0.435433
Gstp3	0.340643	8	4.35871e-17	2.71192	0.280601
Gstp3	4.21924	8	4.16479e-14	2.71192	2.22314e-07
Kif1c	1.24235	10.6158	4.44533	2.34417	0.0304886
Kif1c	0.0504237	8	4	2.34417	0.0254105
Lpin1	1.13031	24.4657	9.13656	1.89667	0.29975
Lpin1	1.26589	10.8176	10.2818	1.89667	0.0988842
Per1	1.01428	24.7966	11.6544	2.89983	0.755345
Per1	0.721205	9.45712	7.43234	2.89983	1.78734
Rgs16	0.873804	23.5609	6.64673	2.6925	2.87155
Rgs16	0.944379	10.8413	7.19783	2.6925	1.02542
1810055G02Rik	0.945489	11.2225	7.81656	2.2745	0.473238
1810055G02Rik	1.03462	24.9321	11.257	2.2745	0.234921
Npc1	0.99585	8	4	1.9925	0.112629
Npc1	0.973798	11.6849	5.87665	1.9925	0.293966
Pdia4	0.945477	23.8085	21.5286	2.05433	0.439855
Pdia4	1.01869	9.48483	2.93723	2.05433	0.0134701
Mybbp1a	1.22814	25.83	15.6758	2.4245	0.0565149
Mybbp1a	1.17544	9.69712	4.68295	2.4245	0.00456619
Tm7sf2	0.887226	22.3615	10.0434	2.5565	0.600403
Tm7sf2	1.00889	9.5583	8.88369	2.5565	0.046305
Safb2	1.01982	26.1094	11.4188	2.26742	0.0989728
Safb2	1.04986	11.1	6.76411	2.26742	0.072616
Acnat1	0.953338	12.6017	5.87333	1.45575	0.125429
Acnat1	0.796624	24.0633	19.5595	1.45575	0.461001
Trp53inp2	0.965252	22.8874	16.2872	2.28858	0.301832
Trp53inp2	1.14116	11.5783	4.84364	2.28858	0.0240996
Ppib	0.859166	14.5799	8.11184	2.11883	0.369967
Ppib	0.896981	8	6.39517e-17	2.11883	0.127201
Camta2	0.996031	10.5314	7.3057	2.4465	0.315382
Camta2	1.15758	24.5631	10.9115	2.4465	0.239778
Tk1	0.820642	36.654	8.99854	2.45008	0.854607
Tk1	1.06876	10.5201	7.161	2.45008	0.273777
Agxt	1.00828	11.5407	5.30717	2.132	0.324143
Agxt	1.0831	22.4272	17.0543	2.132	0.145283
Haghl	1.02786	10.0544	6.89257	2.61458	0.205461
Haghl	1.13247	21.303	17.98	2.61458	0.115694
Lrrc45	0.961433	29.9662	8.80462	2.92175	0.526181
Lrrc45	1.05347	10.7647	6.56865	2.92175	0.408746
Cldn34d	1.13108	24.3995	0.546774	1.5788	0.284705
Cldn34d	1.27631	12.2097	7.28305	1.5788	0.0432221
Endog	1.05078	13.9793	11.5219	2.60058	0.274021
Endog	1.24126	25.0731	11.2008	2.60058	0.138861
Apoc4	1.13829	23.0358	12.676	2.28183	0.17273
Apoc4	1.20061	12.6935	3.13506	2.28183	0.0289202
Gba	1.05924	9.83569	7.7845	2.45408	0.122191
Gba	1.07054	24.1556	12.9188	2.45408	0.0906534
Eci1	0.969129	9.76396	7.83532	2.23908	0.136101
Eci1	1.18645	24.3307	12.0521	2.23908	0.131377
Tubb4b	0.858355	10.2087	6.81347	2.18108	0.870266
Tubb4b	1.12721	24.8636	17.7298	2.18108	0.0697509
Fam160b1	0.950934	9.91395	8.38244	2.02858	0.20854
Fam160b1	0.65696	23.3102	7.37256	2.02858	0.57667
Trim47	0.912543	10.3958	7.48048	2.76417	0.864468
Trim47	1.66444	30.352	12.5612	2.76417	0.10877
Slc25a11	0.954818	10.6038	7.62009	2.54808	0.497905
Slc25a11	1.39593	17.8688	4.10573	2.54808	0.0405028
Ugt2b1	0.859904	28.8252	22.0949	0.950875	0.557744
Ugt2b1	1.11095	10.0434	4.1514	0.950875	0.35604
Lpcat3	1.10148	10.6416	5.66432	2.0285	0.0903839
Lpcat3	1.16665	28.2099	13.6922	2.0285	0.082712
Tpt1	0.806542	27.6417	17.8182	1.86475	0.377157
Tpt1	1.18513	9.75125	4.3542	1.86475	0.220467
Pnpla2	1.0209	10.5425	6.63073	2.69592	0.43908
Pnpla2	1.11281	23.682	16.2602	2.69592	0.182174
Serping1	0.817345	9.84754	7.44373	2.01308	0.572338
Prdx6	0.459749	12.0167	5.0763	1.73008	0.566471
Prdx6	1.27125	15.2116	13.5434	1.73008	0.0864853
Inhbc	0.919416	24.1276	12.0584	2.05733	0.180198
Inhbc	0.916949	10.5538	8.12123	2.05733	0.15634
Hs6st1	0.958432	28.5653	8.14361	2.2185	0.270625
Hs6st1	1.28198	10.1732	8.1524	2.2185	0.0541425
Pygl	0.928377	9.24765	3.62631	1.953	0.123977
Pygl	1.07161	17.9922	10.6398	1.953	0.0761296
Tmem161a	0.992957	34.1338	9.25526	2.33283	0.157858
Tmem161a	1.07673	10.3265	7.93224	2.33283	0.296776
Idua	0.783545	21.2076	9.13317	1.97683	0.272677
Idua	1.11679	11.0801	7.99811	1.97683	0.0370366
Dazap2	1.12394	13.9733	0.0644228	2.11417	0.108833
Dazap2	1.40166	8	4	2.11417	0.0102332
Car5a	0.961699	27.0667	10.6426	2.21342	0.347786
Car5a	1.08923	10.3737	6.49956	2.21342	0.0703945
Slc39a14	1.23392	8	2.124e-17	2.0135	0.143857
Slc39a14	1.19258	16.3588	1.81614	2.0135	0.0121019
3110002H16Rik	1.12791	10.2044	8.10925	1.98467	0.0983229
Dhrs3	1.06917	11.4184	3.93892	2.021	0.17027
Dhrs3	1.40922	22.4366	18.2662	2.021	0.190285
Tnfaip8l2	1.09952	9.47349	8.06296	2.43492	0.149237
Tnfaip8l2	1.86483	27.4299	17.8326	2.43492	0.0441687
Pex16	1.00793	10.8315	7.16976	2.51725	0.335561
Pex16	1.0163	24.9851	11.6533	2.51725	0.179068
Hnf1a	1.07482	24.3507	15.3303	2.38575	0.126486
Hnf1a	1.08294	10.2791	7.25859	2.38575	0.103562
Lrrc3	5.47598	21.5554	14.0979	2.23592	0.265696
Lrrc3	2.18063	8	4	2.23592	0.0170775
Nit2	1.02017	12.8643	2.87711	1.65575	0.394367
Nit2	1.08888	8	4	1.65575	0.0120999
Per2	0.994777	25.1018	11.8715	2.33433	0.535892
Per2	1.13945	13.1141	0.806929	2.33433	0.0470344
Srr	0.946519	8	4	1.96942	0.0481625
Srr	1.22556	11.0199	10.8375	1.96942	0.076047
Ntn3	1.02249	10.8991	7.59425	2.42883	0.256348
Ntn3	1.07872	23.8418	13.9454	2.42883	0.263582
Sec24a	0.915306	21.9921	13.4733	1.79067	0.0919182
Sec24a	1.22717	11.7092	7.37222	1.79067	0.0162124
Dgat1	1.08969	20.3255	13.5195	2.37533	0.17548
Dgat1	1.75809	13.234	2.85886	2.37533	0.00870452
Gulo	0.958244	9.53008	0.180905	2.10425	0.179165
Gulo	0.857982	26.405	8.58676	2.10425	0.290419
Ech1	1.09299	10.4561	6.75954	2.383	0.253989
Ech1	0.444717	8	4	2.383	0.169977
Gdf15	0.80952	8	8	2.76625	0.768647
Gdf15	1.1001	11.3672	5.09457	2.76625	0.390616
C1qbp	0.836066	10.3042	8.6922	2.07675	0.313398
C1qbp	1.52545	23.8894	10.9718	2.07675	0.134837
Nr1h3	1.02033	10.8934	7.39261	2.18433	0.216026
Nr1h3	1.0935	23.1468	14.0239	2.18433	0.106558
Mavs	0.971228	25.3869	10.2305	2.2075	0.254415
Mavs	1.12318	12.3567	4.31028	2.2075	0.0747976
Hal	0.992091	12.2852	3.75847	1.85992	0.110714
Hal	1.97862	8	4	1.85992	0.064141
Fzd7	0.802289	10.1035	5.42869	2.16958	0.247469
Fzd7	2.52277	19.0996	9.80732	2.16958	0.00304778
Rpl3	1.21437	10.3779	6.04414	1.99158	0.0751844
Rpl3	1.37814	16.7475	9.63278	1.99158	0.0946922
Lyl1	1.05009	10.6059	6.53166	2.83167	0.277148
Lyl1	1.1922	22.1704	18.176	2.83167	0.111673
Gfer	0.981335	17.9337	14.5086	2.37617	0.262508
Gfer	1.15855	10.6321	10.1092	2.37617	0.00356264
Adk	1.36602	12.4235	4.40751	1.55367	0.0318909
Adk	1.45317	8	4	1.55367	0.0190532
Rpl27a	0.972703	13.1483	3.93271	1.8645	0.23537
Rpl27a	0.962527	8	4	1.8645	0.0293093
Sox15	0.928182	25.9232	9.24781	2.85458	1.4491
Sox15	0.884067	9.82187	9.39164	2.85458	0.715141
Fastk	0.452385	8	0	2.53217	1.79585
Psme2	0.998671	16.5059	13.6104	2.20992	0.286722
Psme2	1.26993	9.39434	8.152	2.20992	0.110778
Cnbp	1.12149	16.3323	1.83208	1.65858	0.109385
Cnbp	1.98223	8	4	1.65858	0.00755333
Cnbp	1.49058	8	1.76937e-15	1.65858	0.000889737
Pabpn1	0.470584	10.1649	7.12808	2.1785	3.31871
Pabpn1	4.93622	8	8	2.1785	0.0024066
Slc25a44	1.03283	16.4721	16.1372	2.312	0.0215907
Slc25a44	0.914525	10.215	3.40689	2.312	0.0326349
Gatc	0.679545	10.5065	6.47571	1.9555	1.68435
Gatc	0.729194	16.7268	15.6923	1.9555	1.34857
Bcl3	0.870262	8	1.71189e-17	2.41983	0.337012
Bcl3	1.49421	11.1493	3.61827	2.41983	0.213288
Fezf1	1.38697	15.0425	0.138368	2.76675	0.0474754
Fezf1	3.6932	8	0	2.76675	0.0596628
Gpld1	0.929523	26.6108	13.7501	1.77625	0.166949
Gpld1	1.1128	12.1127	5.78895	1.77625	0.0782481
Gltpd2	0.861814	9.72668	5.98081	2.4925	0.337233
Gltpd2	1.11019	21.6015	16.4893	2.4925	0.228559
Baat	0.443617	21.1825	1.49305	1.46492	1.24865
Baat	46.6771	8	4	1.46492	0.00669771
Rcl1	1.02229	12.5606	2.87671	1.88125	0.0947519
Rcl1	0.836214	24.2712	8.25784	1.88125	0.256155
Derl2	1.05617	13.1053	2.72502	1.76367	0.326966
Derl2	4.40864	15.989	15.4301	1.76367	0.278584
Slc26a10	1.0819	25.4373	10.6193	2.44967	0.280297
Slc26a10	1.05601	9.67243	8.98986	2.44967	0.0916879
Rom1	0.872364	9.37236	0.34776	2.51758	0.579649
Rom1	1.24163	21.8921	6.6252	2.51758	0.0304255
Klkb1	0.652497	12.2481	3.41439	1.4635	0.657684
Aars	0.503517	20.3709	15.0905	2.31458	1.21159
Aars	3.3566	8	8	2.31458	0.00253073
H3f3b	0.991786	18.0009	14.8545	2.08008	0.144062
H3f3b	0.933241	11.3699	8.75934	2.08008	0.520549
Leng9	0.920354	27.667	8.4275	2.335	0.721409
Leng9	1.07269	10.3211	8.39067	2.335	0.441172
Acsm1	1.16694	32.0132	23.3271	1.56583	0.0484281
Acsm1	1.56901	12.3499	8.96773	1.56583	0.00498114
Ppan	1.02771	24.4796	11.3704	2.82808	0.395876
Ppan	0.892491	8.9809	7.96196	2.82808	0.520162
Agmat	1.04021	28.918	8.9161	2.3205	0.238749
Agmat	1.22719	11.0642	6.65604	2.3205	0.169667
Sod1	0.759084	12.6136	2.74922	1.76925	0.676192
Sod1	9.01592	8	4	1.76925	0.000960716
Hspa9	1.0165	31.3748	21.9291	1.78392	0.195708
Hspa9	1.30047	10.0818	3.25615	1.78392	0.0781505
Sar1b	0.499976	8	4	1.86108	0.315536
Sar1b	1.07421	15.2667	14.3357	1.86108	0.0773574
Atxn2	1.03248	13.03	3.47903	1.92692	0.144471
Atxn2	0.846865	23.5209	11.2381	1.92692	0.19457
Dhdh	0.980282	10.2282	8.02098	2.08842	0.229646
Dhdh	0.871598	30.4616	10.3394	2.08842	0.488028
Tmem265	0.996679	17.6667	14.1715	1.92592	0.0292859
Tmem265	0.927455	11.0529	6.21198	1.92592	0.17386
Vamp8	0.872958	26.3491	10.3959	2.40533	0.625396
Vamp8	1.09373	12.7808	2.06981	2.40533	0.111824
Tsc22d3	1.02844	23.9474	14.2008	1.552	0.315781
Tsc22d3	1.03866	11.8866	7.39788	1.552	0.132585
Noxa1	0.929494	10.736	6.39197	2.18	0.236566
Noxa1	1.1604	13.8924	13.1996	2.18	0.0300286
Pex19	0.888222	36.3245	10.1035	1.9835	0.603938
Pex19	1.30766	9.46709	2.18638	1.9835	0.00413734
U2af1	1.00002	9.73673	4.9974	2.1775	0.235783
U2af1	1.04904	23.6668	16.3229	2.1775	0.208115
Ugt1a9	0.899277	13.5	4.42359	1.74425	0.192957
Ugt1a9	1.54661	20.7695	5.30114	1.74425	0.00705332
Fam212a	0.727577	8	8	2.63308	0.660407
Fam212a	1.15928	27.8653	11.0588	2.63308	0.523727
Ormdl2	1.04724	23.1892	1.03719	1.75008	0.125075
Ormdl2	1.1159	9.95488	4.51575	1.75008	0.0972893
Hspb9	1.00052	10.9825	7.07784	2.98517	0.543897
Hspb9	1.64442	25.7887	23.7429	2.98517	0.0266344
Bhmt2	1.0034	21.7396	12.3418	1.88708	0.194703
Bhmt2	3.18888	8	4	1.88708	0.272064
Bhmt2	1.12677	8	4	1.88708	0.00898731
Plekhg6	0.825887	10.2026	7.0517	2.338	0.685042
Plekhg6	3.41811	8	1.53714e-16	2.338	0.00528714
Trim25	1.04166	10.8908	7.63994	2.21342	0.156177
Trim25	1.07913	20.8189	12.7654	2.21342	0.0344205
Tef	0.992001	25.8922	9.2909	2.1605	0.320938
Tef	0.972209	11.5365	5.95892	2.1605	0.129456
Srpr	0.913365	12.8477	0.562815	1.92367	0.408477
Srpr	0.458828	31.0188	9.16142	1.92367	1.78128
Fus	0.967834	20.7542	17.3812	1.934	0.0623634
Fus	1.18432	9.77415	4.33812	1.934	0.0654544
Mapk8ip1	1.01115	9.6715	8.31486	2.50867	0.342892
Mapk8ip1	1.37728	24.649	10.568	2.50867	0.376696
Zfp467	0.692914	37.9468	9.37218	2.28158	2.09386
Zfp467	1.09362	10.0922	8.21854	2.28158	0.329873
Timm13	0.779387	22.3586	8.45487	2.40625	0.938416
Timm13	1.03697	10.5319	1.73193	2.40625	0.0822394
Adprm	1.04482	11.3194	10.1799	1.71625	0.0641132
Adprm	0.592241	8	4	1.71625	0.140559
Cks1b	0.765069	16.3724	2.50806	2.1025	1.07358
Cks1b	1.21756	8	4	2.1025	0.015966
Zfp784	1.02836	17.1301	6.50773	1.93267	0.283142
Zfp784	0.935753	9.12317	6.85088	1.93267	0.466465
Rps9	1.01598	20.5216	4.38661	2.09833	0.195491
Rps9	0.949532	9.82467	6.1046	2.09833	0.598517
Zfp687	1.05413	10.524	7.5468	2.3785	0.260724
Zfp687	1.11921	25.4111	12.6285	2.3785	0.168201
Rps15	1.40037	11.027	5.32082	3.18892	0.191627
Pgam2	1.04009	23.0769	10.7058	2.63467	0.865879
Pgam2	0.763673	9.06922	1.11462	2.63467	1.32872
Klf10	1.02923	25.7997	7.25961	2.053	0.184235
Klf10	1.04799	8.48016	4.89292	2.053	0.176637
Cdk9	1.00444	11.6318	4.55671	2.46542	0.315017
Cdk9	1.08895	24.3679	13.4739	2.46542	0.303202
Epha1	1.02673	28.857	9.74904	1.98558	0.091879
Epha1	1.45386	10.932	6.4353	1.98558	0.016172
Arf1	0.901313	17.7597	13.0431	1.91517	0.308154
Arf1	0.898824	12.3628	4.73285	1.91517	0.203907
Fv1	0.960464	8.83344	2.3984	1.75567	0.543547
Fv1	1.32911	17.3526	12.6553	1.75567	0.0329677
4930481A15Rik	0.770877	11.1188	7.17228	2.18875	0.666414
4930481A15Rik	20.6365	8	8	2.18875	0.030338
Dtx3l	0.920099	29.9549	10.8452	1.81583	0.223454
Dtx3l	1.30132	9.56267	0.837889	1.81583	6.03636e-05
Rbm47	1.04969	13.9524	3.81158	1.85842	0.0672023
Rabggtb	0.955125	10.7652	1.64263	1.69375	0.37667
Rabggtb	1.1752	19.1631	10.2873	1.69375	0.0899811
Rps17	0.988554	33.6335	10.389	2.2955	0.348993
Rps17	1.23389	10.9039	6.74005	2.2955	0.115012
Eif4b	0.929643	12.3353	6.7165	1.90108	0.117226
Eif4b	1.28685	8	4	1.90108	0.00920417
Eif4b	1.98686	8	1.41448e-16	1.90108	0.000179703
Gss	0.710999	8	4	1.92733	0.325623
Gss	0.811316	17.3543	12.7888	1.92733	0.224204
Irf1	1.09725	11.2933	4.10536	2.41992	0.150785
Irf1	1.19891	23.4638	17.5265	2.41992	0.0585209
Serpinf1	0.731729	8	4	2.394	0.325908
Serpinf1	1.18914	10.0735	8.21507	2.394	0.132888
Doc2g	0.937083	9.48448	8.48537	2.74633	0.748668
Doc2g	3.22752	45.2995	27.9676	2.74633	1.2127
Plcxd2	1.96719	8	1.07443e-17	1.52167	0.0144786
Plcxd2	3.00542	8	4	1.52167	0.0199055
Plcxd2	3.19407	26.7689	4.66957	1.52167	0.018809
Zfp672	0.92835	8	4	1.8815	0.0977818
Zfp672	0.822331	12.0654	9.3696	1.8815	0.436265
Gzmm	0.795485	27.0643	10.2824	2.33033	0.985717
Gzmm	0.586029	8	8.38187e-17	2.33033	0.89007
Gzmm	2.06907	8	8	2.33033	0.000763535
Oplah	1.0379	26.6029	8.92397	2.586	0.290582
Oplah	1.06836	10.2135	8.40254	2.586	0.412692
Kmo	1.0104	9.38903	3.43276	1.56417	0.0816528
Kmo	1.40299	16.212	14.1523	1.56417	0.0144007
Itga7	0.929988	25.66	11.4247	2.08467	0.286541
Itga7	0.452586	8	0	2.08467	0.325693
Itga7	1.59468	8	0	2.08467	0.000308537
Noxo1	0.96897	27.0758	11.0322	2.61508	0.281471
Noxo1	0.936715	10.3958	7.59136	2.61508	0.410609
Onecut1	1.1722	10.2314	0.890276	1.75	0.0959013
Onecut1	1.44702	25.4462	11.9059	1.75	0.12202
Erp29	1.03724	10.159	7.26607	2.33117	0.0929002
Erp29	0.866989	19.6495	15.087	2.33117	0.263535
Trex1	1.03259	27.3295	12.3912	2.49933	0.404864
Trex1	1.16671	10.8521	8.07878	2.49933	0.292566
Prpsap1	1.03928	25.843	11.2774	2.36483	0.179567
Prpsap1	1.05467	11.5722	3.00019	2.36483	0.119545
Rundc3a	1.02616	24.8038	12.8619	2.58183	0.512594
Rundc3a	0.711303	8	1.17989e-17	2.58183	0.402655
Rundc3a	1.75815	8	8	2.58183	0.0172023
Sebox	0.906721	8	8	2.49333	0.281257
Sebox	0.467448	19.6164	14.7253	2.49333	2.49554
Ccdc166	0.956524	10.7143	7.33055	2.463	0.668392
Ccdc166	1.20891	25.9928	10.7679	2.463	0.117218
Nr2f2	0.598201	8.42348	6.19207	1.89892	1.84014
Nr2f2	0.876338	13.2196	3.47021	1.89892	0.211945
Nuak2	1.03823	10.8122	6.20927	2.1775	0.148182
Nuak2	1.04464	22.9216	16.5689	2.1775	0.107038
Plekha6	1.03188	10.802	6.6011	2.25742	0.197265
Plekha6	1.1181	25.1864	13.4743	2.25742	0.0929605
Kyat1	1.04111	25.9241	12.3601	2.28583	0.138253
Kyat1	1.04668	10.8495	6.92831	2.28583	0.106856
Kcnk5	0.982859	26.6378	11.9224	2.01725	0.300415
Kcnk5	1.26719	10.2976	0.470784	2.01725	0.00384184
Dock6	1.0612	25.6455	13.1718	2.41342	0.259369
Dock6	1.14424	10.2157	5.79819	2.41342	0.020057
Hdlbp	1.22752	11.1897	9.32993	1.80833	0.0330165
Hdlbp	1.51883	24.8052	9.56821	1.80833	0.00350695
Hspb8	1.03778	23.8241	12.5336	2.1265	0.180662
Hspb8	0.439705	9.92652	7.94271	2.1265	0.981115
Fam209	0.962211	11.1876	6.95086	1.87125	0.629737
Fam209	1.42287	29.326	8.96314	1.87125	0.0370732
Hmgcl	1.09613	23.9507	14.4461	2.46133	0.216873
Hmgcl	1.09153	11.0173	4.91629	2.46133	0.072229
Tnfaip8l1	1.00316	22.6022	13.409	2.24608	0.192313
Tnfaip8l1	1.2395	12.7756	2.06837	2.24608	0.0385569
Aldh4a1	0.945962	10.3091	7.19074	2.4415	0.513245
Aldh4a1	1.06047	27.0658	11.5727	2.4415	0.159318
Slc2a2	0.992141	8	4	1.64333	0.10892
Slc2a2	1.05907	8	4	1.64333	0.143998
Slc2a2	1.04071	17.8216	8.43337	1.64333	0.096904
Ranbp10	1.01272	12.4272	3.66269	1.97233	0.0961983
Ranbp10	0.92133	23.9601	12.9385	1.97233	0.191354
Kyat3	0.888868	8	4	1.471	0.181667
Kyat3	1.08819	8	8	1.471	0.0630218
Kyat3	2.16176	16.3633	1.36143	1.471	0.0241935
Sdhaf1	1.04714	11.1211	7.49514	2.32583	0.274377
Sdhaf1	1.09372	22.3347	13.4102	2.32583	0.168629
Klf3	0.855762	10.0923	7.66676	2.06783	0.322764
Klf3	1.04021	25.0761	14.4328	2.06783	0.0831421
Ccdc97	1.04382	10.6654	7.59619	2.32283	0.175689
Ccdc97	1.23988	22.4049	10.4711	2.32283	0.239418
Amdhd1	0.919144	11.3802	5.75953	1.77392	0.249855
Slc8b1	0.978612	28.5493	9.26122	2.30617	0.331958
Slc8b1	1.04288	10.5882	6.83072	2.30617	0.271072
Polr3h	1.03691	10.9718	6.96839	2.39017	0.322527
Polr3h	1.14429	26.3437	10.0116	2.39017	0.154554
Ahsa2	1.34063	10.5489	1.21546	1.567	0.0158719
Plppr3	0.97792	10.166	8.45386	2.60158	0.424399
Plppr3	1.07762	24.7774	10.994	2.60158	0.334779
Hc	0.753066	22.3098	17.9239	1.804	0.52149
Hc	1.42839	9.1213	5.47739	1.804	0.00682953
Map3k11	0.836744	8	0	2.55633	0.255673
Map3k11	1.92737	10.3901	1.52705	2.55633	0.0564449
Polg2	0.902052	16.8201	14.47	2.07275	0.350278
Polg2	0.835141	8	1.05063e-17	2.07275	0.194524
Polg2	0.488236	8	4	2.07275	0.543811
Cyp2c44	1.0531	12.0556	5.19046	1.803	0.120355
Cyp2c44	1.34029	8.54463	4.2563	1.803	0.016724
Atxn2l	0.976832	22.1545	16.0532	2.28117	0.2167
Atxn2l	0.940953	11.1069	4.37494	2.28117	0.253315
Sbds	1.03414	9.87394	8.84724	2.07133	0.293078
Sbds	0.943187	33.408	10.5332	2.07133	0.204088
Gigyf1	1.00772	27.2437	8.52859	2.6175	0.289882
Gigyf1	1.04256	10.396	8.00023	2.6175	0.459479
Zfp324	0.737732	42.2322	9.11266	1.98308	0.941219
Zfp324	1.19387	9.90959	8.75503	1.98308	0.177411
Foxa1	1.30153	25.3115	21.4186	1.65275	0.0262035
Foxa1	1.29116	10.1162	7.13861	1.65275	0.0225057
Tmem214	1.07566	8	8	2.31867	0.427562
Tmem214	1.54137	10.4783	0.631214	2.31867	0.166975
Egln2	1.04518	31.1852	12.6514	2.21383	0.232491
Egln2	1.0526	10.8981	6.08207	2.21383	0.189112
Mtif3	0.737836	40.71	8.20292	2.081	0.857458
Mtif3	1.18913	10.6925	7.52686	2.081	0.163957
Ptges3	0.67383	16.8577	0.745977	1.82625	0.710646
Ptges3	0.850998	8	9.29248e-17	1.82625	0.0177465
Mrpl18	0.734297	17.3612	4.93731	1.87717	0.546356
Mrpl18	1.35236	9.76912	9.51634	1.87717	0.0116033
Nfe2l2	0.929324	13.6933	2.26152	1.9845	0.19267
Nfe2l2	0.536432	8.69841	6.16704	1.9845	1.24846
Sh3bp5	1.04814	24.3363	13.8463	2.2025	0.172786
Sh3bp5	1.11529	11.6889	4.271	2.2025	0.0474598
Cpn1	1.0457	10.7249	7.03755	2.084	0.139388
Cpn1	1.24903	30.12	6.41807	2.084	0.0275787
Lman2	1.10892	10.6101	6.86055	2.13142	0.0541
Lman2	1.29158	25.8881	13.6017	2.13142	0.0488014
Fth1	1.0225	13.6247	6.03292	1.96117	0.183241
Fth1	1.15759	10.7154	4.92409	1.96117	0.123094
Trim8	0.979731	10.7007	7.52711	2.46075	0.25051
Trim8	1.09276	24.8996	12.3173	2.46075	0.197748
Echdc2	0.927308	23.2286	11.4579	2.01333	0.110874
Echdc2	1.2028	9.68952	0.764882	2.01333	0.00292819
Mrnip	1.03503	22.666	14.8938	2.10583	0.0871711
Mrnip	1.12116	11.1511	6.3578	2.10583	0.0184757
Il23a	1.04207	12.6228	2.58804	2.48708	0.393392
Il23a	1.06028	21.7054	13.5043	2.48708	0.223728
Anxa9	1.00006	11.3708	6.33228	2.10758	0.184968
Anxa9	1.38983	27.8286	6.9051	2.10758	0.00794329
Ak3	0.896387	12.0991	5.72966	1.76992	0.20507
Ak3	2.16369	24.4731	1.85281	1.76992	0.0240716
Plxnb2	1.06158	26.8686	9.55037	2.49058	0.236045
Plxnb2	1.20586	10.361	8.55047	2.49058	0.215101
Ang	0.789566	15.7943	0.0712518	1.56925	0.437308
Ang	0.804938	10.1275	6.32996	1.56925	0.383654
Rad9a	1.00612	11.2289	6.75145	2.42758	0.222166
Rad9a	1.07081	25.2346	13.6331	2.42758	0.22008
E030018B13Rik	0.994919	23.9164	12.3617	2.24533	0.382476
E030018B13Rik	0.973783	11.5462	3.72367	2.24533	0.261175
Erf	0.833774	9.95761	7.09354	2.6005	1.03195
Erf	1.31905	24.2995	11.5212	2.6005	0.34562
Alyref	1.06437	23.9288	14.085	2.4845	0.39955
Alyref	0.940321	8	8	2.4845	0.117985
Alyref	1.19706	8	7.04121e-17	2.4845	0.0212539
Irf2bpl	0.949452	31.435	7.8966	2.36183	0.530673
Irf2bpl	1.24834	11.1152	5.31796	2.36183	0.103977
Rreb1	1.00791	11.3246	4.27919	1.99767	0.0685481
Rreb1	0.97582	23.8956	17.0847	1.99767	0.0590176
1810011O10Rik	0.613923	9.84985	6.83274	1.60843	1.41405
1810011O10Rik	1.66373	15.0526	8.68471	1.60843	0.0942546
Zfp981	1.12055	23.3136	1.59189	1.67275	0.186137
Zfp981	1.11903	12.5908	6.29408	1.67275	0.123976
Decr2	0.825527	27.5925	8.2476	2.00975	0.565202
Decr2	1.15619	10.1991	6.05073	2.00975	0.0280975
Tmem259	0.982581	9.9872	8.0827	2.698	0.626268
Tmem259	1.28379	24.5661	10.1732	2.698	0.392606
Spout1	0.984489	10.3792	7.51623	2.55533	0.344201
Spout1	1.12694	23.9536	10.1106	2.55533	0.348217
Chka	0.425727	8	4	1.86575	0.939207
Chka	66.5233	8	4	1.86575	7.8379e-05
Abcb4	0.799278	15.4741	4.56533	1.59617	0.256524
Abcb4	1.58429	25.3839	22.8484	1.59617	0.00357661
Zfp276	1.05908	26.8533	8.82176	2.30675	0.378706
Zfp276	0.892209	10.369	7.77631	2.30675	0.512039
Ip6k2	1.01883	33.2832	13.6004	1.91467	0.0763087
Ip6k2	0.940236	13.248	5.28957	1.91467	0.161018
BC005537	0.488786	8	4	1.592	0.492579
BC005537	5.00708	8	4	1.592	0.0005398
Hnrnpul2	1.04896	13.8445	4.3166	1.81417	0.198587
Hnrnpul2	1.55156	28.0236	18.9754	1.81417	0.0109571
BC030499	1.32706	9.9653	3.26043	1.94767	0.031934
Ten1	0.973799	24.1861	13.3249	2.146	0.236425
Ten1	0.944074	12.4215	3.93141	2.146	0.192659
0610010K14Rik	1.00981	11.384	4.34667	2.52942	0.235949
0610010K14Rik	1.03978	23.3873	14.6459	2.52942	0.342853
Aacs	0.845057	11.0962	8.97201	2.20458	0.368622
Aacs	1.14933	26.3833	9.376	2.20458	0.263995
Bag6	0.916673	27.0705	11.3237	2.50733	0.54362
Bag6	0.949751	12.3419	2.03122	2.50733	0.310205
Dedd	0.96056	22.6035	10.9901	1.9665	0.292521
Dedd	1.11238	8	8	1.9665	0.0396028
[truncated: 8,928 more rows]

## Sheet: XBP1 Flox on weak SC35 genes
Gene	Decay rate	Period	Phase	Mean intensity	Relative amplitude
S100a13	1.16886	17.8297	0.37163	1.49983	0.07229
S100a13	1.4499	12.3783	4.53512	1.49983	0.0569553
Irak3	0.787567	11.1263	6.009	1.18933	0.233064
Irak3	0.76666	20.7578	16.913	1.18933	0.232317
Cpne8	1.07953	11.7726	11.1627	1.09067	0.0579705
Cpne8	1.22894	8	8	1.09067	0.00806157
4930404H11Rik	0.983974	18.2961	18.2307	1.44133	0.180286
4930404H11Rik	0.0236241	8	4	1.44133	0.678408
4930404H11Rik	0.574106	8	3.12843e-18	1.44133	0.229699
Perp	0.786807	15.4558	3.76218	1.376	0.408028
Perp	0.877114	31.8705	18.2722	1.376	0.20621
Inpp5a	0.988863	12.2369	4.23278	1.41925	0.161437
Inpp5a	1.02101	22.4443	18.9648	1.41925	0.132626
Nlrp12	1.11254	15.4748	2.52842	1.46533	0.00664883
Nxpe2	0.933466	10.2056	0.10003	1.47433	0.111459
Nxpe2	1.10395	16.6053	13.1831	1.47433	0.0102381
9430038I01Rik	0.935783	11.6312	6.0818	1.40217	0.139031
9430038I01Rik	0.856846	21.6215	19.1286	1.40217	0.212259
Gm7334	0.980238	10.0397	1.15636	1.39858	0.0731871
Gm7334	1.03864	27.2466	1.19702	1.39858	0.0629323
Fancl	1.08315	12.2187	9.50451	1.02762	0.0741275
Fancl	1.30738	8	8	1.02762	0.00434629
Abcd2	0.976289	12.6188	9.16771	1.31033	0.179693
Abcd2	1.1705	9.66966	1.02359	1.31033	0.0238449
Fnta	0.855458	8.89222	0.768997	1.63883	0.226918
Fnta	1.17389	19.0743	7.98079	1.63883	0.0130415
Pccb	0.997496	24.1969	18.1943	1.4705	0.0951907
Pccb	0.975384	11.5689	6.69718	1.4705	0.0949542
Rasgrp3	1.18132	10.7969	10.5314	1.26	0.0445124
Rasgrp3	1.17761	8	8	1.26	7.36538e-05
Atg3	0.974333	12.0703	8.96349	1.47367	0.218778
Atg3	1.10742	20.2395	9.22198	1.47367	0.135895
4930506C21Rik	0.963629	11.052	7.40611	1.62708	0.288018
4930506C21Rik	1.90589	8	4	1.62708	0.012065
Nfu1	1.03042	24.6438	20.4782	1.69317	0.047312
Nfu1	0.907747	13.3817	3.0627	1.69317	0.0755464
Gm16291	1.00835	11.7161	8.83332	2.073	0.529706
Gm16291	0.946288	8	4	2.073	0.226839
Smyd2	0.961135	12.7636	3.15207	1.41058	0.206946
Smyd2	1.16636	21.2763	19.3975	1.41058	0.0987586
Klhl6	0.864469	22.6019	15.5313	1.1815	0.155101
Klhl6	1.07857	12.563	5.75365	1.1815	0.00063806
Ppih	0.951038	22.6527	17.4663	1.52983	0.294606
Ppih	0.928164	12.3297	3.65139	1.52983	0.222601
Elk3	0.94037	23.8836	18.5596	1.68808	0.28441
Elk3	1.06384	12.6514	5.3234	1.68808	0.101619
Ranbp3l	0.912543	12.8992	8.15842	0.676508	0.0611464
Ranbp3l	1.05358	19.3554	10.5129	0.676508	0.0224797
Map3k5	0.926751	11.6605	7.96001	1.55933	0.102259
Map3k5	1.51511	33.8882	7.78013	1.55933	0.00468385
Slc44a2	0.983342	12.307	4.22527	1.62008	0.209865
Slc44a2	0.832376	20.6837	18.8809	1.62008	0.40543
1700112E06Rik	0.83956	17.0044	0.202153	1.14583	0.123688
1700112E06Rik	0.9027	8	1.01389e-16	1.14583	0.00843437
Alpk1	0.728903	8	2.55069e-16	1.11025	0.0973735
Alpk1	0.601066	10.9222	3.04915	1.11025	0.243036
Dnajb11	0.674275	8	8	2.13058	0.33373
Dnajb11	1.06603	24.4707	1.29771	2.13058	0.130788
Dnajb11	1.34372	8	4	2.13058	0.000942672
Ddx59	0.989933	10.902	5.51293	1.52358	0.134461
Ddx59	1.16164	31.9407	13.0323	1.52358	0.0287866
Plcb4	0.972184	8.88405	4.76683	1.22508	0.0401614
Plcb4	0.859567	19.1658	15.2572	1.22508	0.0514632
Eif2ak1	0.963478	21.4231	18.8629	0.737517	0.096813
Eif2ak1	1.02327	12.0468	5.03416	0.737517	0.0473827
Mvb12b	0.989635	12.4226	3.9635	1.31783	0.183134
Mvb12b	0.981025	19.8649	18.1099	1.31783	0.152369
Sugct	1.13484	12.3406	9.66891	0.953592	0.0590267
Sugct	1.20745	8	8	0.953592	0.0103578
Cspg5	1.0365	23.4134	17.8716	1.269	0.143938
Cspg5	0.926062	12.0199	4.30648	1.269	0.248207
Abca7	1.05652	11.5877	4.24665	1.60625	0.143792
Abca7	1.53469	21.8271	19.633	1.60625	0.239511
Aadat	0.976826	11.4171	10.8354	1.29992	0.0842808
Aadat	0.91537	17.35	10.0803	1.29992	0.135826
Vnn1	0.778926	13.2743	7.07353	1.40442	0.297103
Vnn1	1.03773	8	4	1.40442	0.0222472
Fndc3b	0.921931	20.1548	18.5227	1.48267	0.191884
Fndc3b	0.927275	8	8	1.48267	0.0375628
Sytl2	0.65343	15.9681	3.10835	1.15692	0.117224
Sytl2	1.12249	8	2.28456e-17	1.15692	0.00824345
Pgm2	0.31683	8	8	1.88367	1.06387
Pgm2	0.82893	12.8667	5.7446	1.88367	0.497256
Poc1b	0.980646	11.8895	5.49364	1.4785	0.110476
Poc1b	0.887653	24.2705	17.9551	1.4785	0.0918218
Car5b	1.01369	18.7323	13.5589	0.635358	0.030033
Car5b	1.26056	8.67526	3.05985	0.635358	0.0777815
Tek	0.34795	8	8.61774e-20	0.995892	0.0274729
Tek	1.9267	9.35147	5.45634	0.995892	0.00177336
Tek	4.23326	8	8	0.995892	2.77968e-07
Gtpbp4	1.00224	11.3826	10.8058	1.69475	0.0887061
Gtpbp4	0.855796	24.3578	11.028	1.69475	0.271396
Pkm	0.959047	20.7029	18.6422	1.52608	0.221178
Pkm	1.06524	12.549	4.69862	1.52608	0.0918487
Klhl2	0.897996	20.4348	14.5025	1.4375	0.0725649
Klhl2	1.08688	8.62524	4.04252	1.4375	0.0180378
Abcc1	0.752144	20.0183	16.1365	1.12333	0.508917
Abcc1	0.814046	10.786	5.54677	1.12333	0.311514
Megf6	0.998384	12.3981	4.03295	1.25053	0.230288
Megf6	0.971074	21.7838	18.3981	1.25053	0.224989
Sema6a	1.01158	8	8	1.3505	0.0270423
Sema6a	0.839761	15.5066	1.34969	1.3505	0.160893
Tsc22d2	0.974914	22.2189	8.17642	1.43732	0.162772
Tsc22d2	0.913996	12.3983	9.99917	1.43732	0.432952
Rtn4	0.922543	17.9878	6.08696	1.31631	0.223907
Rtn4	0.87629	11.3697	10.6842	1.31631	0.273161
Hpcal1	0.977501	24.7731	17.472	1.27342	0.123415
Hpcal1	0.93369	12.8494	3.52946	1.27342	0.192105
Cobl	1.16439	8	0	1.23742	0.00975386
Cobl	1.3261	12.4827	10.1242	1.23742	0.00686811
Akt3	0.992249	12.0798	9.18143	1.11091	0.0852713
Akt3	0.246493	8	5.83091e-18	1.11091	0.0208101
E2f6	1.01178	8	4	1.41308	0.0469596
E2f6	0.949383	8	4.74915e-17	1.41308	0.0622481
E2f6	0.921805	18.1612	1.29363	1.41308	0.135035
Nxn	1.01104	12.5675	3.67835	1.46258	0.162308
Nxn	1.03039	22.2027	19.8341	1.46258	0.12256
C6	0.921964	11.5761	0.622795	1.37208	0.62364
C6	0.778974	23.0987	10.8926	1.37208	0.691854
Wdr93	0.97947	10.9687	6.68653	1.59008	0.171172
Wdr93	0.969515	24.0794	19.3981	1.59008	0.165681
Ssc5d	0.773698	12.3098	4.60633	1.29432	0.586457
Ssc5d	0.668703	8	1.20107e-16	1.29432	0.374812
Prmt7	1.03055	17.9334	0.671221	1.59308	0.133572
Prmt7	1.21337	13.026	4.0512	1.59308	0.0253919
Adgrg1	0.955064	12.2731	3.95347	1.34667	0.340584
Adgrg1	1.06113	23.9341	18.9366	1.34667	0.157528
Prkcq	0.779758	8.71664	6.10284	1.12967	0.251321
Prkcq	1.06509	18.3175	14.3739	1.12967	0.0269465
A330093E20Rik	1.51767	9.79317	5.75674	0.8996	0.0148893
A330093E20Rik	2.3602	15.2182	5.17711	0.8996	0.0388009
Fbln2	1.03169	12.2331	4.10315	1.25976	0.192685
Fbln2	1.05324	22.3353	19.7258	1.25976	0.123462
Pstpip1	0.980824	24.2693	18.3613	1.20943	0.181345
Pstpip1	0.932811	12.2855	3.84843	1.20943	0.294311
Tie1	0.918549	13.1878	2.32676	1.43825	0.343893
Tie1	1.15935	24.1038	19.8018	1.43825	0.0844632
Ptprm	0.930444	8	0	1.21442	0.0518788
Ptprm	0.767385	18.2546	16.7377	1.21442	0.223229
Ptprm	0.301391	8	4	1.21442	0.30581
Ubtd1	0.984936	12.2446	4.82167	1.62425	0.167169
Ubtd1	1.0604	24.5417	18.5504	1.62425	0.0841924
Tbc1d1	1.00076	22.8198	18.6286	1.5295	0.102187
Tbc1d1	1.05716	12.1937	4.92502	1.5295	0.0643618
6430548M08Rik	0.969227	12.1324	3.46589	1.49667	0.203105
6430548M08Rik	1.05115	24.1444	19.4947	1.49667	0.143352
Eri2	0.797856	12.6994	9.44666	1.68942	0.541311
Eri2	0.652837	44.8828	9.58703	1.68942	0.928072
Afm	1.04391	8	1.72988e-16	1.462	0.081091
Afm	1.04904	12.2684	9.40764	1.462	0.164154
Dnaja4	0.951144	22.846	18.8896	1.49083	0.28524
Dnaja4	0.903553	12.2339	5.73847	1.49083	0.208635
Mmrn2	1.0515	19.7064	18.7761	1.30442	0.0582705
Mmrn2	1.14242	11.9573	4.62386	1.30442	0.0820204
Neurl1b	1.00291	12.4591	3.80544	1.4185	0.246139
Neurl1b	1.04108	21.4995	19.2705	1.4185	0.193513
Ndufb5	0.687268	8	8	1.49758	0.265312
Csf3r	1.06178	12.6375	3.5733	1.3	0.117814
Csf3r	0.419228	8	4	1.3	0.257624
Tbc1d8	1.05752	22.1865	18.0772	1.614	0.0910701
Tbc1d8	1.25877	9.17824	0.924772	1.614	0.0132458
Fmnl3	0.977577	12.4935	3.76282	1.60733	0.231611
Fmnl3	1.0786	23.0838	18.8127	1.60733	0.129807
Cd59b	1.85188	20.8688	17.1397	1.37575	0.319309
Cd59b	2.38734	8	0	1.37575	0.172627
Cd59b	0.0616116	8	5.84519e-17	1.37575	0.0645848
Fuca1	0.991228	19.3977	17.5935	1.85817	0.272346
Fuca1	1.02841	11.9968	5.59392	1.85817	0.23965
Mgmt	0.98384	12.1017	4.71788	1.386	0.120793
Mgmt	0.903055	23.5751	18.6092	1.386	0.184094
Srgn	0.96576	12.6166	6.51964	1.54525	0.0865979
Srgn	0.915442	23.1955	18.2482	1.54525	0.192287
Tspan13	0.960252	13.1464	2.85026	1.14867	0.110047
Tspan13	0.908516	8	1.20988e-17	1.14867	0.0567092
Aatk	0.978754	20.7337	18.8323	1.543	0.27636
Aatk	1.04432	11.8776	5.68164	1.543	0.182032
Abcb1b	1.04971	11.2857	7.86154	1.24508	0.0286486
Abcb1b	1.07692	20.0147	13.9531	1.24508	0.0191528
Slc10a2	1.00423	11.9599	10.7059	1.20592	0.236717
Slc10a2	1.91191	8	0	1.20592	0.000328461
Akr1b8	0.541039	9.49922	6.24151	1.35183	1.39244
Akr1b8	0.807154	14.4899	14.325	1.35183	0.548729
Gin1	0.989315	22.5025	12.0558	1.24533	0.111329
Gin1	1.13626	9.54924	6.43483	1.24533	0.0011804
Adam11	1.00175	12.06	4.83173	1.34353	0.282984
Adam11	0.928031	21.5848	18.9979	1.34353	0.270138
Iqgap1	0.96491	12.5478	3.40116	1.55367	0.188869
Iqgap1	1.05471	23.9871	17.7905	1.55367	0.111393
Asf1a	1.08531	12.7096	9.19452	1.45658	0.136282
Asf1a	1.11336	8	0	1.45658	0.0377945
Cotl1	1.01913	12.8036	3.45625	1.5425	0.185258
Cotl1	1.05261	22.1911	19.2168	1.5425	0.19282
Adamts9	0.861797	12.3133	4.96822	1.27225	0.132062
Adamts9	0.706929	20.881	17.3346	1.27225	0.224467
Ugt1a2	0.826133	11.7467	8.74242	5.42708	1.74428
Ugt1a2	1.57929	24.9791	24.5611	5.42708	0.142106
Ifi44	0.999602	11.2266	10.6523	1.10998	0.0526774
Ifi44	0.845831	23.329	8.0175	1.10998	0.196642
Efcab2	1.06315	21.8327	21.325	1.25833	0.0205203
Efcab2	0.684894	9.17119	6.59491	1.25833	0.0672607
Cstf1	1.00019	14.446	5.2659	1.6155	0.194535
Cstf1	2.04923	11.7898	4.15579	1.6155	0.00927904
Upp1	0.762976	22.0184	17.2913	1.18808	0.575778
Upp1	0.826627	10.394	5.75435	1.18808	0.307616
Sccpdh	0.858406	14.1881	2.63167	1.3355	0.355803
Sccpdh	0.861465	23.6864	15.5501	1.3355	0.171192
L3hypdh	0.812717	13.4738	7.25539	1.66892	0.479621
L3hypdh	0.736108	9.30966	1.25974	1.66892	0.543248
Arhgap25	0.991375	12.8242	3.36605	1.40317	0.165614
Arhgap25	0.882959	8	4	1.40317	0.0250554
Bcl2l14	1.06142	21.4147	19.5332	1.42333	0.11927
Bcl2l14	0.904109	11.3156	5.59368	1.42333	0.15377
Podxl	1.00499	12.1822	5.30895	1.43183	0.141233
Podxl	0.889281	23.2133	17.4765	1.43183	0.327584
Ankrd42	1.10523	8	8	1.07089	0.0263898
Ankrd42	1.08505	11.4283	0.593857	1.07089	0.0414873
Cd44	0.698878	11.103	3.02321	1.35825	0.122332
Cd44	1.29523	22.607	17.3405	1.35825	0.00432126
Hspg2	0.963838	21.9509	19.1029	1.43783	0.261124
Hspg2	1.05403	12.4229	4.03482	1.43783	0.14475
Ica1	1.00319	9.23473	5.31966	1.06055	0.0426852
Ica1	0.868364	18.4813	15.8621	1.06055	0.0923772
Lamb3	0.832333	16.2596	2.2297	1.52417	0.29555
Lamb3	1.02297	10.3868	8.31567	1.52417	0.0295131
Tpm4	0.789311	8	8	1.67633	0.14889
Tpm4	1.11202	11.7492	6.2744	1.67633	0.0420842
Fam174a	0.911257	22.6659	5.92252	1.20214	0.256102
Fam174a	0.880639	11.1349	10.4265	1.20214	0.290036
Serpinb8	1.11571	11.8927	8.82088	1.13792	0.0142874
Serpinb8	1.17559	8	6.78816e-15	1.13792	9.4229e-06
Fscn1	1.05659	21.3699	18.4536	1.40975	0.171698
Fscn1	1.06432	12.8277	4.55927	1.40975	0.155732
Mllt3	1.26077	10.6182	10.5911	1.25408	0.00878767
Mllt3	1.44705	15.8574	3.27609	1.25408	0.000922132
Phf11d	0.819578	11.6043	1.71167	1.25858	0.233518
Phf11d	0.342956	8	4	1.25858	0.188617
Phf11d	1.53345	8	4	1.25858	0.00146579
Ugt1a7c	0.89556	12.3863	8.90935	2.52825	0.730245
Ugt1a7c	0.801455	8	0	2.52825	0.106157
Phka1	1.26882	8	8	0.604842	0.00739544
Phka1	1.26484	12.098	9.38265	0.604842	0.0139011
Stau2	0.99541	10.6274	2.02985	1.119	0.0398051
Stau2	1.08133	8	0	1.119	0.0158167
Gkap1	1.06248	16.798	13.8588	1.41033	0.0310173
Gkap1	0.587762	8	8.05177e-17	1.41033	0.078533
Gkap1	1.22266	8	4	1.41033	0.00739439
St3gal4	0.989362	11.6672	10.028	1.43983	0.104584
St3gal4	1.01432	25.9936	10.7865	1.43983	0.10407
Tyw5	0.892312	10.9689	10.9512	1.461	0.23595
Tyw5	0.853439	20.3508	5.47589	1.461	0.2692
Camk2d	1.14806	12.773	9.28421	1.29375	0.0281997
Camk2d	1.42066	9.15796	4.1464	1.29375	0.00567804
Plekha2	0.944044	22.5618	17.4675	1.3045	0.15668
Plekha2	1.08349	12.3379	4.26595	1.3045	0.0609254
P2ry12	1.55797	25.3669	8.39236	1.15058	0.0978223
P2ry12	1.29738	9.97161	8.25641	1.15058	0.0253137
Rd3	0.906758	11.8909	4.2808	1.54025	0.627219
Rd3	0.510751	8	2.8047e-17	1.54025	0.549939
Rgmb	1.20473	9.99624	9.59971	1.228	0.0310915
Rgmb	1.32004	23.6065	15.1011	1.228	0.0130021
Asph	0.95564	9.01147	6.33927	1.19042	0.0461825
Asph	0.709565	20.2819	16.6662	1.19042	0.173934
Akap2	0.923694	10.9932	5.09546	1.33733	0.181337
Akap2	0.880187	16.7828	15.4016	1.33733	0.148088
Taf2	0.986481	11.2936	10.688	1.47842	0.123008
Taf2	1.07115	23.1386	10.9686	1.47842	0.0750412
Wipi2	0.906173	11.9853	5.91842	1.64975	0.301835
Wipi2	1.38852	8	4	1.64975	0.00072777
Ndufa9	0.745499	14.5412	2.68262	1.44158	0.17885
Ndufa9	1.36545	22.6064	19.2165	1.44158	0.00834496
Bin1	0.976338	11.9362	4.81369	1.2885	0.175298
Bin1	0.869436	20.7078	17.2731	1.2885	0.299062
Igfbp5	0.913347	11.765	4.58568	1.36683	0.21155
Igfbp5	0.918419	22.2438	17.9662	1.36683	0.159486
Ppa2	0.919609	13.4689	2.9903	1.30608	0.111568
Ppa2	0.809048	8	1.74092e-17	1.30608	0.0816817
Nufip1	0.904288	15.3382	6.92596	1.52617	0.14281
Nufip1	1.13446	8.95337	0.131624	1.52617	0.0665678
Slc16a3	0.929137	10.9192	6.62906	1.68117	0.319281
Slc16a3	0.78053	19.3769	18.1237	1.68117	0.626456
Map4k4	0.96872	12.3838	3.9498	1.39642	0.15392
Map4k4	0.919898	24.098	18.1751	1.39642	0.165728
Gramd1b	0.982845	23.7138	18.8577	1.256	0.0971324
Gramd1b	0.980522	12.2547	4.21746	1.256	0.101116
Tbpl1	1.05901	16.7615	15.3328	1.29275	0.0701639
Tbpl1	1.14874	8	1.20299e-16	1.29275	0.0260837
Awat2	1.05064	12.5742	6.18271	0.619033	0.0752396
Awat2	0.642329	8	8	0.619033	0.141194
Awat2	3.51008	8	8	0.619033	6.2383e-05
Cacnb1	1.01495	12.7086	3.45634	1.53675	0.167292
Cacnb1	1.21061	19.8193	0.259298	1.53675	0.10063
Flt1	0.950732	12.2709	4.5339	1.47417	0.172143
Flt1	0.884444	22.3967	18.0447	1.47417	0.221581
Esr1	1.62292	25.5328	16.5111	1.14275	0.159071
Esr1	1.18418	11.5824	8.90844	1.14275	0.0468454
Fam198a	1.01202	11.9168	4.89215	1.61675	0.0705712
Fam198a	0.919404	21.691	20.4821	1.61675	0.395204
Cd247	0.999674	12.6901	3.97333	1.342	0.143343
Cd247	1.30778	16.3063	13.9987	1.342	0.0547428
Clcn2	0.935337	11.6413	7.64625	1.7965	0.408541
Clcn2	0.854217	8	5.24832e-17	1.7965	0.0768891
Dmtn	0.933383	23.4177	18.7933	1.31092	0.156212
Dmtn	0.904384	12.4887	4.34652	1.31092	0.189114
Kctd5	0.985516	11.7949	4.62454	1.51217	0.137915
Kctd5	1.04885	23.6297	17.4404	1.51217	0.0984688
Oxct1	1.01531	9.53988	5.24809	1.0386	0.0359371
Oxct1	0.714291	21.7593	16.0289	1.0386	0.188169
Rrp1b	1.02997	12.8406	3.42056	1.63017	0.140482
Rrp1b	1.20334	19.74	17.3195	1.63017	0.0778251
Bmp6	0.944202	21.0256	18.1022	1.405	0.116658
Bmp6	1.04278	12.8338	4.53506	1.405	0.0724519
Lrrk2	1.17766	8	8	1.08272	0.0123113
Lrrk2	1.46611	11.1579	10.3294	1.08272	0.00780095
Lrrk2	15.0272	8	8	1.08272	0.0116199
Uchl5	0.860065	13.0089	8.81112	1.23158	0.372549
Uchl5	1.72873	8	8	1.23158	0.00215155
Gab2	1.09144	11.7347	10.4262	1.00683	0.0704174
Gab2	1.44736	8.51218	4.42957	1.00683	0.0449276
Cyp46a1	1.04695	11.651	5.91778	1.23523	0.218525
Cyp46a1	0.905278	15.4534	15.0563	1.23523	0.257679
Gnl3l	0.984856	10.4222	9.88487	0.703858	0.0503194
Gnl3l	0.898436	17.1341	5.55912	0.703858	0.0373649
Spire1	1.07581	20.7201	11.7808	1.17975	0.0280609
Spire1	1.26862	8	1.31185e-18	1.17975	0.000168763
Anxa3	1.00134	23.2933	19.4892	1.28008	0.0570238
Anxa3	0.988014	11.8703	4.38398	1.28008	0.0363842
Itih5	0.898047	20.3776	17.2999	1.1455	0.117228
Itih5	0.927697	11.2192	5.74003	1.1455	0.0829331
Ksr1	1.01139	12.5208	3.82577	1.49658	0.221276
Ksr1	1.04735	21.8104	18.4544	1.49658	0.170953
Smad9	0.993882	24.6281	16.3243	1.47767	0.0664162
Smad9	0.845078	10.6622	5.16994	1.47767	0.160852
Abcc4	1.00196	23.0042	18.5348	1.23517	0.0997558
Abcc4	0.919873	12.1138	4.1219	1.23517	0.138572
Mfsd7c	0.996343	22.4354	19.4829	1.61383	0.150899
Mfsd7c	1.04054	11.6321	6.17326	1.61383	0.0730962
Ormdl1	1.0801	12.1134	10.5495	1.42992	0.187008
Ormdl1	1.8683	9.90481	8.59749	1.42992	0.00953319
Smpdl3a	0.943767	15.7187	6.97918	1.21218	0.169791
Smpdl3a	1.03113	10.9314	10.1639	1.21218	0.0895823
Nrxn2	1.03586	13.0233	2.9888	1.30333	0.172666
Nrxn2	1.11554	19.6296	0.0566673	1.30333	0.105445
C4a	0.991437	12.2125	8.13575	2.47967	0.324796
C4a	0.807099	21.9596	16.2695	2.47967	1.32419
4430402I18Rik	0.915425	11.3624	6.55327	1.39725	0.092365
4430402I18Rik	1.12094	22.0382	18.8272	1.39725	0.0445794
Alox12	0.915806	12.7902	3.44482	1.575	0.336724
Alox12	1.6044	17.1031	3.14351	1.575	0.0250076
C2	0.900249	10.1526	8.25948	2.33183	0.416132
Maml2	0.43125	13.6671	1.94949	1.20983	0.845578
Maml2	0.758151	8	1.61865e-17	1.20983	0.0953822
Fam129a	0.946005	14.4986	1.69327	1.36258	0.0701234
Fam129a	1.21235	8	8.51146e-17	1.36258	0.0447977
Fam129a	5.79553	8	4	1.36258	0.11241
Ndfip2	1.03812	12.3934	9.1758	1.38183	0.0482095
Ndfip2	1.43228	8	6.58791e-16	1.38183	0.000498248
St3gal6	0.683714	8	1.98818e-16	1.3135	0.102796
St3gal6	0.882934	16.0029	3.11725	1.3135	0.0652532
Cyyr1	1.16993	11.4167	10.7924	1.06152	0.0466865
Cyyr1	1.43282	8	4.32748e-16	1.06152	0.00139999
Gypc	0.947187	24.1035	18.4682	1.36542	0.222086
Gypc	1.04004	12.1561	4.213	1.36542	0.0513498
Suds3	0.908007	9.85651	8.18048	1.73367	0.21821
Suds3	0.801812	16.3492	3.19252	1.73367	0.391183
Dysf	0.949813	12.3295	4.20015	1.37425	0.247771
Dysf	0.944183	22.3534	18.7304	1.37425	0.192998
Bdh2	0.835021	11.4922	5.583	1.42842	0.488424
Bdh2	0.62765	13.9051	12.1915	1.42842	0.679475
Tmprss2	0.968777	12.3994	4.20368	1.38058	0.165289
Tmprss2	0.878001	23.6795	17.8153	1.38058	0.28719
Lin52	0.854316	13.2818	8.47952	1.61083	0.13908
Lin52	1.0667	34.1249	5.09344	1.61083	0.0521425
LOC100503496	1.14639	11.216	1.82334	1.51842	0.286749
LOC100503496	1.95699	21.1243	18.879	1.51842	1.05412
Gyg	1.08566	8	5.24571e-17	1.20217	0.0346325
Gyg	0.443111	14.9183	10.1078	1.20217	0.298143
Gyg	4.31136	8	4	1.20217	0.000912257
Fry	1.03793	11.2082	5.53231	1.30825	0.0841037
Fry	0.914209	17.627	16.5163	1.30825	0.10711
Hbegf	0.960681	21.665	19.288	1.46406	0.319396
Hbegf	1.08724	12.5752	3.69182	1.46406	0.131307
Eif2s3y	1.0821	12.0862	10.0633	0.676767	0.168344
Eif2s3y	1.77544	8	0	0.676767	0.156073
Kdsr	1.01949	22.397	19.0367	1.37842	0.0933347
Kdsr	0.895774	11.5011	6.66225	1.37842	0.158391
Cttnbp2nl	1.01993	11.9177	4.65722	1.41842	0.0737693
Cttnbp2nl	0.946398	23.2806	17.8264	1.41842	0.154755
Tmem38b	0.89977	8	8.81911e-18	1.4495	0.0767482
Tmem38b	1.30836	21.9631	21.7531	1.4495	0.0419587
Tmem38b	1.57856	8	3.83371e-17	1.4495	0.00951643
Rad51	1.01027	8	2.98443e-17	1.42667	0.0199169
Rad51	1.02519	15.8055	15.2349	1.42667	0.0277647
Bin2	1.02362	22.4049	20.2039	1.61217	0.247801
Bin2	1.08346	12.0219	5.53446	1.61217	0.0896544
Htt	0.898545	22.293	17.1009	1.4295	0.0794993
Htt	0.909986	11.7552	2.45313	1.4295	0.0454823
Mtch1	0.792782	16.6923	1.30368	1.60592	0.360406
Mtch1	1.31491	12.5844	8.56126	1.60592	0.0163102
Fuca2	0.934163	10.745	4.84044	1.24975	0.184718
Fuca2	0.740968	18.9109	15.0965	1.24975	0.340694
Prkch	0.992311	13.505	2.95097	1.40725	0.0816382
Prkch	1.20352	21.6379	18.7572	1.40725	0.0299448
Emilin2	0.997138	25.233	15.1064	1.48192	0.115272
Emilin2	1.01115	12.4537	5.35964	1.48192	0.105207
Cldn14	0.98735	12.4357	4.3547	1.34775	0.173732
Cldn14	0.93345	22.1751	17.8223	1.34775	0.195551
Apobec3	1.04619	11.889	4.06797	1.50025	0.115764
Apobec3	1.26644	21.8913	20.7584	1.50025	0.0905203
Surf6	0.943886	13.2963	2.54203	1.72817	0.286459
Surf6	3.998	16.6636	15.7944	1.72817	0.0196925
Cfap36	0.763514	13.836	8.8598	1.46392	0.456932
Cfap36	1.05615	8	8	1.46392	0.0435494
Cerk	1.05974	13.0316	3.72847	1.541	0.140271
Cerk	1.07149	20.988	19.3304	1.541	0.125027
Heg1	1.0013	12.0433	3.17332	1.56667	0.105243
Heg1	1.40776	23.5029	21.3999	1.56667	0.031073
Nxt2	0.908716	23.2268	18.8901	0.665108	0.206409
Nxt2	0.792194	13.147	7.32209	0.665108	0.20155
Gmpr	0.908714	11.4414	5.18614	1.45642	0.329981
Gmpr	0.724054	18.8484	16.4311	1.45642	0.403498
Slco1a4	1.00253	25.42	4.79827	1.45908	0.0849562
Slco1a4	0.934844	12.2074	8.94677	1.45908	0.219045
Lrpap1	0.994194	24.5971	19.5297	1.457	0.327521
Lrpap1	0.973986	11.5268	5.33819	1.457	0.291514
Map2k3os	0.887744	13.2131	4.11448	1.57325	0.473128
Map2k3os	0.812479	9.43102	9.39053	1.57325	0.16749
Ccdc88c	0.947275	12.7292	3.37032	1.37825	0.289792
Ccdc88c	1.06283	23.7079	18.3666	1.37825	0.0975854
Gm9992	0.907578	17.0483	15.2406	0.489383	0.160193
Gm9992	0.852799	10.9507	5.85179	0.489383	0.136222
Phf7	1.05463	16.4213	5.38475	1.58858	0.220389
Phf7	1.06772	8	4	1.58858	0.00075555
Chordc1	0.973584	12.1519	10.5573	1.34295	0.283548
Chordc1	1.09461	23.3062	8.31047	1.34295	0.125928
St3gal2	1.00157	12.098	4.65394	1.56308	0.150378
St3gal2	1.00369	22.1247	18.1901	1.56308	0.212771
Fam49b	1.14481	11.6252	10.9534	1.36525	0.0264558
Fam49b	2.06475	8	8	1.36525	0.013182
Afmid	0.988012	19.6479	17.0082	2.62675	0.359341
Afmid	0.869791	11.6196	7.59547	2.62675	1.07457
Filip1	0.853927	8	8	1.09058	0.156194
Filip1	0.590498	8	4	1.09058	0.289439
Filip1	0.890271	21.1698	17.8245	1.09058	0.130477
Rarb	0.975739	10.8557	9.87285	1.258	0.040384
Rarb	0.783154	26.1705	20.8032	1.258	0.070284
Gstz1	0.852559	11.549	8.43221	2.67242	1.12524
Gstz1	1.30634	8	4	2.67242	0.0347161
Fhod3	0.653104	8.71974	5.85474	1.09892	0.621827
Fhod3	0.709963	18.2795	15.9996	1.09892	0.281006
Tcn2	0.905253	21.8571	17.5868	1.57233	0.309387
Tcn2	1.12695	11.4388	7.18028	1.57233	0.0490601
Ipo13	1.01903	12.315	3.49512	1.55692	0.122815
Ipo13	0.935928	21.8533	19.0245	1.55692	0.211013
Hid1	1.01858	12.4298	3.90768	1.43008	0.235594
Hid1	1.07927	22.8808	19.7881	1.43008	0.17007
9330159M07Rik	2.13371	21.3586	10.1987	0.716742	0.0446658
9330159M07Rik	1.71388	10.5879	6.76042	0.716742	0.0215343
Il16	0.901958	12.4376	4.48216	1.38092	0.141851
Il16	0.366401	8	0	1.38092	0.211725
Il16	2.29932	8	4	1.38092	1.55886e-05
Wls	1.07338	11.2433	10.18	0.997117	0.116741
Trim35	0.997488	11.8743	4.10345	1.35108	0.0885924
Trim35	1.29648	21.6759	20.8047	1.35108	0.0429373
Arap3	0.996499	12.288	5.65134	1.507	0.25045
Arap3	0.770681	17.7118	15.7801	1.507	0.363434
Dcaf6	0.933402	12.1124	8.70514	1.27525	0.145847
Dcaf6	1.27692	17.4641	11.5151	1.27525	0.0131263
Add3	0.98031	22.5871	18.1604	1.4605	0.0908237
Add3	0.896996	11.1203	5.47153	1.4605	0.0676833
Car8	0.862935	27.8119	21.2177	1.3425	0.125543
Car8	1.07246	11.8816	7.44805	1.3425	0.0467081
Thsd1	0.934913	19.7577	0.598581	1.39433	0.0748127
Thsd1	1.14131	11.9246	7.2522	1.39433	0.0450993
Cds1	0.991224	27.0051	17.1222	1.34875	0.126228
Cds1	0.910494	12.6796	3.63554	1.34875	0.268249
Slc35e2	0.774637	11.1718	8.37526	2.31158	0.714629
Slc35e2	0.596784	17.8944	5.2076	2.31158	0.359887
Mettl22	0.971472	11.6931	5.22271	1.30567	0.18136
Mettl22	0.806544	20.4654	16.7331	1.30567	0.318655
Irak1bp1	1.17597	11.478	9.48876	1.19908	0.0321717
Irak1bp1	1.2178	8	0	1.19908	0.00910651
Ints10	1.27261	11.3684	7.73544	1.3505	0.0439902
Ints10	1.59823	17.7083	8.45399	1.3505	0.0368037
4930480G23Rik	0.862175	9.9177	0.594243	1.4005	0.390849
4930480G23Rik	0.894994	15.0615	6.63558	1.4005	0.256478
Xlr3a	1.04565	15.6965	0.778357	0.354933	0.0523124
AU021092	1.00734	22.8142	17.4936	1.40542	0.160079
AU021092	0.966046	12.1075	4.35876	1.40542	0.218157
Pdgfb	0.982831	12.21	4.03586	1.39042	0.364625
Pdgfb	1.10328	23.1806	19.8963	1.39042	0.183585
Msh3	1.07789	11.9246	7.14214	1.3305	0.0281689
Msh3	1.12447	22.966	13.0993	1.3305	0.0238265
Inpp5d	0.966843	22.2693	18.6957	1.41458	0.144849
Inpp5d	0.926918	12.1614	4.4474	1.41458	0.227737
Spata6	1.17622	11.7364	10.6736	0.940867	0.0532409
Spata6	1.32431	8	2.04246e-16	0.940867	0.00717852
Pvr	0.977102	13.3504	3.2996	1.39917	0.260047
Pvr	0.742409	38.642	28.3444	1.39917	0.297969
Arhgap6	1.00959	15.6052	7.99754	0.6079	0.0469188
Arhgap6	1.0619	11.0084	9.90349	0.6079	0.0331847
Tpd52l1	1.28356	12.2825	8.14196	0.998158	0.021436
Tpd52l1	1.35612	8	8.1487e-17	0.998158	0.00211321
Esam	0.957186	11.8951	4.80368	1.41867	0.283936
Esam	0.735527	19.6364	16.366	1.41867	0.557688
Mrps9	0.991377	8	8	1.32625	0.0224662
Mrps9	0.981433	12.1586	9.81526	1.32625	0.0952465
2210013O21Rik	1.13574	10.9694	0.319952	0.532925	0.046704
2210013O21Rik	6.79219	8	0	0.532925	0.0582973
Plcd1	1.0286	21.7466	19.1552	1.37858	0.210538
Plcd1	0.873687	12.3435	4.48008	1.37858	0.456881
Fbln1	0.968458	12.5683	3.99098	1.33925	0.23011
Fbln1	1.09073	22.1848	19.0954	1.33925	0.0981367
Filip1l	1.16491	11.6199	0.912297	1.26592	0.0511785
Filip1l	1.30102	8	8	1.26592	0.0322152
Filip1l	11.1436	8	4	1.26592	0.637955
Ropn1l	0.85246	10.5599	5.97987	1.30342	0.267063
Ropn1l	2.11115	38.9732	6.36171	1.30342	0.0054803
Fyb	0.956502	11.5039	9.01152	1.14768	0.0912684
Fyb	1.28378	22.9877	14.9568	1.14768	0.0339024
Cd48	0.895499	32.3791	19.4559	1.13933	0.0779028
Cd48	0.870135	10.8747	1.78762	1.13933	0.0782502
Scfd2	1.02453	13.1559	2.93777	1.35925	0.0515902
Scfd2	0.675492	8	2.07281e-17	1.35925	0.0487276
E130307A14Rik	0.74229	19.5096	18.3237	1.35667	0.133542
E130307A14Rik	1.19196	9.57906	3.9876	1.35667	0.0202684
Etl4	1.10678	9.03334	5.89992	1.15	0.0245713
Cfap20	1.00812	11.1227	10.2047	1.83058	0.0868884
Cfap20	0.968206	21.9823	5.45	1.83058	0.191498
Lama4	1.46132	10.0949	2.7112	1.09292	0.00795384
Lama5	0.990609	12.1793	4.54253	1.43592	0.254252
Lama5	0.914886	21.7672	18.3827	1.43592	0.336272
Clec4a1	0.498361	8	8	1.21225	0.202893
Clec4a1	1.32462	12.0166	3.40037	1.21225	0.0110662
Clec4a1	9.54618	8	4	1.21225	0.0198914
Cyp2c55	0.984355	14.3237	7.82273	1.30725	0.0735133
Cyp2c55	0.793876	10.2125	1.97537	1.30725	0.228828
Meis1	0.951957	21.5464	18.2344	1.32883	0.0774744
Meis1	1.22481	9.14665	2.71395	1.32883	0.000496682
Dennd1a	1.0121	19.7754	18.5751	1.3705	0.0250521
Dennd1a	0.918681	11.6801	7.45501	1.3705	0.0435866
Ptpn2	0.812914	13.1955	8.99075	1.56275	0.269516
Ptpn2	4.58403	8	8	1.56275	0.00221859
Mrpl14	1.07791	10.9137	7.90786	2.072	0.262447
Mrpl14	1.4214	8	4	2.072	0.0243103
Neurl1a	1.0123	22.0919	19.9961	1.49775	0.19532
Neurl1a	1.05351	12.4164	3.92909	1.49775	0.116642
Tmem144	1.04727	13.4819	6.22546	1.31617	0.0552554
Tmem144	1.15469	8	8	1.31617	0.000274557
Adam19	0.997727	23.1538	19.3682	1.40892	0.144201
Adam19	0.988216	12.3522	3.69378	1.40892	0.133536
Rhoq	1.01778	11.3295	4.86782	1.46858	0.131431
B230217O12Rik	0.910016	10.4975	7.49605	1.72383	0.231695
B230217O12Rik	13.125	8	4	1.72383	0.00394687
Macrod1	1.03329	12.195	4.78895	1.57825	0.140193
Macrod1	1.17599	22.2898	18.9858	1.57825	0.1055
Ssbp4	1.20507	16.9128	2.24476	1.82583	0.235428
Ssbp4	1.07558	12.2314	2.08159	1.82583	0.0422193
Smpd3	1.00477	11.9242	4.88939	1.50908	0.135235
Smpd3	0.954311	21.0529	19.9266	1.50908	0.12688
E2f7	0.876929	21.3022	15.8781	1.24467	0.2251
E2f7	0.907898	11.2128	5.22774	1.24467	0.151415
Tmc7	0.950729	13.2041	3.78878	1.57392	0.229438
Tmc7	1.09049	23.5961	16.5623	1.57392	0.0778631
Schip1	1.75681	13.2135	10.9342	1.08217	0.150798
Schip1	1.42761	8	8	1.08217	0.0295112
Schip1	0.498271	8	4	1.08217	0.00614921
Gm16386	1.19282	12.0281	10.2366	0.756308	0.0427309
Gm16386	1.46231	8	5.2505e-16	0.756308	0.000174147
Brwd3	1.03148	12.2902	9.94339	0.649558	0.112806
Brwd3	1.33102	8	5.82027e-17	0.649558	0.014073
Khdrbs3	0.992441	10.931	8.27313	1.2745	0.0257212
Khdrbs3	1.0251	21.5398	3.47822	1.2745	0.0362827
Cdca8	0.896896	10.6934	5.54969	1.09618	0.274642
Cdca8	0.847499	17.5251	17.0114	1.09618	0.349303
Pwp2	0.927031	20.9491	18.1724	1.76067	0.377808
Pwp2	1.14155	12.278	5.477	1.76067	0.0322207
Calcoco1	0.977351	11.4686	4.85481	1.619	0.279759
Calcoco1	1.44431	18.9233	16.4902	1.619	1.00256
2900009J06Rik	0.523023	25.6649	6.91611	1.6165	0.898421
2900009J06Rik	0.529941	8	1.69085e-16	1.6165	0.273614
Il15	1.03237	19.3152	8.8116	1.24042	0.0466457
Il15	0.750971	8	8	1.24042	0.03994
Il15	1.34605	8	4.11884e-17	1.24042	0.0429683
Sdpr	1.10409	9.81602	2.86504	1.23075	0.0637111
Arhgef15	1.00821	12.3424	4.40869	1.57092	0.206945
Arhgef15	0.933493	23.6225	18.4053	1.57092	0.329292
Tcf4	1.08757	9.03078	5.68123	1.32625	0.014959
Tcf4	1.14069	32.7761	13.8816	1.32625	0.00945383
Chchd3	1.06745	11.6903	9.50512	1.38217	0.0872679
Chchd3	2.12988	14.163	6.66684	1.38217	0.0372158
Cd99l2	0.826399	8	8	0.677825	0.0438452
Cd99l2	1.19639	12.459	6.08011	0.677825	0.0175875
Ntn1	0.979912	12.182	4.16564	1.27683	0.170031
Ntn1	0.955311	22.4919	17.9021	1.27683	0.167641
Trak2	0.580425	8	8	1.413	1.16645
Trak2	0.62911	8	4	1.413	0.882071
Trak2	0.471904	30.566	9.53599	1.413	0.430011
Commd1	0.869895	12.23	7.78461	1.6035	0.100924
Commd1	5.31138	14.6486	6.68712	1.6035	0.0141352
Myl4	0.963256	11.6382	5.19906	1.38617	0.142488
Myl4	1.17922	25.8062	19.7221	1.38617	0.0385817
Fam111a	1.12415	11.3825	9.78018	1.34725	0.094784
Hk1	0.974236	12.967	3.25248	1.28392	0.21997
Hk1	1.09119	22.934	18.0466	1.28392	0.103577
Atp5s	0.454604	16.289	4.79143	1.58367	0.285144
Atp5s	1.54048	12.5006	1.53375	1.58367	0.00546036
Eri3	1.02409	22.8812	19.3587	1.52067	0.15726
Eri3	0.965409	11.9246	4.93334	1.52067	0.129656
Slc1a4	0.835639	10.9701	5.38487	1.38167	0.454751
Slc1a4	0.686771	19.4042	17.1813	1.38167	0.646335
BC048644	0.894883	11.9052	6.90385	2.07225	0.640568
BC048644	0.115643	8	6.60386e-17	2.07225	0.536326
BC048644	2.13454	8	4	2.07225	0.000302082
Amot	0.973234	11.891	7.75024	0.680975	0.05577
Amot	0.827525	23.7168	8.13968	0.680975	0.107745
Ramp1	0.986439	12.502	4.18659	1.38317	0.169125
Ramp1	1.10326	23.1195	19.2728	1.38317	0.129505
Rrm2b	1.14326	8.87846	7.24414	1.37375	0.0402719
Rrm2b	1.24848	22.7994	11.5952	1.37375	0.024986
Jam2	1.01685	8	8	1.47567	0.0326251
Jam2	1.0871	13.0646	6.03989	1.47567	0.0554116
Akr1b10	1.02285	19.4835	18.684	1.317	0.124126
Akr1b10	0.682669	8	4	1.317	0.214008
Akr1b10	14.9539	8	4	1.317	0.000444592
Lrrc1	0.965507	18.6316	16.8226	1.18808	0.1324
Lrrc1	1.20628	10.4768	5.00232	1.18808	0.0645189
Atp1b3	1.04934	8	4	1.50825	0.0317996
Atp1b3	1.39225	11.4582	9.08886	1.50825	0.0478295
Atp1b3	30.2123	8	8	1.50825	1.17976
Cyp4f16	0.955566	13.0162	2.81805	1.27267	0.202902
Cyp4f16	0.837717	23.7068	17.2664	1.27267	0.256396
Galnt18	0.904392	12.0874	4.46555	1.20808	0.206115
Galnt18	0.757951	21.8851	17.1126	1.20808	0.328634
Lrrc39	0.79492	8	4	1.53258	0.12625
Lrrc39	1.18939	12.642	11.746	1.53258	0.0588994
Eln	1.07644	12.9968	2.55441	1.54283	0.085695
Eln	1.22592	18.7165	0.507026	1.54283	0.107818
Piezo1	1.06077	20.6468	19.0115	1.59917	0.208021
Piezo1	1.03824	12.5844	3.37179	1.59917	0.119392
Plcl1	1.12131	11.5654	11.0398	1.11367	0.0209224
Plcl1	1.21906	8	8	1.11367	0.00600038
Nomo1	1.00665	12.5689	3.67937	1.41033	0.10926
Nomo1	0.916097	21.2417	18.0851	1.41033	0.17806
Yaf2	0.760636	38.2981	10.9646	1.39367	0.210454
Yaf2	0.856328	13.3033	12.4468	1.39367	0.063653
Rbm48	0.965139	8	1.53677e-17	1.68867	0.101574
Rbm48	1.22401	12.649	9.65311	1.68867	0.0561074
Ano6	0.985105	12.6142	3.73702	1.42025	0.0987121
Ano6	0.982568	24.3892	18.4644	1.42025	0.105662
Tecpr1	1.0025	11.7573	5.59779	1.52575	0.17889
Tecpr1	1.03971	24.1703	18.8946	1.52575	0.262642
Bcam	0.994034	12.3245	4.32569	1.49267	0.239199
Bcam	1.01461	24.1884	18.6333	1.49267	0.262538
G3bp1	1.10285	19.4594	15.7163	1.59142	0.0587098
G3bp1	1.12112	11.1114	5.8873	1.59142	0.0529495
Qrsl1	0.733558	17.5849	0.176125	1.24625	0.53384
Qrsl1	0.0015993	8	4	1.24625	0.637128
Qrsl1	1.08081	8	2.84404e-16	1.24625	0.0203842
Gas2	0.847484	11.4206	8.25757	1.27217	0.177082
Gas2	1.6632	8	4	1.27217	0.0439349
Itpr3	0.98102	12.3185	4.01312	1.24049	0.23959
Itpr3	1.07623	22.3056	19.2917	1.24049	0.16802
Acss1	0.921901	11.0398	5.56341	1.22892	0.179902
Acss1	0.884065	21.8935	17.8927	1.22892	0.254406
Esrrg	0.901342	25.6682	16.7904	1.30367	0.0830279
Esrrg	0.870891	13.4912	4.36385	1.30367	0.0781252
Rassf1	0.735591	11.4073	8.30214	2.46017	1.31939
Rassf1	3.11444	8	4	2.46017	0.0407975
Hdac7	0.992834	21.6862	18.9157	1.37818	0.21751
Hdac7	1.0419	11.7982	5.59752	1.37818	0.100741
Usp12	0.889057	21.3598	17.742	1.49058	0.211339
Usp12	1.17356	12.5402	5.24968	1.49058	0.0147193
D930015M05Rik	0.994255	11.2021	7.52957	2.15175	0.287441
D930015M05Rik	0.919391	22.836	17.3786	2.15175	0.290789
Ptpn18	0.969612	11.8027	5.10072	1.2205	0.171567
Ptpn18	0.962147	22.0551	19.1556	1.2205	0.191584
Ppp1r12b	1.0361	27.8811	15.0603	1.43408	0.0376956
Ppp1r12b	0.820665	13.139	2.17911	1.43408	0.108663
Me2	0.9944	12.4048	3.35877	1.34225	0.0740492
Me2	0.918756	19.127	16.6747	1.34225	0.152898
Ints3	1.0446	13.5751	3.6443	1.6435	0.119185
Ints3	1.18263	20.0247	0.0950529	1.6435	0.0477431
Adamts7	1.05337	14.0988	2.12041	1.46742	0.127387
Adamts7	1.51274	13.4651	9.14067	1.46742	0.0249864
Ankrd33b	0.90104	23.221	18.1608	1.58217	0.114992
Ankrd33b	1.17303	11.8011	4.03473	1.58217	0.06823
Cad	1.02072	11.9826	4.08825	1.53667	0.141921
Cad	1.0785	23.3232	19.7916	1.53667	0.153147
Dhx29	1.05723	18.4676	16.6674	1.4635	0.0393635
Dhx29	1.14243	8	4.90824e-17	1.4635	0.0160347
Dhx29	33.2699	8	4	1.4635	0.267552
Clec1a	0.997249	11.7337	9.66156	1.36392	0.0770772
Clec1a	2.35336	29.3978	19.3827	1.36392	0.0115248
1810026B05Rik	0.874686	11.6565	10.1955	2.39204	1.26748
1810026B05Rik	0.778183	18.4522	6.30942	2.39204	1.1209
Rbm41	1.1004	13.2995	8.90457	0.580433	0.0271622
Rbm41	1.2162	9.0561	5.72453	0.580433	0.00678211
Plxnd1	0.855978	17.5672	16.7622	1.65717	0.406296
Plxnd1	1.07405	12.4429	4.60359	1.65717	0.167792
Mylip	0.971929	25.2311	17.0052	1.94167	0.261453
Mylip	0.969711	13.2814	4.23555	1.94167	0.180367
Plekhb2	0.901406	22.0276	16.9181	1.35725	0.351168
Plekhb2	0.932849	10.5541	6.49296	1.35725	0.235594
Dera	0.801605	11.6608	5.54041	1.40425	0.352542
Dera	0.672537	20.6306	16.5249	1.40425	0.486229
Lin9	1.01293	24.0806	16.4763	1.4525	0.0610337
Lin9	0.729028	10.3491	7.25691	1.4525	0.205501
Hnf4aos	1.06253	11.2336	8.77289	2.40258	0.342556
Hnf4aos	0.720105	17.473	11.7287	2.40258	0.693563
Iqcg	1.09652	12.0511	4.73819	1.53642	0.0561487
Iqcg	1.14129	21.1691	18.2296	1.53642	0.0485002
Tgfbr1	1.01743	12.9578	8.29926	1.41917	0.0859729
Tgfbr1	1.16874	8	4.32592e-17	1.41917	0.0173644
Pla2g16	0.989811	24.7069	20.2173	1.44208	0.1542
Pla2g16	1.11699	11.2194	6.43802	1.44208	0.0743942
Tex9	1.01158	11.8092	6.81027	1.45617	0.0552035
Tex9	1.1318	25.5539	13.3999	1.45617	0.0208296
Fam129c	1.0142	11.5688	6.18815	1.45158	0.232826
Fam129c	0.783136	17.0387	16.2406	1.45158	0.42469
Grhl1	1.02355	12.3385	4.62751	1.27283	0.0832609
Grhl1	1.08561	23.0727	18.2985	1.27283	0.096154
Trappc9	0.931129	12.2678	4.33074	1.27258	0.145791
Trappc9	0.861802	23.1444	17.9878	1.27258	0.243008
Aagab	1.00628	23.3958	19.7057	1.72417	0.209054
Aagab	1.01099	11.4456	5.68639	1.72417	0.076227
Asns	1.13956	11.0238	1.57735	1.07354	0.0658865
Asns	0.362473	8	8	1.07354	0.106527
Asns	1.65371	8	0	1.07354	0.00092096
Baz2b	0.879539	13.5137	10.0989	1.47925	0.114537
Baz2b	1.06137	10.0459	1.89282	1.47925	0.0360785
Gramd1a	0.982951	12.1292	4.99105	1.45025	0.249865
Gramd1a	0.925451	22.3878	17.2972	1.45025	0.353117
Ndufs2	1.01261	18.2552	1.7862	2.23117	0.155699
Ndufs2	0.946076	10.9111	8.58755	2.23117	0.420286
Npepl1	1.00924	12.3011	4.64073	1.36636	0.241189
Npepl1	1.03152	23.9552	17.4577	1.36636	0.286982
Srgap1	0.882977	12.3891	4.55038	1.18767	0.161208
Srgap1	0.756906	22.918	17.3134	1.18767	0.207362
Gpr157	1.02832	12.9094	1.92954	1.61475	0.128173
Gpr157	1.50257	13.8492	13.8183	1.61475	0.100231
Fam102b	0.881935	8	0	1.2515	0.0686367
Fam102b	0.823596	21.0905	0.628615	1.2515	0.101694
Fam102b	0.134618	8	4	1.2515	0.181746
Gramd4	1.01131	20.6545	19.672	1.51508	0.171878
Gramd4	1.06319	12.2149	4.66746	1.51508	0.112346
Clcn5	1.06704	12.1979	10.1649	0.586842	0.0275806
Clcn5	1.3607	8	2.1628e-16	0.586842	0.0020601
Trpm2	0.97591	12.6105	4.14452	1.24108	0.230414
Trpm2	0.959981	23.28	17.928	1.24108	0.230724
Agpat4	0.865696	22.1	17.8843	1.25667	0.364765
Agpat4	0.905464	11.6485	5.68963	1.25667	0.210506
2700099C18Rik	0.970325	8	8	1.0887	0.0591686
2700099C18Rik	1.09349	18.1083	18.0718	1.0887	0.0859277
Hpgds	0.514701	23.6039	15.5496	1.20842	0.163182
Hpgds	1.16752	11.4504	4.04248	1.20842	0.00839903
Agap1	0.970059	12.1791	4.19911	1.40342	0.17662
Agap1	1.0226	23.9924	18.8721	1.40342	0.130998
Akr1c13	0.864019	12.8844	8.40951	1.41292	0.424671
Akr1c13	0.011626	8	8	1.41292	0.21834
Akr1c13	1.26046	8	0	1.41292	0.0344558
Arhgap32	0.985296	11.5783	10.989	1.40625	0.0616841
Arhgap32	1.99291	15.3018	8.83736	1.40625	0.0193565
Setd7	1.03711	12.0237	4.7536	1.40217	0.085134
Setd7	0.935026	20.8225	17.9322	1.40217	0.132609
Klra2	1.05264	8	8	0.768708	0.0521185
Klra2	1.05186	10.7324	1.61192	0.768708	0.0910605
Slc16a7	0.833446	12.2745	8.52749	1.23858	0.211981
Slc16a7	1.05942	26.0854	5.28526	1.23858	0.0197292
Pmf1	0.975745	21.9775	16.6291	1.76008	0.267471
Pmf1	1.04763	12.4122	4.44116	1.76008	0.16679
Sulf1	0.894041	9.7982	4.70114	1.03534	0.205631
Mgat4a	0.968433	22.2681	18.7342	1.3285	0.123544
Mgat4a	0.957218	11.446	4.93732	1.3285	0.115543
Abr	0.977934	12.3572	3.60123	1.42017	0.26324
Abr	1.12275	22.0573	19.9187	1.42017	0.0946717
Myo7b	0.918875	12.286	3.9144	1.40092	0.239564
Myo7b	0.943179	8	8	1.40092	0.0727047
Kcnj16	1.08585	11.321	10.4571	1.2025	0.034034
Kcnj16	1.21867	28.0007	6.25418	1.2025	0.0220355
Smim3	0.993493	11.9746	5.24783	1.46942	0.135428
Smim3	1.26987	23.588	20.8107	1.46942	0.0265359
Ildr2	0.793179	11.0532	5.35543	1.39075	0.172116
Ildr2	1.19409	23.9697	17.9619	1.39075	0.0173747
Msn	1.1925	11.7253	11.1301	0.599867	0.0182182
Msn	1.24058	8	8	0.599867	0.00762289
Rftn2	0.968342	12.7723	3.04699	1.37225	0.0888548
Rftn2	0.950258	21.8717	18.9563	1.37225	0.110026
Kank1	0.947067	23.2028	19.8715	1.47642	0.15229
Kank1	1.04976	12.5212	5.12362	1.47642	0.0618724
Hdgfrp3	1.02703	12.284	9.78932	1.17975	0.0831271
Hdgfrp3	1.18191	8	7.39497e-17	1.17975	0.00263402
Aldh18a1	0.887359	11.0426	5.7649	1.35592	0.310554
Aldh18a1	0.773664	18.8152	17.0669	1.35592	0.408173
Pigf	0.950004	9.79018	9.32139	1.37167	0.0883679
Pigf	1.35877	15.5746	5.84158	1.37167	0.00252248
C8b	0.644849	11.528	0.368241	1.97667	2.08592
Cyp2c67	0.864433	11.795	10.8694	1.32233	0.537301
Cyp2c67	0.552757	33.4474	11.1906	1.32233	1.33823
D130043K22Rik	0.965707	10.4749	6.81046	1.64533	0.147286
D130043K22Rik	1.05063	23.2956	19.6512	1.64533	0.0920035
B4galt6	0.997681	8	0	1.31325	0.0209478
B4galt6	0.815963	15.0011	1.69327	1.31325	0.264458
Pygb	1.03164	12.0241	4.89335	1.35225	0.0804959
Pygb	1.11756	20.6884	18.9531	1.35225	0.0956708
Bcas3	1.0425	8	4	1.49433	0.0178882
Bcas3	1.08397	12.5852	4.20265	1.49433	0.0342851
Vta1	1.01978	8	8	1.15083	0.0207195
Vta1	1.06656	12.95	9.3012	1.15083	0.10065
Vta1	0.1259	8	4	1.15083	0.0956366
Cdc14a	0.910302	21.554	19.0036	1.39892	0.139835
Cdc14a	0.818559	11.8047	4.6562	1.39892	0.158061
Trpv4	0.980755	12.295	3.83837	1.36533	0.21723
Trpv4	1.23332	18.9514	18.2801	1.36533	0.146721
Gltp	0.982431	16.1264	2.38367	1.43892	0.327317
Gltp	1.18311	13.2878	1.26397	1.43892	0.0413224
Lair1	1.20024	8	8.2849e-18	0.757708	0.0116764
Lair1	1.24086	13.1387	7.87998	0.757708	0.0111583
Champ1	0.98236	19.7517	14.8255	1.355	0.0555756
Champ1	0.849795	8	1.73956e-17	1.355	0.099595
Tesc	1.0033	12.2034	5.06265	1.25083	0.140351
Tesc	0.944666	22.8998	18.9419	1.25083	0.217432
Rph3al	0.975161	12.5575	3.66056	1.40667	0.240319
Rph3al	1.06853	21.9047	19.1057	1.40667	0.143772
Stx11	1.03476	21.8375	4.53691	1.206	0.0660927
Stx11	1.12233	9.02855	5.38345	1.206	0.0235266
Tmigd1	1.081	11.6913	5.55415	1.64267	0.0940073
Tmigd1	1.25956	8	4	1.64267	0.0100709
Ahi1	1.07258	12.9606	8.11633	1.235	0.0302244
Ahi1	1.27973	8	7.06263e-17	1.235	0.00291593
5730508B09Rik	0.805329	19.8856	8.51697	1.34942	0.331707
5730508B09Rik	0.1056	8	3.37863e-17	1.34942	0.352719
5730508B09Rik	1.13259	8	8.81894e-17	1.34942	0.0127827
Evc	0.861775	11.6003	4.93331	1.13302	0.299893
Evc	0.804638	19.9159	16.677	1.13302	0.326335
Eml1	0.9147	12.8667	3.5455	1.288	0.198078
Eml1	0.929274	23.36	17.755	1.288	0.15028
Robo4	0.988114	25.7692	18.2954	1.28593	0.283334
Robo4	0.932594	12.2185	3.53926	1.28593	0.147494
Nif3l1	0.719185	18.3746	15.6725	1.66492	0.585877
Nif3l1	0.783429	10.7038	4.68859	1.66492	0.362742
Tead1	0.983243	12.1071	4.41878	1.46058	0.150686
Tead1	1.06915	23.3706	18.5577	1.46058	0.0842411
Extl2	0.852469	13.8377	4.2853	1.47767	0.258228
Extl2	0.945644	8	8	1.47767	0.0388602
Extl2	0.289895	8	8	1.47767	0.201054
C1d	0.944241	13.9722	9.27885	1.26267	0.191776
C1d	1.37091	30.1523	23.1323	1.26267	0.00613319
Oas2	0.934208	12.2001	4.80327	1.34442	0.423679
Oas2	0.699715	19.0842	15.8051	1.34442	0.618823
Hadhb	0.796369	12.2315	8.92656	1.88042	0.763951
Hadhb	0.646834	8	4	1.88042	0.303371
Tmppe	0.951541	21.8224	20.8026	1.41725	0.234622
Tmppe	1.0679	9.27499	2.9648	1.41725	0.0167765
Mapre2	0.962254	8	1.83335e-17	1.256	0.0410909
Mapre2	0.764739	14.4207	1.39256	1.256	0.230681
Ar	0.892117	8	4	0.532392	0.107053
Ar	0.82386	12.2813	9.51749	0.532392	0.20208
Ar	14.149	8	8	0.532392	0.00308789
Nmd3	1.12147	12.0022	9.91032	1.5105	0.112641
Nmd3	1.12237	8	3.33484e-17	1.5105	0.0305219
Ptpn22	0.882434	11.2737	9.53436	1.40025	0.165045
Ptpn22	0.331625	8	4	1.40025	0.198358
Atp2a3	0.960336	13.9814	2.60245	1.36725	0.231595
Atp2a3	2.10683	11.6073	10.1333	1.36725	0.0363479
Gm35612	1.04278	11.4967	10.6889	0.6499	0.0421201
Slc31a1	0.522194	11.5108	7.66044	1.96317	1.08358
Slc31a1	0.779037	31.8321	0.948632	1.96317	0.33664
Atp2b4	0.977217	20.4175	19.8017	1.50383	0.137328
Atp2b4	1.09767	12.6162	4.08467	1.50383	0.0652812
Kif1bp	0.800781	19.7576	16.9347	1.60917	0.280422
Kif1bp	1.1278	11.6998	7.72207	1.60917	0.0505061
Acad10	0.989316	11.6099	6.1883	1.94817	0.206289
Acad10	1.38927	24.7826	21.2577	1.94817	0.108075
Mcee	0.910448	16.5917	5.02334	1.41583	0.164422
Mcee	1.30126	9.50739	9.23121	1.41583	0.00263746
Ehbp1	1.11762	12.0617	10.0595	1.32242	0.0415573
Ehbp1	1.50198	8	2.88685e-16	1.32242	0.00122773
Evi2b	1.02417	10.678	9.43598	1.60675	0.123242
Mfsd9	0.831911	20.9618	18.3881	1.18831	0.362359
Mfsd9	0.714499	11.0229	4.79252	1.18831	0.312411
Fars2	1.14466	11.0549	6.15736	1.36325	0.0246628
Fars2	1.09207	22.0827	18.4624	1.36325	0.0132993
Sell	0.958934	10.6243	0.511946	1.32883	0.115811
Sell	0.763228	20.5511	5.56758	1.32883	0.448376
Mob2	1.05246	23.3284	20.0073	1.4955	0.103035
Mob2	0.921995	11.3128	5.76981	1.4955	0.146074
Gabbr1	0.759277	21.4828	18.1764	1.16925	0.614609
Gabbr1	0.676797	11.1035	6.13861	1.16925	0.566636
Mertk	0.985568	21.915	17.348	1.76625	0.149723
Mertk	1.03511	12.2282	6.83248	1.76625	0.111378
Frmd4b	0.932841	11.886	6.71678	1.47525	0.14003
Frmd4b	0.835899	20.8893	18.7515	1.47525	0.130312
Mthfs	0.845607	11.3189	8.98271	0.939892	0.250075
Mthfs	0.674811	8	4	0.939892	0.117992
Mthfs	2.8152	8	4	0.939892	0.0133723
Pdha1	0.754232	23.6832	17.3624	0.783158	0.233079
Pdha1	0.837833	12.8526	7.80894	0.783158	0.128605
Ppp2r3c	0.838086	8	8	1.22558	0.0549363
Ppp2r3c	1.19338	10.8276	10.509	1.22558	0.0213149
Mknk1	0.832321	17.5548	1.66476	1.56875	0.143655
Mknk1	0.921285	10.7047	6.30376	1.56875	0.0594343
C4bp	0.975796	8	8	2.14025	0.177287
C4bp	1.12599	12.2929	9.90279	2.14025	0.21232
Ntn4	1.04871	8	8	1.326	0.0380531
Ntn4	0.929984	14.6537	3.22923	1.326	0.106863
Det1	0.990272	10.8107	5.85872	1.22115	0.144235
Det1	1.16806	23.209	22.1204	1.22115	0.157401
Trpv2	0.996313	11.0489	5.31507	1.54108	0.226193
Trpv2	1.61606	25.9799	25.0045	1.54108	0.0600769
Fam189a2	0.885144	8	8	1.20625	0.125202
Fam189a2	0.70633	15.2715	0.520821	1.20625	0.618088
Aqp1	0.991625	12.1763	4.76231	1.45133	0.181389
Aqp1	2.30447	18.3717	3.96625	1.45133	0.0785035
Paics	0.842475	11.5955	8.3821	1.90517	0.380066
Paics	2.66261	8	4	1.90517	0.0866489
Pak1	0.968481	25.5068	6.28536	1.21958	0.0602499
Pak1	1.13501	10.782	8.50461	1.21958	0.0227504
Mast4	1.00407	8	8	1.208	0.0229742
Mast4	0.801	16.6037	16.3566	1.208	0.193185
Mast4	0.000696054	8	4	1.208	0.266382
Pfkp	1.01099	8	5.8216e-17	0.995467	0.0422512
Pfkp	0.684176	17.7533	16.1697	0.995467	0.417893
Pfkp	0.0707497	8	4	0.995467	0.472356
Agfg1	1.05604	11.6134	10.4981	1.36575	0.054845
Agfg1	1.32354	8	0	1.36575	1.11952e-06
Rhoj	0.360938	8	4	1.13817	0.651052
Rhoj	0.747547	8	8	1.13817	0.252259
Rhoj	0.758965	17.3365	16.5081	1.13817	0.320248
Col15a1	0.978535	12.0935	4.80437	1.41275	0.157697
Col15a1	0.946786	22.241	18.6781	1.41275	0.137006
Rprd1a	0.76931	19.7923	11.2045	1.32992	0.152415
Rprd1a	1.06318	12.3818	7.09792	1.32992	0.0337472
Akr1c12	1.01886	11.7231	8.93608	1.38833	0.124084
Akr1c12	0.699984	15.3238	10.1772	1.38833	0.570806
B3gat2	0.936726	19.246	15.778	1.11633	0.115487
B3gat2	1.19614	8.82876	7.30032	1.11633	0.011474
Klhl8	1.01636	24.3729	19.8779	1.38258	0.133084
Klhl8	0.887329	10.6385	6.3656	1.38258	0.158341
Stard8	1.1096	25.3772	17.8632	0.74695	0.0415694
Stard8	1.10151	12.59	4.14392	0.74695	0.0378721
Terf1	0.910452	14.1283	8.91212	1.37083	0.172705
Terf1	1.15662	11.3266	9.36219	1.37083	0.0274631
Arhgef6	1.06781	12.0408	10.039	0.594533	0.0287666
Arhgef6	0.704692	8	4	0.594533	0.0350847
Arhgef6	1.72428	8	0	0.594533	0.00252072
Itga6	1.03073	12.1371	4.37824	1.41583	0.124291
Itga6	0.979848	19.4543	19.1079	1.41583	0.0700915
Tnfrsf22	1.04996	12.6672	0.208286	1.17893	0.0799355
Tnfrsf22	1.25016	22.1399	20.3655	1.17893	0.0726856
Cbx7	1.01547	12.127	4.83999	1.54175	0.223805
Cbx7	1.08794	24.6427	18.7346	1.54175	0.184028
Rrp12	0.987652	12.7048	2.43107	1.48367	0.1259
Rrp12	1.14466	20.811	18.0952	1.48367	0.0767801
Tspan7	1.0428	11.0179	0.102468	0.57545	0.0448213
Tspan7	3.41619	8	8	0.57545	2.46249e-07
Cacnb4	0.861236	10.7348	6.67383	1.4035	0.0703228
Cacnb4	1.07624	22.4757	19.449	1.4035	0.0338892
Dph5	0.751412	18.915	7.5573	1.00883	0.250555
Dph5	0.416819	8	8	1.00883	0.249295
Dph5	1.30257	8	4.70984e-16	1.00883	0.000285817
Shmt1	1.05036	14.0232	5.33175	2.61392	0.328681
Shmt1	0.880059	9.89595	9.41538	2.61392	0.580334
2310015A10Rik	0.986624	24.3675	19.6848	2.43308	0.332672
2310015A10Rik	0.932067	10.863	8.45421	2.43308	0.557337
Adam15	0.960005	12.393	3.87312	1.48942	0.304457
Adam15	1.05281	24.5321	20.4687	1.48942	0.186473
2310057M21Rik	0.941699	12.578	9.56295	1.50558	0.1106
2310057M21Rik	1.12111	8	0	1.50558	0.0282549
Adh6-ps1	0.976214	14.1106	9.53784	2.58575	0.539712
Adh6-ps1	1.27663	8	1.79571e-16	2.58575	0.223757
Adh6-ps1	1.89234	8	4	2.58575	0.0834282
Fat1	0.903181	15.4526	1.53323	1.48525	0.099762
Fat1	0.956679	8	4.44206e-16	1.48525	0.00184307
Stk11	1.00013	11.1987	7.40548	2.17925	0.301243
Stk11	1.35691	20.9752	1.96688	2.17925	0.0224707
Spred1	0.936866	11.4335	10.4237	1.41275	0.183962
Spred1	0.918048	23.1596	6.9265	1.41275	0.187049
Fgfrl1	0.870958	10.8347	7.17738	1.5025	0.613483
Fgfrl1	1.22906	29.4017	22.9865	1.5025	0.0465122
Gls	0.97571	12.6015	10.0316	1.2657	0.235071
Gls	0.948457	19.623	6.61019	1.2657	0.101052
Stambpl1	1.04015	22.1947	19.636	1.41208	0.0548118
Stambpl1	0.916997	11.534	10.3072	1.41208	0.097983
Syt12	0.986246	11.9912	5.00285	1.70283	0.297737
Syt12	0.958831	23.8179	19.5395	1.70283	0.278406
Smg6	1.06246	21.4258	19.4662	1.68125	0.0501934
Smg6	1.11458	11.3232	8.49844	1.68125	0.0303712
Suv39h1	0.948721	10.1706	6.1025	0.726608	0.155774
Suv39h1	0.926278	16.2212	15.6218	0.726608	0.101967
Eif2s1	1.04291	11.1486	10.5589	1.63175	0.152945
Gng2	0.916263	19.1931	16.3698	1.16458	0.0944462
Gng2	0.875501	10.0125	5.89402	1.16458	0.125217
Lpl	1.10315	23.337	16.8487	1.30425	0.0385684
Lpl	1.2255	8	8	1.30425	0.00767391
Lpl	6.53942	8	4	1.30425	0.0518019
Rab8b	1.20259	19.7603	0.388772	1.52558	0.0282366
Rab8b	1.17906	11.4462	7.56666	1.52558	0.0208676
9930111J21Rik1	0.886651	21.0683	4.93818	0.235092	0.053213
9930111J21Rik1	1.09446	13.151	8.47658	0.235092	0.00620616
Twf2	1.06995	10.3959	9.33348	1.75942	0.0256272
Twf2	1.10648	29.4919	12.6423	1.75942	0.0115885
Tsnax	0.967216	17.8329	16.786	1.34008	0.122888
Tsnax	1.1347	13.3226	0.598368	1.34008	0.0126407
Papss1	0.559516	9.25193	6.15709	1.332	1.40212
Papss1	0.614287	17.2119	15.9493	1.332	0.750301
Gimap8	0.866165	22.0313	6.14255	1.50967	0.204932
Gimap8	1.0728	12.7723	10.559	1.50967	0.0223211
Galnt11	0.688968	13.0966	8.66599	1.31033	0.294318
Galnt11	0.884375	8	0	1.31033	0.000546048
Gm2a	1.01951	11.646	3.92755	1.56767	0.173302
Gm2a	1.30109	24.428	20.7012	1.56767	0.187113
Reck	1.00869	22.778	18.5783	1.44242	0.0583795
Reck	1.02862	12.5243	4.65138	1.44242	0.0689516
Colgalt2	0.865683	12.5002	3.01686	1.303	0.14186
Colgalt2	0.732983	8	8	1.303	0.0714451
Mical1	1.05923	12.2205	4.58589	1.44433	0.172426
Mical1	1.89365	8.30514	6.89016	1.44433	0.118318
Sh3yl1	0.988339	12.8628	9.37708	1.28992	0.115726
Sh3yl1	0.932689	8	4.27594e-17	1.28992	0.000530605
Bclaf1	0.931813	12.0651	10.0204	1.85583	0.500121
Bclaf1	0.899295	25.4676	6.22112	1.85583	0.287081
Pik3r3	1.00404	11.2604	1.01953	1.38	0.0133618
Pik3r3	0.578067	8	8	1.38	0.0378921
Maob	1.01213	12.1509	9.36523	0.677267	0.097294
Maob	2.18474	29.5881	9.51324	0.677267	0.00347024
Mcm5	0.837119	11.1494	5.65722	1.29492	0.216285
Mcm5	1.15351	8	8	1.29492	0.00359163
Scara5	0.89099	25.0217	12.9765	1.56233	0.447337
Scara5	0.461377	11.4228	2.21072	1.56233	1.60863
Syap1	0.851847	11.767	6.42493	0.801758	0.12109
Syap1	1.13846	18.0808	2.93387	0.801758	0.0207486
Insc	1.02319	12.1863	4.77775	1.51367	0.0566941
Insc	0.787724	25.6697	20.3447	1.51367	0.379326
Tctn1	0.992857	12.6423	2.92638	1.59525	0.256326
Tctn1	1.19805	23.2339	19.7666	1.59525	0.129442
Ero1l	0.98281	10.0679	4.34356	1.33508	0.0761358
Ero1l	1.0565	16.4884	0.0354846	1.33508	0.0745842
Afap1l2	0.990156	12.3187	3.95588	1.38167	0.187276
Afap1l2	0.9735	21.9822	17.9194	1.38167	0.169793
Fam3c	0.911536	12.3629	10.0892	1.47625	0.0590385
Fam3c	1.07322	26.2326	16.5688	1.47625	0.0137878
Dhx15	1.00834	12.6817	9.21009	1.44692	0.185697
Dhx15	1.04619	15.5387	8.56039	1.44692	0.101192
Mzt2	0.790753	20.8322	17.2955	1.351	0.454648
Mzt2	0.719049	10.5167	6.40545	1.351	0.471853
Hpgd	1.04388	25.044	5.48349	1.54308	0.159578
Hpgd	0.858074	12.6058	9.35055	1.54308	0.460392
Ace	0.889584	12.2642	4.30291	1.51567	0.41455
Ace	1.17498	22.335	19.6179	1.51567	0.0759286
Suclg1	0.903149	25.343	13.5682	1.61225	0.126358
Suclg1	1.11318	12.4299	6.64429	1.61225	0.0793616
Map4k1	0.972437	12.6214	3.263	1.38275	0.302143
Map4k1	0.961507	18.752	0.0774751	1.38275	0.194953
Pisd-ps2	1.35497	11.2957	9.53868	1.01443	0.0216419
Pisd-ps2	11.1854	8	8	1.01443	0.00107363
Calcrl	0.982829	12.6535	9.67757	1.33783	0.173985
Calcrl	1.09301	8.75527	4.83721	1.33783	0.0435101
Tgfbr2	1.04244	26.1874	18.0848	1.5245	0.124105
Tgfbr2	1.04148	12.1961	4.01533	1.5245	0.06369
Ctbp2	0.99629	22.8364	18.4504	1.6315	0.148225
Ctbp2	1.03846	12.6991	4.65199	1.6315	0.0853375
Adamts6	0.982011	11.8233	10.15	1.07588	0.0994856
Adamts6	0.926584	22.9344	6.74825	1.07588	0.193273
Chmp4c	1.08783	23.4403	19.6005	1.2385	0.0755227
Chmp4c	1.06499	10.9614	7.87756	1.2385	0.0300639
Elf4	0.926483	23.0283	18.6676	0.716058	0.126859
Elf4	0.906457	12.0084	5.40603	0.716058	0.149161
Etv6	0.988874	21.2645	19.068	1.66233	0.109657
Etv6	1.39137	12.0912	5.91211	1.66233	0.00461658
Plcg2	1.00222	22.5938	18.2899	1.31308	0.133295
Plcg2	0.984225	12.2897	4.42728	1.31308	0.163173
Fkbp9	0.992743	22.6937	18.0257	1.33367	0.1059
Fkbp9	0.814934	8.99559	6.37333	1.33367	0.239557
Slc28a1	1.02159	12.0733	4.30194	1.47833	0.157473
Slc28a1	0.94918	23.1691	18.6761	1.47833	0.216951
Ppp1r9b	0.885883	18.1217	16.4007	1.51158	0.425361
Ppp1r9b	1.10423	12.1667	5.39399	1.51158	0.150157
Smim11	0.999885	21.5561	18.3299	1.53625	0.187477
Smim11	0.975801	13.1422	3.495	1.53625	0.175707
Ctsc	0.954088	11.9031	10.6473	1.42367	0.264262
Ctsc	0.791879	19.1429	7.09596	1.42367	0.209934
Erp44	0.987285	12.2383	10.0148	1.48092	0.213628
Erp44	1.31106	8	0	1.48092	0.0299835
Otub2	1.00469	15.7298	0.570425	1.59417	0.168406
Otub2	1.07114	11.8709	6.14383	1.59417	0.0675658
Adcy4	0.94621	11.6945	5.24073	1.46533	0.264421
Adcy4	0.741031	21.8604	18.4181	1.46533	0.543795
Pde8a	0.930206	20.3552	18.8231	1.73808	0.122739
Pde8a	0.840722	11.7488	7.60433	1.73808	0.267018
Nfxl1	1.04493	12.2529	10.0124	1.22583	0.152741
Nfxl1	1.64782	8	8	1.22583	0.0215202
Osmr	0.977734	11.5398	3.17168	1.1775	0.0356847
Osmr	0.863747	22.9573	15.2519	1.1775	0.155074
Adgrl4	1.15122	11.4051	10.3891	0.9701	0.0694601
Adgrl4	1.17811	8	8	0.9701	0.0107208
Hacd4	1.06156	19.7391	7.21736	1.18508	0.019441
Hacd4	1.19092	9.17917	5.7523	1.18508	0.00105288
Tmc6	1.08682	12.7513	2.77448	1.65783	0.244724
Tmc6	1.22461	9.68349	8.52335	1.65783	0.0839251
D2hgdh	0.954588	23.3007	17.2643	0.82	0.136593
D2hgdh	1.24967	14.2279	2.12419	0.82	0.00179102
Egln1	0.984564	19.5915	17.7133	1.576	0.169485
Egln1	1.36764	13.3935	2.60987	1.576	0.00243364
Arhgap31	0.805462	11.661	5.06724	1.3495	0.35135
Arhgap31	0.596199	20.074	16.0899	1.3495	0.651069
Rhbdd1	0.961848	8	1.03283e-17	1.11175	0.0394626
Rhbdd1	1.64021	8	4	1.11175	0.004824
Ptpn14	0.957962	12.3771	3.60317	1.34075	0.198949
Ptpn14	1.10315	23.8287	18.5161	1.34075	0.0854517
Nup37	1.02252	11.0709	10.6565	1.38633	0.0503123
Nup37	0.72762	21.6406	7.29225	1.38633	0.252357
Slco1a6	1.03165	11.505	10.8713	1.00862	0.059816
Slco1a6	1.35185	24.7011	0.517035	1.00862	0.00438753
C130074G19Rik	0.966845	11.2556	7.30995	2.4415	0.321821
C130074G19Rik	1.22606	24.2463	21.1991	2.4415	0.403618
Fzd6	0.792019	20.119	17.2987	1.29975	0.362482
Fzd6	0.309445	8	4	1.29975	0.36726
Fzd6	0.983386	8	8	1.29975	0.00264323
Clasp2	0.965719	10.7596	10.4937	1.372	0.066423
Clasp2	1.02347	16.1291	7.28691	1.372	0.0255461
Tyms	0.995488	9.87443	7.64199	1.3105	0.0688117
Tyms	0.937451	23.4501	12.5938	1.3105	0.0958693
Gmps	0.956237	11.9157	10.0792	1.2775	0.177827
Mlph	1.01215	21.8107	19.2038	1.29492	0.157962
Mlph	0.927048	12.4448	3.28807	1.29492	0.28007
Slc28a2	0.847645	12.692	1.09827	1.01878	0.208524
Slc28a2	0.268776	8	4	1.01878	0.154907
Slc28a2	1.02797	8	1.20419e-18	1.01878	0.00452699
Slfn5	0.34692	9.29027	6.82519	1.49183	2.24724
Med30	0.814364	20.2663	8.97895	1.19289	0.238149
Med30	0.944983	9.93519	9.41481	1.19289	0.0405991
Mfng	0.986472	12.4788	4.2782	1.35727	0.328828
Mfng	1.0251	21.8922	18.1132	1.35727	0.197992
Hint3	1.16397	14.451	11.2241	1.35633	0.0904247
Hint3	1.44627	8	9.69238e-17	1.35633	0.0619762
Hint3	1.66706	8	4	1.35633	0.0430111
Etv5	0.949093	13.435	2.55235	1.36292	0.136418
Etv5	1.15661	8	4	1.36292	0.00658023
Abcd4	1.0207	12.1975	5.26512	1.53567	0.165841
Abcd4	1.12034	21.8577	17.4528	1.53567	0.0816293
P4ha1	1.0825	12.8581	9.15518	1.6635	0.091234
P4ha1	0.742031	19.0431	17.5232	1.6635	0.259925
Tmcc2	1.00594	11.8717	4.80096	1.61033	0.191649
Tmcc2	1.93098	23.8066	21.7437	1.61033	0.194119
Agtr1a	0.87582	11.5765	8.92118	1.37758	0.355954
Agtr1a	0.519818	8	4	1.37758	0.269418
Phf21b	0.973471	12.5096	3.67191	1.26517	0.253616
Phf21b	1.10047	22.3074	18.6822	1.26517	0.095854
Col12a1	1.4063	10.6241	10.4032	1.13865	0.00699437
Col12a1	14.9355	8	0	1.13865	0.000309663
Cdh5	0.792895	10.9378	5.56514	1.23125	0.63556
Cdh5	0.642425	18.4394	15.6526	1.23125	0.802079
Dab2	1.2263	9.69369	7.71322	1.19892	0.000405434
Acsl4	0.985192	11.3581	0.332364	0.814842	0.101992
Acsl4	0.73286	17.8283	10.6565	0.814842	0.223418
Ctdspl	0.997444	12.2038	4.4786	1.46892	0.163373
Ctdspl	0.983795	21.4742	18.1943	1.46892	0.220009
Vwf	0.984864	22.5005	18.4791	1.32067	0.166604
Vwf	0.959478	12.2482	4.30917	1.32067	0.202829
Atp8b2	1.03257	12.4405	4.24249	1.51542	0.174959
Atp8b2	0.961455	20.5479	19.6695	1.51542	0.197323
AW549877	0.886623	19.082	10.1177	1.42383	0.217755
AW549877	0.845829	11.7844	10.9675	1.42383	0.253736
Creb3l2	0.940227	24.0496	19.4091	1.49308	0.182598
Creb3l2	0.970103	11.8378	3.88583	1.49308	0.0465361
Nop58	1.07199	12.0394	10.5034	1.61608	0.165801
Nop58	1.24322	8	5.956e-17	1.61608	0.0173176
Anxa6	1.0228	11.9832	6.63712	1.72942	0.183065
Anxa6	0.934508	21.5967	18.7187	1.72942	0.257733
Mapre1	1.19433	16.773	16.6678	1.53242	0.0377673
Mapre1	2.06461	10.2792	4.6236	1.53242	0.03004
Rapgef4	0.926901	12.7224	3.59769	1.4	0.128957
Rapgef4	1.08948	23.5942	16.7829	1.4	0.0376796
Hspa13	1.11377	11.6051	1.16034	1.32267	0.0842877
Hspa13	1.45753	8.48409	0.50699	1.32267	0.0139354
Plet1os	0.999494	10.5719	6.12797	1.53008	0.113686
Plet1os	0.876452	20.407	17.302	1.53008	0.277301
Slc27a1	0.971985	11.3567	6.16119	1.40258	0.260694
Slc27a1	0.905239	21.9701	19.5899	1.40258	0.294051
Plscr1	0.968705	11.1501	10.0581	1.495	0.212402
Plscr1	0.832874	21.4234	6.13635	1.495	0.348304
Igf1r	0.973928	12.5822	4.08358	1.42517	0.154269
Igf1r	0.948968	22.5876	17.3028	1.42517	0.137579
Rel	1.01814	11.9417	9.49053	1.37225	0.17428
Rel	7.91247	8	0	1.37225	0.2594
Prg4	1.01659	11.0543	9.99822	1.51408	0.164362
Prg4	0.974985	17.6618	9.14895	1.51408	0.120972
Prom1	1.01342	12.4014	4.28119	1.3175	0.0751603
Prom1	0.861461	19.8178	18.4088	1.3175	0.0879018
Uaca	0.94842	12.3581	3.86023	1.45958	0.185595
Uaca	1.04772	24.2926	18.8988	1.45958	0.118438
Alkbh1	1.15182	25.8455	7.89487	1.81325	0.0887408
Alkbh1	1.12473	12.179	9.45597	1.81325	0.0610287
Fstl1	0.997082	11.8725	4.07843	1.3275	0.0914367
Fstl1	0.922389	21.9318	18.4876	1.3275	0.0789864
Ube2w	0.985544	12.4288	9.80094	1.32475	0.107501
Ube2w	1.12152	21.4823	8.51358	1.32475	0.0237732
Klhl3	0.980461	12.078	5.37889	1.4485	0.127261
Klhl3	0.894856	22.7312	19.5129	1.4485	0.200146
Gm3704	0.895236	10.1607	7.8757	1.46933	0.223548
Gm3704	1.13817	21.9779	15.2498	1.46933	0.072674
Tanc2	0.998788	11.6758	10.2803	1.20367	0.0685868
Tanc2	2.17251	8	4	1.20367	0.00779202
Tanc2	9.0884	8	8	1.20367	2.2418e-07
Mef2c	1.16908	11.5995	10.9166	0.971025	0.0504503
Mef2c	1.74285	8	8	0.971025	0.00057697
Gm4956	1.06814	11.2225	11.1604	1.46467	0.166922
Tfam	0.872702	26.2644	17.5413	1.627	0.282125
Tfam	0.932722	8	1.95928e-18	1.627	0.062178
Tfam	0.480457	8	8.97203e-18	1.627	0.385766
Cap2	0.934454	12.2072	4.3795	1.29725	0.0998737
Cap2	1.04828	21.3503	18.9087	1.29725	0.0629393
Rilpl2	0.925308	22.8278	17.0392	1.77617	0.355409
Rilpl2	0.874772	10.4704	6.3392	1.77617	0.380579
Plscr4	0.940049	12.8469	8.88542	1.13308	0.138581
Plscr4	1.12155	8	8.26534e-17	1.13308	0.00588231
Slc35b3	0.993414	12.7543	7.79445	1.481	0.0746469
Slc35b3	1.05066	8	4	1.481	0.0505676
Ppip5k1	0.935698	13.4204	2.89111	1.45508	0.23077
Ppip5k1	1.11994	22.702	15.8945	1.45508	0.0459318
4833420G17Rik	0.963279	11.3962	8.62167	1.50517	0.0833458
4833420G17Rik	0.825217	17.859	14.9474	1.50517	0.172682
Ube2t	0.855124	17.7899	3.12173	1.43825	0.174667
Ube2t	1.42419	8	8	1.43825	0.0141441
Ube2t	5.78118	8	4	1.43825	0.000506395
Slc18b1	0.990597	26.7628	18.1549	1.48308	0.159214
Slc18b1	1.09143	10.5572	6.19927	1.48308	0.0127173
Tlr3	0.988771	12.2695	8.91504	1.386	0.210163
Tlr3	1.97452	8	0	1.386	0.00254586
Yipf1	0.97811	12.0863	5.1185	1.59242	0.184891
Yipf1	0.953492	22.0837	18.1719	1.59242	0.185136
Vamp5	0.953895	12.5579	5.85083	2.01733	0.294901
Vamp5	1.42333	22.4018	21.3456	2.01733	0.0190239
Slc38a1	0.98736	12.0577	4.63714	1.41592	0.118275
Slc38a1	0.816271	20.7375	18.3764	1.41592	0.146395
Shank3	0.850768	17.4397	16.6701	1.31208	0.163063
Shank3	1.05909	12.0812	5.49024	1.31208	0.0583331
Slc26a6	0.875404	13.1209	3.16826	0.220583	0.0651123
Slc26a6	0.844721	10.3623	9.31607	0.220583	0.0468279
Cyth4	0.980571	11.8205	4.86952	1.36008	0.212111
Cyth4	1.20543	25.1403	19.8995	1.36008	0.0465562
Hhat	0.980162	24.0541	18.1717	1.26267	0.11945
Hhat	0.914698	12.7114	3.65365	1.26267	0.173855
Cmtm7	0.959108	12.0974	4.26386	1.47833	0.24897
Cmtm7	1.14238	24.3395	19.9154	1.47833	0.130868
Timp2	1.0101	21.2729	19.1072	1.39817	0.191696
Timp2	1.01524	12.6282	3.91299	1.39817	0.173799
Hjurp	0.891287	12.5374	5.45647	8.46883	2.02154
Hjurp	0.311734	8	0	8.46883	5.0885
Celsr1	1.03285	12.0346	5.63491	1.54517	0.169641
Celsr1	0.918722	19.9225	18.1906	1.54517	0.299637
D630024D03Rik	1.02521	11.4347	6.76579	1.52258	0.141289
D630024D03Rik	1.02784	23.6314	21.7958	1.52258	0.107589
Cstf3	0.962374	11.5966	10.1378	1.62492	0.216334
Klf16	1.03987	11.2483	6.3034	1.70783	0.271394
Klf16	1.92747	39.8284	38.4383	1.70783	0.0574836
Impa2	1.02733	11.3998	6.54128	1.411	0.116165
Impa2	1.04637	23.513	19.5508	1.411	0.126688
Myo1f	0.932291	11.7376	5.65435	1.35975	0.20135
Myo1f	0.751215	21.1623	18.1051	1.35975	0.377464
Vars	0.845533	20.7296	18.8057	1.64408	0.406678
Vars	1.11349	12.6002	3.91455	1.64408	0.0397727
Capg	0.976381	18.7165	0.580632	1.72958	0.22407
Capg	1.30012	12.279	5.35903	1.72958	0.0144053
Vopp1	1.05296	11.2885	0.357785	1.12742	0.0409337
Vopp1	1.11165	8	3.09014e-17	1.12742	0.010391
Clic5	0.905991	8	8	1.21375	0.0901009
Clic5	0.852354	12.6903	2.80799	1.21375	0.217205
Ccdc51	0.996007	10.9597	5.25534	1.73042	0.270222
Ccdc51	1.17026	26.3074	20.1913	1.73042	0.144014
Col4a5	1.09166	11.7647	10.9822	0.446075	0.0545634
Col4a5	1.58498	8	1.48966e-15	0.446075	0.000438736
Ptrf	0.952076	20.3943	19.9855	1.75058	0.246601
Ptrf	1.12514	12.1689	5.85659	1.75058	0.0607165
Acad9	0.824246	11.0498	6.17535	1.38442	0.387386
Acad9	0.652149	21.8406	17.7876	1.38442	0.745649
Tead2	1.08277	12.6177	3.31177	1.43308	0.105079
Tead2	1.22345	21.7141	19.5862	1.43308	0.0714995
Hoga1	0.828264	11.6821	7.85028	2.381	0.854829
Hoga1	1.56692	8	4	2.381	0.000732168
Alg8	0.995248	13.3655	3.00331	1.54683	0.0936471
Alg8	2.44748	17.5278	0.389504	1.54683	0.0110485
Slc39a8	1.03069	17.6664	12.2917	1.34133	0.0570283
Slc39a8	1.13492	9.9309	1.7288	1.34133	0.0192052
Trappc6b	0.908558	8	4.20402e-18	1.65908	0.0686522
Trappc6b	1.3622	18.2569	12.687	1.65908	0.0218217
Ezr	0.972953	12.5414	3.50567	1.30317	0.187453
Ezr	0.97	23.8308	17.5056	1.30317	0.205991
Hcrtr2	1.08792	11.6127	10.6996	1.04837	0.117131
Hcrtr2	2.03722	8	8	1.04837	0.000110605
Pgm1	0.946965	11.3133	5.95868	1.16433	0.0861289
Pgm1	0.920674	20.1863	19.1508	1.16433	0.0881997
Gm12216	0.931962	12.9911	3.45007	1.68375	0.202169
Gm12216	2.49977	12.2484	2.5903	1.68375	0.143935
Gpr137b	0.761472	9.42278	6.20857	0.614158	0.32912
Gpr137b	0.745568	14.8849	0.158946	0.614158	0.164036
Pard6g	0.990732	20.3089	16.8455	1.21542	0.177465
Pard6g	0.979683	11.854	4.45118	1.21542	0.152408
Anp32e	0.968742	20.5922	18.2131	1.681	0.221282
Anp32e	1.04927	11.3117	5.70492	1.681	0.0457871
Adcy3	0.955123	11.853	4.5047	1.2285	0.162115
Adcy3	0.915446	22.8809	18.2938	1.2285	0.254221
Parl	1.02627	8	4	1.40417	0.0144164
Parl	1.24979	11.8302	10.5307	1.40417	0.0223849
Tsc2	1.03469	11.5847	6.0422	1.70667	0.114998
Tsc2	1.09385	20.2153	18.468	1.70667	0.222372
Hps4	1.01703	12.036	4.08229	1.48808	0.17563
Hps4	2.48239	36.1411	35.4436	1.48808	0.183694
Parn	0.825267	24.8703	20.5336	1.4055	0.158423
Parn	0.846587	12.6456	5.72691	1.4055	0.102655
Dnal1	1.15719	13.1746	6.858	1.52667	0.043883
Dnal1	2.36549	8	8	1.52667	0.00770741
1300002E11Rik	0.971342	12.3698	7.02712	1.519	0.143229
1300002E11Rik	1.46884	16.191	11.2608	1.519	0.0233187
Rab7b	0.936272	12.7647	3.33456	1.37067	0.217781
Rab7b	1.17146	20.619	20.2677	1.37067	0.040346
Nav1	0.980252	12.9599	3.25224	1.39525	0.16728
Nav1	1.04196	22.0007	18.5664	1.39525	0.107421
Lnx1	0.850522	15.134	2.22723	1.42733	0.142262
Lnx1	2.01072	12.3279	2.39911	1.42733	0.00944047
Ift52	1.07662	23.3307	16.7778	1.52567	0.102085
Ift52	1.19056	9.18532	7.74119	1.52567	0.0112276
Flna	0.9083	12.1672	4.64184	0.749317	0.154907
Flna	0.571797	8	0	0.749317	0.243875
5730480H06Rik	1.11336	12.4595	8.81961	1.10106	0.1323
5730480H06Rik	9.36796	8	4	1.10106	0.0659814
5730480H06Rik	1.41045	8	8	1.10106	0.000805369
Tctn3	1.20703	11.7654	3.39544	1.44967	0.0363564
Mzt1	1.0029	11.6724	9.15491	1.28917	0.0849226
Mzt1	1.09865	20.5597	12.4288	1.28917	0.0458753
Clec9a	0.585336	16.4246	5.95569	1.50117	1.62864
Clec9a	0.657163	11.7893	11.1588	1.50117	1.20028
Immp2l	0.945834	12.3327	9.17664	1.13046	0.113929
Immp2l	1.76636	15.5105	6.74231	1.13046	0.0228557
Osbpl6	0.990093	9.26792	5.02072	1.03807	0.0612988
Osbpl6	0.968827	19.7423	14.7048	1.03807	0.090292
Rac2	1.01874	12.2454	3.78222	1.44083	0.213266
Rac2	1.0127	21.1521	19.8723	1.44083	0.131987
Wdr35	1.08716	8	8	1.30767	0.0405287
Wdr35	1.22146	16.0093	3.29381	1.30767	0.0129562
Phldb1	1.0262	20.6432	19.1948	1.70208	0.207366
Phldb1	1.02687	12.4527	3.94875	1.70208	0.137619
Pde4d	1.1306	12.5207	8.97576	1.13975	0.0351732
Pde4d	1.54676	8	8	1.13975	7.90438e-05
Nox4	0.988445	12.6377	9.45657	1.06407	0.115533
Nox4	1.1266	23.3018	7.00479	1.06407	0.0730481
Gpsm2	0.793359	10.0265	7.53495	1.52283	0.118317
Gpsm2	1.11543	21.0202	19.3786	1.52283	0.0623633
Stt3a	0.987757	11.7447	0.943834	1.44483	0.139931
Stt3a	0.876621	8	8	1.44483	0.148959
Slc17a9	0.88538	10.9002	5.21958	1.53625	0.301424
Slc17a9	0.796546	8	8	1.53625	0.256226
Dennd4b	0.99274	13.3453	1.9397	1.68117	0.151967
Dennd4b	2.2317	19.5699	2.01299	1.68117	0.0460197
Akna	0.922622	11.4793	5.07948	1.40617	0.192855
Akna	0.839669	15.1539	0.935419	1.40617	0.242717
Casc4	1.18059	12.3128	7.36815	1.28475	0.0177312
Casc4	1.43946	8	0	1.28475	0.000384581
Shisa5	0.847378	10.382	6.71433	1.48508	0.362682
Shisa5	1.12352	22.2737	20.1184	1.48508	0.0582516
Arf4	0.893038	12.5441	9.37568	1.79333	0.426102
Arf4	1.01726	8	4	1.79333	0.0261335
Blvra	0.958269	10.8649	5.80491	1.47042	0.0610374
Blvra	0.878899	19.3957	2.42025	1.47042	0.111833
Tnfsf10	1.02891	10.5496	7.8459	1.26775	0.121768
Sntg2	1.10332	16.2082	5.25427	1.28392	0.00708377
Sntg2	0.324185	8	5.46116e-18	1.28392	0.00773905
Sntg2	1.33836	8	4	1.28392	0.00225247
Herc3	1.04002	13.2414	6.73644	1.33983	0.0606
Herc3	1.24457	8	6.46831e-16	1.33983	0.000174263
Fgd3	1.02661	22.8401	19.0078	1.3105	0.151514
Fgd3	0.94847	11.6389	5.1245	1.3105	0.225781
Snx16	0.957659	11.7286	11.154	1.22967	0.12343
Snx16	0.89356	16.6704	7.44481	1.22967	0.111106
C7	1.43547	11.4431	11.2642	0.926875	0.0313247
C7	1.41009	8	8	0.926875	0.0136536
Trpm4	0.981487	12.0667	4.44104	1.41275	0.233744
Trpm4	1.12016	22.8677	19.4572	1.41275	0.126466
Adpgk	0.967647	19.0903	0.854985	1.49567	0.100435
Adpgk	1.06612	9.17911	0.7543	1.49567	0.0154322
Capn8	0.964536	12.2906	3.65599	1.51667	0.177595
Capn8	0.832736	19.243	17.1114	1.51667	0.226146
Pard3b	1.09855	12.1204	9.59764	1.15858	0.0481419
Pard3b	1.52533	8	8	1.15858	2.42947e-05
Pdlim4	0.965773	13.4913	2.11914	1.34358	0.288586
Pdlim4	1.30989	17.5329	1.67642	1.34358	0.0714402
Gm16023	0.719106	12.7193	7.7171	2.37542	1.37145
Gm16023	1.05025	8	4	2.37542	0.0993025
Gm16023	0.117431	8	8	2.37542	1.12254
Ankmy2	0.988529	16.4775	16.3987	1.24775	0.06731
Ankmy2	0.926878	8	1.09404e-18	1.24775	0.0435611
Ankmy2	5.16254	8	4	1.24775	0.112307
Uqcc1	0.996574	12.3599	4.15285	1.67575	0.123645
Uqcc1	2.29493	18.8125	1.91885	1.67575	0.0283378
Copz2	1.02019	18.9613	2.5705	1.57858	0.125112
Copz2	1.16963	12.1416	6.44627	1.57858	0.0649486
Utp18	0.93666	10.3999	0.772289	1.4205	0.105828
Utp18	1.12662	21.3617	12.578	1.4205	0.0874245
Pla2g7	1.00429	18.4781	18.2762	1.27275	0.056383
Pla2g7	1.21835	8	2.33304e-16	1.27275	0.00432294
Pla2g7	12.8612	8	4	1.27275	0.00552053
Cd22	0.982583	11.6378	5.79873	1.47267	0.29812
Cd22	0.933811	21.286	19.7796	1.47267	0.270877
Nova2	0.932345	20.8362	16.9115	1.27808	0.235242
Nova2	1.07692	12.1333	5.69101	1.27808	0.0912624
Clstn1	0.941224	12.5306	3.7562	1.40125	0.29396
Clstn1	1.04054	23.2018	17.5467	1.40125	0.100818
Htra1	0.959715	12.9107	3.28401	1.40858	0.279382
Htra1	1.18892	21.3008	19.1262	1.40858	0.0398908
Cpd	1.21575	11.5364	9.82536	1.35075	0.0119424
Cpd	5.28429	8	8	1.35075	0.0440446
Csf1	0.961848	13.1228	3.73981	1.6575	0.208666
Csf1	0.865117	8	0	1.6575	0.108181
Cul3	0.929973	12.4607	9.83466	1.46917	0.326571
Cul3	0.916661	23.1553	6.95491	1.46917	0.194801
Slc18a1	0.726728	19.2175	0.205785	1.27042	0.148779
Slc18a1	1.07032	8	8	1.27042	0.00289651
Ap1s2	0.996455	12.9913	8.76334	0.771267	0.164172
Ap1s2	1.19106	9.30656	1.65623	0.771267	0.0259569
Phf11c	0.95855	11.5043	10.0906	1.47933	0.191723
Phf11c	0.882315	18.9584	2.53435	1.47933	0.091247
Ugt2b37	1.0363	10.935	0.925357	1.27481	0.159091
Ugt2b37	0.894348	20.6868	10.1462	1.27481	0.226721
Arhgap33	1.00796	10.9655	6.35178	1.42833	0.114553
Arhgap33	1.51514	24.4313	10.6435	1.42833	0.0081332
Clmp	0.957362	12.5433	4.11668	1.38942	0.143629
Clmp	0.91709	22.5955	19.0743	1.38942	0.114191
Arhgef17	0.97137	12.229	4.02493	1.40117	0.287567
Arhgef17	1.13068	23.535	18.9449	1.40117	0.0930436
Gpbp1l1	0.974914	12.0611	9.40676	1.82433	0.151049
Gpbp1l1	0.955786	20.8481	7.85742	1.82433	0.145785
Scn1b	0.77879	12.5342	2.58689	1.46775	0.163118
BC065397	0.964343	11.7563	11.7323	0.643542	0.058677
BC065397	1.26274	8	0	0.643542	0.0126456
Stxbp1	0.982362	12.5262	3.63675	1.53342	0.213369
Stxbp1	1.13575	21.2462	19.7607	1.53342	0.0841979
Pde7a	0.978585	14.5009	2.33503	1.59717	0.0860864
Pde7a	0.547279	10.8175	7.86056	1.59717	0.930219
Mark4	1.03279	22.2685	18.7252	1.56308	0.18601
Mark4	1.06342	12.3837	4.9525	1.56308	0.090678
Galnt7	0.962425	8	7.43183e-17	1.13167	0.0664208
Galnt7	0.468373	8	4	1.13167	0.213255
Galnt7	0.882354	18.7372	16.5913	1.13167	0.0839602
Cbr4	0.900628	20.0626	7.07581	1.45367	0.203471
Cbr4	0.853246	11.3485	1.55351	1.45367	0.162163
Cbx6	0.990365	12.6699	3.30357	1.36983	0.315325
Cbx6	1.17588	24.6533	19.4886	1.36983	0.067795
Kcnc3	0.995012	22.5922	18.035	1.35942	0.30625
Kcnc3	1.14392	13.3532	3.94009	1.35942	0.0513333
H2-T24	0.840562	14.8209	5.65978	1.06107	0.222413
H2-T24	0.476433	8	3.13402e-17	1.06107	0.262259
H2-T24	1.95981	8	4	1.06107	3.86861e-06
Nol8	0.978663	12.5249	9.72435	1.49908	0.149937
Nol8	1.05678	22.7251	4.46492	1.49908	0.0489009
Rarg	1.04583	22.1795	18.2435	1.81842	0.211798
Rarg	1.03748	11.9425	6.40658	1.81842	0.172023
Hoxb5os	1.0163	12.259	4.66885	1.46358	0.175749
Hoxb5os	0.959672	24.1236	18.9579	1.46358	0.259971
Cutal	0.890535	10.5426	9.1833	1.93642	0.307956
Cutal	1.03877	19.2671	2.024	1.93642	0.050098
Gatsl2	0.92619	22.3847	18.5096	1.382	0.2864
Gatsl2	0.922062	11.8671	4.9263	1.382	0.272699
Il1a	0.745967	12.8633	9.54146	1.52575	0.257706
Il1a	1.91283	38.4869	25.3309	1.52575	0.000797826
Hspa12a	0.950301	12.4546	4.61144	1.33142	0.200192
Hspa12a	0.930873	23.3218	18.7773	1.33142	0.233611
Fbxl4	1.01346	12.2405	9.02042	1.14743	0.117952
Fbxl4	1.17906	8	0	1.14743	0.00226962
Nmt2	1.00861	11.9153	10.4009	1.2595	0.107487
Nmt2	1.53648	22.2173	17.9957	1.2595	0.00175822
Ppp1r16b	1.01043	12.9343	3.53038	1.38225	0.170835
Ppp1r16b	0.972518	21.6417	19.0821	1.38225	0.161589
Aplf	0.928307	22.5861	17.0723	1.39508	0.0847673
Aplf	1.30074	12.1684	7.12795	1.39508	0.0106836
Wdtc1	0.998252	11.6696	6.50667	1.89508	0.22676
Wdtc1	0.974335	23.699	19.2957	1.89508	0.367789
Myo7a	0.969888	12.1633	3.76868	1.46667	0.187875
Myo7a	1.41264	22.5446	20.4759	1.46667	0.0879332
Gbp4	0.703476	8	2.36091e-17	1.26017	0.154405
Gbp4	1.15421	10.6126	1.41663	1.26017	0.120593
Hspb11	0.835572	9.49708	0.201727	1.56642	0.215703
Hspb11	0.657438	19.0693	6.6209	1.56642	0.364278
Gopc	0.979858	12.2492	9.61345	1.43975	0.158997
Gopc	1.64993	8.74101	2.38662	1.43975	0.198353
Mob3a	1.1735	12.9102	3.51297	1.8275	0.0434127
Mob3a	1.30442	20.9464	19.8826	1.8275	0.0546794
Hoxb3	0.939494	12.6186	2.87566	1.45675	0.289847
Hoxb3	1.051	24.9872	18.0898	1.45675	0.1482
Fam149b	1.07132	10.0962	3.65565	1.57317	0.0853449
Fam149b	5.20376	8	1.27358e-16	1.57317	0.00388688
Ltbp3	0.949786	14.5248	1.06232	1.59225	0.266828
Ltbp3	2.14617	13.5353	2.42435	1.59225	0.0781351
Ndufaf5	1.09149	20.63	6.93515	1.20775	0.243733
Ndufaf5	1.30049	9.15585	3.64817	1.20775	0.0679035
Malsu1	0.823719	10.8994	8.6488	1.54817	0.17215
Malsu1	1.09595	16.5127	15.442	1.54817	0.0367183
Mtor	1.06207	11.852	6.54083	1.69675	0.0834267
Mtor	1.24619	20.7217	18.7831	1.69675	0.0983962
Ppp4r2	0.967349	12.1726	10.1792	1.47175	0.167391
Ppp4r2	0.0570793	8	4	1.47175	0.273135
Ppp4r2	1.5886	8	6.45382e-17	1.47175	0.000650383
Heatr5a	0.881192	19.3567	12.5957	1.42417	0.079979
Heatr5a	0.909495	8	8	1.42417	0.0293033
Fut8	1.18659	11.9691	10.5231	1.1785	0.0384787
Fut8	1.28684	10.3926	0.472038	1.1785	0.018031
Pex3	1.18203	12.5099	8.97143	1.28408	0.12421
Pex3	2.41111	8	8	1.28408	0.0772456
Ampd3	0.987558	12.6528	3.67451	1.50092	0.195585
Ampd3	1.25121	22.5292	20.7524	1.50092	0.0540151
Scfd1	1.03569	11.6407	11.3557	1.45883	0.149243
Scfd1	1.08084	8	8.52505e-17	1.45883	0.0361501
Cables1	1.03087	22.1656	18.7912	1.41308	0.163032
Cables1	0.951903	11.8821	4.44111	1.41308	0.197691
Reep1	0.918071	12.6206	3.62037	1.38467	0.182714
Reep1	1.14238	26.2122	18.0104	1.38467	0.0422249
Traf3ip3	0.984448	13.0648	3.22523	1.55183	0.126926
Traf3ip3	1.48174	21.0381	17.1843	1.55183	0.00548334
Sh2b2	0.968156	12.8582	3.38617	1.42175	0.278779
Sh2b2	0.827537	21.5641	19.8045	1.42175	0.11065
Cd36	1.05601	12.9665	9.11936	0.980883	0.123881
Cd36	1.16761	9.16954	2.47175	0.980883	0.0162824
Ppl	0.611441	11.2954	6.56176	1.5225	2.08252
Ppl	0.662461	15.5749	15.0618	1.5225	1.65137
Kif5b	1.07646	12.2132	9.89185	1.37983	0.160523
Kif5b	1.54518	8	7.22447e-16	1.37983	0.000932777
Gm4952	0.879301	12.0943	9.02707	1.7005	0.544789
Gm4952	0.911474	8	4	1.7005	0.163988
Plek	0.987703	11.5715	8.76751	1.20208	0.0368239
Plek	1.1739	16.783	10.6072	1.20208	0.0635175
Pmepa1	1.05648	12.672	3.37577	1.30542	0.201236
Pmepa1	1.11051	8	4	1.30542	0.00787528
Fam98a	0.953022	14.9152	11.6193	1.41642	3.44046e-05
Fam98a	0.932626	8	8	1.41642	1.47768e-05
Rab11fip5	1.00848	12.9033	3.41579	1.35925	0.16753
Rab11fip5	1.16117	19.5447	0.013975	1.35925	0.0860323
Atp6v1h	1.10167	12.0259	9.87614	1.18701	0.114553
Atp6v1h	1.9248	8	1.48954e-16	1.18701	0.00719177
Prr33	0.982235	12.4592	3.38722	1.28969	0.220501
Prr33	1.04622	20.8833	19.6487	1.28969	0.155901
Ralb	1.02634	23.1202	19.5422	1.54233	0.127219
Ralb	1.06673	11.5987	6.76103	1.54233	0.0723422
Gnb5	0.972502	23.192	17.911	1.26925	0.18002
Gnb5	0.905731	12.839	3.46086	1.26925	0.237577
Slc35a5	0.892222	13.3203	7.94488	1.42333	0.203331
Slc35a5	0.21868	8	1.0141e-18	1.42333	0.249825
Slc35a5	1.09358	8	4	1.42333	0.0214919
Pygm	0.955539	12.9472	3.6314	1.56158	0.403974
Pygm	1.10489	19.4974	1.4071	1.56158	0.0774832
Rdh9	0.847675	8	8	1.35042	0.29124
Rdh9	0.620874	16.6775	5.83158	1.35042	0.522319
Rdh9	1.11921	8	4	1.35042	0.0591083
Tmtc4	0.820433	21.4872	11.263	1.3725	0.0858776
Tmtc4	1.11448	10.6645	6.88417	1.3725	0.0141137
Fbxw17	0.943184	24.9159	17.344	1.17826	0.229746
Fbxw17	0.909408	11.3293	4.34709	1.17826	0.217807
Ndufs4	0.98284	12.821	9.21106	1.39342	0.105817
Ndufs4	1.01579	8.92028	5.36467	1.39342	0.061582
Irak4	0.95677	24.3785	18.1601	1.379	0.172638
Irak4	0.932119	11.596	5.93228	1.379	0.16231
4933412E12Rik	0.969777	11.5383	5.18278	1.43625	0.172143
4933412E12Rik	0.907312	22.4669	18.305	1.43625	0.323772
Anxa2	0.912132	13.3921	2.35224	1.42225	0.194859
Anxa2	1.17384	22.7479	20.6522	1.42225	0.0512252
Traf3	0.960148	12.7482	2.99867	1.55683	0.160036
Traf3	1.03006	22.4149	19.6661	1.55683	0.113659
Klhl36	0.963028	12.2176	4.12525	1.67008	0.316675
Klhl36	1.20098	20.2354	18.5046	1.67008	0.143159
Snx13	0.999717	21.7198	8.23788	1.37483	0.126473
Snx13	0.985545	11.9537	10.0209	1.37483	0.162775
Nlrx1	1.15703	12.5018	3.80369	1.5915	0.1103
Nlrx1	1.2067	8	4	1.5915	0.0224525
Naip5	0.899754	11.8021	5.65414	0.822208	0.109671
Naip5	0.792907	20.1428	15.5298	0.822208	0.181506
Trim7	0.968694	18.6996	16.6898	1.66225	0.105633
Trim7	1.41158	12.4657	3.91087	1.66225	3.39476e-05
Syngap1	1.03686	12.9054	2.90447	1.3705	0.13774
Syngap1	1.15526	21.1462	19.541	1.3705	0.118145
Atp11a	1.01437	22.0992	19.3425	1.40942	0.149641
Atp11a	0.970654	12.7079	3.47995	1.40942	0.176339
Tbxas1	1.01797	21.431	19.8463	1.57342	0.140288
Tbxas1	1.0564	12.3241	4.25492	1.57342	0.0826334
Wnt2	0.968345	9.76994	4.55199	1.04635	0.0917029
Wnt2	0.499479	8	1.17787e-17	1.04635	0.112869
Arhgef10	0.957216	12.666	3.75832	1.27458	0.198517
Arhgef10	1.10871	23.7565	19.0799	1.27458	0.100448
Me3	0.853644	9.02248	5.51601	0.996967	0.0877392
Me3	0.677288	19.2961	17.2142	0.996967	0.0551352
Fam204a	0.976683	14.8321	7.24528	1.28442	0.143268
Fam204a	0.803448	10.7213	0.916566	1.28442	0.238582
Ndrg1	0.99828	23.0261	19.209	1.50925	0.249197
Ndrg1	1.05911	12.6551	3.76074	1.50925	0.0925246
Cacng7	0.78135	22.7684	17.6052	1.00944	0.695724
Cacng7	0.684794	12.2639	5.66886	1.00944	0.480757
Tdrp	1.02508	23.1853	19.0029	1.29375	0.131953
Tdrp	0.81386	10.3712	5.86758	1.29375	0.186495
Ubash3b	0.87518	11.4515	5.33563	1.3165	0.264315
Ubash3b	0.723559	19.0176	16.1531	1.3165	0.401197
Uqcrc1	1.099	11.2149	8.36941	1.86708	0.178206
Uqcrc1	1.16658	22.9108	19.2229	1.86708	0.0312985
Plod1	1.15046	13.9624	2.15845	1.52558	0.129391
Plod1	1.31819	12.8251	4.12892	1.52558	0.00494759
Adssl1	1.04933	11.9328	6.02426	1.675	0.289387
Adssl1	0.295082	15.5073	12.2579	1.675	0.961849
Cnpy3	0.918564	22.7822	18.4062	2.05217	0.299507
Cnpy3	1.16404	9.40332	7.38326	2.05217	0.139511
Cutc	0.834302	12.8577	8.99242	2.13133	1.00825
Cutc	0.909024	34.0622	32.1717	2.13133	0.274598
Ltv1	0.963366	10.0353	1.67489	1.336	0.144918
Ltv1	1.04949	26.1533	24.658	1.336	0.0258379
Taf9b	1.00118	22.2008	10.4892	0.607275	0.152211
Taf9b	1.17051	9.08852	8.91537	0.607275	0.00996549
Dhfr	0.964935	11.6791	7.94717	1.36058	0.140906
Dhfr	2.0392	38.1663	10.9611	1.36058	0.000264888
Cyp4b1	0.931741	22.9953	19.8237	1.43058	0.189029
Cyp4b1	0.862098	9.64233	1.44749	1.43058	0.08297
Cage1	0.930837	18.0956	0.908522	1.47033	0.058823
Cage1	1.1077	9.52391	2.05775	1.47033	0.00429925
Glis3	0.851116	17.269	15.3458	1.18058	0.135236
Glis3	0.724689	10.6051	5.67589	1.18058	0.114299
Ddr1	1.05497	18.719	1.97216	1.42358	0.206732
Ddr1	1.08065	12.3128	3.86339	1.42358	0.111443
Tmem53	0.871504	12.3937	4.76745	1.49958	0.406361
Tmem53	0.692968	8	8	1.49958	0.395152
Dlg3	1.03963	12.7577	4.03504	0.718667	0.0459108
Dlg3	0.603574	8	0	0.718667	0.0913659
Rassf2	0.97586	11.8507	5.2527	1.40275	0.195604
Rassf2	0.876279	21.2594	17.699	1.40275	0.15267
Dpf3	0.993634	23.151	18.8138	1.37958	0.122125
Dpf3	0.969707	12.5234	3.91188	1.37958	0.153112
Unc45a	1.00506	19.3938	18.6491	1.65742	0.235462
Unc45a	1.17632	12.0791	5.90701	1.65742	0.0156757
E2f1	1.01538	24.8312	16.7704	1.557	0.082011
E2f1	1.06949	11.7852	5.50566	1.557	0.167359
Eif4ebp1	1.06391	10.6021	6.34833	1.49133	0.124502
Eif4ebp1	1.62229	23.2124	22.6934	1.49133	0.104322
Slx4ip	0.891713	17.0442	8.52548	1.22167	0.0938813
Slx4ip	0.114059	8	0	1.22167	0.17298
Slx4ip	1.8401	8	9.71934e-16	1.22167	0.000101182
Klhl31	0.898125	12.7581	7.93853	1.34992	0.15704
Klhl31	0.858842	21.5535	19.1998	1.34992	0.192787
Sh3tc1	1.00574	24.696	19.4212	1.5155	0.238978
Sh3tc1	0.961768	12.3496	3.93848	1.5155	0.278862
Slc35b4	1.05109	20.3179	18.0462	1.47042	0.0401412
Slc35b4	1.11543	10.442	7.60783	1.47042	0.0599046
Sptbn1	0.850302	22.5244	16.2193	1.45175	0.107097
Sptbn1	1.19861	8.54208	2.27141	1.45175	0.0699276
Dpysl2	1.01566	22.2587	17.8321	1.43583	0.098116
Dpysl2	0.972273	12.6082	3.61215	1.43583	0.16092
Dst	0.801436	17.7342	15.4149	1.28925	0.167869
Dst	0.693833	9.55785	5.94041	1.28925	0.223348
Slc41a3	0.99126	12.8131	3.3667	1.47533	0.170439
Slc41a3	0.919501	8	8	1.47533	0.0595998
Speg	0.975509	12.4303	4.08708	1.24258	0.172996
Speg	1.05149	23.2462	18.7325	1.24258	0.130618
Aspa	0.656041	9.79481	1.364	1.32033	0.434824
Aspa	1.45118	13.8371	6.49401	1.32033	0.0249057
Smox	0.970283	12.4738	3.86473	1.36442	0.230584
Smox	1.07483	22.51	18.0297	1.36442	0.141937
Pam	1.17434	12.0827	10.1099	1.07752	0.0383445
Pam	1.35415	8	0	1.07752	0.00422678
St6galnac4	1.06864	12.848	3.791	1.754	0.100043
St6galnac4	1.22523	19.6654	18.7229	1.754	0.147146
Tgfb3	1.08881	13.8429	2.58759	1.41317	0.135519
Tgfb3	1.20611	17.9651	3.23529	1.41317	0.0617959
Gnas	1.16647	13.3234	2.8243	1.33433	0.0550302
Gnas	1.30609	18.7802	17.5074	1.33433	0.0286238
Srl	0.91164	12.9746	3.42995	1.46358	0.232755
Srl	1.05137	24.5701	19.4735	1.46358	0.116509
Kctd9	0.873957	11.9726	9.34195	1.47975	0.407419
Kctd9	0.14755	8	4	1.47975	0.432439
Ldb2	1.48773	8	8	1.13358	0.00944841
Ldb2	3.63306	8.39779	6.13144	1.13358	0.00610038
Dab2ip	1.00901	22.89	19.4387	1.37775	0.181199
Dab2ip	1.02437	12.1246	4.73251	1.37775	0.14282
Uri1	0.878016	11.2899	8.25232	1.3965	0.0971455
Uri1	1.0905	15.653	2.83086	1.3965	0.00593317
Tmem132a	0.965256	13.3248	3.22857	1.38683	0.202414
Tmem132a	1.26083	29.3268	20.1692	1.38683	0.0770049
Hps5	1.16487	17.0958	2.5673	1.59817	0.0410389
Hps5	1.31452	11.8212	9.54894	1.59817	0.0159532
Bcorl1	0.830635	11.0295	7.47176	0.835	0.138297
D6Wsu163e	0.918025	11.0825	5.1864	1.34233	0.160302
D6Wsu163e	0.859088	21.9355	18.1004	1.34233	0.217571
Dcaf4	0.942665	12.0962	4.08048	1.59467	0.239039
Dcaf4	1.25314	26.7417	20.0846	1.59467	0.0603871
Dhodh	0.919315	14.696	1.05683	1.5685	0.206336
Dhodh	4.27523	8	4	1.5685	0.135684
Dhodh	2.92243	8	1.21304e-16	1.5685	0.0250349
App	1.01453	14.9788	5.7801	1.31617	0.0219928
App	1.74269	8.77122	8.75453	1.31617	0.00083177
Kcnb1	0.991615	12.4486	3.63793	1.46267	0.221259
Kcnb1	1.15771	20.6517	19.5639	1.46267	0.09302
Pcolce2	1.0945	12.2032	3.35324	1.38508	0.0833717
Pcolce2	1.07084	18.8242	0.208182	1.38508	0.0332757
Pcmt1	0.986369	13.1761	6.812	1.40883	0.123268
Pcmt1	0.380543	18.7596	13.8794	1.40883	0.542973
Pde4b	1.00411	12.3923	9.01761	1.30842	0.0521797
Pde4b	0.290214	8	4	1.30842	0.0945159
Dleu2	0.912939	12.7353	8.53499	1.63783	0.361247
Dleu2	1.24927	8	0	1.63783	0.0048426
Adgrf5	0.947129	13.6378	2.88583	1.44492	0.103327
Adgrf5	1.2421	28.7391	18.5249	1.44492	0.0207874
Pde1a	1.05633	12.2901	9.46132	1.18733	0.0482233
Pde1a	1.132	8	2.179e-15	1.18733	4.30859e-05
Camkmt	0.999612	8	6.91331e-16	1.01229	0.0212536
Camkmt	0.857949	17.6859	16.7046	1.01229	0.141002
Prmt2	1.04801	12.538	4.18292	1.29217	0.13304
Prmt2	0.88562	20.8599	17.0449	1.29217	0.305409
Bag2	0.617102	10.8739	4.83977	1.34942	3.42612
Bag2	0.389426	12.6819	10.7652	1.34942	5.42235
Rcn1	1.06997	8	3.8373e-17	1.37408	0.030294
Rcn1	1.15825	11.8956	3.35983	1.37408	0.0135858
Bbx	1.18865	11.377	11.0394	1.17225	0.0409991
Bbx	1.93243	8	8	1.17225	6.07974e-05
Fbxo8	0.885492	11.9656	9.6286	1.53667	0.295406
Fbxo8	0.926242	18.4541	5.9511	1.53667	0.179065
Osbp2	0.983898	11.9367	4.10358	1.22741	0.236724
Osbp2	1.07123	22.7955	19.7363	1.22741	0.133306
Alas2	0.854564	11.592	9.50708	0.852192	0.228675
Alas2	0.775992	8	4	0.852192	0.0999773
Pced1b	1.05706	12.1178	5.35649	1.4475	0.0592279
Pced1b	1.30256	19.6183	18.0871	1.4475	0.047739
Fbxw7	0.974007	11.0017	10.773	1.402	0.0654571
Fbxw7	1.0153	15.6024	7.09692	1.402	0.0272948
Fmnl1	0.979611	12.5424	3.61197	1.3805	0.302545
Fmnl1	1.04151	22.8187	18.6498	1.3805	0.19879
A730008H23Rik	0.820327	11.9867	5.85614	7.73567	3.08715
A730008H23Rik	0.32919	21.3633	16.8806	7.73567	11.4763
Kirrel	1.0048	12.4127	4.27922	1.27325	0.137393
Kirrel	0.947351	22.8891	18.1881	1.27325	0.18014
Btnl9	1.33903	8	3.52878e-17	1.32108	0.0763012
Btnl9	1.38252	12.882	12.5894	1.32108	0.0738576
Btnl9	3.13837	8	4	1.32108	0.00898567
Hs2st1	1.05895	23.2867	21.0597	1.35783	0.0443309
Hs2st1	0.584067	8	4	1.35783	0.0444533
Hs2st1	1.29628	8	8	1.35783	5.24403e-05
Cacna1d	1.01025	22.6283	18.3495	1.34125	0.110879
Cacna1d	0.964927	12.286	4.47199	1.34125	0.126321
Kdf1	1.00533	12.7382	2.80055	1.63967	0.14564
Kdf1	2.08608	17.8741	1.06223	1.63967	0.0464827
Arhgap27	0.967592	20.7108	19.6547	1.40096	0.36843
Arhgap27	1.13294	12.8853	3.34918	1.40096	0.12493
Adtrp	0.869522	11.3715	8.0069	1.68808	0.20517
Adtrp	0.391185	8	4	1.68808	0.0527
Adtrp	1.32049	8	4	1.68808	0.0108116
Phip	0.976244	12.3043	9.52943	1.35167	0.298616
Phip	1.61247	8	4.50143e-17	1.35167	0.0412866
Atp2b1	1.04717	12.0792	11.0322	1.37317	0.0625695
Atp2b1	1.02948	8	0	1.37317	0.0163736
Map3k4	0.970482	12.251	5.20815	1.3075	0.110797
Map3k4	0.902194	23.5099	17.727	1.3075	0.194925
Lamc1	0.932914	23.5404	18.9343	1.39617	0.083897
Lamc1	0.859259	11.7857	5.29487	1.39617	0.145577
Cav1	1.03288	9.26799	5.32424	1.26608	0.0890043
Cav1	1.19614	38.638	33.5115	1.26608	0.0134294
Palld	1.03596	12.3056	8.3442	2.01667	0.158173
Palld	0.00218046	8	2.46552e-17	2.01667	0.802629
Sugp2	1.08973	21.1837	18.159	1.76325	0.131011
Sugp2	1.08976	12.8168	4.93169	1.76325	0.101529
Ppil6	0.988091	8	4	1.40242	0.02991
Ppil6	1.03284	13.0491	2.69247	1.40242	0.0781677
Cetn3	0.906457	14.0977	9.41374	1.19654	0.303973
Cetn3	1.65395	8	0	1.19654	0.0244812
Msr1	1.14531	11.9279	10.1588	0.986917	0.0788407
Msr1	1.33448	8	1.46198e-16	0.986917	0.00503502
Ly75	0.981367	19.5418	13.5054	1.36333	0.0543763
Ly75	2.19569	8	4	1.36333	0.0107691
Ly75	1.25671	8	8	1.36333	0.00204066
Prex2	1.27722	11.3251	10.0656	0.969525	0.0339966
Prex2	1.30977	8	8	0.969525	0.00654066
Med25	1.03396	11.2151	5.74022	1.85133	0.142192
Med25	1.7142	15.1525	14.531	1.85133	0.300774
Ptdss1	0.932576	27.361	19.2029	1.32867	0.145126
Ptdss1	0.85528	12.4617	8.42317	1.32867	0.238297
Prkdc	1.12737	12.0363	10.1348	1.0937	0.0519353
Prkdc	1.39901	8	1.92115e-15	1.0937	0.00224738
Casp2	1.06099	12.6756	7.1887	1.41875	0.0217082
Mrc2	0.927771	12.4172	4.12105	1.315	0.302069
Mrc2	0.891399	21.8683	17.4997	1.315	0.239912
Sdhaf3	1.17808	11.8553	10.5089	0.791967	0.0483025
Sdhaf3	2.12591	8	4.70605e-15	0.791967	0.000230807
Fam69a	0.988325	11.4273	7.00753	1.49258	0.0671152
Fam69a	1.38798	15.8863	3.11736	1.49258	0.000537906
Arhgap22	0.931974	12.2555	4.32112	1.18717	0.241531
Arhgap22	0.769403	21.3683	16.531	1.18717	0.330934
Fras1	1.04622	8	8	1.29375	0.014748
Fras1	0.94103	13.6797	5.38437	1.29375	0.0216483
Pbxip1	0.930891	22.0518	17.7912	1.48383	0.309926
Pbxip1	1.05569	12.3827	4.07587	1.48383	0.194449
Hat1	1.03134	12.2647	9.08017	1.36308	0.0957766
Hat1	1.46703	8	1.10958e-16	1.36308	0.0175676
Dnajc10	1.03656	12.7305	9.15196	1.341	0.132059
Dnajc10	1.40492	8	2.77195e-17	1.341	0.0588641
Rhbdf2	1.05411	22.6326	19.5867	1.68717	0.213879
Rhbdf2	1.13127	12.2331	4.33317	1.68717	0.0317289
Dennd1c	0.893175	21.1382	19.0839	1.5265	0.444358
Dennd1c	0.869458	10.9059	5.05224	1.5265	0.266778
Dennd3	1.00429	12.0037	4.92912	1.46358	0.157681
Dennd3	1.08379	23.1099	19.7879	1.46358	0.139209
Ppp3ca	1.07912	12.6447	9.19529	1.45217	0.0561238
Ppp3ca	7.18946	8	4	1.45217	0.000460372
Ppp3ca	3.6401	8	3.00802e-15	1.45217	0.000129372
Efnb2	0.918513	19.8036	14.8945	1.17583	0.120147
Efnb2	1.70991	8.32634	2.75509	1.17583	0.128986
Dync2li1	0.991218	11.3549	6.60796	1.57742	0.111922
Dync2li1	1.39554	8	4	1.57742	0.00161291
C1qtnf3	1.05956	21.7708	1.35084	1.45467	0.0835495
C1qtnf3	0.835097	13.9429	8.8116	1.45467	0.225841
Ddah1	1.00952	23.994	20.8609	1.47492	0.0975671
Ddah1	0.965136	12.2079	5.60443	1.47492	0.0881447
Arl13b	0.96592	11.6444	10.1182	1.28292	0.0847632
Fam171a1	0.76838	23.8125	18.3449	1.12592	0.325448
Fam171a1	0.768293	11.9633	5.96536	1.12592	0.187754
Rilpl1	1.01677	12.3344	4.28312	1.62217	0.145032
Rilpl1	1.1117	22.5971	19.198	1.62217	0.148918
Acsf3	0.909971	22.2196	19.235	1.52033	0.288399
Acsf3	1.05283	12.3632	4.9357	1.52033	0.134443
Katnbl1	0.99882	11.947	10.7983	1.27925	0.117018
Katnbl1	1.30601	8	8	1.27925	0.0101997
Prr16	0.965353	12.6429	9.59911	1.34167	0.211648
Prr16	1.37283	20.344	9.15981	1.34167	0.0348493
Slc5a11	0.994541	12.4208	3.85199	1.31108	0.147574
Slc5a11	0.958622	20.9959	17.7509	1.31108	0.14304
Fbxo7	1.09427	11.5212	8.65238	1.47092	0.0927278
Fbxo7	1.45466	22.5276	13.2332	1.47092	0.0120111
Loxl2	0.998952	12.1599	4.90742	0.0817708	0.0181293
Loxl2	0.659216	22.2155	18.1345	0.0817708	0.0210816
Fas	0.57472	8	6.42368e-17	1.41167	0.208716
Fas	0.830492	12.9729	6.76687	1.41167	0.1566
Fcgr1	1.10879	12.4114	4.82824	1.55133	0.155966
Fcgr1	1.08128	19.3719	16.9856	1.55133	0.0666993
Cpped1	0.657336	8	1.20207e-16	1.383	0.737212
Cpped1	0.482365	8	4	1.383	0.934471
Cpped1	0.77439	19.0683	15.434	1.383	0.263284
Gpatch4	0.682252	19.2955	4.17704	1.58817	0.392052
Gpatch4	1.58406	9.21737	9.15893	1.58817	0.00875392
Thumpd2	0.956078	10.1852	5.67739	1.36208	0.122625
Thumpd2	0.846886	20.6707	17.8717	1.36208	0.198888
Polr3f	0.955135	11.1063	0.433457	1.66642	0.123741
Polr3f	0.939941	29.512	0.857162	1.66642	0.150153
Wdr77	1.16367	10.5142	4.95042	1.57933	0.0300587
Wdr77	1.2142	19.5304	14.8011	1.57933	0.0159327
Svil	0.943992	24.9656	20.0131	1.61867	0.163535
Svil	0.883287	8	8.63581e-17	1.61867	0.102332
Svil	3.02482	8	4	1.61867	0.040939
Taf4b	1.06886	9.69597	6.27	1.02284	0.0556787
Taf4b	1.48083	13.7267	4.54825	1.02284	0.0550579
Gm5150	1.01127	8	8	0.843533	0.0325778
Gm5150	1.30365	11.103	10.1605	0.843533	0.0562189
Pde4a	1.01659	22.4118	18.502	1.57492	0.162348
Pde4a	1.05398	12.4106	4.40568	1.57492	0.119297
Slc22a4	1.02369	12.1651	4.48326	1.47058	0.164221
Slc22a4	1.2654	8	4	1.47058	0.00471451
Arhgdib	1.06213	13.0967	3.96133	1.52933	0.0929941
Arhgdib	0.817158	27.0064	19.0616	1.52933	0.267024
Slc5a10	1.01426	12.5046	3.41143	1.40508	0.160162
Slc5a10	1.12039	20.1002	19.042	1.40508	0.142432
Tanc1	0.948561	12.5859	4.30393	1.48133	0.129175
Tanc1	0.944484	24.5966	19.0958	1.48133	0.137115
Lamc3	0.984906	12.523	3.95176	1.4495	0.251469
Lamc3	1.13165	20.167	18.3065	1.4495	0.106234
Fam187b	0.401539	10.3825	7.43584	1.83667	1.15033
Fam187b	1.14264	19.4354	17.741	1.83667	0.0345729
Coq7	1.04207	11.8879	4.44953	1.51792	0.137792
Coq7	1.44948	45.0627	10.1252	1.51792	0.00280511
Emcn	1.06797	12.2619	9.85805	0.960042	0.0610068
Emcn	1.24563	8	8	0.960042	0.00673824
Srgap3	0.959358	12.2382	4.49289	1.297	0.15277
Srgap3	0.922525	23.6622	18.619	1.297	0.227806
Map3k15	1.32197	11.711	10.8401	0.566417	0.0135035
Map3k15	1.62745	8	1.6326e-16	0.566417	0.000799782
Tor1aip2	0.778274	12.3993	8.89625	2.05858	0.702342
Tor1aip2	0.811286	8	4	2.05858	0.080182
Ctps	0.895497	12.5342	2.18414	1.36133	0.158543
Ctps	1.39357	8	4	1.36133	1.94495e-07
Golga4	0.803968	24.8547	19.7603	1.67025	0.204844
Golga4	1.12161	12.8408	8.46716	1.67025	0.0719758
Utrn	1.04524	12.74	9.7709	1.32417	0.0352218
Utrn	1.15038	8	3.11167e-17	1.32417	0.0162064
Utrn	7.06462	8	4	1.32417	0.00728419
Bbs2	1.01814	12.2473	5.06176	1.53208	0.0565522
Bbs2	0.882439	23.4601	17.2201	1.53208	0.18368
Lmcd1	0.937275	11.815	4.56639	1.28808	0.120486
Lmcd1	0.863514	21.5063	17.8817	1.28808	0.0955232
Cep128	1.28721	8	1.07132e-16	0.952892	0.00997484
Cep128	1.40497	10.9547	10.3774	0.952892	0.018132
Kctd15	0.914544	11.5137	5.85507	1.33533	0.489386
Kctd15	0.687567	19.3889	15.9807	1.33533	0.897253
Xxylt1	1.0576	11.8762	5.03718	1.5635	0.107114
Xxylt1	1.0858	23.2601	19.4824	1.5635	0.128115
Anapc10	0.970097	12.7795	9.65465	1.08921	0.0961887
Anapc10	0.842145	8	8	1.08921	0.00497754
Mib2	0.983252	11.561	6.50345	1.79292	0.329566
Mib2	0.963603	20.0783	18.5057	1.79292	0.349377
D030028A08Rik	1.00895	12.1043	2.93909	1.74125	0.20661
D030028A08Rik	2.34645	8	8	1.74125	0.119555
D030028A08Rik	13.3276	8	4	1.74125	0.00365835
Plcd3	0.951944	12.5701	3.97045	1.07883	0.21323
Plcd3	1.13683	24.3092	19.193	1.07883	0.073057
Arrb1	0.962107	22.8025	19.1986	1.48383	0.289567
Arrb1	0.967777	12.4425	4.10338	1.48383	0.232477
Mr1	1.08068	13.1729	2.47217	1.44875	0.124889
Mr1	1.07392	17.5283	2.47424	1.44875	0.0868935
Xpo4	1.05496	11.7949	10.0922	1.45417	0.0560381
Xpo4	8.90548	8	0	1.45417	0.0017533
Pvt1	1.03394	12.179	4.01046	1.4265	0.0740495
Pvt1	1.07948	25.5369	18.8272	1.4265	0.0613629
Crebrf	0.838188	11.0551	8.58557	1.67642	0.306878
Crebrf	0.667091	8	4	1.67642	0.260958
Nacc1	1.03567	11.4134	6.99697	1.83067	0.0998902
Nacc1	1.24498	23.3945	21.055	1.83067	0.0881987
Tmem98	1.14	14.2005	0.802455	1.35342	0.128683
Tmem98	1.11606	19.451	19.0394	1.35342	0.105314
Timd2	0.955751	8	0	1.46958	0.0771562
Timd2	0.921982	15.6611	1.02739	1.46958	0.196529
Capza1	0.982996	8	4.36358e-18	1.54092	0.0399016
Capza1	1.02163	13.0832	9.92525	1.54092	0.091918
Nlrp5-ps	1.14472	11.3494	3.03724	1.15917	0.0811496
Nlrp5-ps	0.914812	8	7.18707e-18	1.15917	0.0012563
Npat	0.960848	22.0197	7.60661	1.4655	0.172495
Npat	0.910287	12.0573	9.51356	1.4655	0.261512
Bfar	0.166746	8	3.58453e-16	1.68558	2.00959
Bfar	0.479136	11.5237	7.28424	1.68558	2.27033
Bfar	0.718204	8	4	1.68558	0.61221
Sik2	0.947538	11.7474	9.31013	1.40508	0.11173
Nucb2	0.709393	15.3566	2.51641	1.27958	0.318069
Nucb2	1.09857	8	8	1.27958	0.0243651
Metrnl	0.969308	10.7388	6.05195	1.38558	0.190229
Metrnl	0.879209	22.7182	17.6827	1.38558	0.344939
Vamp3	0.684593	12.4614	8.15098	1.82275	1.16731
Slc33a1	0.883982	12.8013	9.5704	1.49292	0.310562
Slc33a1	1.05565	8	2.68501e-17	1.49292	0.0324106
Alms1-ps2	0.963093	8	8	0.700033	0.0223924
Alms1-ps2	0.91292	16.8922	14.6462	0.700033	0.102308
Dpy19l3	0.97837	12.0995	4.6748	1.35858	0.14406
Dpy19l3	0.862477	22.5735	18.1856	1.35858	0.331139
Apmap	1.00102	15.4528	2.05459	1.31417	0.0491814
Apmap	0.91249	9.13517	5.58436	1.31417	0.104901
Myct1	1.18745	41.4188	36.7553	1.10879	0.152822
Myct1	1.88753	8	4	1.10879	0.0190962
Clec4n	0.978451	11.5406	11.1182	0.735017	0.117952
Clec4n	1.37282	30.9818	27.9206	0.735017	0.00903106
Itgb3bp	0.969293	11.6136	10.5619	1.13482	0.0833994
Itgb3bp	1.14953	26.706	9.80915	1.13482	0.0372481
Plscr2	0.862536	12.9934	7.75739	1.295	0.260977
Exoc6b	0.783079	10.135	1.28883	1.26142	0.142995
Exoc6b	0.809808	16.8282	5.9984	1.26142	0.0937652
Sema6d	0.885403	8	9.02347e-17	1.11733	0.0203609
Sema6d	1.18206	9.96063	2.97292	1.11733	0.0285171
Afap1	1.01369	22.6291	19.1268	1.28325	0.119575
Afap1	0.95263	12.5426	3.65167	1.28325	0.189149
Eva1c	0.932172	12.67	3.06773	1.42967	0.190201
Eva1c	1.09697	23.183	19.3268	1.42967	0.0960446
2810403D21Rik	0.981495	13.0337	9.74318	0.598892	0.0756953
2810403D21Rik	1.02228	8	1.98227e-18	0.598892	0.0128566
Fam149a	0.94413	21.9283	21.4214	1.51267	0.129412
Fam149a	0.917599	12.3726	7.71625	1.51267	0.177202
Ank3	0.876144	11.9242	5.82865	1.29	0.129345
Ank3	0.719951	23.2666	18.1734	1.29	0.223502
Pkn3	1.23994	11.472	5.47112	1.73125	0.0841857
Pkn3	3.01802	8	4	1.73125	4.25121e-05
Pth1r	0.946408	20.9291	19.47	1.5085	0.308689
Pth1r	1.06178	12.5095	3.71476	1.5085	0.123004
Cd200	1.03523	11.4572	0.319292	1.0915	0.0804099
Cd200	1.09999	8	8	1.0915	0.00682047
Ttc28	1.00433	22.4257	18.8511	1.3005	0.108262
Ttc28	0.970274	12.2244	3.96377	1.3005	0.139121
Tut1	0.82749	14.2582	9.74799	2.12675	0.447106
Tut1	1.10537	26.6677	9.68565	2.12675	0.0201901
Ppargc1a	0.938279	12.0871	9.70996	1.29258	0.0880258
Ppargc1a	0.436419	22.0392	12.0126	1.29258	0.153663
Upf3a	0.851307	12.791	4.33838	1.37567	0.362056
Upf3a	0.741475	8	8.03279e-17	1.37567	0.131041
Rhobtb2	0.991349	24.6209	18.2023	1.51883	0.217576
Rhobtb2	1.0162	12.0902	5.5004	1.51883	0.165357
Pdgfc	0.925575	12.19	10.1991	1.15916	0.145277
Pdgfc	0.888808	22.6081	5.63542	1.15916	0.0718459
Cers5	0.98696	12.5233	4.08134	1.62625	0.14884
Cers5	1.39841	23.7082	20.6624	1.62625	0.00741958
Fam81a	0.998393	12.5435	5.07803	1.4565	0.108125
Fam81a	1.00493	21.443	19.4269	1.4565	0.117862
Suclg2	1.02724	11.8987	8.41872	1.45417	0.0525255
Suclg2	0.980665	22.517	13.1822	1.45417	0.0240033
Col20a1	1.00405	12.1897	4.33745	1.48925	0.186088
Col20a1	0.222396	8	3.93321e-17	1.48925	0.306401
Col20a1	1.30949	8	4	1.48925	0.00584529
4930523C07Rik	1.18544	11.9205	8.56689	1.47483	0.00932237
4930523C07Rik	0.515616	8	4	1.47483	0.0105493
Tmem164	1.06241	16.3754	1.04101	0.6409	0.0154218
Tmem164	1.39531	9.53594	3.7189	0.6409	0.00328169
Coq4	1.15868	21.0682	20.5697	1.66158	0.10501
Coq4	1.07157	12.2763	4.5559	1.66158	0.0471872
Fnbp1l	1.03776	12.4797	9.51154	1.4845	0.134989
Fnbp1l	2.47244	8	8	1.4845	0.00234829
Fopnl	0.818623	23.2117	15.9206	1.33883	0.299339
Fopnl	0.835179	11.5687	7.24839	1.33883	0.14343
Hip1r	1.00729	22.6651	19.2436	1.73308	0.266649
Hip1r	0.981309	11.4079	6.69326	1.73308	0.137739
Cript	0.233039	8	4	1.46183	1.36793
[truncated: 9,940 more rows]

## Sheet: XBP1 LKO on weak SC35 genes
Gene	Decay rate	Period	Phase	Mean intensity	Relative amplitude
S100a13	1.01526	8	4	1.51317	0.0430545
S100a13	0.967391	13.6791	12.5892	1.51317	0.0473218
Irak3	1.0189	24.0937	5.06691	1.12043	0.0656838
Irak3	0.919567	11.4641	9.41626	1.12043	0.114697
Cpne8	1.05143	25.8136	24.7271	0.945792	0.0914959
Cpne8	1.10896	11.2419	10.4894	0.945792	0.0263316
4930404H11Rik	0.799365	10.0527	1.42896	1.285	0.253063
4930404H11Rik	0.830043	17.781	7.55835	1.285	0.146846
Perp	0.963521	11.1087	0.58137	1.16892	0.0951151
Perp	1.21608	26.4473	21.7544	1.16892	0.00109379
Inpp5a	0.902553	31.2735	8.02009	1.55442	0.157436
Inpp5a	1.23307	9.68354	9.17334	1.55442	0.0431302
Nlrp12	1.08906	8	4	1.22108	0.0288245
Nlrp12	1.21834	13.0601	3.0768	1.22108	0.0239038
Nxpe2	0.99592	25.8744	23.4582	1.21106	0.145406
Nxpe2	1.07313	12.2628	7.56567	1.21106	0.107376
9430038I01Rik	0.721326	9.02607	1.84498	1.39808	0.48661
9430038I01Rik	0.752091	22.4755	9.84246	1.39808	0.257285
Gm7334	0.967122	25.0989	24.1487	1.09577	0.180854
Gm7334	1.38318	10.9172	2.6375	1.09577	0.00570457
Fancl	1.1588	26.8523	23.1279	0.8215	0.018825
Fancl	1.19254	11.1999	7.42244	0.8215	0.00992751
Abcd2	1.07651	27.3898	25.8223	1.03022	0.0793641
Abcd2	1.28552	10.8127	10.5244	1.03022	0.00720371
Fnta	0.89661	8	4	1.57492	0.141971
Fnta	0.826107	25.1681	18.743	1.57492	0.130288
Fnta	3.61284	8	4	1.57492	0.0252757
Pccb	1.06128	11.4171	8.08095	1.44083	0.0383774
Pccb	1.7866	27.369	12.1203	1.44083	0.0352492
Rasgrp3	1.01127	27.6443	25.1183	1.05184	0.0929262
Rasgrp3	1.16889	10.8755	0.436652	1.05184	0.021959
Atg3	1.06271	32.4993	25.2895	0.990483	0.0709138
Atg3	1.37775	10.7414	10.4954	0.990483	0.00305576
4930506C21Rik	0.979267	8	4	1.48558	0.0398058
4930506C21Rik	1.04991	19.384	11.1318	1.48558	0.0346355
4930506C21Rik	0.10835	8	8	1.48558	0.0924883
Nfu1	1.00073	24.2852	15.6275	1.67475	0.0931887
Nfu1	1.09992	11.754	6.05467	1.67475	0.0372302
Gm16291	1.1391	16.5872	0.440597	1.51017	0.2114
Gm16291	0.609648	10.1096	3.15244	1.51017	0.543051
Smyd2	0.923123	42.4362	6.96009	1.66108	0.283735
Smyd2	1.49194	9.28936	1.18444	1.66108	0.00662068
Klhl6	1.11905	11.724	10.8531	0.996275	0.0598207
Klhl6	1.12115	25.2382	24.5333	0.996275	0.0497546
Ppih	1.08701	8.49872	4.27807	1.54033	0.115575
Ppih	0.84123	30.4906	5.11229	1.54033	0.112279
Elk3	0.822605	15.3711	10.7143	1.68958	0.176342
Elk3	1.32571	10.4963	2.60098	1.68958	0.00964053
Ranbp3l	1.01658	28.9544	24.5617	0.563925	0.0296478
Ranbp3l	1.07617	11.1532	11.1207	0.563925	0.0244856
Map3k5	1.11253	12.7747	5.92071	1.38117	0.0310628
Map3k5	1.14573	8	4	1.38117	0.0122543
Slc44a2	0.653799	15.1542	11.0826	1.91683	0.699305
Slc44a2	1.92871	34.4688	31.5114	1.91683	0.00223308
1700112E06Rik	1.04224	11.3135	10.3114	1.02697	0.0450167
1700112E06Rik	1.07015	25.3521	24.9889	1.02697	0.0465753
Alpk1	1.02216	24.2581	3.33369	1.08073	0.0700011
Alpk1	1.06077	10.294	8.77477	1.08073	0.0360427
Dnajb11	1.0946	8	8	1.76225	0.0786683
Dnajb11	0.230801	8	8	1.76225	0.22967
Dnajb11	1.38933	23.4877	21.689	1.76225	0.019802
Ddx59	1.0514	11.4925	8.49023	1.458	0.0544689
Ddx59	6.89391	8	1.18255e-16	1.458	0.00407081
Plcb4	1.05286	27.0529	24.8361	1.10906	0.0401374
Plcb4	1.15081	10.6543	0.691459	1.10906	0.0245592
Eif2ak1	1.06144	10.3501	8.90084	0.711183	0.0552736
Eif2ak1	0.89208	29.2761	8.98694	0.711183	0.0687617
Mvb12b	1.38346	10.3472	8.21922	1.5315	0.0863549
Sugct	1.08709	24.8874	0.664029	0.735742	0.0684427
Sugct	1.13248	11.4021	9.833	0.735742	0.0237247
Cspg5	1.45149	8.50508	5.80925	1.457	0.0233288
Abca7	1.14454	27.2314	13.7492	2.20517	0.115475
Abca7	1.56279	10.561	8.25771	2.20517	0.0104992
Aadat	1.15873	23.6571	1.30494	0.986158	0.0620122
Aadat	1.1935	11.8472	11.5252	0.986158	0.00309967
Vnn1	0.925971	8.9982	2.86098	1.25188	0.181809
Vnn1	1.09033	19.4233	7.27707	1.25188	0.13757
Fndc3b	1.07923	10.6042	9.16747	1.44825	0.0683099
Fndc3b	0.824443	25.1677	22.5942	1.44825	0.141168
Sytl2	1.03709	10.837	0.431898	1.05167	0.0400968
Sytl2	1.06007	24.4819	0.0166639	1.05167	0.0509025
Pgm2	0.590716	23.4752	7.33181	1.58317	0.315225
Pgm2	1.07829	11.5265	7.55949	1.58317	0.0222112
Poc1b	0.907628	9.48722	0.903457	1.45833	0.108355
Poc1b	0.874485	21.9139	8.32939	1.45833	0.046684
Car5b	1.02376	8	4	0.5605	0.0103764
Car5b	0.891169	19.6709	3.44995	0.5605	0.0582228
Car5b	1.22854	8	9.39966e-17	0.5605	0.000446671
Tek	1.0558	24.8257	23.7357	0.8384	0.0754126
Tek	1.07779	11.7762	8.95174	0.8384	0.0397707
Gtpbp4	1.47825	11.1427	6.96439	1.29875	0.00918171
Pkm	0.997875	21.8847	15.4819	1.63642	0.175655
Pkm	1.00929	12.498	3.4181	1.63642	0.0857175
Klhl2	0.901484	10.6316	10.3145	1.24883	0.132346
Klhl2	0.498729	16.3865	5.62584	1.24883	0.270561
Abcc1	0.819636	15.6419	8.07317	1.12638	0.44018
Abcc1	0.591866	23.1466	20.3766	1.12638	0.630434
Megf6	1.08383	27.6763	8.96819	1.67675	0.189298
Megf6	1.13312	10.2187	8.15042	1.67675	0.175994
Sema6a	1.0888	25.2997	0.968713	1.25767	0.0467602
Sema6a	1.25861	10.1795	8.58024	1.25767	0.00811645
Tsc22d2	1.08007	27.6176	25.6449	0.917667	0.10953
Tsc22d2	1.22311	10.2394	0.777343	0.917667	0.00970183
Rtn4	0.712119	30.5572	24.358	0.986733	1.07339
Rtn4	0.187063	8	4	0.986733	0.772322
Rtn4	4.73829	8	4	0.986733	0.0029408
Hpcal1	0.848769	26.3388	6.78296	1.36275	0.146161
Hpcal1	1.1428	9.81429	9.05084	1.36275	0.0400593
Cobl	1.10102	11.1142	0.325804	0.99505	0.0376152
Cobl	1.13478	24.8626	0.574734	0.99505	0.0383119
Akt3	1.05789	26.2006	25.6183	0.831292	0.0915062
Akt3	1.22714	10.7022	7.45319	0.831292	0.00268534
E2f6	0.987687	13.028	8.99026	1.49292	0.0846763
E2f6	0.977956	27.1931	5.12886	1.49292	0.119793
Nxn	0.951962	27.8552	7.93156	1.62025	0.194697
Nxn	1.10742	9.96671	9.05214	1.62025	0.123928
C6	1.13985	27.155	26.1394	0.94475	0.0937681
C6	1.16372	10.3673	0.454765	0.94475	0.0242349
Wdr93	0.903804	23.8041	9.72612	1.61267	0.193424
Wdr93	1.15071	13.2756	1.34438	1.61267	0.0247127
Ssc5d	0.974999	27.6862	9.25468	1.54858	0.121652
Ssc5d	1.16075	10.517	8.4357	1.54858	0.0624793
Prmt7	0.881174	9.14276	1.24121	1.68367	0.30681
Prmt7	0.641333	29.3162	9.8128	1.68367	0.362017
Adgrg1	1.26017	28.9235	9.52106	1.76958	0.0315494
Adgrg1	1.25161	10.0879	8.7261	1.76958	0.0256454
Prkcq	1.02673	11.5275	8.64936	1.04464	0.0465172
Prkcq	1.08081	23.1457	2.53309	1.04464	0.0329503
A330093E20Rik	1.06981	24.6357	0.51163	0.713533	0.0692651
A330093E20Rik	1.08886	11.5244	9.03804	0.713533	0.0315806
Fbln2	1.05207	25.1415	12.0663	1.58883	0.0771949
Fbln2	1.47097	11.0545	3.16948	1.58883	0.00621552
Pstpip1	1.34421	9.76453	8.85447	1.51508	0.0383669
Tie1	0.893959	31.1835	6.99914	1.78617	0.281149
Tie1	1.29239	9.31899	0.977721	1.78617	0.0396212
Ptprm	1.0307	11.2918	9.74649	1.12143	0.0422467
Ptprm	1.06954	23.7127	2.84959	1.12143	0.0389583
Ubtd1	1.07898	26.4694	11.615	1.82875	0.0961572
Ubtd1	1.23758	11.5886	4.71749	1.82875	0.0374512
Tbc1d1	0.991566	19.9557	14.6969	1.56	0.0356402
Tbc1d1	1.22446	10.6271	3.93063	1.56	0.00691389
6430548M08Rik	1.27184	25.6093	13.4224	1.78775	0.0280282
6430548M08Rik	1.23437	9.73213	0.203433	1.78775	0.00534164
Eri2	1.48946	11.2059	5.67255	1.27187	0.360539
Eri2	1.27995	8	4	1.27187	0.0248732
Afm	0.920406	32.4263	22.2209	1.00828	0.155845
Afm	1.6773	11.2445	3.03147	1.00828	0.00398262
Dnaja4	1.00085	20.0759	16.6691	1.57933	0.0640972
Dnaja4	0.922099	10.7951	9.87384	1.57933	0.103021
Mmrn2	1.00339	24.8808	12.1714	1.43132	0.0590354
Mmrn2	1.16699	9.73884	9.54911	1.43132	0.0169683
Neurl1b	1.26601	27.0028	14.3671	1.91008	0.0370148
Neurl1b	1.29345	9.59743	7.62122	1.91008	0.000231758
Ndufb5	0.833043	9.54525	4.70447	1.35783	0.0731424
Ndufb5	1.21714	17.3032	8.83389	1.35783	0.0454768
Csf3r	0.562371	14.7964	9.75672	1.50033	1.02753
Csf3r	4.35744	8	2.08769e-17	1.50033	0.0055094
Tbc1d8	1.05448	23.1	13.7183	1.63242	0.0806237
Tbc1d8	1.29797	12.1925	2.36824	1.63242	0.000540088
Fmnl3	1.20879	25.1194	14.3115	1.787	0.029991
Fmnl3	1.20241	10.7177	10.6241	1.787	0.0071241
Cd59b	0.980195	15.5786	7.01263	1.15717	0.0866105
Cd59b	0.724797	9.18455	1.50745	1.15717	0.460765
Fuca1	1.14487	25.6208	11.8665	1.99658	0.136453
Fuca1	1.13532	10.876	6.47448	1.99658	0.102318
Mgmt	1.03509	9.69218	0.703813	1.372	0.0604709
Mgmt	0.737799	24.4322	6.88911	1.372	0.150012
Srgn	1.00927	22.9273	15.3386	1.53808	0.0789206
Srgn	0.966875	10.5059	8.24126	1.53808	0.108863
Tspan13	1.02824	26.4523	19.5906	1.07395	0.0547422
Tspan13	1.04865	11.414	10.5248	1.07395	0.0472832
Aatk	1.05727	10.5106	7.25784	2.07417	0.24407
Aatk	1.18302	26.047	11.5539	2.07417	0.080275
Abcb1b	1.06906	26.2043	26.1816	1.07745	0.0643995
Abcb1b	1.16078	10.8345	10.4576	1.07745	0.0138244
Slc10a2	0.986082	27.988	21.9435	0.810592	0.124443
Slc10a2	1.23023	11.9688	7.07683	0.810592	0.0211545
Akr1b8	0.921242	21.137	20.4434	1.39292	0.172704
Akr1b8	0.71212	12.706	8.43095	1.39292	0.306138
Gin1	0.963265	31.0405	24.3024	0.962683	0.0769557
Gin1	1.19033	10.4297	1.62855	0.962683	0.033016
Adam11	1.19087	10.7065	3.11078	1.89431	0.0404108
Adam11	1.25298	24.7415	16.3525	1.89431	0.0485988
Iqgap1	1.07899	23.7299	15.6476	1.66342	0.0416219
Iqgap1	1.1429	9.90158	6.34149	1.66342	0.00317428
Asf1a	1.35718	11.3858	0.744267	1.05389	0.0338037
Asf1a	1.37342	19.6514	5.04165	1.05389	0.0257808
Cotl1	1.07014	28.9993	9.37754	1.98592	0.127439
Cotl1	1.28409	11.0272	0.62338	1.98592	0.0238857
Adamts9	1.02517	11.7639	9.22652	1.15133	0.0412812
Adamts9	1.04148	25.1109	24.5451	1.15133	0.0649798
Ugt1a2	0.980323	8	4	3.9325	0.306379
Ugt1a2	0.979054	22.1296	2.70975	3.9325	0.509595
Ugt1a2	0.409687	8	4	3.9325	0.72831
Ifi44	1.00247	27.4989	25.5024	0.887708	0.152307
Ifi44	1.2121	10.9355	8.80672	0.887708	0.00930836
Efcab2	0.889266	8	4	1.15558	0.0517238
Efcab2	1.09322	10.8379	0.657697	1.15558	0.067784
Cstf1	0.747666	9.92171	7.6711	1.71442	0.368925
Cstf1	0.904378	25.7744	12.1476	1.71442	0.131118
Upp1	1.02049	9.62708	1.15574	1.15252	0.115139
Upp1	0.980933	18.4244	5.74762	1.15252	0.0932833
Sccpdh	0.436106	12.5117	3.32458	1.21917	0.426761
Sccpdh	1.13029	20.0419	7.78436	1.21917	0.0401319
L3hypdh	1.00514	11.2199	9.30366	1.40092	0.0935186
L3hypdh	0.742353	8	4	1.40092	0.2652
Arhgap25	1.14373	9.67695	9.31573	1.511	0.0241307
Arhgap25	2.01031	25.1299	6.4738	1.511	0.0152305
Bcl2l14	0.840825	11.2704	8.52626	1.45575	0.160325
Bcl2l14	2.31094	8	8	1.45575	0.000941503
Podxl	1.01977	10.3715	8.46343	1.53792	0.110453
Podxl	1.29074	17.2523	8.86687	1.53792	0.0444634
Ankrd42	1.03848	11.3796	10.3613	0.920717	0.0757818
Ankrd42	1.1401	25.4919	0.922176	0.920717	0.0293493
Cd44	1.18348	11.3863	6.36896	1.18166	0.0313648
Cd44	1.38665	23.6746	3.87932	1.18166	0.0171166
Hspg2	1.14215	10.2022	7.79363	1.91117	0.123728
Hspg2	1.1966	26.4786	11.0659	1.91117	0.0753718
Ica1	0.996542	11.7761	8.13423	0.921983	0.0417029
Ica1	1.03876	23.1713	2.22415	0.921983	0.0845594
Lamb3	1.16136	24.0577	17.8992	1.66858	0.0538873
Lamb3	1.1423	9.79787	1.93992	1.66858	0.00183381
Tpm4	1.14668	12.8874	5.64423	1.57642	0.143643
Tpm4	1.19853	9.51693	4.91152	1.57642	0.0190741
Fam174a	1.02033	27.0204	24.1737	0.87085	0.134398
Fam174a	1.22828	11.252	11.123	0.87085	0.013929
Serpinb8	0.983815	25.6973	23.2559	0.930525	0.0774445
Serpinb8	1.16047	9.45835	4.59735	0.930525	0.0632944
Fscn1	1.12641	11.0989	5.45576	1.83142	0.0770133
Fscn1	1.20166	26.5509	10.1009	1.83142	0.0660383
Mllt3	1.13039	27.441	24.8464	1.0302	0.0353321
Mllt3	1.23371	10.5922	1.7124	1.0302	0.0217464
Phf11d	0.975048	20.6644	7.36673	1.14688	0.137779
Phf11d	0.994215	8	4	1.14688	0.0111123
Ugt1a7c	0.885737	13.6198	4.51532	1.814	0.222143
Ugt1a7c	1.45542	20.5398	3.77583	1.814	0.0234831
Phka1	1.02872	11.0733	0.96324	0.469175	0.0368836
Phka1	1.08849	25.306	22.4791	0.469175	0.0392608
Stau2	1.03234	11.5364	10.2775	0.978075	0.0517106
Stau2	1.07682	24.166	1.45798	0.978075	0.0515619
Gkap1	1.02815	11.032	10.2152	1.28417	0.0711433
Gkap1	1.14294	24.4565	5.22848	1.28417	0.022515
St3gal4	0.981554	22.1873	13.6035	1.23858	0.116792
St3gal4	1.30614	11.5766	9.17805	1.23858	0.0120057
Tyw5	1.05618	21.7071	5.03009	1.1301	0.0689601
Tyw5	1.15879	11.2972	6.97705	1.1301	0.011741
Camk2d	1.03867	27.7546	24.0441	1.0741	0.0613632
Camk2d	1.20979	10.8335	10.5537	1.0741	0.0111617
Plekha2	0.966574	10.0752	9.49189	1.38533	0.131225
Plekha2	1.01531	16.0798	7.19612	1.38533	0.0522072
P2ry12	1.07457	25.5838	23.454	0.934617	0.0769615
P2ry12	1.0673	11.4052	11.0176	0.934617	0.047155
Rd3	1.14904	10.6734	7.38867	1.85833	0.113602
Rd3	1.2438	29.4929	17.2756	1.85833	0.0133173
Rgmb	0.886229	11.5127	7.86116	1.15191	0.187469
Rgmb	0.845256	29.5497	25.5863	1.15191	0.223522
Asph	1.01893	12.2834	8.95286	0.997758	0.0560118
Asph	1.03797	24.338	0.00647785	0.997758	0.0701994
Akap2	1.00363	29.6164	1.63428	1.302	0.0605125
Akap2	0.948301	10.5756	7.65011	1.302	0.0596877
Taf2	1.91803	9.79508	3.4434	1.22733	0.0656701
Wipi2	1.00584	29.0081	8.55486	1.70408	0.130156
Wipi2	1.24657	9.94732	8.58197	1.70408	0.0272416
Ndufa9	0.311953	8	4	1.395	1.10909
Ndufa9	0.783283	10.1751	9.00103	1.395	0.501099
Bin1	0.772364	32.9018	8.37305	1.4765	0.489275
Bin1	1.16651	9.99555	8.88595	1.4765	0.138819
Igfbp5	0.934201	23.1004	10.8263	1.53433	0.149702
Igfbp5	1.04489	10.8518	6.80488	1.53433	0.0639609
Ppa2	1.22345	11.5393	6.33993	1.24475	0.0542942
Ppa2	1.29053	15.6559	2.46777	1.24475	0.000808334
Nufip1	0.80091	18.299	17.4559	1.28383	0.180529
Nufip1	1.14599	11.6457	9.19812	1.28383	0.00320249
Slc16a3	0.980265	10.4108	7.89018	2.30575	0.44556
Slc16a3	1.31078	23.7217	10.7624	2.30575	0.261093
Map4k4	0.924711	19.2921	6.55599	1.39133	0.0471205
Map4k4	1.09442	9.58189	0.0918594	1.39133	0.0557326
Gramd1b	0.889226	17.9857	4.38265	1.30392	0.0759706
Gramd1b	1.08648	10.3202	8.82481	1.30392	0.0313183
Tbpl1	1.1113	35.8331	28.9579	1.18367	0.0798346
Tbpl1	1.09228	12.5668	7.31111	1.18367	0.056423
Awat2	1.05146	10.0232	7.85389	0.582317	0.0664373
Cacnb1	1.09404	25.1389	13.9466	2.00533	0.123738
Cacnb1	1.38002	9.28704	2.51541	2.00533	0.000913308
Flt1	0.953712	10.6773	9.04918	1.5155	0.177203
Esr1	0.989143	34.6846	24.895	0.950658	0.0768563
Esr1	1.54787	11.2397	2.79831	0.950658	0.00479158
Fam198a	0.934393	26.0371	8.85763	1.846	0.257014
Fam198a	1.04823	11.4533	4.63127	1.846	0.0938099
Cd247	1.0356	12.956	9.36491	1.482	0.103859
Cd247	1.84486	8	0	1.482	0.0651158
Clcn2	1.21133	9.93169	8.60518	2.00008	0.129132
Dmtn	0.918584	10.9941	7.28475	1.60775	0.231863
Kctd5	1.06106	9.44833	0.750305	1.64167	0.0719394
Kctd5	1.27207	27.6191	9.52265	1.64167	0.0269241
Oxct1	1.07251	25.1532	24.2253	0.912058	0.0734462
Oxct1	1.09209	12.1347	9.4045	0.912058	0.0457407
Rrp1b	1.16994	23.6914	14.8759	1.7355	0.078148
Rrp1b	1.1768	8.84485	6.26144	1.7355	0.0292466
Bmp6	0.990617	20.8199	6.45333	1.34408	0.0484073
Bmp6	1.0712	9.80662	1.52916	1.34408	0.0311341
Lrrk2	1.02351	24.5723	24.5012	0.877283	0.122813
Lrrk2	1.09118	11.7873	9.41595	0.877283	0.0243241
Uchl5	1.00466	30.5639	24.8626	0.906825	0.155207
Uchl5	1.32164	10.3545	1.87138	0.906825	0.00239536
Gab2	1.038	26.703	24.5016	0.825508	0.0729825
Gab2	1.19933	10.8424	9.72749	0.825508	0.00299903
Cyp46a1	0.689292	27.8246	6.56514	1.5695	0.7789
Cyp46a1	1.22393	10.1295	9.06117	1.5695	0.293599
Gnl3l	0.959371	21.0242	7.17217	0.580508	0.0891998
Gnl3l	1.15408	9.06777	1.05855	0.580508	0.00100671
Spire1	0.837837	10.7805	0.563441	1.11775	0.171574
Spire1	0.761936	14.9907	5.78911	1.11775	0.143209
Anxa3	1.01568	10.8129	8.56337	1.20742	0.0559029
Anxa3	0.952865	19.0284	5.36714	1.20742	0.0695411
Itih5	0.966642	25.3871	24.805	1.01462	0.0954447
Itih5	1.01892	11.7324	8.38583	1.01462	0.0284913
Ksr1	1.14095	27.2167	12.2518	1.84558	0.0551306
Ksr1	1.30449	10.0216	8.00059	1.84558	0.00423731
Smad9	0.880962	10.3529	8.57787	1.39533	0.0706688
Smad9	1.0912	22.2366	14.9241	1.39533	0.050619
Abcc4	0.893453	14.7658	8.66165	1.29317	0.146241
Abcc4	1.64829	8	5.05515e-18	1.29317	0.00557425
Mfsd7c	1.13474	8	4	1.53575	0.0161862
Mfsd7c	1.15521	11.5958	6.80113	1.53575	0.0348262
Ormdl1	0.466798	13.5224	2.68099	1.01139	0.941814
Smpdl3a	1.01559	10.6984	1.62723	0.942667	0.0907764
Smpdl3a	1.12854	25.0841	24.8174	0.942667	0.0935447
Nrxn2	1.02292	29.2385	9.13577	1.77383	0.171373
Nrxn2	1.2128	10.2866	8.01659	1.77383	0.0889609
C4a	1.0244	10.8426	10.4001	2.28075	0.146916
C4a	1.19704	22.2752	14.5105	2.28075	0.119772
4430402I18Rik	1.11565	8.8381	2.97237	1.26783	0.049317
4430402I18Rik	1.41796	23.6398	1.85901	1.26783	0.0147057
Alox12	1.25441	24.9266	4.81203	1.81467	0.0418172
Alox12	1.16664	9.53883	0.529239	1.81467	0.0229542
C2	0.954754	26.7367	12.0032	2.24858	0.210224
C2	0.912804	10.0672	7.29604	2.24858	0.275971
Maml2	1.04599	26.4351	23.0995	1.09405	0.058607
Maml2	1.0947	10.8926	0.534742	1.09405	0.0285105
Fam129a	0.976746	27.56	24.1879	1.34133	0.0588851
Fam129a	1.04009	10.1827	2.60589	1.34133	0.0348128
Ndfip2	1.00134	25.3188	24.7515	1.13653	0.0627939
Ndfip2	1.14238	11.2217	1.06415	1.13653	0.0171921
St3gal6	0.989165	23.71	1.54181	1.14892	0.12542
St3gal6	1.03765	12.7191	6.53001	1.14892	0.0404755
Cyyr1	1.05685	25.9761	24.8068	0.873525	0.0886188
Cyyr1	1.14366	10.6727	1.22797	0.873525	0.0246254
Gypc	2.25716	8.67275	5.25129	1.41467	0.00198213
Suds3	0.964349	8	8	1.88383	0.0657944
Suds3	1.16077	10.5815	7.64241	1.88383	0.123476
Dysf	0.887436	44.6093	5.84824	1.562	0.256003
Dysf	1.57519	9.85621	7.65595	1.562	0.0306856
Bdh2	0.763247	15.6542	8.07603	1.461	0.305517
Bdh2	0.761387	8	1.06841e-16	1.461	0.0664422
Tmprss2	0.923012	34.5668	10.5273	1.42025	0.104422
Tmprss2	1.16451	9.42783	0.848626	1.42025	0.0301836
Lin52	0.83313	8	4	1.3565	0.0584299
Lin52	182.383	8	4	1.3565	0.0277446
LOC100503496	0.989296	11.0417	0.444093	1.583	0.128365
LOC100503496	0.688363	24.3578	9.44676	1.583	0.235983
Gyg	0.999744	26.8638	24.4305	1.02487	0.109915
Gyg	1.04442	11.6029	9.21894	1.02487	0.0700221
Fry	0.826935	9.75808	1.11903	1.26875	0.158635
Fry	0.798536	17.8727	7.28412	1.26875	0.112466
Hbegf	1.08835	22.0121	14.5874	1.55575	0.0970311
Hbegf	1.33966	12.3086	3.95933	1.55575	0.012885
Eif2s3y	0.952347	36.3886	26.5555	0.411367	0.149792
Eif2s3y	1.34598	10.6204	9.69914	0.411367	0.00362681
Kdsr	0.786939	10.4391	0.681779	1.28867	0.313629
Kdsr	0.660126	15.0134	6.91994	1.28867	0.42751
Cttnbp2nl	1.1317	9.88589	9.26325	1.378	0.0308909
Cttnbp2nl	1.19019	17.6641	10.926	1.378	0.00257012
Tmem38b	1.10354	25.8195	25.1877	1.18225	0.0676004
Tmem38b	1.17109	9.94397	1.68647	1.18225	0.00514967
Rad51	1.12317	8	8	1.36475	0.01675
Rad51	1.22235	13.6272	3.57797	1.36475	0.0482526
Bin2	1.08418	23.6224	15.0158	1.89017	0.119216
Bin2	1.07661	11.082	5.84436	1.89017	0.0623811
Htt	0.896121	10.0249	1.96198	1.2835	0.179249
Htt	2.45018	8	4	1.2835	5.66628e-06
Mtch1	1.17432	10.5504	5.41528	1.96958	0.0504665
Mtch1	1.32611	22.5602	19.7634	1.96958	0.0258687
Fuca2	1.46296	13.5578	10.9952	1.26028	0.865956
Fuca2	2.76223	8	8	1.26028	1.19747
Fuca2	1.45914	8	4	1.26028	0.290526
Prkch	1.01895	9.95506	0.383392	1.37808	0.0534946
Prkch	0.969881	21.0552	5.80678	1.37808	0.0744035
Emilin2	0.601316	12.327	7.57582	1.45233	0.626321
Emilin2	38.5813	8	8	1.45233	0.000468157
Cldn14	1.01976	9.93845	9.20221	1.47158	0.206994
Cldn14	0.583592	31.4328	8.08066	1.47158	0.629621
Apobec3	0.910273	26.394	8.59929	1.78692	0.192123
Apobec3	1.11966	10.3224	8.40553	1.78692	0.122718
Surf6	1.06208	11.913	6.03465	1.67583	0.10332
Surf6	1.18021	23.4012	13.4662	1.67583	0.0265513
Cfap36	0.896168	11.0359	1.48969	1.11028	0.240496
Cfap36	1.28165	8	4	1.11028	0.0103739
Cerk	1.0564	10.8222	6.44622	1.86158	0.0997362
Cerk	1.25748	23.9217	15.6298	1.86158	0.0279548
Heg1	1.03429	10.0831	9.88568	1.64442	0.0526798
Heg1	1.42421	26.4796	12.8493	1.64442	0.0179556
Nxt2	1.05645	11.6491	9.22344	0.504608	0.0684284
Nxt2	1.07469	20.0862	9.67132	0.504608	0.0201123
Gmpr	0.886103	29.2696	8.35313	1.55783	0.329916
Gmpr	1.09146	10.1199	8.24397	1.55783	0.149151
Slco1a4	1.03852	35.8302	23.859	0.995383	0.120014
Slco1a4	1.67254	10.2318	2.01774	0.995383	0.0363503
Lrpap1	1.27338	12.4081	6.75334	1.81025	0.172668
Map2k3os	0.972056	10.0284	7.86029	1.76275	0.148116
Map2k3os	1.06658	26.6634	9.9398	1.76275	0.111814
Ccdc88c	0.99011	28.758	6.93746	1.66033	0.210644
Ccdc88c	1.1678	10.3876	8.06009	1.66033	0.145912
Gm9992	0.826392	11.272	8.13447	0.575767	0.218085
Gm9992	2.16449	17.6246	9.18896	0.575767	0.00152492
Phf7	1.02262	10.9644	8.31467	1.56133	0.104978
Phf7	1.03954	20.2141	15.5656	1.56133	0.0197619
Chordc1	1.113	28.2482	25.3895	0.993175	0.0739515
Chordc1	1.18334	10.7138	0.883752	0.993175	0.0669363
St3gal2	1.02705	27.233	9.6815	1.75033	0.191795
St3gal2	1.15444	9.56128	0.223315	1.75033	0.129056
Fam49b	1.11157	25.5638	0.594601	1.25	0.0334863
Fam49b	1.19002	11.8798	5.67699	1.25	0.0245073
Afmid	1.04356	10.797	5.51174	2.38133	0.197904
Afmid	1.11089	24.605	14.1627	2.38133	0.143057
Filip1	0.982275	21.6722	2.03778	0.994058	0.0572519
Filip1	1.02273	12.6038	8.06158	0.994058	0.0306356
Rarb	1.02539	12.1066	8.08046	1.12025	0.0383296
Rarb	1.10175	23.4481	2.48209	1.12025	0.0504709
Gstz1	1.11992	9.92618	8.80988	2.0295	0.0662002
Fhod3	0.967813	11.6579	9.07139	1.02558	0.0491812
Fhod3	1.03263	22.2159	2.55119	1.02558	0.0397445
Tcn2	1.12027	26.0185	10.8864	1.75383	0.130375
Tcn2	1.12485	11.2023	5.11798	1.75383	0.0386592
Ipo13	1.07882	29.3518	11.2635	1.89783	0.124153
Ipo13	1.53506	9.68566	7.64744	1.89783	0.00522675
Hid1	1.15401	11.1137	4.77549	1.96442	0.0407832
Hid1	1.1999	26.6749	11.1878	1.96442	0.0341157
9330159M07Rik	1.00626	22.4166	4.18286	0.608683	0.0466535
9330159M07Rik	0.877703	12.1438	9.71508	0.608683	0.174809
Il16	0.95529	11.2821	7.78515	1.29442	0.106991
Il16	0.935234	22.1926	5.16969	1.29442	0.0615793
Wls	1.05954	26.2717	24.8897	0.746283	0.0931731
Wls	1.1918	10.9031	8.9155	0.746283	0.00774836
Trim35	1.11656	8.20182	6.26885	1.585	0.650948
Trim35	0.925325	25.4145	14.2657	1.585	0.0941916
Arap3	0.523999	16.2175	11.1104	1.69092	0.898158
Dcaf6	1.08616	25.1117	24.0289	1.0002	0.0778891
Dcaf6	1.09137	10.5968	3.04596	1.0002	0.0808939
Add3	0.885589	9.83492	0.565594	1.31783	0.0871208
Add3	1.05404	24.4361	3.86081	1.31783	0.0267826
Car8	0.965003	8	4	1.05925	0.0598951
Car8	1.57066	18.5016	18.3959	1.05925	0.107477
Car8	1.41783	8	8	1.05925	0.021941
Thsd1	1.01175	11.3621	9.84731	1.322	0.0536876
Thsd1	0.952361	8	4	1.322	0.060259
Cds1	0.718573	11.8153	8.59214	1.42317	0.212004
Cds1	2.43182	8	1.58432e-16	1.42317	0.000629973
Slc35e2	0.756489	8	1.78815e-19	1.96167	0.0766861
Slc35e2	5.8254	8	6.97761e-18	1.96167	0.612911
Slc35e2	1.23951	14.6414	7.86431	1.96167	0.0156185
Mettl22	0.935289	9.75033	0.211208	1.42536	0.41074
Mettl22	0.770435	25.8641	8.04679	1.42536	0.662054
Irak1bp1	0.96872	25.0361	24.0164	0.989425	0.16033
Irak1bp1	1.13081	11.9571	11.7082	0.989425	0.0186749
Ints10	0.977919	11.9951	6.93754	1.26383	0.0506015
Ints10	0.94412	21.8057	4.17309	1.26383	0.121495
4930480G23Rik	0.983559	8	4	1.12433	0.0219911
4930480G23Rik	1.99659	12.9736	8.32191	1.12433	0.0347181
Xlr3a	0.986078	18.2632	3.46536	0.331792	0.0625426
Xlr3a	1.12063	8.6245	2.25125	0.331792	0.0459178
AU021092	0.925093	11.1503	6.87151	1.426	0.150879
AU021092	0.903593	28.5156	27.4827	1.426	0.153296
Pdgfb	0.278923	23.1841	17.0685	1.78633	2.12277
Pdgfb	2.33887	32.563	28.102	1.78633	0.00352342
Msh3	0.971085	10.7134	0.485483	1.187	0.0676873
Msh3	1.06544	21.888	6.02565	1.187	0.0550663
Inpp5d	0.937542	10.2594	0.0534014	1.51575	0.204669
Inpp5d	0.507099	31.811	9.06222	1.51575	0.748029
Spata6	1.09132	24.5187	0.0306809	0.703567	0.0766567
Spata6	1.10249	11.7462	9.59444	0.703567	0.0351897
Pvr	0.346113	12.4543	9.07098	1.50092	1.1368
Arhgap6	0.990276	32.5288	25.4968	0.455967	0.0755345
Arhgap6	1.29563	10.2945	2.6994	0.455967	0.0249624
Tpd52l1	1.07493	25.5764	24.0293	0.828708	0.0787504
Tpd52l1	1.14238	11.2489	11.0439	0.828708	0.0141488
Esam	1.07716	10.0873	8.24378	1.4535	0.131475
Esam	1.0555	18.4044	2.30257	1.4535	0.0941666
Mrps9	1.00799	11.2319	10.4947	1.13927	0.043073
Mrps9	1.07504	22.8768	2.95922	1.13927	0.0622522
2210013O21Rik	1.03435	24.4716	24.1486	0.449758	0.0858958
2210013O21Rik	1.17552	12.1603	9.76561	0.449758	0.00532661
Plcd1	1.11429	27.5325	11.4539	1.78292	0.120014
Plcd1	1.24225	9.8689	9.55652	1.78292	0.0105567
Fbln1	1.06806	28.7901	8.33266	1.63633	0.101412
Fbln1	1.18114	10.3575	7.89811	1.63633	0.0851345
Filip1l	1.03536	25.1668	24.0915	1.01928	0.117367
Filip1l	1.18869	10.7978	3.03767	1.01928	0.0468837
Ropn1l	0.955779	28.0195	2.24828	1.45874	0.0907299
Ropn1l	1.16786	10.1072	8.5466	1.45874	0.0625461
Fyb	1.13622	24.4704	2.66158	1.01522	0.0431334
Fyb	1.17679	10.1691	4.5554	1.01522	0.00595354
Cd48	1.01511	29.058	28.2169	0.964875	0.126806
Cd48	1.06786	11.5777	8.12725	0.964875	0.0738141
Scfd2	0.919099	9.765	2.22289	1.25983	0.0479985
Scfd2	1.09273	22.7889	3.43795	1.25983	0.026339
E130307A14Rik	1.0574	25.7181	24.6193	1.20692	0.0396265
E130307A14Rik	1.11723	11.3143	9.18202	1.20692	0.0214923
Etl4	1.0531	25.0277	0.0410872	1.00433	0.0616473
Etl4	1.08898	11.3502	10.0522	1.00433	0.0247071
Cfap20	0.931345	12.6915	3.88736	1.6455	0.297893
Cfap20	1.92808	8	4	1.6455	0.016183
Lama4	1.05919	23.8905	0.0997772	0.911508	0.0846494
Lama4	1.10193	12.6784	7.48037	0.911508	0.0331199
Lama5	1.08465	26.9067	9.72389	1.895	0.212884
Lama5	1.13112	10.2228	8.45975	1.895	0.25
Clec4a1	1.04063	9.82455	3.21344	1.05868	0.0632515
Clec4a1	1.60645	21.207	1.78207	1.05868	0.00198991
Cyp2c55	1.00061	11.3049	0.573135	1.14779	0.0680628
Cyp2c55	1.23197	24.1315	0.0251102	1.14779	0.0360724
Meis1	0.931051	34.6497	26.0039	1.11439	0.118276
Meis1	1.22252	10.9352	1.4767	1.11439	0.0482897
Dennd1a	0.995022	8	4	1.15522	0.0374245
Dennd1a	1.22313	11.2942	1.52552	1.15522	0.0460683
Ptpn2	0.737867	10.3399	1.80911	1.32142	0.452707
Ptpn2	2.02619	8	4	1.32142	0.00113669
Mrpl14	0.949119	23.3384	13.131	2.05608	0.258585
Mrpl14	1.03784	12.061	1.78605	2.05608	0.0947693
Neurl1a	1.18575	10.2031	8.15873	1.72133	0.0570828
Neurl1a	1.18273	26.5822	11.4717	1.72133	0.0471923
Tmem144	0.990584	27.724	26.8099	1.14808	0.0883299
Tmem144	1.04023	11.4847	8.55369	1.14808	0.0582943
Adam19	1.15661	16.4893	11.1543	1.48733	0.030758
Rhoq	1.11439	24.1821	13.8667	1.58108	0.0807656
Rhoq	1.10021	11.4091	4.17255	1.58108	0.0268324
B230217O12Rik	1.16025	11.6788	6.39759	1.60292	0.0476465
B230217O12Rik	1.32246	8	4	1.60292	0.0116517
Macrod1	1.15419	25.0434	13.7706	2.00208	0.0936988
Macrod1	1.21818	11.2068	4.339	2.00208	0.0269913
Ssbp4	1.07378	31.1918	10.1469	2.3195	0.256653
Ssbp4	1.4065	10.6708	1.98121	2.3195	0.00755633
Smpd3	0.871312	31.1536	8.86821	1.60625	0.223917
Smpd3	1.26166	9.87631	0.72313	1.60625	0.00282412
E2f7	0.902576	18.8292	6.57566	1.29267	0.145403
E2f7	0.218851	8	8	1.29267	0.252013
E2f7	6.94992	8	4.98264e-16	1.29267	0.00336374
Tmc7	1.0003	21.2934	12.5655	1.62725	0.0684726
Tmc7	1.04045	10.6764	4.15852	1.62725	0.00739253
Schip1	1.04952	24.2413	0.613547	0.94535	0.0626813
Schip1	1.05622	11.7065	8.91274	0.94535	0.0446314
Gm16386	1.04114	26.5875	23.9452	0.575558	0.10048
Gm16386	1.20558	12.0924	6.02787	0.575558	0.0199524
Brwd3	1.04702	28.4078	24.9761	0.443375	0.077078
Brwd3	1.27803	10.1583	2.9377	0.443375	0.0237347
Khdrbs3	1.09153	10.0121	3.183	1.14633	0.0414405
Khdrbs3	1.12535	24.2415	23.9882	1.14633	0.0554742
Cdca8	0.852006	16.013	10.8447	1.21599	0.29195
Cdca8	2.16715	32.9145	19.0415	1.21599	0.00219895
Pwp2	1.04918	26.9657	10.3553	2.226	0.251011
Pwp2	1.1344	11.3158	5.76923	2.226	0.129577
Calcoco1	0.897688	10.0103	7.85906	1.68733	0.40017
Calcoco1	9.28744	8	0	1.68733	0.0190143
2900009J06Rik	0.833472	10.0934	2.43967	1.39808	0.341687
Il15	1.09116	28.746	26.0918	0.991075	0.0571611
Il15	1.26638	11.2012	10.1983	0.991075	0.0135848
Sdpr	0.951357	18.9531	4.03101	1.07489	0.0686152
Sdpr	0.86276	9.68609	5.05043	1.07489	0.0463556
Arhgef15	1.01558	25.7236	11.012	1.77575	0.106654
Arhgef15	1.12023	10.3354	9.05806	1.77575	0.14675
Tcf4	1.09178	13.1197	4.86617	1.17142	0.0443577
Tcf4	1.10795	23.1457	0.838758	1.17142	0.0400598
Chchd3	1.07614	11.1847	1.0219	1.11338	0.0463806
Chchd3	1.16261	24.3472	21.8897	1.11338	0.0841843
Cd99l2	1.01606	11.7097	9.05461	0.585717	0.0357834
Cd99l2	0.82282	8	4	0.585717	0.053866
Ntn1	1.11444	9.68828	9.3742	1.40092	0.0594485
Ntn1	3.69014	8	0	1.40092	0.0153929
Trak2	1.03355	11.6847	9.96204	1.24725	0.0867301
Trak2	0.648855	8	4	1.24725	0.148201
Commd1	1.09715	8.99454	3.22745	1.41708	0.0284949
Commd1	1.51757	13.2588	12.3896	1.41708	0.00300609
Myl4	1.03446	9.97276	9.59637	1.48367	0.0513381
Myl4	1.05266	20.3425	11.1608	1.48367	0.0189138
Fam111a	1.03409	29.4912	26.2186	1.06654	0.10505
Fam111a	1.16862	11.0895	10.8548	1.06654	0.0427422
Hk1	0.977463	9.11716	1.19463	1.53975	0.139182
Hk1	9.14986	8	0	1.53975	0.00127532
Atp5s	0.854469	15.9238	10.8892	1.49617	0.11223
Atp5s	1.48684	12.158	9.11844	1.49617	0.0101425
Eri3	1.07703	10.1401	9.10021	1.56517	0.00531135
Eri3	1.188	27.0897	13.0418	1.56517	0.0081986
Slc1a4	0.954235	20.2992	5.57078	1.46208	0.0506163
Slc1a4	1.17678	9.31627	2.55983	1.46208	0.0194106
BC048644	1.01217	10.5767	7.09934	2.12892	0.260789
BC048644	1.08627	26.1568	12.099	2.12892	0.168399
Amot	0.341724	13.1056	2.78452	0.53475	0.43113
Amot	2.02233	39.4369	7.36867	0.53475	0.00617167
Ramp1	1.08644	30.5958	9.35939	1.61525	0.0302806
Ramp1	1.34088	9.39749	0.749652	1.61525	0.0084181
Rrm2b	1.03499	11.7296	10.5122	1.15656	0.0610661
Rrm2b	1.08983	24.3091	24.2806	1.15656	0.0482601
Jam2	1.01745	10.0719	3.81128	1.21942	0.0686668
Jam2	1.09644	23.8441	0.37449	1.21942	0.02878
Akr1b10	1.0212	20.8228	9.60721	1.31108	0.0564342
Akr1b10	0.917963	10.3859	0.396183	1.31108	0.154526
Lrrc1	0.951644	17.4563	5.86048	1.16017	0.120103
Lrrc1	0.898124	9.72303	0.302728	1.16017	0.102876
Atp1b3	1.20587	8	4	1.29375	0.0166448
Atp1b3	1.24749	11.3975	9.16754	1.29375	0.0397002
Cyp4f16	1.00007	20.4596	15.545	1.38958	0.0812066
Cyp4f16	1.29181	8.65914	6.99306	1.38958	0.0359453
Galnt18	0.849131	19.0765	5.00037	1.17642	0.145605
Galnt18	0.836849	11.0073	9.66071	1.17642	0.12964
Lrrc39	1.05251	10.287	2.15853	1.27667	0.12903
Lrrc39	0.932301	19.6158	13.9918	1.27667	0.155906
Eln	0.978329	28.9736	9.34319	1.76933	0.152371
Eln	1.1591	10.5647	7.35392	1.76933	0.0549058
Piezo1	1.05563	28.9491	7.26682	2.08775	0.102014
Piezo1	1.26283	10.2862	8.30213	2.08775	0.121231
Plcl1	1.07927	24.9355	24.9025	0.94985	0.0483432
Plcl1	1.10722	11.1136	10.0498	0.94985	0.0213666
Nomo1	0.859184	10.2224	8.51352	1.62717	0.258418
Nomo1	1.63213	23.6519	12.7014	1.62717	0.0761906
Yaf2	1.0171	11.8519	9.25755	1.26775	0.0827479
Yaf2	1.034	26.7471	0.0519363	1.26775	0.0597042
Rbm48	0.565534	12.5928	9.37177	1.2895	0.195268
Rbm48	1.50454	12.2489	7.4112	1.2895	0.0055595
Ano6	1.00964	9.76483	0.93742	1.41483	0.0336185
Ano6	1.13317	16.9401	6.90189	1.41483	0.00523156
Tecpr1	1.17848	27.9444	12.3401	1.9375	0.0367145
Tecpr1	1.20934	9.64422	8.36031	1.9375	0.0158084
Bcam	1.05472	10.1032	8.04338	1.861	0.250769
Bcam	1.25416	24.662	10.8886	1.861	0.179612
G3bp1	0.956016	8	4	1.49583	0.0103247
G3bp1	1.82688	13.1026	9.93601	1.49583	5.79942e-05
G3bp1	19.8474	8	8	1.49583	0.000567978
Qrsl1	0.970177	20.1738	3.36684	1.25267	0.118479
Qrsl1	0.411171	10.5992	7.5711	1.25267	0.619287
Gas2	1.17799	27.8535	27.0838	0.95475	0.0273416
Gas2	1.39735	10.6964	5.37923	0.95475	0.00874309
Itpr3	1.08145	30.3656	8.64275	1.79042	0.114706
Itpr3	1.39031	10.199	7.79649	1.79042	0.0324376
Acss1	1.08664	11.0206	8.54792	1.20492	0.05423
Acss1	1.22407	15.7687	6.29037	1.20492	0.00359545
Esrrg	1.01284	10.1225	2.73384	1.19725	0.0510873
Esrrg	1.15051	22.4667	21.2208	1.19725	0.081654
Rassf1	0.896367	19.7447	12.7164	2.30942	0.208173
Rassf1	1.06389	10.5195	8.07314	2.30942	0.0657592
Hdac7	0.566678	8	1.53071e-18	1.81083	0.442312
Hdac7	2.16391	9.06914	8.14229	1.81083	0.143446
Usp12	1.04839	10.3889	7.94383	1.5505	0.0874746
Usp12	1.33575	25.8706	9.52627	1.5505	0.0434768
D930015M05Rik	0.911326	27.6555	9.56456	2.121	0.464295
D930015M05Rik	1.06767	11.2202	5.88074	2.121	0.116634
Ptpn18	0.444461	8	8	1.38842	0.543566
Ptpn18	0.505879	24.2617	7.97314	1.38842	0.863196
Ptpn18	17.3926	8	1.48643e-16	1.38842	0.000414307
Ppp1r12b	1.16296	11.8458	9.81946	1.32808	0.0128525
Ppp1r12b	3.3021	8	4	1.32808	0.0001441
Me2	0.581446	12.7727	8.54617	1.311	0.566929
Me2	0.771247	36.8085	32.6524	1.311	0.303888
Ints3	0.969663	21.7059	15.8669	1.65633	0.0838783
Ints3	0.949704	12.1356	1.79148	1.65633	0.121016
Adamts7	1.80638	9.59475	8.20627	1.62	0.00190963
Ankrd33b	1.21135	25.8764	12.5126	1.57642	0.0145136
Ankrd33b	1.42842	8.62629	2.90527	1.57642	0.00365536
Cad	1.05908	31.0196	8.00599	1.89525	0.136637
Cad	1.45411	9.4055	8.84519	1.89525	0.126143
Dhx29	0.987576	11.6145	9.32387	1.37692	0.122604
Dhx29	4.90522	8	8	1.37692	0.250689
Clec1a	0.887398	32.6842	24.8564	1.09798	0.286853
Clec1a	1.23357	10.068	2.84493	1.09798	0.0603624
1810026B05Rik	0.772158	16.077	1.98926	1.32983	0.886816
1810026B05Rik	10.7984	8	4	1.32983	0.0146809
Rbm41	1.08149	25.5805	0.467074	0.457258	0.0322753
Rbm41	1.12929	10.5839	0.750729	0.457258	0.0126802
Plxnd1	1.08188	28.199	8.80325	2.11308	0.194515
Plxnd1	1.22009	10.5091	7.75839	2.11308	0.137944
Mylip	0.947427	9.76702	0.127437	2.14625	0.245734
Mylip	1.05446	25.6536	9.50533	2.14625	0.185489
Plekhb2	0.570292	13.0094	9.59719	1.35233	0.319843
Plekhb2	1.86524	19.8611	1.22992	1.35233	6.78242e-05
Dera	0.979964	15.2134	7.91907	1.35358	0.0644461
Dera	0.866781	9.57443	1.97268	1.35358	0.104416
Lin9	0.934529	10.4348	0.895158	1.35125	0.150071
Lin9	0.844979	8	4	1.35125	0.0671608
Hnf4aos	1.04945	10.8504	7.36462	1.80575	0.0424353
Iqcg	1.05849	10.1812	9.36989	1.52308	0.0722433
Iqcg	1.40379	15.699	14.2167	1.52308	0.0120302
Tgfbr1	0.963852	10.6318	1.54619	1.12135	0.0830748
Tgfbr1	1.74887	23.0208	0.463042	1.12135	0.0295228
Pla2g16	0.984191	12.5089	0.289863	1.49433	0.0480465
Pla2g16	1.15731	25.8793	8.89917	1.49433	0.00828462
Tex9	0.940854	9.60665	2.08293	1.355	0.0903422
Tex9	0.917033	21.8275	4.83722	1.355	0.0737959
Fam129c	1.03085	11.0347	5.80069	1.82817	0.129344
Fam129c	1.15495	22.6238	17.3076	1.82817	0.0568719
Grhl1	0.98645	10.4179	8.40129	1.37925	0.108187
Grhl1	1.47847	21.5936	9.74144	1.37925	0.0555096
Trappc9	0.968238	9.79262	0.526226	1.29758	0.104486
Trappc9	0.983319	16.0733	7.00325	1.29758	0.0523592
Aagab	1.11729	10.3399	7.0511	1.758	0.0423148
Aagab	1.26346	15.0814	7.23667	1.758	0.00898961
Asns	0.814439	8	4	1.04169	0.0323668
Asns	0.970034	8	8	1.04169	0.000828154
Asns	1.20755	23.9579	0.844962	1.04169	0.0106993
Baz2b	0.920894	10.3217	0.899911	1.26217	0.078709
Baz2b	3.74027	8	4	1.26217	5.48209e-05
Gramd1a	0.633868	8	3.41215e-18	1.68325	0.326739
Gramd1a	1.68893	10.7086	2.39339	1.68325	0.103584
Ndufs2	0.958328	10.894	6.71002	2.171	0.251811
Ndufs2	1.18074	22.8965	13.2308	2.171	0.123415
Npepl1	1.19039	10.5663	7.48826	1.81808	0.207958
Npepl1	3.76984	8	3.85298e-16	1.81808	0.00158093
Srgap1	0.933342	10.8796	8.89668	1.13158	0.070442
Srgap1	0.913174	19.596	5.62251	1.13158	0.085365
Gpr157	1.17422	23.8041	16.8498	2.032	0.0564131
Gpr157	1.1927	10.8779	4.37817	2.032	0.021994
Fam102b	1.01268	26.59	25.5278	1.21375	0.0671572
Fam102b	1.08272	10.389	0.288587	1.21375	0.039236
Gramd4	1.09981	10.2894	7.78455	1.86183	0.147693
Gramd4	1.25283	25.8162	10.4665	1.86183	0.0872738
Clcn5	1.11673	23.7279	2.23397	0.483333	0.0240675
Clcn5	1.11325	11.0987	1.18964	0.483333	0.00828209
Trpm2	1.17604	30.09	13.7683	1.43042	0.0327539
Trpm2	1.59831	8.93339	6.60892	1.43042	0.0149587
Agpat4	0.690386	26.4677	6.8622	1.30633	0.360098
Agpat4	0.824636	10.4522	9.73429	1.30633	0.176649
2700099C18Rik	1.13623	21.7918	6.38436	0.943025	0.0450597
2700099C18Rik	1.25057	9.12572	3.53813	0.943025	0.025268
Hpgds	1.03736	11.3434	10.2422	1.06768	0.0588499
Hpgds	1.0882	23.6685	2.38971	1.06768	0.0673241
Agap1	1.08425	27.1787	10.4118	1.56958	0.0679732
Agap1	1.12522	9.92075	9.27825	1.56958	0.048576
Akr1c13	1.11422	26.1232	24.7411	0.907208	0.121384
Akr1c13	1.33146	11.0738	1.21436	0.907208	0.0341853
Arhgap32	1.05047	10.4734	1.82127	1.16517	0.0565134
Arhgap32	1.4173	22.8771	20.5902	1.16517	0.107781
Setd7	0.880138	29.3863	8.90363	1.46833	0.201296
Setd7	1.08283	9.42938	1.25846	1.46833	0.0993769
Klra2	1.18242	10.532	0.448425	0.600358	0.00934177
Klra2	1.17607	26.5745	21.0908	0.600358	0.00468405
Slc16a7	1.10149	27.5065	27.2677	1.03611	0.0520531
Slc16a7	1.32207	11.1709	9.26155	1.03611	0.00810899
Pmf1	1.0347	23.8773	14.1559	1.84758	0.205182
Pmf1	0.596267	8	1.05789e-16	1.84758	0.328814
Pmf1	1.75866	8	8	1.84758	0.00738263
Sulf1	0.974027	12.4649	8.60867	0.983342	0.0802076
Sulf1	1.04915	22.8764	1.10929	0.983342	0.0698634
Mgat4a	1.02516	10.3832	0.162206	1.35067	0.0724952
Mgat4a	0.799767	16.6057	10.2481	1.35067	0.107733
Abr	1.08521	28.8562	8.97843	1.71433	0.0750681
Abr	1.20946	10.0864	8.2531	1.71433	0.0142273
Myo7b	1.1271	19.6713	13.6078	1.46958	0.0708924
Myo7b	1.71831	13.8266	6.27809	1.46958	0.0413446
Kcnj16	1.04766	24.9329	0.733708	0.95315	0.0809746
Kcnj16	1.16258	10.9872	2.20978	0.95315	0.0226172
Smim3	0.987941	19.1787	16.1449	1.48217	0.108363
Smim3	1.27206	9.09312	7.51097	1.48217	0.0499377
Ildr2	1.05513	17.5861	2.41984	1.28608	0.0233617
Ildr2	1.23649	10.2649	6.57352	1.28608	0.0203064
Msn	1.06583	24.0458	0.879186	0.492667	0.060256
Msn	1.17872	12.1805	6.55561	0.492667	0.00367875
Rftn2	0.994912	18.7	7.40589	1.36458	0.0544297
Rftn2	1.0084	10.4079	9.44128	1.36458	0.0742473
Kank1	0.866271	17.6611	8.96988	1.419	0.0608943
Kank1	1.10962	9.05584	1.86676	1.419	0.0424987
Hdgfrp3	1.02437	29.3904	27.6416	0.965708	0.0928987
Hdgfrp3	1.12182	11.4641	10.0739	0.965708	0.042846
Aldh18a1	1.02962	10.8685	8.339	1.48467	0.0426659
Aldh18a1	0.840564	17.5785	9.35638	1.48467	0.161234
Pigf	1.07959	12.7803	6.8868	1.19706	0.0950842
Pigf	0.841064	26.1276	22.8718	1.19706	0.176067
C8b	0.584502	36.0956	26.064	1.49558	0.866357
C8b	1.23221	10.5074	1.22176	1.49558	0.0399387
Cyp2c67	1.21925	25.9779	25.9346	0.872925	0.0278496
Cyp2c67	1.31891	11.6454	3.99398	0.872925	0.0378424
D130043K22Rik	0.846086	23.9241	13.1476	1.55133	0.0875863
D130043K22Rik	1.13748	13.1517	2.32617	1.55133	0.0345188
B4galt6	1.04593	9.51125	1.44748	1.26875	0.0462732
B4galt6	1.17923	23.2498	0.770422	1.26875	0.0122958
Pygb	0.609815	9.91597	7.0971	1.43042	0.468446
Pygb	1.46654	19.7238	15.8778	1.43042	0.0214282
Bcas3	0.862557	9.25128	2.23921	1.40058	0.144813
Bcas3	1.20542	15.1165	1.69936	1.40058	0.0141366
Vta1	1.07446	24.1612	2.03538	0.889142	0.0752159
Vta1	1.17693	11.2508	1.34139	0.889142	0.0219583
Cdc14a	1.047	9.51251	1.89491	1.3175	0.0693345
Cdc14a	1.6935	14.8188	1.71687	1.3175	0.0220656
Trpv4	1.48518	8	4	1.811	0.253062
Trpv4	1.88658	8	8	1.811	0.267838
Trpv4	1.23157	28.1625	14.6312	1.811	0.0606425
Gltp	0.989425	10.1415	8.23074	1.84958	0.233168
Gltp	1.31249	25.3283	10.7657	1.84958	0.115562
Lair1	1.05221	12.1375	7.92278	0.610733	0.0670806
Lair1	1.11527	24.3369	1.3582	0.610733	0.0339686
Champ1	0.862043	24.1237	3.24892	1.29475	0.14052
Champ1	1.156	11.1722	6.26797	1.29475	0.0621634
Tesc	0.898299	10.7877	7.73088	1.61267	0.36011
Tesc	4.58732	8	8	1.61267	0.0162311
Rph3al	1.19541	27.8274	11.3881	1.71183	0.0409471
Rph3al	1.37701	9.81792	7.42672	1.71183	0.00748628
Stx11	1.10721	32.0792	29.3052	1.18583	0.0420645
Stx11	1.27775	10.8161	9.51024	1.18583	0.0180255
Tmigd1	0.997874	17.3146	14.8403	1.49008	0.117884
Tmigd1	1.02343	9.2424	2.12143	1.49008	0.0593728
Ahi1	1.07289	24.096	1.76138	1.08012	0.0365861
Ahi1	1.06962	11.6085	9.83314	1.08012	0.0240054
5730508B09Rik	1.28583	10.2604	2.45336	1.13774	0.0464043
Evc	0.908827	15.3182	8.10468	1.3505	0.144171
Evc	1.17422	9.71038	0.599165	1.3505	0.0256354
Eml1	1.04628	10.0067	9.21528	1.40983	0.13647
Eml1	0.722034	30.4634	8.00247	1.40983	0.308325
Robo4	0.983816	13.9525	11.0242	1.43442	0.0822738
Robo4	3.2528	30.5358	16.7776	1.43442	0.116248
Nif3l1	0.9333	26.6455	12.9149	1.572	0.249745
Nif3l1	0.805809	9.42943	1.60256	1.572	0.46226
Tead1	0.967666	9.55753	2.73259	1.548	0.0403041
Tead1	1.08543	26.0128	10.0684	1.548	0.0513558
Extl2	0.94429	20.3145	5.8096	1.32258	0.108107
Extl2	0.887085	9.23885	2.73766	1.32258	0.104708
C1d	1.11415	25.2964	0.749657	0.962067	0.0769119
C1d	1.14052	10.9814	1.14145	0.962067	0.0532879
Oas2	0.880482	10.3056	7.64756	1.53725	0.104244
Hadhb	0.915844	8	4	1.439	0.0874938
Hadhb	1.3002	13.0859	5.14606	1.439	0.0334366
Tmppe	1.03651	8	8	1.59992	0.0354972
Tmppe	1.51834	12.2548	0.823716	1.59992	0.128062
Mapre2	0.210007	8	8	1.20358	0.0969741
Mapre2	2.25772	9.67411	2.48843	1.20358	0.024636
Ar	1.02037	27.108	24.7111	0.37305	0.0482462
Ar	1.18998	11.3865	10.7237	0.37305	0.00995723
Nmd3	1.00692	29.3127	25.3745	1.08124	0.129856
Nmd3	1.26081	11.2295	4.50722	1.08124	0.0425127
Ptpn22	0.618708	8	4	1.22468	0.208058
Ptpn22	3.05245	26.3198	21.9364	1.22468	0.058372
Atp2a3	1.34442	11.7203	7.55489	1.6895	0.214903
Gm35612	1.00274	24.3169	23.5279	0.485625	0.0844079
Gm35612	1.00914	12.7609	8.3782	0.485625	0.0781039
Slc31a1	0.897933	13.2061	2.521	1.51192	0.245176
Slc31a1	2.67486	8	4	1.51192	0.00895722
Atp2b4	1.135	9.15158	4.18668	1.6225	0.0213819
Atp2b4	1.19327	24.8038	16.3639	1.6225	0.00649089
Kif1bp	0.909928	9.38416	0.821411	1.60758	0.245479
Kif1bp	0.868599	21.7044	10.3715	1.60758	0.0696157
Acad10	1.11703	27.2538	10.6724	2.01508	0.0946798
Acad10	1.19456	10.6865	6.76543	2.01508	0.0574958
Mcee	0.840787	8	4	1.16427	0.0873194
Mcee	1.15347	11.6098	9.61556	1.16427	0.0574495
Ehbp1	1.04878	29.4191	24.2208	1.05212	0.045761
Ehbp1	1.22449	11.3298	11.0777	1.05212	0.0216821
Evi2b	0.669396	25.3584	18.0779	1.38917	0.586264
Evi2b	1.34668	9.26539	4.91689	1.38917	0.0407734
Mfsd9	0.537174	9.61003	1.29786	1.13223	1.0017
Mfsd9	0.776259	14.8766	6.5223	1.13223	0.475061
Fars2	1.13369	8.57563	5.28998	1.17523	0.088112
Fars2	1.90549	19.4631	0.32637	1.17523	0.14784
Sell	1.11845	12.2235	5.23176	1.05494	0.0680913
Sell	1.21526	22.0688	3.57907	1.05494	0.0595626
Mob2	0.855588	8	4	1.47342	0.0661703
Mob2	1.12408	14.1797	2.20319	1.47342	0.0553247
Gabbr1	0.527418	13.8378	10.0995	1.2665	0.341741
Gabbr1	1.6298	13.8584	1.12438	1.2665	0.00495601
Mertk	0.985782	18.8841	10.1821	1.56617	0.0681229
Mertk	0.871077	8.69681	3.94394	1.56617	0.0423078
Frmd4b	1.30638	11.1482	7.86729	1.32792	0.00820918
Frmd4b	1.64219	40.1433	16.0484	1.32792	0.000238778
Mthfs	1.19522	10.6397	0.866243	0.78235	0.0538826
Mthfs	2.379	8	4	0.78235	0.0109715
Pdha1	0.971571	13.2524	5.93956	0.688383	0.0688043
Pdha1	1.12978	8.91004	3.51359	0.688383	0.0196292
Ppp2r3c	0.941079	8	4.10244e-17	1.11218	0.0192468
Ppp2r3c	2.28927	9.27062	4.52809	1.11218	0.0136089
Mknk1	0.961104	10.3551	9.38515	1.5775	0.148715
Mknk1	0.799876	30.654	9.84714	1.5775	0.255477
C4bp	0.834001	29.0737	22.412	1.39858	0.59968
C4bp	1.1896	9.95872	4.3313	1.39858	0.232721
Ntn4	0.980027	11.8887	8.44873	1.23175	0.0647673
Ntn4	0.976391	17.7851	2.95828	1.23175	0.0311786
Det1	1.05287	8	4	1.202	0.073044
Det1	0.908954	28.0133	7.29441	1.202	0.147377
Det1	1.75485	8	8	1.202	0.00332284
Trpv2	1.03671	10.4478	7.46159	1.80025	0.0895417
Trpv2	1.11818	25.0428	12.6907	1.80025	0.0946642
Fam189a2	0.755882	8.98835	1.49504	1.19108	0.241342
Fam189a2	1.09224	23.0322	3.99835	1.19108	0.00337998
Aqp1	0.719973	11.1511	3.45978	1.66367	0.396769
Aqp1	2.44562	14.0337	5.93074	1.66367	0.554778
Paics	1.05548	11.8862	8.03245	1.49942	0.0372383
Paics	1.24047	31.0796	19.7611	1.49942	0.0216327
Pak1	1.08927	25.1434	24.6309	1.0006	0.0700069
Pak1	1.06915	11.4006	10.3304	1.0006	0.0519797
Mast4	1.03445	11.4288	9.42809	1.10563	0.0479241
Mast4	1.04818	23.9518	2.58847	1.10563	0.0442242
Pfkp	0.864739	20.897	3.02897	0.967825	0.125018
Pfkp	0.641671	12.1142	8.56071	0.967825	0.145666
Agfg1	1.08533	11.0321	0.822359	1.09209	0.0502045
Agfg1	1.08818	27.2348	24.9855	1.09209	0.0292455
Rhoj	0.981444	23.0659	1.85243	1.04371	0.0816664
Rhoj	0.954788	11.5435	9.34318	1.04371	0.0859276
Col15a1	1.01717	8	4	1.58083	0.0275306
Col15a1	1.14103	10.7614	6.24681	1.58083	0.0726403
Rprd1a	0.826521	8	4	1.12143	0.103188
Rprd1a	1.19339	11.7646	9.77823	1.12143	0.0817124
Akr1c12	1.21762	8	8.02232e-17	0.952175	0.00289994
Akr1c12	2.65211	29.3372	6.29739	0.952175	0.0407869
Akr1c12	3.98292	8	4	0.952175	0.016149
B3gat2	0.985543	19.4105	5.11289	0.9733	0.0790425
B3gat2	0.934584	11.6283	8.29874	0.9733	0.0596805
Klhl8	0.5344	9.0513	2.03661	1.37233	0.763603
Klhl8	0.878682	13.7493	8.3901	1.37233	0.182566
Stard8	0.328075	8	0	0.749542	0.14774
Stard8	10.0449	8	0	0.749542	4.30517e-05
Terf1	1.07122	24.5883	1.33963	1.05123	0.0654059
Terf1	1.22883	11.9402	8.88934	1.05123	0.0124424
Arhgef6	1.0225	26.1383	23.7495	0.495317	0.0410323
Arhgef6	1.19901	11.2245	10.2947	0.495317	0.00374584
Itga6	0.849108	19.186	5.66858	1.4025	0.136823
Itga6	1.08758	9.63041	0.419191	1.4025	0.054642
Tnfrsf22	0.76122	8	4	1.23408	0.292228
Tnfrsf22	0.432764	8	8	1.23408	0.653021
Tnfrsf22	0.784127	16.7898	6.39088	1.23408	0.318905
Cbx7	1.0298	30.3464	10.2218	1.95533	0.131918
Cbx7	1.43101	9.13662	6.13499	1.95533	0.0195375
Rrp12	0.673817	8	3.52815e-17	1.706	0.16684
Rrp12	1.64464	31.1025	7.37959	1.706	0.02528
Tspan7	1.0688	25.0752	0.0830379	0.447733	0.0374874
Tspan7	1.17894	11.1637	1.59466	0.447733	0.011049
Cacnb4	1.36641	11.4162	3.63216	1.27117	0.012247
Cacnb4	294.107	8	4	1.27117	0.598054
Dph5	1.03636	19.089	4.46857	0.807517	0.0400541
Dph5	1.1516	12.3561	6.48053	0.807517	0.0067923
Shmt1	1.10967	12.0985	5.31788	2.14942	0.0958248
Shmt1	1.20853	8	4	2.14942	0.03367
2310015A10Rik	1.064	10.8502	4.53749	2.23842	0.134578
2310015A10Rik	1.1071	24.9625	13.8405	2.23842	0.0839659
Adam15	1.23301	10.0889	7.49155	2.04408	0.0505619
Adam15	1.17326	28.7605	8.15062	2.04408	0.032246
2310057M21Rik	0.910535	11.1092	10.0253	1.32483	0.267285
2310057M21Rik	0.857162	8	4	1.32483	0.129356
Adh6-ps1	1.14294	10.0931	2.23969	1.59133	0.0390755
Adh6-ps1	1.25251	26.3627	26.1928	1.59133	0.0214662
Fat1	0.37404	8	8	1.31742	0.0433739
Fat1	1.18838	11.6459	8.74313	1.31742	0.016818
Stk11	1.11744	11.3587	5.8638	2.5	0.161853
Stk11	1.15536	26.0151	10.3781	2.5	0.166027
Spred1	1.00589	33.6459	27.2246	1.08827	0.169544
Spred1	1.57008	10.8892	7.67871	1.08827	0.000794956
Fgfrl1	1.32643	8.45448	6.26978	1.80967	0.401996
Fgfrl1	1.05752	28.4023	9.72934	1.80967	0.0590721
Gls	1.02818	28.0149	23.3168	0.9055	0.116161
Gls	1.21698	11.3431	0.584216	0.9055	0.04146
Stambpl1	1.05958	32.0458	28.2606	1.20119	0.0951209
Stambpl1	1.36961	11.6673	3.52142	1.20119	0.0381702
Syt12	1.00818	20.9269	15.5615	1.95708	0.150183
Syt12	1.12191	11.6714	3.28363	1.95708	0.0294638
Smg6	0.73248	8	4	1.50208	0.117995
Smg6	1.4132	17.0177	11.8848	1.50208	0.021476
Suv39h1	1.00077	10.6742	8.47323	0.735008	0.0746463
Suv39h1	0.983618	26.0583	10.1722	0.735008	0.104106
Eif2s1	1.27425	12.3485	2.77434	1.21489	0.0681741
Eif2s1	1.26671	24.8215	0.0880256	1.21489	0.0504371
Gng2	0.976116	26.6918	23.3305	1.07619	0.103923
Gng2	0.920582	9.92001	0.607257	1.07619	0.0579589
Lpl	0.947342	34.8185	25.7652	1.15492	0.107643
Lpl	1.11201	10.9401	10.452	1.15492	0.0701412
Rab8b	0.41223	9.08774	2.06842	1.39983	0.720214
Rab8b	1.21078	13.5285	7.72722	1.39983	0.0278909
9930111J21Rik1	1.00421	10.9916	0.945899	0.197425	0.0140467
9930111J21Rik1	1.34558	24.2132	8.19465	0.197425	0.0146934
Twf2	1.11597	23.4184	15.074	2.06258	0.0875402
Twf2	1.21353	10.2304	9.01164	2.06258	0.00483209
Tsnax	0.883312	31.054	9.84954	1.42042	0.140307
Tsnax	1.36886	13.6703	8.43665	1.42042	0.0134002
Papss1	0.977572	9.74995	1.03986	1.30042	0.0577642
Papss1	0.985622	18.0764	5.39524	1.30042	0.0278535
Gimap8	0.765381	20.9434	5.63832	1.41358	0.239035
Gimap8	1.10613	10.8	8.08424	1.41358	0.0329326
Galnt11	1.01707	17.4006	10.6525	1.16817	0.0511514
Galnt11	1.11223	9.76665	1.92038	1.16817	0.0254946
Gm2a	1.18244	12.2397	6.98666	1.74225	0.0310373
Gm2a	1.34062	9.6338	5.26213	1.74225	0.00226922
Reck	0.922214	22.2812	11.554	1.35775	0.0852983
Reck	0.757595	9.94548	1.87675	1.35775	0.19062
Colgalt2	1.07186	11.17	0.0586586	1.19733	0.0592832
Mical1	0.934202	10.6741	8.13979	1.83592	0.153963
Mical1	2.00263	23.0692	21.5818	1.83592	0.0051697
Sh3yl1	0.60266	8	4	1.04383	0.193293
Sh3yl1	7.48661	8	4	1.04383	8.48782e-06
Bclaf1	1.1332	28.8598	25.0851	1.24869	0.0672198
Bclaf1	1.34872	9.89955	3.89306	1.24869	0.0179875
Pik3r3	0.887744	10.3556	0.925117	1.18267	0.127374
Pik3r3	1.24092	24.7758	23.8706	1.18267	0.0294036
Maob	1.18647	23.7829	1.8036	0.469825	0.0270774
Maob	1.17957	12.5589	5.55263	0.469825	0.0222098
Mcm5	0.856873	11.0213	8.92155	1.30108	0.139279
Mcm5	1.06193	20.3313	18.2084	1.30108	0.0341611
Scara5	0.900886	22.3046	16.1404	1.60692	0.227949
Scara5	0.900835	13.968	13.5655	1.60692	0.129515
Syap1	0.837763	8	4	0.675642	0.0594366
Syap1	2.7485	8	4	0.675642	0.000423116
Insc	0.851653	8	4	1.34267	0.0763298
Insc	0.747051	29.4246	22.0193	1.34267	0.173771
Tctn1	1.03494	28.378	10.7772	1.90383	0.172786
Tctn1	1.18112	9.8418	8.60685	1.90383	0.112263
Ero1l	1.70008	8	8	1.14892	0.181734
Ero1l	1.79726	11.2257	8.42597	1.14892	0.209493
Afap1l2	1.09746	10.7107	6.98786	1.5715	0.0517801
Afap1l2	1.15542	27.1857	10.2972	1.5715	0.0426267
Fam3c	1.1351	26.006	25.4672	1.29117	0.0328233
Fam3c	1.25186	10.6899	2.16358	1.29117	0.0248018
Dhx15	1.00844	31.7885	25.2377	1.00963	0.148269
Dhx15	1.32672	10.9897	1.25485	1.00963	0.0425389
Mzt2	1.07005	12.2474	7.59486	1.26875	0.0972649
Mzt2	2.48399	25.9328	14.4154	1.26875	0.0291652
Hpgd	1.07253	22.843	2.54342	1.01641	0.0873052
Hpgd	1.21408	12.3162	3.55209	1.01641	0.0522045
Ace	0.830452	28.1958	8.12551	1.81225	0.515156
Ace	1.06134	10.2119	8.40743	1.81225	0.151934
Suclg1	0.999795	23.4205	6.05874	1.45983	0.12106
Suclg1	0.965574	10.3055	8.45966	1.45983	0.0915355
Map4k1	0.888342	10.006	8.23777	1.73592	0.209908
Map4k1	1.4026	25.5381	11.5673	1.73592	0.0867484
Pisd-ps2	0.913614	29.1385	27.9634	0.9084	0.133026
Pisd-ps2	1.07863	13.3477	6.92141	0.9084	0.0669147
Calcrl	1.04759	27.7958	25.7116	0.97525	0.104494
Calcrl	1.30172	10.3602	1.27014	0.97525	0.00425165
Tgfbr2	0.977539	23.6692	8.3008	1.55858	0.0856236
Tgfbr2	1.03753	9.62511	0.144798	1.55858	0.0265812
Ctbp2	0.982925	10.8115	6.70511	1.75058	0.128685
Ctbp2	1.16349	22.3374	17.1211	1.75058	0.0342012
Adamts6	1.0654	26.2979	26.0437	0.809033	0.0822629
Adamts6	1.19816	10.8716	10.0235	0.809033	0.00980001
Chmp4c	1.06794	11.7666	11.5872	1.14213	0.0483236
Chmp4c	0.828787	18.0971	6.28256	1.14213	0.109405
Elf4	1.03739	10.1625	8.49199	0.79165	0.0823709
Elf4	4.35797	8	8	0.79165	0.00611458
Etv6	0.88665	22.493	13.4045	1.59033	0.103254
Etv6	0.667375	10.3334	2.61046	1.59033	0.142809
Plcg2	1.13876	9.8908	9.13037	1.49342	0.091467
Fkbp9	0.910949	11.5797	9.37517	1.20308	0.103552
Fkbp9	0.948457	17.4749	2.20997	1.20308	0.0470458
Slc28a1	1.35479	9.21909	7.51108	1.69008	0.0913135
Slc28a1	1.22431	24.175	16.6815	1.69008	0.0503032
Ppp1r9b	1.10302	26.5419	9.68663	2.10683	0.185979
Ppp1r9b	1.22159	11.7304	3.96739	2.10683	0.0524796
Smim11	1.13079	23.8275	12.4266	1.6275	0.0618373
Smim11	1.661	14.0796	13.4033	1.6275	0.00024018
Ctsc	0.980035	10.7945	4.02787	0.988642	0.310411
Erp44	0.827168	10.401	1.97502	1.07418	0.209236
Erp44	3.86195	8	4	1.07418	0.00418927
Otub2	0.862102	26.281	9.2254	1.74642	0.28054
Otub2	1.22787	9.54234	9.05056	1.74642	0.0501542
Adcy4	1.02678	25.264	14.1916	1.6785	0.156224
Adcy4	1.25648	9.56261	8.95989	1.6785	0.0148727
Pde8a	1.03175	23.0711	11.1919	1.58575	0.0325528
Pde8a	1.07298	12.3148	4.04163	1.58575	0.0283403
Nfxl1	0.95609	38.173	28.0699	0.92355	0.353495
Nfxl1	0.450102	8	4	0.92355	0.217992
Nfxl1	12.4268	8	4	0.92355	0.00960109
Osmr	0.879728	8.74903	6.85515	1.11319	0.115473
Osmr	1.1206	23.4676	2.64454	1.11319	0.0504741
Adgrl4	1.04696	26.7823	24.5596	0.727342	0.0928077
Adgrl4	1.21398	10.5357	10.028	0.727342	0.0054077
Hacd4	1.05317	20.8245	19.6574	0.922408	0.517599
Hacd4	0.247544	8	4	0.922408	0.443582
Tmc6	1.03612	25.9061	11.0396	2.15317	0.277623
Tmc6	1.09531	11.0368	7.22052	2.15317	0.102465
D2hgdh	0.916772	25.697	7.77278	0.889217	0.164928
D2hgdh	0.878399	10.1691	8.34441	0.889217	0.209838
Egln1	1.19316	24.4961	14.3173	1.83017	0.0595941
Egln1	1.19934	9.93759	8.32382	1.83017	0.00665412
Arhgap31	0.989753	9.43733	0.725761	1.3175	0.0510296
Arhgap31	0.972199	16.4132	7.14374	1.3175	0.0471574
Rhbdd1	1.0566	11.9168	9.60457	0.987442	0.0329845
Rhbdd1	1.07644	22.0582	3.19317	0.987442	0.0421722
Ptpn14	1.16074	9.77375	9.31338	1.48617	0.126614
Nup37	1.0578	34.7131	28.3684	1.10145	0.0905623
Nup37	1.19395	11.0311	1.94376	1.10145	0.0863544
Slco1a6	1.12184	25.8346	25.4273	0.795758	0.0452737
Slco1a6	1.13078	10.9245	0.48674	0.795758	0.0352919
C130074G19Rik	0.801375	8	4	2.13658	0.133964
C130074G19Rik	0.392741	8	4	2.13658	0.405825
C130074G19Rik	1.4354	21.1656	14.2066	2.13658	0.0626292
Fzd6	0.980094	16.4765	6.11606	1.22642	0.0467068
Fzd6	0.904879	9.40387	0.322019	1.22642	0.0917017
Clasp2	1.0803	10.6743	1.39837	1.16798	0.084635
Clasp2	1.06955	8	4	1.16798	0.0245657
Tyms	0.880623	8.83947	2.42813	1.16559	0.283224
Tyms	1.07908	22.8801	1.98121	1.16559	0.0486631
Gmps	1.09405	26.918	25.2931	0.907825	0.0687415
Gmps	1.18458	10.6682	0.614463	0.907825	0.0282555
Mlph	0.857502	32.1893	7.48358	1.53742	0.191559
Mlph	1.20403	9.83952	9.20834	1.53742	0.0528034
Slc28a2	0.859499	9.31278	2.16435	0.957692	0.0853224
Slc28a2	1.18216	22.3997	3.43048	0.957692	0.0303601
Slfn5	0.565847	8	4	1.4705	0.292532
Slfn5	0.144968	8	2.04508e-19	1.4705	0.149378
Slfn5	1.39749	17.6491	9.0843	1.4705	0.00295867
Med30	0.997807	21.9273	1.74317	0.998625	0.137465
Med30	1.19274	11.5188	1.3502	0.998625	0.0214438
Mfng	0.888992	36.3159	7.5318	1.83875	0.41593
Mfng	1.37521	10.7651	7.5615	1.83875	0.151873
Hint3	1.07733	12.1253	1.83854	1.07425	0.061459
Hint3	1.5497	21.0164	20.5033	1.07425	0.0196799
Etv5	0.958339	13.218	9.49987	1.39925	0.0788793
Etv5	1.13218	9.26897	1.38526	1.39925	0.0539993
Abcd4	1.12931	31.5604	9.2772	1.73067	0.0323585
Abcd4	1.40535	8.34939	4.56205	1.73067	0.0371188
P4ha1	1.40145	9.84009	2.96359	1.40625	0.0199158
Tmcc2	1.12486	11.5594	3.80405	2.02867	0.061366
Tmcc2	1.22876	23.7419	16.2789	2.02867	0.0241511
Agtr1a	1.13342	8	4	1.10638	0.0465196
Agtr1a	1.43489	14.5573	4.49258	1.10638	0.0696847
Phf21b	0.915523	32.1546	7.39144	1.55292	0.182225
Phf21b	1.2352	10.0151	8.71352	1.55292	0.0848333
Col12a1	1.09042	24.4874	0.571668	0.942183	0.0691998
Col12a1	1.09782	11.2496	10.6061	0.942183	0.0299762
Cdh5	0.946488	9.78274	0.556755	1.27925	0.154312
Cdh5	0.764392	20.1652	7.09665	1.27925	0.21522
Dab2	1.10487	25.7661	23.8317	1.01503	0.0703077
Dab2	1.151	11.5274	11.135	1.01503	0.0362697
Acsl4	0.884962	35.2997	25.7385	0.586042	0.137848
Acsl4	1.29578	9.90619	4.15057	0.586042	0.0161619
Ctdspl	1.07377	30.2592	7.34178	1.60717	0.0384944
Ctdspl	1.30703	10.0509	8.39849	1.60717	0.033826
Vwf	1.21644	9.77245	9.12053	1.44233	0.0630678
Atp8b2	1.14389	24.235	12.6221	1.8665	0.061355
Atp8b2	1.19683	11.4929	6.47297	1.8665	0.031526
AW549877	0.81983	8	4	1.03423	0.153514
AW549877	1.59063	10.3557	1.82472	1.03423	0.02786
Creb3l2	1.02288	9.47481	0.841027	1.36867	0.0772995
Creb3l2	0.89368	18.0425	10.7787	1.36867	0.0299059
Nop58	1.14759	10.3425	2.49533	1.20083	0.126867
Nop58	1.31688	25.6785	22.1875	1.20083	0.103129
Anxa6	1.04574	26.0331	10.8369	1.80017	0.133791
Anxa6	1.13966	11.4267	4.39129	1.80017	0.0261246
Mapre1	1.05023	13.2044	2.71824	1.38908	0.172302
Mapre1	0.922103	8	4	1.38908	0.086049
Rapgef4	0.898097	9.7192	1.58387	1.35258	0.147779
Rapgef4	1.05616	19.3975	9.47188	1.35258	0.0389341
Hspa13	1.0285	25.0849	23.4681	1.03749	0.108539
Hspa13	1.19826	9.70136	1.82363	1.03749	0.008797
Plet1os	0.921325	13.0138	0.174798	1.41408	0.0696223
Plet1os	1.15307	20.4992	3.36622	1.41408	0.0241784
Slc27a1	1.07945	10.2149	8.3123	1.80117	0.285396
Slc27a1	1.10665	26.137	8.37756	1.80117	0.312961
Plscr1	1.26522	15.1148	1.83918	1.24683	0.0292443
Igf1r	0.726685	15.1283	9.47402	1.46542	0.124041
Igf1r	1.15983	10.2522	1.19225	1.46542	0.0159549
Rel	1.20384	10.4092	1.821	1.05955	0.05632
Rel	1.25359	31.826	24.1179	1.05955	0.0137095
Prg4	1.0882	28.1766	0.196087	1.16953	0.109219
Prg4	1.37941	9.92156	4.03249	1.16953	0.0177968
Prom1	0.973099	12.0968	7.50164	1.24808	0.0345402
Prom1	0.895273	18.485	4.06814	1.24808	0.0751596
Uaca	0.816857	8.75155	1.52657	1.48842	0.20204
Uaca	1.49834	29.5444	12.4436	1.48842	0.0126492
Alkbh1	1.03288	12.3641	4.9358	1.525	0.120906
Alkbh1	0.93388	22.6392	16.6216	1.525	0.150501
Fstl1	0.479765	8.78578	6.48072	1.28242	0.13832
Fstl1	1.06226	18.1072	17.6167	1.28242	0.0146557
Ube2w	1.08503	23.5621	3.60503	1.06037	0.0403647
Ube2w	1.19469	11.6303	9.36765	1.06037	0.0085112
Klhl3	0.94361	10.501	8.63786	1.47858	0.221035
Klhl3	0.65604	37.3456	8.70528	1.47858	0.501459
Gm3704	0.948259	9.91269	2.50416	1.21159	0.0625533
Gm3704	1.27202	23.2495	0.889613	1.21159	0.0872715
Tanc2	1.05386	27.8836	24.1741	0.94145	0.0721742
Tanc2	1.14316	11.0241	0.62583	0.94145	0.0456416
Mef2c	1.05669	25.9269	24.2225	0.764183	0.107691
Mef2c	1.15688	10.9897	9.89221	0.764183	0.0122434
Gm4956	0.703779	8.93889	5.81451	1.1203	0.770974
Gm4956	0.725347	25.0393	22.4701	1.1203	0.430376
Tfam	0.72193	8	4	1.432	0.068801
Tfam	1.702	23.689	22.7063	1.432	0.0130493
Cap2	0.958438	11.0746	9.5596	1.25825	0.0937867
Cap2	0.145281	16.8406	4.56853	1.25825	0.744253
Rilpl2	0.993424	26.3644	10.9016	1.88458	0.174057
Rilpl2	1.14771	12.0674	4.10578	1.88458	0.0840848
Plscr4	1.09769	26.2866	24.3884	0.893467	0.0552304
Plscr4	1.19272	10.4163	1.66043	0.893467	0.00867542
Slc35b3	1.01809	11.4475	9.78195	1.21942	0.0599389
Slc35b3	1.10868	22.0632	5.1066	1.21942	0.0636787
Ppip5k1	0.884315	26.8628	11.7729	1.4805	0.211757
Ppip5k1	0.828169	9.65898	1.29886	1.4805	0.287242
4833420G17Rik	0.785381	8	3.88724e-17	1.26789	0.0883741
4833420G17Rik	1.34135	12.6307	6.09609	1.26789	0.0668767
Ube2t	0.922444	8	4	1.29667	0.104855
Ube2t	1.0924	12.2522	7.60676	1.29667	0.109657
Slc18b1	1.01915	28.3255	12.5744	1.41792	0.0439146
Slc18b1	0.736654	8	4	1.41792	0.110729
Slc18b1	1.11421	8	4	1.41792	0.00936003
Tlr3	1.02668	27.7533	24.2517	0.994608	0.164718
Tlr3	1.09435	10.4061	2.41152	0.994608	0.0765237
Yipf1	0.953236	29.8578	9.23916	1.66658	0.14933
Yipf1	2.00156	8	8	1.66658	0.0170534
Yipf1	1.28189	8	4	1.66658	0.00307058
Vamp5	0.97986	29.3091	10.4575	2.084	0.222338
Vamp5	1.11523	10.7458	6.91023	2.084	0.0961066
Slc38a1	0.928703	10.716	8.29533	1.48433	0.0997274
Shank3	0.375711	16.0214	9.13131	1.5195	3.26825
Shank3	2.48796	8	8	1.5195	0.000319133
Slc26a6	1.0577	10.9126	7.5632	0.276592	0.0452761
Slc26a6	0.931917	37.5075	6.78086	0.276592	0.0284342
Cyth4	1.04327	29.442	10.0265	1.86683	0.146064
Cyth4	1.19284	10.0916	8.18173	1.86683	0.125992
Hhat	0.95439	9.53551	1.49798	1.26358	0.0794139
Hhat	0.851039	17.6647	8.70992	1.26358	0.101007
Cmtm7	0.312679	11.4231	8.11607	1.7305	2.26527
Cmtm7	4.33477	8	8	1.7305	0.000106302
Timp2	1.09198	26.1386	14.2912	1.67058	0.0486325
Timp2	1.19756	10.4147	8.12418	1.67058	0.0187583
Hjurp	1.04781	9.62327	9.34487	7.74225	0.36477
Hjurp	0.681882	20.4658	7.2868	7.74225	2.24105
Celsr1	1.04215	28.2142	11.1476	1.78058	0.155776
Celsr1	1.17225	10.3002	7.80876	1.78058	0.0628009
D630024D03Rik	1.01873	22.8501	13.1418	1.6175	0.160069
D630024D03Rik	1.36108	12.5945	4.03124	1.6175	0.0298526
Cstf3	1.01431	11.2438	1.88617	1.14889	0.150361
Klf16	1.18109	10.4779	6.571	2.23092	0.130227
Klf16	1.34388	28.0035	10.8897	2.23092	0.0531711
Impa2	1.09374	9.83133	0.180061	1.53392	0.183162
Impa2	1.12999	25.0896	9.22179	1.53392	0.192554
Myo1f	1.13186	20.0492	0.162327	1.369	0.0531382
Myo1f	1.31531	10.5218	8.59382	1.369	0.0312797
Vars	1.17841	10.9707	6.04472	2.19667	0.0749259
Vars	1.28722	26.7694	8.86158	2.19667	0.08037
Capg	1.13118	25.6403	12.4186	1.96617	0.174061
Capg	1.14338	10.4707	6.68168	1.96617	0.110038
Vopp1	1.1046	24.2489	0.800541	0.989975	0.041831
Vopp1	1.1357	10.567	2.85178	0.989975	0.0106706
Clic5	0.952229	9.96679	1.15009	1.17517	0.115076
Clic5	0.721244	17.1768	5.64162	1.17517	0.160046
Ccdc51	1.00804	11.2093	6.98122	1.88625	0.212571
Ccdc51	1.19161	27.9846	7.02683	1.88625	0.0640024
Col4a5	1.10562	25.6421	25.3204	0.334842	0.028383
Col4a5	1.1535	10.4105	6.11435	0.334842	0.0066017
Ptrf	0.997823	11.4592	4.8413	2.09375	0.189981
Ptrf	1.13729	23.5895	14.0654	2.09375	0.106326
Acad9	0.924618	25.683	9.79367	1.42142	0.212638
Acad9	1.01443	10.0706	2.88683	1.42142	0.0155819
Tead2	0.979311	28.6069	8.98481	1.8155	0.216196
Tead2	1.10909	10.3843	8.36017	1.8155	0.203797
Hoga1	1.00539	10.563	6.97023	1.99867	0.105483
Hoga1	0.889265	26.753	10.8411	1.99867	0.112559
Alg8	1.01807	16.5015	13.4773	1.47842	0.141705
Alg8	1.06716	8.70609	4.37965	1.47842	0.0802708
Slc39a8	1.13923	25.322	24.7646	1.10875	0.0420772
Slc39a8	1.12547	10.5619	1.60549	1.10875	0.0177742
Trappc6b	0.881971	9.20313	1.59274	1.54	0.278598
Trappc6b	0.757389	26.2086	9.11007	1.54	0.325142
Ezr	0.557215	12.3258	8.26696	1.45308	0.649453
Ezr	7.77037	8	1.27534e-16	1.45308	0.00152379
Hcrtr2	1.09685	26.0871	24.4962	0.800225	0.0625662
Hcrtr2	1.12466	11.3824	9.49884	0.800225	0.0372754
Pgm1	1.03245	10.8969	7.27716	1.11005	0.0730656
Pgm1	0.797755	21.9823	19.0216	1.11005	0.109756
Gm12216	1.07572	24.0316	14.3652	1.83867	0.0622959
Gm12216	1.12137	9.99934	0.964465	1.83867	0.00846534
Gpr137b	0.840366	13.0027	8.66324	0.64605	0.166597
Gpr137b	2.78549	17.0024	8.43193	0.64605	0.000562124
Pard6g	1.05126	12.5232	8.54218	1.39283	0.210325
Pard6g	1.44021	12.4562	11.7964	1.39283	0.0368473
Anp32e	1.10354	9.77154	0.243342	1.789	0.0454377
Anp32e	1.15479	23.768	1.90824	1.789	0.000744732
Adcy3	0.819163	11.0687	7.75357	1.40317	0.310955
Adcy3	14.9866	8	9.2116e-17	1.40317	0.00460258
Parl	0.937751	13.5192	11.3772	1.22492	0.0866811
Parl	0.333083	8	4	1.22492	0.165071
Parl	2.8495	8	4	1.22492	0.00518753
Tsc2	1.08676	25.3129	12.8186	2.06167	0.101146
Tsc2	1.18048	10.5874	5.61772	2.06167	0.0105137
Hps4	0.824843	9.80177	8.04418	1.74033	0.3499
Hps4	1.71479	25.5617	13.3176	1.74033	0.17
Parn	1.0616	11.09	9.65343	1.27217	0.0341563
Parn	1.07225	24.2609	4.93626	1.27217	0.0285965
Dnal1	0.929352	13.0788	5.91844	1.505	0.116753
Dnal1	0.0299349	8	3.77164e-17	1.505	0.158896
1300002E11Rik	1.20308	12.8946	4.10787	1.28321	0.0699448
1300002E11Rik	1.25879	8	4	1.28321	0.0280498
Rab7b	0.0151833	8	4	1.53475	0.108281
Rab7b	1.38617	9.5981	8.8678	1.53475	0.0206521
Nav1	1.01209	30.6034	8.57271	1.57475	0.0673655
Nav1	1.3353	9.87635	8.73198	1.57475	0.0277811
Lnx1	0.643286	8	4	1.403	0.0911772
Lnx1	1.13618	11.4346	9.13655	1.403	0.0394853
Ift52	0.710352	30.5847	9.96786	1.46892	0.393643
Ift52	0.886044	10.2763	9.98662	1.46892	0.120549
Flna	0.966055	14.9764	2.75102	0.80645	0.0556637
Flna	0.692086	8	2.00117e-17	0.80645	0.0965317
Flna	1.58339	8	1.14157e-16	0.80645	0.00102608
5730480H06Rik	1.01204	31.5208	24.438	0.836242	0.123508
5730480H06Rik	1.27417	9.83789	3.72262	0.836242	0.0295691
Tctn3	0.921691	14.0051	12.3071	1.35725	0.124085
Tctn3	0.908297	9.48661	5.74319	1.35725	0.0715527
Mzt1	0.944441	8	4	1.13973	0.0754402
Mzt1	0.932249	11.9637	9.30355	1.13973	0.14597
Clec9a	0.69878	11.5222	1.94361	1.1212	0.583794
Clec9a	6.58836	8	4	1.1212	0.0624217
Immp2l	1.06861	27.9521	24.8643	0.857792	0.0553271
Immp2l	1.17719	10.9767	1.23999	0.857792	0.0424861
Osbpl6	1.02533	11.0156	10.1709	0.9397	0.0496027
Osbpl6	1.08753	24.9198	23.7166	0.9397	0.030355
Rac2	1.05136	29.8284	10.3652	1.8835	0.126025
Rac2	1.23602	10.8444	7.14826	1.8835	0.0848801
Wdr35	1.20506	9.37631	2.1481	1.19933	0.0357121
Wdr35	3.43462	8	4	1.19933	0.00013894
Phldb1	1.15427	25.7688	13.9779	2.04642	0.101774
Phldb1	1.33319	9.89433	8.10569	2.04642	0.00966947
Pde4d	1.07572	26.9012	25.4091	0.947325	0.0522894
Pde4d	1.23056	11.0485	10.6876	0.947325	0.0108654
Nox4	1.05897	27.9242	24.924	0.750983	0.109383
Nox4	1.27673	10.543	1.43981	0.750983	0.0155226
Gpsm2	0.79045	17.7721	11.9724	1.36108	0.194911
Gpsm2	1.05742	8	4	1.36108	0.0241899
Stt3a	0.9892	8	4	1.10837	0.0374235
Stt3a	1.26903	10.9523	0.14028	1.10837	0.0649877
Slc17a9	1.18307	24.6414	16.163	1.74208	0.0304707
Slc17a9	1.24993	10.7244	7.93368	1.74208	0.0102912
Dennd4b	0.675657	8	5.46895e-18	1.99783	0.356842
Dennd4b	1.1803	27.8447	12.8942	1.99783	0.163704
Dennd4b	18.2503	8	8	1.99783	0.393529
Akna	0.198145	8	1.9333e-17	1.71617	1.73828
Casc4	1.11808	25.092	2.39891	1.08549	0.0556719
Casc4	1.12975	10.7296	0.491049	1.08549	0.0274265
Shisa5	1.08426	10.036	7.23321	1.67792	0.0801907
Shisa5	1.46653	25.0988	8.7462	1.67792	0.0287105
Arf4	1.24726	11.66	5.65276	1.31474	0.0559643
Arf4	2.52403	8	4	1.31474	0.00287225
Blvra	0.914465	18.4519	10.6085	1.527	0.157967
Blvra	0.864869	9.56393	9.20579	1.527	0.144411
Tnfsf10	0.961579	8	4	1.25667	0.0470897
Tnfsf10	1.14747	12.4587	7.49412	1.25667	0.0489582
Tnfsf10	8.93272	8	1.31537e-17	1.25667	0.0749719
Sntg2	1.09503	26.2353	0.741515	1.06021	0.0299945
Sntg2	1.12132	11.0558	0.207802	1.06021	0.0310255
Herc3	1.09075	10.3472	2.16006	1.1134	0.0580824
Herc3	1.14223	27.665	24.2889	1.1134	0.0257214
Fgd3	0.497511	15.9343	10.3446	1.48092	0.977102
Fgd3	2.8105	8	1.90143e-16	1.48092	0.00180288
Snx16	1.06826	10.4416	2.37303	0.964883	0.115161
Snx16	1.4419	24.1887	21.2441	0.964883	0.0520601
C7	1.06689	25.5922	23.775	0.736525	0.0825222
C7	1.08831	11.9599	9.11449	0.736525	0.0428621
Trpm4	0.934323	28.1826	8.65131	1.768	0.371286
Trpm4	1.1176	9.83543	9.09511	1.768	0.170373
Adpgk	0.865554	9.42763	1.64583	1.39525	0.140801
Adpgk	1.14807	15.14	0.0938865	1.39525	0.0288146
Capn8	0.962724	17.5676	12.4903	1.57375	0.0894055
Capn8	1.11885	9.95935	9.84568	1.57375	0.0192246
Pard3b	1.03696	27.0607	24.2643	0.931033	0.0901751
Pard3b	1.1724	11.1485	0.406906	0.931033	0.0269448
Pdlim4	1.07196	30.4445	9.63633	1.70883	0.0763199
Pdlim4	1.25563	10.7089	7.40089	1.70883	0.0606157
Gm16023	0.989829	23.4079	16.0553	1.89392	0.179909
Gm16023	1.26952	12.7055	5.29282	1.89392	0.0499006
Ankmy2	0.98083	24.1113	1.51866	1.11867	0.102828
Ankmy2	0.797561	11.5259	7.3391	1.11867	0.0528584
Uqcc1	1.04118	23.9993	14.587	1.68517	0.0749486
Uqcc1	1.13132	9.15509	2.9423	1.68517	0.0122064
Copz2	1.01932	27.516	9.95367	1.8555	0.240134
Copz2	1.17697	10.4809	7.59327	1.8555	0.0603956
Utp18	1.08883	25.3781	0.872902	1.15194	0.0708332
Utp18	1.14389	11.5014	10.2494	1.15194	0.0390281
Pla2g7	1.04542	11.1912	9.43042	1.24217	0.0580042
Pla2g7	1.1726	24.5865	4.229	1.24217	0.0137822
Cd22	0.868902	10.0661	7.41685	1.79283	0.443737
Cd22	1.21024	21.1728	16.5683	1.79283	0.0650984
Nova2	0.758356	10.5183	7.77659	1.42275	0.258102
Clstn1	1.06477	27.2805	10.4752	1.64358	0.0818579
Clstn1	1.15003	9.7203	8.78669	1.64358	0.0602384
Htra1	1.07987	24.5589	11.1046	1.60058	0.0441917
Htra1	1.2876	11.3194	7.12089	1.60058	0.00559877
Cpd	1.35058	10.6315	0.765389	1.1644	0.0467892
Cpd	1.42366	8	4	1.1644	0.00108904
Csf1	0.961891	24.3801	9.89995	1.94842	0.185718
Csf1	1.10664	11.3502	3.79386	1.94842	0.0231749
Cul3	1.02354	31.3804	24.6756	0.9517	0.162059
Cul3	1.35384	10.2904	2.73885	0.9517	0.0553245
Slc18a1	1.04502	25.7426	24.1667	1.13083	0.0918204
Slc18a1	1.05533	11.5399	10.7611	1.13083	0.045371
Ap1s2	0.999845	27.3776	26.2701	0.537542	0.113395
Ap1s2	1.51111	13.3631	7.17825	0.537542	0.00657542
Phf11c	0.913317	10.6925	10.0272	1.19207	0.158805
Phf11c	1.42467	8	4	1.19207	0.000204145
Ugt2b37	0.804073	40.071	28.3675	0.825833	0.631276
Ugt2b37	1.2602	10.6818	8.31954	0.825833	0.00483839
Arhgap33	1.0737	25.8252	13.1626	1.90308	0.370671
Arhgap33	0.615745	8	5.61215e-17	1.90308	0.337794
Arhgap33	3.75818	8	8	1.90308	0.193801
Clmp	1.27738	8.37597	4.80108	1.41733	0.0414876
Arhgef17	1.17146	29.0056	7.24433	1.85783	0.0399983
Arhgef17	1.21667	11.2006	5.23155	1.85783	0.0414661
Gpbp1l1	0.797117	10.5829	1.63919	1.42683	0.286871
Gpbp1l1	2.48783	28.2612	25.6853	1.42683	0.0178973
Scn1b	1.04491	10.1497	7.5707	1.79883	0.233258
Scn1b	1.71322	28.1529	9.78587	1.79883	0.0157461
BC065397	1.04652	10.6807	0.236692	0.546675	0.0189752
BC065397	1.13691	24.5036	1.1047	0.546675	0.0161455
Stxbp1	1.081	27.3671	10.7445	1.82667	0.0843423
Stxbp1	1.4103	10.35	7.45314	1.82667	0.0117648
Pde7a	1.15862	23.5832	5.58889	1.26133	0.0232639
Pde7a	1.24821	9.71373	4.80429	1.26133	0.00419469
Mark4	1.05799	28.8201	10.0896	1.87592	0.154499
Mark4	1.35378	9.86128	8.34178	1.87592	0.0409278
Galnt7	1.00615	25.1206	24.346	1.0501	0.0730439
Galnt7	0.973054	11.6503	8.30083	1.0501	0.0654017
Cbr4	0.901834	10.6312	0.34038	1.28958	0.27225
Cbr4	0.734686	13.3818	4.25934	1.28958	0.510562
Cbx6	1.29378	28.6701	8.48767	1.95517	0.0461697
Cbx6	1.33179	12.062	0.575043	1.95517	0.021148
Kcnc3	1.08993	27.4951	11.8336	1.69725	0.14101
Kcnc3	1.42862	11.1794	3.45796	1.69725	0.00391802
H2-T24	1.10273	13.6782	1.72671	1.07426	0.0460563
H2-T24	1.38261	8	4	1.07426	0.00591572
Nol8	1.03319	11.2746	0.973	1.09382	0.20943
Nol8	5.25067	8	4	1.09382	0.00656602
Rarg	1.05992	10.7455	7.2153	2.12825	0.159553
Rarg	1.10801	25.1998	12.9753	2.12825	0.136408
Hoxb5os	1.0303	10.7702	7.90469	1.88858	0.149907
Hoxb5os	1.36978	30.264	2.55636	1.88858	0.0370596
Cutal	0.949576	21.3282	13.1805	1.85	0.146501
Cutal	1.06641	11.386	7.40002	1.85	0.105313
Gatsl2	1.05367	27.6096	12.1061	1.58258	0.0926553
Gatsl2	1.38019	9.88934	3.08207	1.58258	0.00152881
Il1a	0.667971	15.5555	3.69541	1.27253	0.39568
Il1a	1.42361	18.351	9.89934	1.27253	0.0122964
Hspa12a	0.981309	31.3953	9.30464	1.51642	0.0895816
Hspa12a	1.14275	9.82017	9.47466	1.51642	0.0733213
Fbxl4	1.04902	24.6825	1.01816	0.933075	0.0859084
Fbxl4	1.12073	12.1506	8.41763	0.933075	0.0269141
Nmt2	1.035	35.8803	26.3015	1.01885	0.0787214
Nmt2	1.32585	10.574	2.32268	1.01885	0.0422092
Ppp1r16b	1.41756	10.1912	7.98958	1.54683	0.0416087
Aplf	1.0474	10.7734	10.081	1.27167	0.0741336
Aplf	1.05295	21.8649	7.14192	1.27167	0.0782109
Wdtc1	1.06979	10.8479	6.72349	1.93383	0.0706373
Wdtc1	1.11271	26.5196	10.4895	1.93383	0.0860053
Myo7a	1.42061	11.9551	7.47193	1.79183	0.14896
Myo7a	16.8875	8	7.45643e-17	1.79183	0.0143444
Gbp4	1.07871	24.5044	1.8419	0.997125	0.0465873
Gbp4	1.12091	10.6325	9.97722	0.997125	0.0257749
Hspb11	1.23954	10.3283	1.80341	1.33558	0.0652409
Hspb11	1.18903	19.2649	14.3088	1.33558	0.0209637
Gopc	1.01687	19.0238	0.709501	1.14017	0.0963853
Gopc	1.58107	18.4687	9.77518	1.14017	0.00390322
Mob3a	1.11236	25.118	13.6676	2.36125	0.148364
Mob3a	1.13711	11.176	4.97902	2.36125	0.067214
Hoxb3	1.10094	10.378	7.81133	1.7645	0.13421
Hoxb3	1.85766	32.4887	13.4615	1.7645	0.076557
Fam149b	1.12275	8	4	1.43183	0.0299298
Fam149b	1.39383	12.8646	3.64682	1.43183	0.0489884
Ltbp3	1.20363	24.2076	14.9223	2.18233	0.0774989
Ltbp3	1.18385	9.91099	7.78734	2.18233	0.0430926
Ndufaf5	1.20234	10.3313	1.752	1.06118	0.0669464
Ndufaf5	1.54105	8	4	1.06118	0.00173491
Malsu1	1.00571	20.73	10.7141	1.39592	0.114949
Malsu1	1.07758	8	4	1.39592	0.0416342
Mtor	0.961728	28.2197	9.64136	1.77908	0.186083
Mtor	1.18056	10.0775	8.43949	1.77908	0.0330462
Ppp4r2	0.970444	10.1174	1.80922	1.18805	0.0728643
Ppp4r2	1.61838	23.096	0.213343	1.18805	0.0408436
Heatr5a	0.874694	10.4489	0.957125	1.28025	0.211396
Heatr5a	0.866787	17.8192	6.99712	1.28025	0.114082
Fut8	1.05162	26.5312	25.458	0.8772	0.0789654
Fut8	1.18989	11.2472	10.2825	0.8772	0.0143661
Pex3	0.970152	10.2031	1.42089	1.06473	0.0949663
Pex3	1.19596	24.8496	24.5076	1.06473	0.0876478
Ampd3	1.021	29.1957	7.59031	1.68142	0.144534
Ampd3	1.22219	9.93836	8.9618	1.68142	0.104848
Scfd1	0.986187	28.1835	25.6772	1.13723	0.164188
Scfd1	1.1477	10.7036	8.03935	1.13723	0.0183648
Cables1	1.19594	9.7007	9.47136	1.55183	0.0518387
Reep1	0.944179	10.1002	9.65921	1.404	0.16481
Reep1	0.263088	8	4	1.404	0.232208
Traf3ip3	1.02981	8	4	1.57025	0.105282
Traf3ip3	1.02515	28.1624	10.2598	1.57025	0.0277338
Traf3ip3	1.35957	8	8	1.57025	0.0287825
Sh2b2	1.08281	28.6972	7.52369	1.85767	0.0849023
Sh2b2	1.19456	10.3508	8.07745	1.85767	0.0569354
Cd36	1.06292	26.6113	26.057	0.715217	0.073006
Cd36	1.26699	11.2316	4.45341	0.715217	0.0245521
Ppl	1.13432	25.4252	12.6049	1.73225	0.104732
Ppl	1.09371	10.3228	7.17003	1.73225	0.0573057
Kif5b	1.13999	25.842	1.87788	1.03246	0.0438943
Kif5b	1.1968	11.0793	8.34526	1.03246	0.012822
Gm4952	0.857337	10.0221	2.06343	1.17602	0.183491
Plek	1.01567	26.7256	24.7447	0.997117	0.103469
Plek	1.12091	11.5786	7.99189	0.997117	0.0308427
Pmepa1	1.16608	32.1013	9.63023	1.70167	0.0306984
Pmepa1	1.39757	10.4717	7.42414	1.70167	0.0288686
Fam98a	0.987999	10.8717	9.49291	1.2425	0.0674302
Fam98a	1.0464	24.6002	23.7283	1.2425	0.0798574
Rab11fip5	1.22223	28.6887	13.5941	1.70858	0.0275581
Rab11fip5	1.49334	9.19437	6.21607	1.70858	0.022405
Atp6v1h	1.08902	27.1522	24.5031	0.893525	0.0637196
Atp6v1h	1.24165	11.5201	10.7056	0.893525	0.0292455
Prr33	0.616929	14.2528	9.5902	1.57858	0.501791
Prr33	2.87218	8	0	1.57858	0.0126767
Ralb	1.0041	10.0915	9.38527	1.72042	0.183998
Ralb	0.913316	25.5302	7.8334	1.72042	0.14696
Gnb5	0.897734	11.7718	9.5534	1.3605	0.114478
Gnb5	3.23376	8	8	1.3605	0.00180626
Slc35a5	0.839565	16.4077	2.52999	1.09868	0.195119
Slc35a5	1.60818	18.0073	11.9431	1.09868	0.00528549
Pygm	1.11244	26.0911	12.8463	2.05817	0.0986893
Pygm	1.16245	10.9463	5.90007	2.05817	0.0579374
Rdh9	1.03763	28.385	16.5647	1.20442	0.073699
Rdh9	1.07178	9.63078	0.437019	1.20442	0.05037
Tmtc4	0.946281	25.2394	21.8453	1.199	0.133428
Tmtc4	0.926966	9.67678	3.45003	1.199	0.0748943
Fbxw17	0.685255	8.13835	1.85914	1.19567	2.45184
Fbxw17	0.674928	16.8167	6.58044	1.19567	0.292165
Ndufs4	1.14938	10.8303	1.40559	1.13102	0.0595604
Ndufs4	1.9151	8	4	1.13102	0.00458671
Irak4	0.832041	17.6326	5.80974	1.31983	0.237657
Irak4	0.886354	9.66286	0.671908	1.31983	0.144295
4933412E12Rik	0.982442	23.5191	5.12192	1.45742	0.0966835
4933412E12Rik	1.05617	10.9964	8.07458	1.45742	0.0911382
Anxa2	0.769281	26.7289	7.2318	1.563	0.290167
Anxa2	1.09736	9.80833	9.38071	1.563	0.076378
Traf3	1.14692	23.3485	16.8107	1.6475	0.0337453
Traf3	1.29798	9.57638	6.7619	1.6475	0.00920103
Klhl36	1.13076	11.1007	6.47767	1.94758	0.0363461
Klhl36	1.16855	24.5124	12.967	1.94758	0.0375229
Snx13	1.0673	28.2718	24.8791	0.98725	0.101292
Snx13	1.33493	10.811	0.58728	0.98725	0.0123459
Nlrx1	1.00944	27.9509	10.7468	1.92383	0.191475
Nlrx1	1.15225	10.1195	8.71526	1.92383	0.126861
Naip5	0.922217	10.0555	1.68162	0.739075	0.0828632
Naip5	1.10537	17.3259	2.17393	0.739075	0.012469
Trim7	1.04857	11.0554	3.52797	1.635	0.0644662
Trim7	0.991298	16.5446	15.3384	1.635	0.00732803
Syngap1	1.12844	25.4107	13.4341	1.79075	0.0749873
Syngap1	1.19043	10.7769	4.48782	1.79075	0.0151515
Atp11a	1.10987	22.6776	16.1298	1.63225	0.0570361
Atp11a	1.26645	10.938	10.6706	1.63225	7.71504e-05
Tbxas1	1.03025	27.6392	8.69737	1.61925	0.0407187
Tbxas1	1.15957	11.1878	6.63846	1.61925	0.0254294
Wnt2	0.988966	11.1753	9.99963	0.890317	0.0602272
Wnt2	1.06259	24.3216	1.66356	0.890317	0.0755115
Arhgef10	1.31208	9.93526	8.41669	1.49192	0.0702586
Me3	1.04982	24.6862	24.3551	0.898508	0.0553829
Me3	1.04034	10.9242	10.3421	0.898508	0.0219415
Fam204a	0.926968	9.96179	2.07969	0.968625	0.242218
Fam204a	85.9548	8	4	0.968625	0.935069
Ndrg1	1.16364	22.2284	13.9544	1.6295	0.0439122
Ndrg1	1.44822	11.9296	5.99481	1.6295	0.00181233
Cacng7	0.814536	10.673	8.88393	1.02193	0.231393
Cacng7	0.794416	16.286	7.97075	1.02193	0.218109
Tdrp	1.00888	9.11398	1.62424	1.36575	0.184403
Tdrp	0.993251	15.4661	8.40611	1.36575	0.0759442
Ubash3b	1.0926	9.64313	0.332721	1.38442	0.0531302
Ubash3b	0.858636	27.5179	6.07124	1.38442	0.052652
Uqcrc1	1.03823	15.5653	10.4094	1.78533	0.157505
Uqcrc1	1.15134	22.7328	12.8471	1.78533	0.070819
Plod1	0.956666	10.0256	9.02584	1.75475	0.406739
Plod1	0.735098	25.736	7.1693	1.75475	0.675586
Adssl1	1.0381	26.3062	12.9882	2.05375	0.242231
Adssl1	1.13351	11.2436	4.58696	2.05375	0.0621107
Cnpy3	1.0437	26.0134	11.7971	2.11575	0.234878
Cnpy3	1.06471	10.0224	8.44193	2.11575	0.16475
Cutc	0.820946	8	4	1.54117	0.110199
Cutc	1.26591	15.4246	15.3022	1.54117	0.0301087
Cutc	1.63574	8	6.65693e-17	1.54117	0.005974
Ltv1	0.907901	17.837	3.45982	1.25275	0.149515
Ltv1	1.09737	11.4169	9.71463	1.25275	0.040787
Taf9b	0.943154	9.77614	0.640092	0.491167	0.0490579
Taf9b	1.04744	24.2484	2.1529	0.491167	0.0314265
Dhfr	1.1547	10.3893	9.99029	1.12148	0.020341
Dhfr	1.4337	29.5746	0.56919	1.12148	0.0048138
Cyp4b1	1.06803	10.8166	10.426	1.2465	0.0509549
Cyp4b1	0.818218	16.3041	9.4074	1.2465	0.128755
Cage1	0.934914	12.4125	11.098	1.32617	0.108204
Cage1	0.594399	8	4	1.32617	0.162136
Glis3	1.0239	10.9666	0.154701	1.08212	0.0514142
Glis3	1.07655	24.5865	1.29093	1.08212	0.0474573
Ddr1	1.04583	9.90572	8.37288	1.747	0.18316
Ddr1	1.16373	24.9622	11.9434	1.747	0.105374
Tmem53	0.848031	25.3515	7.45761	1.6745	0.21947
Tmem53	1.16173	10.3528	7.77454	1.6745	0.0231846
Dlg3	1.06035	11.0814	1.17786	0.69545	0.0450313
Dlg3	1.67812	13.1296	5.03021	0.69545	0.000908112
Rassf2	0.815245	30.0141	5.124	1.52192	0.132803
Rassf2	1.284	9.84527	0.0822478	1.52192	0.00991394
Dpf3	1.06202	27.0303	14.548	1.434	0.0266452
Dpf3	1.27823	8.89004	4.84264	1.434	0.00750463
Unc45a	1.09466	26.3243	14.1492	2.16242	0.127022
Unc45a	1.21553	10.8893	5.17637	2.16242	0.0310333
E2f1	0.761227	8	4	1.83558	0.34574
E2f1	1.08029	24.138	11.952	1.83558	0.229432
E2f1	0.393922	8	1.95971e-18	1.83558	0.502924
Eif4ebp1	1.09321	9.76446	7.94493	1.525	0.0413595
Eif4ebp1	1.24319	18.2403	8.43435	1.525	0.0779195
Slx4ip	0.999327	10.3738	2.99926	1.02551	0.0813731
Slx4ip	1.11113	25.1914	22.8539	1.02551	0.0971651
Klhl31	1.24343	24.4725	24.1204	1.11835	0.0328255
Klhl31	1.33335	11.2395	1.54799	1.11835	0.0120614
Sh3tc1	1.09801	10.2306	7.62414	1.93083	0.146294
Sh3tc1	1.17229	28.4255	9.18444	1.93083	0.106478
Slc35b4	0.92368	21.0645	4.77594	1.33667	0.117238
Slc35b4	0.870655	11.5087	10.3047	1.33667	0.102797
Sptbn1	0.984201	27.3004	0.233884	1.227	0.103655
Sptbn1	1.04962	12.4561	7.01453	1.227	0.0346893
Dpysl2	0.893705	27.9613	6.2594	1.54575	0.125987
Dpysl2	1.13313	8	4	1.54575	0.0291719
Dpysl2	1.90988	8	1.41669e-16	1.54575	0.00178232
Dst	1.00898	10.9132	9.22906	1.24083	0.0323529
Dst	0.872299	24.2901	23.1768	1.24083	0.0219568
Slc41a3	1.02941	29.7808	11.2344	1.78925	0.114218
Slc41a3	1.20013	10.1919	8.02155	1.78925	0.0623454
Speg	0.922602	28.5943	7.98591	1.58225	0.336759
Speg	1.11305	10.0385	8.76616	1.58225	0.215493
Aspa	1.09684	10.1179	3.38362	1.04519	0.0618145
Aspa	1.22372	22.2693	4.10889	1.04519	0.0310168
Smox	1.0346	11.0942	6.31266	1.605	0.0926365
Smox	1.33394	26.1988	11.0736	1.605	0.0286048
Pam	1.05929	26.6036	24.4469	0.86275	0.0898821
Pam	1.16285	10.4258	1.74074	0.86275	0.0228726
St6galnac4	1.11245	22.4176	16.7205	2.26092	0.158644
St6galnac4	1.19912	10.7354	6.68404	2.26092	0.0108801
Tgfb3	0.890165	11.6402	7.94841	1.56225	0.144569
Tgfb3	1.10303	25.3764	11.9928	1.56225	0.118352
Gnas	0.503169	13.8311	9.275	1.40467	0.551663
Gnas	2.7296	8	7.88726e-16	1.40467	0.000279887
Srl	0.973734	14.7161	10.8456	1.55425	0.025656
Srl	1.1243	8.86193	2.81618	1.55425	0.0601446
Kctd9	1.03147	40.7349	28.3767	1.16474	0.135673
Kctd9	1.72668	9.60341	2.70637	1.16474	0.00495193
Ldb2	1.06598	25.7715	24.832	0.942658	0.0572075
Ldb2	1.10815	11.0459	10.8473	0.942658	0.034434
Dab2ip	1.20455	10.703	6.72022	1.697	0.0363365
Dab2ip	1.17898	27.1508	13.2091	1.697	0.0294847
Uri1	1.19289	22.3225	4.00627	1.10495	0.0442441
Uri1	1.11855	11.4785	0.281588	1.10495	0.0189198
Tmem132a	1.16847	24.3265	13.7171	1.75308	0.103626
Tmem132a	1.17541	9.6128	0.518837	1.75308	0.0433593
Hps5	1.11285	10.3248	8.23819	1.41408	0.066369
Hps5	1.49348	16.1809	15.9265	1.41408	0.0316446
Bcorl1	1.25415	10.0418	7.97469	0.798225	0.00280313
D6Wsu163e	0.958641	11.2852	8.60149	1.26117	0.177007
D6Wsu163e	0.919248	29.2724	25.0499	1.26117	0.0816439
Dcaf4	0.963401	10.4807	7.69992	1.76933	0.1914
Dcaf4	1.90091	26.7023	16.0199	1.76933	0.0540934
Dhodh	0.505407	18.9618	3.37275	1.57583	0.664163
Dhodh	1.38573	9.64571	8.76719	1.57583	0.0309496
App	1.03215	28.9006	24.1137	1.21042	0.0268778
App	1.12092	10.3597	2.19249	1.21042	0.0357153
Kcnb1	1.08429	26.9132	10.0748	1.87192	0.105329
Kcnb1	1.19399	10.5396	7.30286	1.87192	0.026843
Pcolce2	1.16635	17.2655	11.1877	1.36558	0.0283999
Pcolce2	1.10229	10.5224	8.70498	1.36558	0.00665882
Pcmt1	0.919849	12.5749	8.41998	1.19375	0.111131
Pcmt1	0.699322	9.07613	2.088	1.19375	0.303988
Pde4b	1.05556	10.0534	4.12592	1.10391	0.120089
Pde4b	1.18072	23.557	21.1843	1.10391	0.136575
Dleu2	0.932584	8	4	1.22016	0.0891556
Dleu2	1.30291	11.2478	1.20014	1.22016	0.0377606
Adgrf5	1.0075	22.824	3.21232	1.28092	0.0381647
Adgrf5	0.963397	9.91059	1.43198	1.28092	0.0356245
Pde1a	1.04269	27.9614	24.7906	0.923642	0.0762453
Pde1a	1.23484	10.4552	2.00045	0.923642	0.0201276
Camkmt	0.925792	12.5418	8.75191	0.900317	0.110677
Camkmt	1.04737	23.4611	1.15919	0.900317	0.064355
Prmt2	1.18899	9.78544	9.37133	1.378	0.0818939
Bag2	0.952272	11.1939	8.10148	1.43983	0.0758861
Bag2	2.16189	8	0	1.43983	0.0144916
Rcn1	1.13708	11.5601	6.9624	1.38183	0.0984977
Rcn1	1.6887	8	8	1.38183	0.00834515
Bbx	1.04151	27.0004	25.13	0.933408	0.0777137
Bbx	1.16614	11.0317	0.370468	0.933408	0.0236804
Fbxo8	1.20772	13.7803	2.55062	1.07379	0.0702062
Fbxo8	1.18054	23.1906	1.98003	1.07379	0.0566684
Osbp2	1.15647	8	4	1.56875	0.135541
Osbp2	1.99009	8	8	1.56875	0.184107
Osbp2	1.31438	23.6076	17.169	1.56875	0.0800455
Alas2	1.24197	8	0	0.624725	0.0284064
Pced1b	1.07348	9.5761	0.131632	1.51383	0.0387277
Pced1b	0.764886	23.2327	8.11318	1.51383	0.0865606
Fbxw7	0.618324	11.472	1.69142	1.14055	0.458484
Fbxw7	1.09128	8	4	1.14055	0.0260616
Fmnl1	1.07181	29.6034	8.77915	1.762	0.169408
Fmnl1	1.31485	9.7537	9.09426	1.762	0.0958889
A730008H23Rik	0.672777	25.573	7.96235	7.26833	2.63758
A730008H23Rik	1.1023	9.52035	0.0970625	7.26833	0.211872
Kirrel	1.00888	10.9473	7.80131	1.38858	0.152824
Btnl9	0.817006	25.5506	5.51898	1.32558	0.147895
Btnl9	1.3005	12.9813	9.00069	1.32558	0.0175145
Hs2st1	1.03268	11.1595	10.2581	1.24092	0.0361525
Hs2st1	2.66285	8	4	1.24092	0.0150856
Cacna1d	0.981595	10.0152	9.59639	1.3485	0.116063
Cacna1d	0.759443	19.9381	6.53781	1.3485	0.153935
Kdf1	0.813657	8.90374	8.73183	1.94475	0.132276
Kdf1	1.25319	23.5181	10.4302	1.94475	0.167749
Arhgap27	1.12953	25.8521	12.8568	1.84148	0.11011
Arhgap27	1.20793	9.27862	6.78039	1.84148	0.0348942
Adtrp	1.44732	21.4035	20.7317	1.44183	0.112392
Adtrp	1.13178	9.70497	0.747524	1.44183	0.00471595
Phip	1.0106	30.3341	25.1353	0.904267	0.146912
Phip	1.33203	10.351	1.83682	0.904267	0.0090382
Atp2b1	0.971059	10.6513	2.15626	1.17567	0.106725
Atp2b1	1.09002	32.1599	23.1087	1.17567	0.0257829
Map3k4	0.869136	30.566	7.44312	1.35225	0.117589
Map3k4	1.36515	9.25611	0.467255	1.35225	0.00984674
Lamc1	0.987759	19.0445	0.566403	1.38217	0.0431899
Lamc1	0.90982	10.6047	8.30385	1.38217	0.0579157
Cav1	1.01639	11.0521	1.07632	1.14395	0.0653911
Cav1	1.1374	22.1708	4.87041	1.14395	0.0204387
Palld	0.68918	8	4	1.65	0.195064
Palld	8.42259	8	4	1.65	0.0277414
Sugp2	1.18412	17.5949	8.92238	1.85117	0.226927
Sugp2	1.18228	8.78408	5.35806	1.85117	0.0692674
Ppil6	1.12162	24.0504	8.9208	1.38308	0.0578129
Ppil6	1.26098	11.7858	5.79415	1.38308	0.0359192
Cetn3	1.02634	21.8395	5.42762	0.975233	0.0572903
Cetn3	1.06546	10.2891	1.21447	0.975233	0.021912
Msr1	1.05736	26.329	24.0612	0.695558	0.100507
Msr1	1.16897	10.7897	0.512942	0.695558	0.0183673
Ly75	1.00622	19.6223	4.86248	1.23808	0.0348142
Ly75	0.91993	11.0696	9.19918	1.23808	0.0711207
Prex2	1.0784	24.8143	24.726	0.746025	0.079736
Prex2	1.11922	11.6049	9.38077	0.746025	0.0271385
Med25	1.127	27.0775	9.19866	2.27283	0.251042
Med25	1.13763	9.99615	8.56668	2.27283	0.240248
Ptdss1	1.00029	24.016	23.2241	1.04885	0.0628857
Ptdss1	1.09643	12.3027	8.06246	1.04885	0.0623697
Prkdc	1.0501	25.4027	24.9583	0.910075	0.0817641
Prkdc	1.11356	11.7477	9.73099	0.910075	0.0314299
Casp2	0.975563	24.3833	23.1766	1.15285	0.137734
Casp2	1.13489	12.4131	4.61877	1.15285	0.0432878
Mrc2	0.996081	10.012	9.21799	1.55833	0.199463
Mrc2	0.805221	26.4224	7.3183	1.55833	0.199118
Sdhaf3	1.06057	26.0118	24.8124	0.640275	0.0475993
Sdhaf3	1.05967	11.3487	10.6218	0.640275	0.045979
Fam69a	0.587609	8.98778	2.28122	1.32867	0.367314
Fam69a	1.10538	12.231	9.57708	1.32867	0.0451017
Arhgap22	0.779934	41.0934	8.33927	1.34125	0.372655
Arhgap22	1.16398	9.94226	9.17912	1.34125	0.115354
Fras1	0.909956	11.2369	2.25874	1.11525	0.122294
Fras1	1.04118	37.0573	22.9235	1.11525	0.0306468
Pbxip1	1.11259	28.6079	12.1858	1.93492	0.0884459
Pbxip1	1.21357	10.779	1.70311	1.93492	0.0388453
Hat1	0.987551	10.9562	0.286844	1.13174	0.0854252
Hat1	1.17782	24.3075	22.455	1.13174	0.100668
Dnajc10	1.11753	23.2774	4.31159	1.11505	0.0161366
Dnajc10	1.12557	9.9745	5.04109	1.11505	0.00501953
Rhbdf2	1.13682	10.3738	7.61731	2.18375	0.13134
Rhbdf2	1.28277	26.4117	9.10513	2.18375	0.0562266
Dennd1c	0.712711	22.4823	13.6729	1.74642	0.822216
Dennd1c	2.27648	8	8	1.74642	0.00543536
Dennd3	1.03913	10.0377	9.14445	1.66533	0.137908
Dennd3	1.71863	24.9136	10.6439	1.66533	0.129189
Ppp3ca	0.996052	29.1593	23.6951	1.18686	0.0757287
Ppp3ca	1.10709	10.8539	2.27813	1.18686	0.0700955
Efnb2	0.987451	11.1198	10.1673	1.13958	0.0436266
Efnb2	1.01228	18.8634	5.75769	1.13958	0.0330088
Dync2li1	1.13602	9.12016	4.21891	1.53267	0.0303235
Dync2li1	1.29446	14.6733	2.54761	1.53267	0.0025693
C1qtnf3	1.02094	8	4	1.21267	0.00987351
C1qtnf3	1.48884	10.1928	2.95794	1.21267	0.31272
Ddah1	0.567159	8	4	1.34058	0.237097
Ddah1	0.114654	8	8	1.34058	0.130233
Ddah1	1.23282	19.4229	3.74778	1.34058	0.0150184
Arl13b	1.08571	25.1937	0.306862	1.00321	0.0369132
Arl13b	1.12464	10.5188	10.502	1.00321	0.0131545
Fam171a1	1.00833	24.0082	1.67337	1.05453	0.0773595
Fam171a1	0.832339	11.3685	8.65929	1.05453	0.148488
Rilpl1	1.0925	28.0015	9.20587	1.91058	0.07477
Rilpl1	1.30557	10.561	3.5707	1.91058	0.00149314
Acsf3	1.06326	24.0432	15.0144	1.85167	0.0990125
Acsf3	1.14684	10.8396	7.34133	1.85167	0.0485193
Katnbl1	0.952883	28.2422	22.6654	1.02706	0.204673
Katnbl1	1.18737	10.3862	2.41761	1.02706	0.0699027
Prr16	1.17816	10.8476	1.74818	0.900367	0.0568876
Prr16	1.19388	26.4088	22.1775	0.900367	0.0544715
Slc5a11	0.948124	9.71425	0.292889	1.36733	0.119191
Slc5a11	0.866935	15.6525	8.29865	1.36733	0.138632
Fbxo7	1.12226	25.4894	0.875843	1.28175	0.0482963
Fbxo7	1.15848	11.0081	9.99311	1.28175	0.0222691
Loxl2	0.967214	23.849	9.91028	0.0931867	0.0137108
Loxl2	1.11913	9.81241	4.0081	0.0931867	0.00123432
Fas	0.841573	10.4074	2.15076	1.23908	0.187114
Fas	1.24063	24.1994	22.599	1.23908	0.0692681
Fcgr1	0.93214	12.7006	11.4938	1.63642	0.243451
Fcgr1	0.0229969	8	4	1.63642	0.824991
Cpped1	0.577174	10.182	0.558744	1.28058	1.43726
Cpped1	0.46857	13.11	5.70989	1.28058	1.53143
Gpatch4	0.903636	18.323	13.8752	1.58567	0.286271
Gpatch4	0.70474	8	4	1.58567	0.292623
Gpatch4	0.0718444	8	4.79349e-17	1.58567	0.463788
Thumpd2	0.890245	20.6689	6.70557	1.30042	0.133133
Thumpd2	0.929	10.4989	1.43766	1.30042	0.0596944
Polr3f	0.950946	8	4	1.33483	0.0710628
Polr3f	1.5125	10.6247	10.5596	1.33483	0.0282346
Wdr77	0.992661	13.7122	0.388545	1.36208	0.132422
Wdr77	1.56003	8	4	1.36208	0.0143568
Svil	0.834083	21.889	6.36084	1.441	0.125255
Svil	1.07425	9.77602	8.52512	1.441	0.0368023
Taf4b	1.06109	25.1737	0.133575	0.814033	0.0791839
Taf4b	1.18789	12.0176	7.79546	0.814033	0.0208666
Gm5150	1.07098	12.5992	8.31353	0.669883	0.0742567
Gm5150	1.11425	25.1708	23.0957	0.669883	0.075707
Pde4a	1.06608	24.9838	13.0846	1.92542	0.135081
Pde4a	1.1379	11.0856	6.71617	1.92542	0.0507246
Slc22a4	0.880222	9.17662	2.01567	1.50008	0.133845
Slc22a4	0.783937	25.2377	8.32312	1.50008	0.122313
Arhgdib	1.02711	25.1551	10.3294	1.43158	0.105745
Arhgdib	0.943987	11.1884	10.3136	1.43158	0.0557972
Slc5a10	1.05971	30.4154	10.2805	1.77642	0.115518
Slc5a10	1.3365	10.5057	7.50339	1.77642	0.0341291
Tanc1	0.946062	10.9794	8.2142	1.50683	0.0521991
Tanc1	1.57622	25.5662	10.4933	1.50683	0.0179959
Lamc3	1.10442	26.4625	10.9714	1.83683	0.089885
Lamc3	1.22263	11.3036	5.79571	1.83683	0.0363879
Fam187b	1.01978	13.7015	1.87639	1.7745	0.171007
Fam187b	0.822493	24.0781	10.806	1.7745	0.341789
Coq7	0.990048	27.8374	12.9404	1.587	0.137984
Coq7	1.09857	11.4021	2.23745	1.587	0.0279382
Emcn	1.04248	26.192	25.0558	0.738567	0.0787632
Emcn	1.18185	10.582	6.16158	0.738567	0.00950159
Srgap3	1.08275	10.0119	9.92528	1.32633	0.0442969
Srgap3	0.806889	20.212	7.10857	1.32633	0.0777773
Map3k15	1.03962	11.7542	9.83527	0.473283	0.0368896
Map3k15	1.08602	23.6519	1.72658	0.473283	0.0404658
Tor1aip2	0.671882	8	4	1.56908	0.293868
Tor1aip2	0.13561	8	1.19974e-17	1.56908	0.350745
Tor1aip2	2.01792	23.6687	18.8119	1.56908	0.00359434
Ctps	1.00692	9.07151	2.31736	1.33975	0.0636716
Ctps	1.23386	16.5169	6.34323	1.33975	0.00997719
Golga4	0.889599	9.48048	1.24154	1.45808	0.197206
Golga4	0.930194	17.5437	7.28592	1.45808	0.0613164
Utrn	1.0476	26.348	25.0619	1.09788	0.0547704
Utrn	1.11503	11.1425	10.4969	1.09788	0.024522
Bbs2	0.933533	9.99938	1.02062	1.47358	0.107726
Bbs2	0.81631	17.7024	7.7851	1.47358	0.159215
Lmcd1	1.07846	26.5183	0.218621	1.26942	0.0516048
Lmcd1	1.18395	9.58067	3.93325	1.26942	0.0162513
Cep128	1.08773	24.7037	0.0588596	0.791783	0.0537775
Cep128	1.06814	11.6301	8.98862	0.791783	0.0368986
Kctd15	0.782004	10.9521	7.34831	1.62083	0.508476
Kctd15	2.76376	22.3464	20.2647	1.62083	0.00169917
Xxylt1	1.06603	26.0178	12.5184	1.82133	0.0760407
Xxylt1	1.19836	10.9326	5.32797	1.82133	0.0053053
Anapc10	1.10802	24.2291	1.37267	0.907167	0.0519901
Anapc10	1.09808	11.7211	10.0314	0.907167	0.0466521
Mib2	0.988136	10.1956	8.522	2.17925	0.336012
Mib2	1.0672	25.1975	10.3251	2.17925	0.2123
D030028A08Rik	1.06388	26.2808	10.3317	2.02992	0.11069
D030028A08Rik	1.09963	10.6498	6.74496	2.02992	0.079576
Plcd3	1.02265	9.80167	8.99913	1.3916	0.168005
Plcd3	1.35502	26.4191	9.46983	1.3916	0.115594
Arrb1	1.0908	28.9621	9.0791	1.82275	0.085073
Arrb1	1.25858	10.4554	7.79617	1.82275	0.0218654
Mr1	0.949446	8	4	1.37417	0.0976307
Mr1	0.845115	11.808	7.37722	1.37417	0.274783
Xpo4	1.02314	10.5353	2.48836	1.15732	0.0315875
Xpo4	1.15008	23.0117	20.6047	1.15732	0.154989
Pvt1	0.819758	13.3608	2.74481	1.42717	0.11668
Pvt1	0.776292	24.8086	14.4525	1.42717	0.0864482
Crebrf	0.526608	9.08743	2.23916	1.31708	0.920578
Crebrf	2.52802	17.4742	4.19196	1.31708	0.00366141
Nacc1	1.03564	13.9518	12.307	2.01267	0.13233
Nacc1	1.09666	22.5969	13.4499	2.01267	0.1453
Tmem98	1.07754	17.6621	16.662	1.55642	0.0560281
Tmem98	1.53687	12.2797	2.42829	1.55642	0.00506302
Timd2	0.943946	9.64069	2.68389	1.12713	0.117785
Timd2	1.20893	22.343	2.67154	1.12713	0.0530194
Capza1	1.20312	11.4074	8.20413	1.29192	0.0279496
Capza1	1.42695	25.7145	2.2606	1.29192	0.00461055
Nlrp5-ps	0.974145	12.2355	8.62913	0.888583	0.119141
Nlrp5-ps	1.11515	23.2088	2.1746	0.888583	0.0870209
Npat	1.14871	26.7526	25.6749	1.09073	0.0451723
Npat	1.23348	11.4112	5.37588	1.09073	0.0287502
Bfar	0.97317	8	4	1.37875	0.0341254
Bfar	0.614622	8	4	1.37875	0.102863
Bfar	1.73843	19.6883	5.67314	1.37875	0.000608822
Sik2	1.19563	11.9087	11.1504	1.14451	0.0811338
Sik2	2.47894	8	4	1.14451	0.0306945
Nucb2	1.01384	20.2436	6.13382	1.25275	0.0715985
Nucb2	0.918588	10.1385	0.599113	1.25275	0.096215
Metrnl	1.16072	10.0114	8.7779	1.59283	0.147852
Vamp3	0.892872	17.8108	17.2593	1.43225	0.260624
Vamp3	9.48128	8	4	1.43225	0.00512107
Slc33a1	0.99264	27.2046	23.8886	1.06814	0.168322
Slc33a1	1.20619	10.822	9.52351	1.06814	0.0048605
Alms1-ps2	0.814591	8.98601	5.88878	0.617892	0.202405
Alms1-ps2	1.09927	20.7494	4.08601	0.617892	0.0364379
Dpy19l3	0.981927	14.6539	7.132	1.35808	0.0999556
Dpy19l3	0.914737	9.69657	0.210656	1.35808	0.201981
Apmap	0.927262	20.5903	6.2955	1.1885	0.156868
Apmap	0.894733	9.90255	0.843911	1.1885	0.168847
Myct1	1.06701	10.1723	1.23387	0.944842	0.102667
Myct1	1.10126	23.9067	5.16105	0.944842	0.0384458
Clec4n	1.0559	26.7222	24.4024	0.574642	0.101883
Clec4n	1.24529	9.59407	4.30893	0.574642	0.00616869
Itgb3bp	1.09448	24.2626	0.622957	0.922808	0.0432046
Itgb3bp	1.0846	11.5477	9.38429	0.922808	0.0356259
Plscr2	1.18801	9.10389	6.04952	0.997658	0.153484
Plscr2	1.92432	20.4601	19.4638	0.997658	0.501315
Exoc6b	0.86618	8	4	1.04696	0.0865995
Exoc6b	1.22361	11.8031	11.2609	1.04696	0.0720985
Sema6d	1.06245	25.8676	24.7118	0.941233	0.0638615
Sema6d	1.14404	10.7561	0.517822	0.941233	0.019128
Afap1	0.959907	31.8936	7.78157	1.49008	0.0851984
Afap1	1.3134	10.223	8.47873	1.49008	0.0198139
Eva1c	1.00152	30.6547	11.5317	1.55958	0.063487
Eva1c	1.14747	10.6629	8.09851	1.55958	0.0726098
2810403D21Rik	1.02972	12.1193	9.35561	0.4249	0.0412363
2810403D21Rik	1.09279	24.7632	24.2012	0.4249	0.0566775
Fam149a	1.03041	8	4	1.28392	0.0644694
Fam149a	1.10702	11.7035	8.39603	1.28392	0.0365612
Ank3	0.983044	10.4269	0.365525	1.2255	0.0498577
Ank3	0.860352	17.7826	6.3888	1.2255	0.0660875
Pkn3	1.25231	28.8463	12.7906	2.1905	0.0130427
Pkn3	1.2886	9.99621	2.20081	2.1905	0.00339887
Pth1r	1.14943	10.4711	7.50725	2.00325	0.0733359
Pth1r	1.41188	23.4764	21.3341	2.00325	0.00967676
Cd200	1.16141	27.3842	24.364	0.894525	0.0514398
Cd200	1.21876	10.2108	2.71566	0.894525	0.0172702
Ttc28	1.01663	9.77637	0.107014	1.42725	0.150981
Ttc28	0.852456	25.1156	7.32155	1.42725	0.211466
Tut1	0.728679	16.9556	13.1612	1.95942	0.489118
Tut1	1.07109	11.9473	5.39259	1.95942	0.115508
Ppargc1a	0.797719	8	4	0.979692	0.25583
Ppargc1a	6.26041	13.6736	12.1726	0.979692	7.65679
Ppargc1a	3.46978	8	8	0.979692	1.66753
Upf3a	0.846803	19.5621	8.55184	1.4925	0.208864
Upf3a	0.829524	10.2597	0.466686	1.4925	0.205276
Rhobtb2	0.885443	28.4393	7.58604	1.64058	0.276562
Rhobtb2	1.26522	10.0021	8.5801	1.64058	0.109123
Pdgfc	1.03063	27.4519	24.1069	0.880175	0.124184
Pdgfc	1.18918	10.68	2.4498	0.880175	0.0596792
Cers5	0.563083	8	4	1.59625	0.994418
Cers5	0.261981	8	1.44587e-17	1.59625	1.61239
Cers5	0.711521	22.035	11.1175	1.59625	0.545597
Fam81a	0.763461	9.31443	0.720773	1.48725	0.395767
Fam81a	0.471071	22.658	7.86076	1.48725	0.707069
Suclg2	0.907992	8	4	1.23158	0.0349402
Suclg2	1.52178	11.4475	10.2485	1.23158	0.0186525
Col20a1	0.806641	31.226	10.0417	1.713	0.6652
Col20a1	0.288501	8	8	1.713	0.423796
Col20a1	3.62849	8	5.37118e-16	1.713	0.000878756
4930523C07Rik	0.921118	10.9235	10.8124	1.25042	0.153997
4930523C07Rik	0.398458	13.5039	3.85194	1.25042	0.791527
Tmem164	1.07177	10.3226	1.10472	0.562275	0.02221
Tmem164	1.13047	26.1438	24.3276	0.562275	0.0230359
Coq4	0.912443	10.0453	6.18989	1.96633	0.26748
Coq4	1.45575	24.6534	10.9494	1.96633	0.0247587
Fnbp1l	1.20593	14.5329	1.25718	1.11199	0.0655375
Fnbp1l	1.34278	19.2214	4.52347	1.11199	0.0442059
Fopnl	0.878728	11.2847	10.0536	1.22033	0.202936
Fopnl	1.1248	23.3166	4.86844	1.22033	0.0207031
Hip1r	1.09234	11.518	5.25919	2.16642	0.115987
Hip1r	1.16011	23.0915	14.763	2.16642	0.124847
Cript	0.590696	8	4	1.29299	0.400698
Cript	1.12293	11.4993	0.651625	1.29299	0.0655064
BC026585	1.01099	26.2582	25.7912	1.36417	0.0758688
BC026585	0.868173	10.8969	9.91881	1.36417	0.149081
Akr1b3	1.70443	9.34596	9.2321	1.51792	0.00496806
Hoxa3	7.0134	8	3.70843e-17	1.95083	0.302853
Hoxa3	1.45908	13.5561	10.7849	1.95083	0.00796164
Slc26a11	1.05045	9.82843	9.27037	1.90658	0.291972
Slc26a11	1.10028	24.6877	8.15658	1.90658	0.383766
Mtx3	1.00933	10.7485	0.442298	1.19908	0.0689651
Mtx3	0.980319	26.3269	24.3262	1.19908	0.107923
Gpr153	1.0761	29.4066	8.39915	1.73492	0.147705
Gpr153	1.23456	10.0805	7.88281	1.73492	0.039832
Steap4	0.968719	40.3518	28.7385	1.05426	0.197819
Steap4	1.16652	10.1404	2.88868	1.05426	0.10995
Itgav	1.04688	11.8049	8.41091	1.23083	0.0540507
Itgav	1.04247	24.1416	0.00631038	1.23083	0.0431003
Dock7	1.08597	27.855	25.7094	1.19242	0.0379106
Dock7	1.233	11.4437	10.5218	1.19242	0.0187198
Hspa12b	1.41645	9.92197	8.07505	1.80867	0.0928581
Xpa	0.842848	18.1444	12.2469	1.77475	0.188098
Xpa	1.05826	9.91064	6.59592	1.77475	0.0460894
Frmd6	0.923203	9.15935	0.740003	1.41483	0.122606
Frmd6	0.9224	24.0225	8.31896	1.41483	0.0946364
Stx8	1.01159	23.9689	6.29488	1.34242	0.0446796
Stx8	0.901402	9.85759	0.806989	1.34242	0.0876817
Fam105a	0.85919	14.5549	6.35575	1.46192	0.184654
Fam105a	0.63036	8	8	1.46192	0.191799
Fam105a	1.64828	8	8	1.46192	0.000565355
Tbc1d2	1.00133	39.1818	5.33814	1.64842	0.158044
Tbc1d2	1.37853	10.0248	8.13862	1.64842	0.066339
Lamb1	0.995115	9.66048	1.96841	1.35675	0.0626998
Lamb1	0.93513	25.3247	8.90382	1.35675	0.0515959
Actn3	1.10002	20.8561	15.0797	1.88208	0.122278
Actn3	1.24729	13.2908	10.4475	1.88208	0.0412551
Arhgap21	1.04834	24.2671	0.138396	1.15968	0.0611037
Arhgap21	1.15721	12.1332	8.50865	1.15968	0.0150355
Nuak1	0.827645	11.7132	8.56822	1.46858	0.196751
Nuak1	2.25407	15.5178	9.07973	1.46858	0.0061669
Ubfd1	0.826451	18.8793	12.3612	1.58242	0.139231
Ubfd1	1.11083	12.1239	6.39084	1.58242	0.0767384
Tmem8b	0.963196	10.5623	7.41503	1.64	0.139284
Tmem8b	1.70734	23.1878	2.17297	1.64	0.00864689
Crtap	0.900355	10.0116	8.65295	1.51475	0.30234
[truncated: 9,799 more rows]
