# Supplementary material for: Four-dimensional nuclear speckle phase separation dynamics regulate proteostasis
Source: Sci Adv. 2022 Jan 5;8(1):eabl4150. doi: 10.1126/sciadv.abl4150 (PMC8730402; doi:10.1126/sciadv.abl4150)
Supplement: Supplementary file 3 — Movies S1 to S3 [file sciadv.abl4150_movies_s1_to_s3.zip]

Archive with 3 entries (3 files):
- sciadv.abl4150_movie_s1.avi
- sciadv.abl4150_movie_s2.avi
- sciadv.abl4150_movie_s3.avi
